# Supplementary material for: Comparative Transcriptomics between Synechococcus PCC 7942 and Synechocystis PCC 6803 Provide Insights into Mechanisms of Stress Acclimation
Source: PLoS One. 2014 Oct 23;9(10):e109738. doi: 10.1371/journal.pone.0109738 (PMC4207680; doi:10.1371/journal.pone.0109738)
Supplement: Table S1 — Read mapping statistics for the different samples. (XLSX) [file pone.0109738.s001.xlsx]

## Sheet: Read mapping statistics
	Synechocystis sp. PCC 6803
	Condition	# of reads	unmapped	mapped	rRNA	CDS
Reference	S6-Ref	10265277	488375	9776902	6472439	2780336
pH 1h	S6-P 1h	37477182	947707	36529475	23048520	10948848
pH 24h	S6-P 24h	37037702	1139601	35898101	25466319	7896808
NaCl 1h	S6-S 1h	36889727	1000986	35888741	28571762	5694540
NaCl 24h	S6-S 24h	36162978	2207277	33955701	20996381	10157057
C depletion 1h	S6-C 1h	37705347	1411647	36293700	23793670	10295210
C depletion 24h	S6-C 24h	35221631	1498543	33723088	21930594	8863195
Temperature 1h	S6-T 1h	39684208	1312239	38371969	25119838	11030509
Temperature 24h	S6-T 24h	40925559	1567643	39357916	29897815	7579957
Light 1h	S6-L 1h	39446940	1307312	38139628	23819366	10629252
Light 24h	S6-L 24h	39457595	1391270	38066325	28193803	7198539
	Synechococcus elongatus PCC 7942
	Condition	# of reads	unmapped	mapped	rRNA	CDS
Reference	S7-Ref	41204044	741785	40462259	31581538	5277199
pH 1h	S7-P 1h	40726128	402688	40323440	29519816	8426895
pH 24h	S7-P 24h	27225158	1090937	26134221	19934711	4513229
NaCl 1h	S7-S 1h	35899476	463061	35436415	24903154	6350173
NaCl 24h	S7-S 24h	39739524	484321	39255203	28782297	8321100
C depletion 1h	S7-C 1h	41307075	278577	41028498	30757858	8080094
C depletion 24h	S7-C 24h	40063220	275773	39787447	27630609	9493687
Temperature 1h	S7-T 1h	37885794	756715	37129079	24829008	6727670
Temperature 24h	S7-T 24h	40130086	435089	39694997	24753782	11591859
Light 1h	S7-L 1h	39348609	539007	38809602	30925075	5953501
Light 24h	S7-L 24h	39815445	547840	39267605	30543175	6091077
			*without considering secondary read alignments
