# Supplementary material for: Comparative Transcriptomics between Synechococcus PCC 7942 and Synechocystis PCC 6803 Provide Insights into Mechanisms of Stress Acclimation
Source: PLoS One. 2014 Oct 23;9(10):e109738. doi: 10.1371/journal.pone.0109738 (PMC4207680; doi:10.1371/journal.pone.0109738)
Supplement: Table S2 — RPKM levels for genes of both organisms for all conditions. Scale: RPKM*10∧9. (XLSX) [file pone.0109738.s002.xlsx]

## Sheet: Synechococcus sp PCC7942 
RPKM of genes																Gene functional classification					Pairwise comparisons (values in logR2)
Gene ID	Locus Tag	Product Name	Reference	pH 1 hour	pH 24 hours	NaCl 1hour	NaCl 24 hours	CO2 1 hour	CO2 24 hours	Temperature 1 hour	Temperature 24 hours	NaNO3 1 hour	NaNO3 24 hours	light 1 hour	light 24 hours	Cassette ID	COG function	KEGG pathway	EC Number	KEGG module	Reference vs pH 1 hour	Reference vs pH 24 hours	Reference vs NaCl 1hour	Reference vs NaCl 24 hours	Reference vs CO2 1 hour	Reference vs CO2 24 hours	Reference vs Temperature 1 hour	Reference vs Temperature 24 hours	Reference vs light 1 hour	Reference vs light 24 hours	pH 1 hour vs pH 24 hours	NaCl 1hour vs NaCl 24 hours	CO2 1 hour vs CO2 24 hours	Temperature 1 hour vs Temperature 24 hours	light 1 hour vs light 24 hours
637799825	Synpcc7942_1393	histone deacetylase/AcuC/AphA family protein-like	21.981	17.128	14.708	14.662	8.609	8.883	7.323	6.607	3.936	39.609	13.006	19.19	4.264	915	B - Chromatin structure and dynamics> Q - Secondary metabolites biosynthesis, transport and catabolism				-0.3599	-0.579656	-0.584175	-1.35234	-1.30714	-1.58575	-1.73419	-2.48145	-0.195902	-2.36598	-0.219756	-0.768164	-0.278612	-0.747265	-2.17008
637800569	Synpcc7942_2124	acetylpolyamine aminohydolase	13.751	35.104	16.685	11.766	66.356	67.099	24.128	103.281	16.889	31.876	11.01	19.412	168.71	972	B - Chromatin structure and dynamics> Q - Secondary metabolites biosynthesis, transport and catabolism				1.3521	0.279015	-0.224913	2.27069	2.28675	0.811172	2.90897	0.296547	0.497412	3.61694	-1.07308	2.4956	-1.47558	-2.61242	3.11952
637798431	Synpcc7942_0026	hypothetical protein	46.206	85.091	66.331	32.496	27.387	81.667	50.216	68.345	30.667	85.849	40.75	54.932	86.437	978	C - Energy production and conversion				0.880926	0.521603	-0.507818	-0.754589	0.821673	0.120067	0.564756	-0.591393	0.249567	0.903569	-0.359323	-0.246771	-0.701606	-1.15615	0.654002
637798507	Synpcc7942_0101	type 2 NADH dehydrogenase	256.399	497.65	344.674	217.549	351.029	340.478	294.729	390.34	339.167	256.939	200.678	235.663	487.979	1335	C - Energy production and conversion	map00190 Oxidative phosphorylation	EC:1.6.99.3		0.956741	0.426842	-0.23705	0.4532	0.409171	0.200998	0.606341	0.403605	-0.121665	0.928428	-0.529899	0.69025	-0.208173	-0.202736	1.05009
637798549	Synpcc7942_0143	pyruvate/2-oxoglutarate dehydrogenase complex dehydrogenase (E1) component	300.132	380.171	472.921	352.886	379.63	591.4	292.545	175.069	340.537	492.074	316.917	221.727	282.38	981	C - Energy production and conversion	map01062 Biosynthesis of terpenoids and steroids>map01064 Biosynthesis of alkaloids derived from ornithine, lysine and nicotinic acid>map00650 Butanoate metabolism>map01110 Biosynthesis of secondary metabolites>map01070 Biosynthesis of plant hormones>map00010 Glycolysis / Gluconeogenesis>map01120 Microbial metabolism in diverse environments>map00020 Citrate cycle (TCA cycle)>map01066 Biosynthesis…	EC:1.2.4.1		0.341051	0.656002	0.233605	0.338997	0.978537	-0.0369386	-0.777674	0.182214	-0.436813	-0.0879592	0.314951	0.105392	-1.01548	0.959888	0.348853
637798604	Synpcc7942_0198	type 2 NADH dehydrogenase	25.335	228.264	50.667	36.809	23.847	34.703	46.63	28.857	16.678	100.152	106.635	137.416	32.252	1437	C - Energy production and conversion	map00190 Oxidative phosphorylation	EC:1.6.99.3		3.1715	0.999915	0.538927	-0.087324	0.453929	0.880127	0.187789	-0.603186	2.43935	0.348257	-2.17159	-0.626251	0.426198	-0.790975	-2.09109
637798607	Synpcc7942_0201	hypothetical protein	28.738	278.201	53.157	47.463	21.316	32.38	45.253	29.513	16.465	99.183	132.439	168.098	30.147	753	C - Energy production and conversion				3.2751	0.8873	0.723844	-0.431023	0.172143	0.655054	0.0383909	-0.803557	2.54827	0.0690548	-2.3878	-1.15487	0.48291	-0.841948	-2.47922
637798645	Synpcc7942_0239	cytochrome C6 soluble cytochrome f	74.348	128.74	160.316	57.742	160.633	217.254	136.675	65.807	167.953	100.14	139.061	131.419	86.842	339	C - Energy production and conversion	map00195 Photosynthesis			0.792095	1.10855	-0.364673	1.1114	1.54702	0.878384	-0.176053	1.17569	0.821808	0.224099	0.316458	1.47608	-0.668633	1.35174	-0.597709
637798682	Synpcc7942_0276	glycolate oxidase subunit GlcD	110.788	62.287	74.494	100.711	67.051	87.124	58.971	33.18	63.717	87.058	70.396	77.926	36.521	1473	C - Energy production and conversion	map00630 Glyoxylate and dicarboxylate metabolism>map01120 Microbial metabolism in diverse environments	EC:1.1.3.15		-0.830799	-0.572605	-0.13758	-0.724471	-0.34666	-0.909724	-1.73942	-0.798051	-0.507625	-1.601	0.258193	-0.586891	-0.563065	0.941364	-1.09338
637798684	Synpcc7942_0278	NADH:ubiquinone oxidoreductase 24 kD subunit-like	30.929	44.216	14.551	42.839	7.909	22.969	9.681	9.917	7.511	163.219	50.017	72.094	5.46	498	C - Energy production and conversion	map00190 Oxidative phosphorylation	EC:1.6.5.3		0.515608	-1.08784	0.469965	-1.96739	-0.429272	-1.67573	-1.64098	-2.04188	1.22092	-2.50199	-1.60345	-2.43736	-1.24646	-0.400899	-3.72291
637798685	Synpcc7942_0279	NADH dehydrogenase (quinone)	28.314	43.692	12.04	35.903	11.718	22.631	15.172	11.088	9.451	115.944	39.603	56.577	12.007	1605	C - Energy production and conversion	map00190 Oxidative phosphorylation	EC:1.6.99.5		0.625854	-1.23368	0.342589	-1.27279	-0.323215	-0.900104	-1.35252	-1.58298	0.9987	-1.23764	-1.85953	-1.61538	-0.576889	-0.23046	-2.23634
637798737	Synpcc7942_0331	ATP synthase F0, A subunit	3112.21	2817.65	7054.22	2042.82	7531.9	4510.3	6828.49	1980.71	6942.84	5655.25	3594.03	1960.66	1425.09	786	C - Energy production and conversion	map00190 Oxidative phosphorylation>map00195 Photosynthesis	EC:3.6.3.14	ATP synthase (map00190 map00190, map00195 map00195) >F-type ATPase, bacteria (map00190 map00190, map00195 map00195)	-0.143446	1.18055	-0.607381	1.27507	0.535283	1.13363	-0.651919	1.15759	-0.666602	-1.12689	1.32399	1.88245	0.598343	1.80951	-0.460287
637798738	Synpcc7942_0332	ATP synthase F0, C subunit	3645.46	3639.32	7891.53	2149.31	10515.6	6249.6	9771.71	2288.95	8351.55	6984.27	4585.32	2291.48	1604.29	246	C - Energy production and conversion	map00190 Oxidative phosphorylation>map00195 Photosynthesis	EC:3.6.3.14	ATP synthase (map00190 map00190, map00195 map00195) >F-type ATPase, bacteria (map00190 map00190, map00195 map00195)	-0.00243038	1.1142	-0.762227	1.52836	0.777664	1.42251	-0.671412	1.19594	-0.669821	-1.18417	1.11663	2.29058	0.644847	1.86736	-0.514345
637798739	Synpcc7942_0333	ATP synthase subunit	1007.41	1100.22	2413.26	636.989	2761.32	1855.54	2107.49	519.277	2474.68	1822.93	1108.4	752.684	426.821	477	C - Energy production and conversion	map00190 Oxidative phosphorylation>map00195 Photosynthesis	EC:3.6.3.14	ATP synthase (map00190 map00190, map00195 map00195) >F-type ATPase, bacteria (map00190 map00190, map00195 map00195)	0.127147	1.26034	-0.661305	1.45471	0.881197	1.06488	-0.956069	1.2966	-0.420529	-1.23894	1.13319	2.11602	0.183681	2.25266	-0.818413
637798740	Synpcc7942_0334	F0F1-type ATP synthase subunit b-like	960.622	1247.93	3080.14	641.058	3003.74	2320.45	2223.75	563.857	2531.95	2086	1134.22	914.945	529.519	516	C - Energy production and conversion	map00190 Oxidative phosphorylation>map00195 Photosynthesis	EC:3.6.3.14	ATP synthase (map00190 map00190, map00195 map00195) >F-type ATPase, bacteria (map00190 map00190, map00195 map00195)	0.377493	1.68096	-0.583514	1.64472	1.27236	1.21096	-0.76864	1.39821	-0.0702838	-0.859286	1.30346	2.22824	-0.0614068	2.16684	-0.789003
637798741	Synpcc7942_0335	ATP synthase F1, delta subunit	476.823	638.97	1470.16	339.83	1655.33	1344.88	1246.36	279.278	1392.07	1065.28	623.691	489.382	309.839	543	C - Energy production and conversion	map00190 Oxidative phosphorylation>map00195 Photosynthesis	EC:3.6.3.14	ATP synthase (map00190 map00190, map00195 map00195) >F-type ATPase, bacteria (map00190 map00190, map00195 map00195)	0.422294	1.62445	-0.488641	1.79559	1.49595	1.38619	-0.771752	1.5457	0.0375072	-0.621935	1.20216	2.28423	-0.109761	2.31746	-0.659442
637798742	Synpcc7942_0336	ATP synthase F1, alpha subunit	752.44	925.43	1695.19	415.317	2209.89	1707.23	1838.83	422.878	1974.2	1322.65	879.998	672.169	457.658	1518	C - Energy production and conversion	map00190 Oxidative phosphorylation>map00195 Photosynthesis	EC:3.6.3.14	ATP synthase (map00190 map00190, map00195 map00195) >F-type ATPase, bacteria (map00190 map00190, map00195 map00195)	0.298547	1.1718	-0.857364	1.55432	1.18201	1.28914	-0.831335	1.39162	-0.162753	-0.717307	0.87325	2.41169	0.107131	2.22295	-0.554554
637798743	Synpcc7942_0337	ATP synthase F1, gamma subunit	367.826	559.146	1108.84	194.382	1501.4	1175.16	1083.79	221.241	1382.69	1022.94	586.021	454.688	206.003	951	C - Energy production and conversion	map00190 Oxidative phosphorylation>map00195 Photosynthesis	EC:3.6.3.14	ATP synthase (map00190 map00190, map00195 map00195) >F-type ATPase, bacteria (map00190 map00190, map00195 map00195)	0.604202	1.59196	-0.920129	2.02921	1.67577	1.55899	-0.733405	1.91038	0.305853	-0.836358	0.987756	2.94934	-0.116777	2.64378	-1.14221
637798744	Synpcc7942_0338	Ferredoxin (2Fe-2S)	123.691	145.663	163.307	138.325	313.992	233.81	190.928	62.924	252.884	155.168	157.528	124.44	99.269	318	C - Energy production and conversion	map00195 Photosynthesis			0.235894	0.400846	0.161321	1.34399	0.918596	0.626288	-0.975058	1.03174	0.00870977	-0.317325	0.164952	1.18267	-0.292308	2.00679	-0.326035
637798791	Synpcc7942_0385	geranylgeranyl reductase	1332.78	830.972	622.316	1005.65	1817.05	1399.64	1216.58	218.137	2369.04	1040.55	1186.41	740.803	471.805	1374	C - Energy production and conversion	map01110 Biosynthesis of secondary metabolites>map00860 Porphyrin and chlorophyll metabolism>map00900 Terpenoid backbone biosynthesis	EC:1.3.1.83		-0.68157	-1.09872	-0.406319	0.447159	0.0706149	-0.131608	-2.61114	0.829859	-0.84728	-1.49818	-0.417153	0.853479	-0.202223	3.44099	-0.650899
637798837	Synpcc7942_0431	hypothetical protein	105.025	110.991	115.156	112.308	88.15	158.298	94.08	105.613	100.323	143.478	80.913	86.219	172.176	1269	C - Energy production and conversion				0.0797099	0.132857	0.0967279	-0.2527	0.59191	-0.158773	0.00805464	-0.0660804	-0.284655	0.713151	0.0531469	-0.349428	-0.750683	-0.074135	0.997806
637798866	Synpcc7942_0459	glutathione-dependent formaldehyde dehydrogenase	76.835	110.447	125.901	70.142	130.141	111.82	101.446	70.573	115.692	193.58	94.332	90.424	66.571	1110	C - Energy production and conversion	map00626 Naphthalene degradation>map00071 Fatty acid metabolism>map01110 Biosynthesis of secondary metabolites>map00830 Retinol metabolism>map00680 Methane metabolism>map00010 Glycolysis / Gluconeogenesis>map00350 Tyrosine metabolism>map01120 Microbial metabolism in diverse environments>map00980 Metabolism of xenobiotics by cytochrome P450>map00625 Chloroalkane and chloroalkene degradation>map009…	EC:1.1.1.1		0.523519	0.712454	-0.131485	0.76024	0.541343	0.400876	-0.122647	0.590454	0.234942	-0.20687	0.188936	0.891725	-0.140466	0.713101	-0.441812
637798880	Synpcc7942_0473	NADH:flavin oxidoreductase Old Yellow Enzyme family-like	375.441	480.53	346.152	227.09	277.711	634.758	418.619	640.262	267.676	461.549	216.676	340.307	1154.65	1107	C - Energy production and conversion	map01120 Microbial metabolism in diverse environments>map00633 Nitrotoluene degradation	EC:1.-		0.35604	-0.117181	-0.725322	-0.435002	0.75762	0.157052	0.770076	-0.488098	-0.141749	1.62079	-0.473221	0.29032	-0.600569	-1.25817	1.76254
637798896	Synpcc7942_0489	aldehyde dehydrogenase	44.829	100.77	55.635	38.967	45.025	81.944	84.144	121.305	46.328	52.179	47.865	86.975	157.727	1380	C - Energy production and conversion	map00310 Lysine degradation>map00071 Fatty acid metabolism>map01110 Biosynthesis of secondary metabolites>map00280 Valine, leucine and isoleucine degradation>map00040 Pentose and glucuronate interconversions>map00330 Arginine and proline metabolism>map01120 Microbial metabolism in diverse environments>map00561 Glycerolipid metabolism>map00625 Chloroalkane and chloroalkene degradation>map00620 Pyr…	EC:1.2.1.3	GABA biosynthesis, eukaryotes, putrescine => GABA (map00010 map00010, map00040 map00040, map00053 map00053, map00071 map00071, map00280 map00280, map00310 map00310, map00330 map00330, map00340 map00340, map00380 map00380, map00410 map00410, map00561 map00561, map00620 map00620, map00625 map00625, map00640 map00640, map00903 map00903, map01110 map01110, map01120 map01120)	1.16856	0.31156	-0.202179	0.00629396	0.870206	0.908428	1.43613	0.0474521	0.956168	1.81493	-0.857002	0.208473	0.0382221	-1.38868	0.858757
637798915	Synpcc7942_0508	geranylgeranyl reductase	47.271	67.529	84.816	36.559	132.426	91.379	96.239	44.268	111.89	114.905	56.609	41.592	80.598	1131	C - Energy production and conversion				0.514552	0.843381	-0.370729	1.48616	0.950907	1.02567	-0.0946912	1.24305	-0.184649	0.769789	0.328829	1.85689	0.074759	1.33775	0.954438
637798938	Synpcc7942_0530	4Fe-4S cluster binding	30.823	31.295	43.223	22.363	22.295	39.547	25.097	41.146	21.636	71.57	28.334	31.316	71.509	954	C - Energy production and conversion				0.0219249	0.487792	-0.462894	-0.467287	0.359561	-0.296492	0.416745	-0.510573	0.0228927	1.21412	0.465867	-0.00439354	-0.656053	-0.927318	1.19122
637798943	Synpcc7942_0535	photosystem I iron-sulfurcenter	7845.11	4317.91	2665.81	8136.79	7510.21	11508	8855.23	1914.79	7188.68	6522.85	10735.6	7304.28	2045.97	246	C - Energy production and conversion	map00195 Photosynthesis		map00195 Photosystem I	-0.861458	-1.55722	0.0526672	-0.0629399	0.552778	0.174736	-2.03461	-0.126067	-0.10305	-1.93901	-0.695761	-0.115607	-0.378041	1.90854	-1.83596
637798975	Synpcc7942_0567	hypothetical protein	37.999	42.467	27.733	26.392	29.614	37.906	30.628	33.365	27.347	59.147	29.795	43.775	40.286	1350	C - Energy production and conversion				0.160381	-0.454358	-0.525861	-0.359682	-0.00353523	-0.31111	-0.187626	-0.474579	0.204146	0.0843171	-0.614739	0.166179	-0.307575	-0.286953	-0.119829
637799020	Synpcc7942_0609	proton-translocating NADH-quinone oxidoreductase, chain M	132.074	150.346	134.461	94.48	206.716	149.668	183.546	77.895	171.932	166.561	115.766	123.739	95.156	1491	C - Energy production and conversion	map00190 Oxidative phosphorylation	EC:1.6.5.3	map00190 NAD(P)H:quinone oxidoreductase, chloroplasts and cyanobacteria	0.18694	0.0258413	-0.483266	0.646304	0.180419	0.474795	-0.761744	0.380492	-0.0940462	-0.47298	-0.161099	1.12957	0.294376	1.14224	-0.378934
637799023	Synpcc7942_0612	2-methylcitrate synthase/citrate synthase II	60.303	165.399	67.913	43.192	84.731	96.796	98.467	62.339	73.263	105.017	55.94	49.208	76.886	1161	C - Energy production and conversion	map01062 Biosynthesis of terpenoids and steroids>map01110 Biosynthesis of secondary metabolites>map01070 Biosynthesis of plant hormones>map01120 Microbial metabolism in diverse environments>map00020 Citrate cycle (TCA cycle)>map01063 Biosynthesis of alkaloids derived from shikimate pathway>map01065 Biosynthesis of alkaloids derived from histidine and purine>map00630 Glyoxylate and dicarboxylate m…	EC:2.3.3.1	Citrate cycle (TCA cycle, Krebs cycle) (map00020 map00020, map00630 map00630, map01061 map01061, map01062 map01062, map01063 map01063, map01064 map01064, map01065 map01065, map01066 map01066, map01070 map01070, map01110 map01110, map01120 map01120) >Citrate cycle, first carbon oxidation (map00020 map00020, map00630 map00630, map01061 map01061, map01062 map01062, map01063 map01063, map01064 map010…	1.45565	0.171458	-0.481466	0.49066	0.682718	0.707411	0.0479052	0.280855	-0.293337	0.350491	-1.28419	0.972126	0.0246929	0.23295	0.643828
637799036	Synpcc7942_0624	light dependent period	122.125	113.612	110.459	141.848	73.272	147.619	89.51	181.07	107.855	123.439	90.163	97.625	396.783	1059	C - Energy production and conversion				-0.104243	-0.144848	0.215987	-0.737025	0.27352	-0.448238	0.568189	-0.179266	-0.323036	1.69999	-0.0406043	-0.953012	-0.721758	-0.747454	2.02303
637799053	Synpcc7942_0641	succinate dehydrogenase or fumarate reductase, flavoprotein subunit	30.422	36.026	47.292	21.729	42.733	47.014	33.577	40.03	38.154	69.515	29.784	40.862	43.252	1908	C - Energy production and conversion	map00720 Carbon fixation pathways in prokaryotes>map05134 Legionellosis>map00650 Butanoate metabolism>map01110 Biosynthesis of secondary metabolites>map00190 Oxidative phosphorylation>map01120 Microbial metabolism in diverse environments>map00020 Citrate cycle (TCA cycle)>map00623 Toluene degradation	EC:1.3.99.1	3-Hydroxypropionate bicycle (map00020 map00020, map00190 map00190, map00623 map00623, map00650 map00650, map00720 map00720, map01110 map01110, map01120 map01120, map05134 map05134) >Citrate cycle (TCA cycle, Krebs cycle) (map00020 map00020, map00190 map00190, map00623 map00623, map00650 map00650, map00720 map00720, map01110 map01110, map01120 map01120, map05134 map05134) >Citrate cycle, second ca…	0.243923	0.636481	-0.485493	0.490236	0.627975	0.142358	0.395967	0.326719	0.425645	0.507652	0.392558	0.975729	-0.485617	-0.0692473	0.082007
637799064	Synpcc7942_0652	hypothetical protein	60.444	82.158	112.308	47.584	84.846	132.271	87.626	84.184	75.016	143.14	57.615	62.138	101.946	1590	C - Energy production and conversion	map00906 Carotenoid biosynthesis>map01110 Biosynthesis of secondary metabolites		beta-Carotene biosynthesis, GGAP => beta-carotene (map00906 map00906, map01110 map01110)	0.442802	0.89379	-0.345123	0.489248	1.12983	0.53576	0.477947	0.311599	0.0398767	0.754134	0.450988	0.83437	-0.594066	-0.166348	0.714257
637799110	Synpcc7942_0698	probable ferredoxin	54.429	170.558	193.552	53.594	99.829	82.578	133.939	232.737	60.189	140.473	84.407	156.035	111.436	435	C - Energy production and conversion				1.64781	1.83027	-0.022304	0.875083	0.601382	1.29913	2.09625	0.145124	1.51942	1.03377	0.182459	0.897387	0.697747	-1.95113	-0.485654
637799215	Synpcc7942_0799	Elongator protein 3	69.323	86.264	94.614	69.696	87.384	108.844	86.678	110.568	95.946	108.51	64.712	94.566	115.614	1581	C - Energy production and conversion				0.315425	0.44872	0.00774177	0.334035	0.650856	0.322332	0.673528	0.468889	0.447987	0.73791	0.133295	0.326293	-0.328524	-0.204639	0.289923
637799231	Synpcc7942_0814	ferredoxin-like protein	131.819	164.873	149.527	95.795	143.549	143.597	132.925	113.53	152.384	219.729	137.356	119.968	130.842	225	C - Energy production and conversion				0.322797	0.181848	-0.460536	0.122985	0.123467	0.0120541	-0.215485	0.209153	-0.135909	-0.0107326	-0.140949	0.583521	-0.111413	0.424638	0.125176
637799258	Synpcc7942_0842	Glutathione reductase	95.968	217.312	232.743	60.684	158.023	192.897	196.094	95.879	102.839	171.858	117.433	139.045	126.342	1341	C - Energy production and conversion	map00480 Glutathione metabolism	EC:1.8.1.7		1.17914	1.27811	-0.661237	0.719509	1.00721	1.03092	-0.00133857	0.0997622	0.534927	0.396709	0.0989699	1.38075	0.0237147	0.101101	-0.138218
637799312	Synpcc7942_0895	hypothetical protein	15.627	19.026	19.268	15.562	22.666	17.964	20.69	9.364	14.821	24.212	14.786	13.517	10.079	1173	C - Energy production and conversion				0.283931	0.302166	-0.00601336	0.536489	0.201068	0.404893	-0.738844	-0.0763981	-0.209266	-0.632688	0.0182345	0.542502	0.203825	0.662446	-0.423422
637799315	Synpcc7942_0898	ferredoxin like protein	34.01	114.331	181.311	34.418	66.65	79.659	69.032	21.016	52.522	156.945	68.545	48.679	16.245	393	C - Energy production and conversion				1.74919	2.41444	0.0172043	0.970646	1.22788	1.02131	-0.694471	0.626963	0.517341	-1.06596	0.66525	0.953442	-0.206572	1.32143	-1.5833
637799320	Synpcc7942_0903	aconitate hydratase 2	132.068	404.386	121.559	128.042	179.159	246.154	183.592	230.255	165.503	139.706	116.869	146.893	547.721	2586	C - Energy production and conversion	map00720 Carbon fixation pathways in prokaryotes>map01110 Biosynthesis of secondary metabolites>map01120 Microbial metabolism in diverse environments>map00020 Citrate cycle (TCA cycle)>map00630 Glyoxylate and dicarboxylate metabolism>map01061 Biosynthesis of phenylpropanoids	EC:4.2.1.3	Citrate cycle (TCA cycle, Krebs cycle) (map00020 map00020, map00630 map00630, map00720 map00720, map01061 map01061, map01110 map01110, map01120 map01120) >Citrate cycle, first carbon oxidation (map00020 map00020, map00630 map00630, map00720 map00720, map01061 map01061, map01110 map01110, map01120 map01120) >Glyoxylate cycle (map00020 map00020, map00630 map00630, map00720 map00720, map01061 map010…	1.61445	-0.119624	-0.0446638	0.43996	0.89828	0.475222	0.801952	0.325576	0.153485	2.05216	-1.73408	0.484623	-0.423058	-0.476375	1.89868
637799427	Synpcc7942_1007	fumarate hydratase, class II	25.148	52.159	67.426	22.436	100.098	33.302	34.459	18.167	94.444	39.501	36.583	32.288	16.223	1392	C - Energy production and conversion	map00720 Carbon fixation pathways in prokaryotes>map01062 Biosynthesis of terpenoids and steroids>map01110 Biosynthesis of secondary metabolites>map01070 Biosynthesis of plant hormones>map05211 Renal cell carcinoma>map01120 Microbial metabolism in diverse environments>map00020 Citrate cycle (TCA cycle)>map01063 Biosynthesis of alkaloids derived from shikimate pathway>map01065 Biosynthesis of alka…	EC:4.2.1.2	3-Hydroxypropionate bicycle (map00020 map00020, map00720 map00720, map01061 map01061, map01062 map01062, map01063 map01063, map01064 map01064, map01065 map01065, map01066 map01066, map01070 map01070, map01110 map01110, map01120 map01120, map05200 map05200, map05211 map05211) >Citrate cycle (TCA cycle, Krebs cycle) (map00020 map00020, map00720 map00720, map01061 map01061, map01062 map01062, map010…	1.05247	1.42286	-0.164628	1.9929	0.405165	0.454437	-0.469123	1.90902	0.360554	-0.632403	0.370389	2.15753	0.049272	2.37814	-0.992957
637799476	Synpcc7942_1054	PBS lyase HEAT-like repeat	180.41	124.89	129.923	163.08	201.374	206.416	141.164	24.032	294.926	84.11	196.517	131.671	48.759	822	C - Energy production and conversion	map00196 Photosynthesis - antenna proteins	EC:4.-		-0.530621	-0.473622	-0.145699	0.158598	0.194275	-0.353907	-2.90825	0.709074	-0.454342	-1.88754	0.0569989	0.304298	-0.548183	3.61732	-1.4332
637799492	Synpcc7942_1068	pyruvate dehydrogenase dihydrolipoamide acetyltransferase component (E2)	111.087	140.44	125.537	77.301	377.7	169.478	189.473	75.556	332.057	88.248	95.955	88.872	61.852	1296	C - Energy production and conversion	map01062 Biosynthesis of terpenoids and steroids>map01110 Biosynthesis of secondary metabolites>map01070 Biosynthesis of plant hormones>map01120 Microbial metabolism in diverse environments>map00020 Citrate cycle (TCA cycle)>map01063 Biosynthesis of alkaloids derived from shikimate pathway>map01065 Biosynthesis of alkaloids derived from histidine and purine>map00620 Pyruvate metabolism>map01064 B…	EC:2.3.1.12	Pyruvate oxidation, pyruvate => acetyl-CoA (map00010 map00010, map00020 map00020, map00620 map00620, map01061 map01061, map01062 map01062, map01063 map01063, map01064 map01064, map01065 map01065, map01066 map01066, map01070 map01070, map01110 map01110, map01120 map01120)	0.338264	0.176423	-0.523131	1.76555	0.609408	0.770302	-0.556072	1.57974	-0.321889	-0.844798	-0.161841	2.28868	0.160894	2.13581	-0.522909
637799514	Synpcc7942_1088	plastocyanin	2262.99	1680.16	1445.52	1934.05	2714.98	4610.57	4953.33	2829.47	2455.26	1427.83	2955.3	1389.71	4458.68	378	C - Energy production and conversion	map00195 Photosynthesis			-0.42963	-0.64665	-0.226606	0.26271	1.02671	1.13017	0.322301	0.11764	-0.703449	0.978384	-0.217019	0.489316	0.103453	-0.204661	1.68183
637799544	Synpcc7942_1118	dihydrolipoamide dehydrogenase	12.475	24.11	36.931	10.423	9.841	8.151	11.433	7.411	7.369	17.818	9.279	16.812	12.349	1551	C - Energy production and conversion				0.950592	1.56579	-0.259269	-0.342163	-0.613991	-0.125836	-0.7513	-0.759499	0.430452	-0.0146456	0.615201	-0.0828938	0.488155	-0.00819937	-0.445097
637799566	Synpcc7942_1140	hypothetical protein	10.499	44.008	24.731	7.944	25.374	9.931	17.013	4.408	18.203	56.897	16.373	16.174	6.658	1758	C - Energy production and conversion				2.06751	1.23607	-0.402314	1.2731	-0.080241	0.696386	-1.25206	0.793924	0.623425	-0.657091	-0.831445	1.67541	0.776627	2.04598	-1.28052
637799606	Synpcc7942_1179	rubredoxin	202.693	294.948	458.013	181.699	330.362	412.667	378.206	288.931	342.174	477.217	257.957	185.708	252.056	417	C - Energy production and conversion				0.541164	1.17609	-0.157746	0.704751	1.02568	0.899876	0.511429	0.755434	-0.12626	0.314448	0.634928	0.862497	-0.125806	0.244005	0.440708
637799607	Synpcc7942_1180	NADH dehydrogenase subunit 3	632.351	891.707	1755.78	782.091	857.579	1382.04	913.512	1173.64	1759.03	1002.66	909	3490.95	1709.05	402	C - Energy production and conversion	map00190 Oxidative phosphorylation	EC:1.6.5.3	map00190 NAD(P)H:quinone oxidoreductase, chloroplasts and cyanobacteria	0.495844	1.47331	0.306611	0.439544	1.128	0.530698	0.892195	1.47598	2.46482	1.4344	0.97747	0.132933	-0.597303	0.583789	-1.03042
637799608	Synpcc7942_1181	NADH-quinone oxidoreductase, B subunit	554.122	796.448	835.604	451.99	739.366	1237.52	875.562	913.535	1330.72	749.078	612.941	2804.25	1609.81	708	C - Energy production and conversion	map00190 Oxidative phosphorylation	EC:1.6.5.3	map00190 NAD(P)H:quinone oxidoreductase, chloroplasts and cyanobacteria	0.523377	0.592616	-0.293913	0.416085	1.15918	0.660006	0.721256	1.26393	2.33934	1.53862	0.0692392	0.709998	-0.499171	0.542672	-0.800725
637799609	Synpcc7942_1182	NADH dehydrogenase I subunit J	545.719	791.786	714.058	436.273	716.618	1177.78	791.496	810.463	1263.06	717.847	586.941	2460.34	1477.09	519	C - Energy production and conversion	map00190 Oxidative phosphorylation	EC:1.6.5.3	map00190 NAD(P)H:quinone oxidoreductase, chloroplasts and cyanobacteria	0.536952	0.387883	-0.322927	0.393046	1.10984	0.536424	0.570588	1.21069	2.17263	1.43653	-0.149069	0.715973	-0.573417	0.640104	-0.7361
637799625	Synpcc7942_1198	Dihydrolipoamide dehydrogenase	182.189	202.234	200.207	116.689	290.421	231.129	258.938	117.256	260.419	164.226	146.069	154.146	186.132	1440	C - Energy production and conversion	map01062 Biosynthesis of terpenoids and steroids>map00260 Glycine, serine and threonine metabolism>map01110 Biosynthesis of secondary metabolites>map01070 Biosynthesis of plant hormones>map00280 Valine, leucine and isoleucine degradation>map01120 Microbial metabolism in diverse environments>map00020 Citrate cycle (TCA cycle)>map01063 Biosynthesis of alkaloids derived from shikimate pathway>map010…	EC:1.8.1.4	Citrate cycle (TCA cycle, Krebs cycle) (map00010 map00010, map00020 map00020, map00260 map00260, map00280 map00280, map00620 map00620, map01061 map01061, map01062 map01062, map01063 map01063, map01064 map01064, map01065 map01065, map01066 map01066, map01070 map01070, map01110 map01110, map01120 map01120) >Citrate cycle, second carbon oxidation (map00010 map00010, map00020 map00020, map00260 map00…	0.15059	0.136057	-0.642767	0.67271	0.343262	0.507171	-0.635774	0.515399	-0.241138	0.0308902	-0.0145331	1.31548	0.163908	1.15117	0.272029
637799661	Synpcc7942_1232	cytochrome b6-f complex iron-sulfur subunit	445.056	477.022	916.01	354.751	1289.79	841.179	1185.94	549.519	1132.87	561.189	554.036	411.783	615.896	540	C - Energy production and conversion	map00195 Photosynthesis	EC:1.10.99.1	map00195 Cytochrome b6f complex	0.100069	1.04138	-0.32718	1.53507	0.918426	1.41397	0.304182	1.34793	-0.112103	0.4687	0.941308	1.86225	0.495549	1.04375	0.580802
637799727	Synpcc7942_1297	Malate dehydrogenase (oxaloacetate decarboxylating)	115.016	122.403	172.653	97.178	152.525	142.966	153.406	89.737	151.352	141.27	97.75	93.117	226.903	1410	C - Energy production and conversion	map02020 Two-component system>map00620 Pyruvate metabolism	EC:1.1.1.38		0.0898043	0.586041	-0.243133	0.407211	0.313838	0.41552	-0.35806	0.396073	-0.304718	0.980241	0.496236	0.650344	0.101683	0.754133	1.28496
637799774	Synpcc7942_1343	NADH dehydrogenase subunit 1	374.827	772.055	842.301	248.634	504.058	723.269	618.968	361.669	1006.79	762.794	479.49	3214.35	451.37	1119	C - Energy production and conversion	map00190 Oxidative phosphorylation	EC:1.6.5.3	map00190 NAD(P)H:quinone oxidoreductase, chloroplasts and cyanobacteria	1.04248	1.16811	-0.592201	0.427365	0.948307	0.72364	-0.0515549	1.42547	3.10023	0.268086	0.125632	1.01957	-0.224667	1.47703	-2.83214
637799775	Synpcc7942_1344	NADH-plastoquinone oxidoreductase, I subunit NADH-quinone oxidoreductase, chain I	363.278	723.797	979.94	266.886	481.198	746.697	659.901	340.871	956.75	733.297	466.875	3195.57	472.924	609	C - Energy production and conversion	map00190 Oxidative phosphorylation	EC:1.6.5.3	map00190 NAD(P)H:quinone oxidoreductase, chloroplasts and cyanobacteria	0.994511	1.43162	-0.44485	0.405557	1.03945	0.861176	-0.0918481	1.39707	3.13693	0.380534	0.437108	0.850407	-0.178273	1.48892	-2.75639
637799776	Synpcc7942_1345	NADH dehydrogenase subunit 6	380.2	692.517	944.648	260.223	508.929	757.845	610.713	350.427	897.021	790.421	538.452	3159.06	497.311	606	C - Energy production and conversion	map00190 Oxidative phosphorylation	EC:1.6.5.3	map00190 NAD(P)H:quinone oxidoreductase, chloroplasts and cyanobacteria	0.865091	1.31302	-0.54701	0.420706	0.995144	0.683736	-0.117645	1.23838	3.05466	0.38739	0.447927	0.967716	-0.311408	1.35603	-2.66728
637799777	Synpcc7942_1346	NADH dehydrogenase subunit 4L	231.739	418.371	560.725	157.551	358.851	553.475	406.485	228.425	585.648	554.146	350.388	1999.09	317.556	312	C - Energy production and conversion	map00190 Oxidative phosphorylation	EC:1.6.5.3	map00190 NAD(P)H:quinone oxidoreductase, chloroplasts and cyanobacteria	0.852282	1.27479	-0.556682	0.630884	1.25602	0.810701	-0.0207803	1.33753	3.10877	0.45451	0.422511	1.18757	-0.445316	1.35831	-2.65426
637799790	Synpcc7942_1359	coenzyme F420 hydrogenase	61.852	75.748	80.686	63.009	75.364	94.432	83.478	69.897	86.61	74.139	65.939	83.227	82.252	1206	C - Energy production and conversion	map01120 Microbial metabolism in diverse environments>map00680 Methane metabolism	EC:1.12.98.1	Methanogenesis, formate => methane (map00680 map00680, map01120 map01120)	0.292388	0.383498	0.0267377	0.285055	0.610456	0.432576	0.17641	0.485713	0.428231	0.411231	0.0911106	0.258318	-0.17788	0.309303	-0.0170009
637799815	Synpcc7942_1383	Inorganic diphosphatase	417.612	155.066	1009.96	357.13	1082.22	446.345	821.302	378.933	952.703	826.903	490.043	235.246	642.549	513	C - Energy production and conversion	map00190 Oxidative phosphorylation	EC:3.6.1.1		-1.42928	1.27406	-0.225714	1.37376	0.0959961	0.97575	-0.14022	1.18986	-0.827993	0.621643	2.70334	1.59947	0.879754	1.33008	1.44964
637799847	Synpcc7942_1415	Proton-translocating NADH-quinone oxidoreductase, chain N	442.357	709.139	641.426	357.012	877.435	751.137	741.967	297.963	1097.1	736.682	489.9	922	349.634	1566	C - Energy production and conversion	map00190 Oxidative phosphorylation	EC:1.6.5.3	map00190 NAD(P)H:quinone oxidoreductase, chloroplasts and cyanobacteria	0.680857	0.536072	-0.309239	0.988081	0.763865	0.746144	-0.570078	1.31041	1.05956	-0.339366	-0.144786	1.29732	-0.017721	1.88049	-1.39892
637799852	Synpcc7942_1420	light-independent protochlorophyllide reductase, N subunit	83.499	49.913	93.839	264.365	29.801	77.206	43.104	16.896	38.267	224.29	78.426	46.39	26.245	1401	C - Energy production and conversion	map01110 Biosynthesis of secondary metabolites>map00860 Porphyrin and chlorophyll metabolism	EC:1.3.7.7		-0.742343	0.168429	1.6627	-1.4864	-0.113046	-0.953937	-2.30508	-1.12566	-0.847945	-1.66972	0.910772	-3.1491	-0.840891	1.17942	-0.821771
637799859	Synpcc7942_1427	Ribulose-bisphosphate carboxylase	3860.86	1156.31	7790.07	2744.31	3844.18	4218.14	5123.79	1672.8	3093.44	3383.66	2615.78	4944.54	1637.29	336	C - Energy production and conversion	map00710 Carbon fixation in photosynthetic organisms>map01120 Microbial metabolism in diverse environments>map00630 Glyoxylate and dicarboxylate metabolism	EC:4.1.1.39	Reductive pentose phosphate cycle (Calvin cycle) (map00630 map00630, map00710 map00710, map01120 map01120) >Reductive pentose phosphate cycle, RuBP + CO2 => glyceraldehyde-3P (map00630 map00630, map00710 map00710, map01120 map01120)	-1.73939	1.01272	-0.492478	-0.00624636	0.127687	0.408291	-1.20666	-0.319708	0.356916	-1.23761	2.75211	0.486231	0.280604	0.886949	-1.59453
637799871	Synpcc7942_1439	proton-translocating NADH-quinone oxidoreductase, chain M	145.41	3883.32	2022.23	98.642	740.13	778.414	794.512	1427.42	592.69	3109.07	916.55	1584.42	4488.86	1602	C - Energy production and conversion	map00190 Oxidative phosphorylation	EC:1.6.5.3	map00190 NAD(P)H:quinone oxidoreductase, chloroplasts and cyanobacteria	4.73909	3.79775	-0.559853	2.34765	2.42041	2.44994	3.29521	2.02715	3.44575	4.94815	-0.941347	2.9075	0.0295314	-1.26806	1.5024
637799893	Synpcc7942_1461	thiol oxidoreductase-like	4.658	3.077	1.647	4.987	1.723	1.596	2.665	3.048	18.129	4.641	2.862	2.71	1.317	1257	C - Energy production and conversion				-0.598186	-1.49987	0.0984616	-1.43479	-1.54525	-0.805575	-0.611848	1.96052	-0.781418	-1.82246	-0.901684	-1.53325	0.739675	2.57236	-1.04104
637799910	Synpcc7942_1478	cytochrome CytM	59.287	56.388	102.415	41.678	65.198	35.279	95.709	171.851	61.675	88.204	56.026	130.135	117.691	438	C - Energy production and conversion				-0.0723276	0.788639	-0.50843	0.137112	-0.748906	0.690939	1.53537	0.05697	1.13422	0.989216	0.860967	0.645542	1.43984	-1.4784	-0.145005
637799932	Synpcc7942_1499	Ferredoxin (2Fe-2S)	5149.02	6076.6	7626.43	5674.02	6037.25	9023.53	6782.16	3592.39	5958.21	22194.7	12046.8	4303.99	3469.29	300	C - Energy production and conversion	map00195 Photosynthesis			0.238967	0.56671	0.140073	0.229594	0.809394	0.397446	-0.519356	0.210581	-0.258622	-0.569658	0.327743	0.0895208	-0.411948	0.729937	-0.311036
637799966	Synpcc7942_1533	succinate dehydrogenase iron-sulfur protein	61.98	93.402	69.834	64.41	50.525	35.119	51.559	26.355	39.333	96.424	59.636	92.815	35.61	840	C - Energy production and conversion	map00720 Carbon fixation pathways in prokaryotes>map00650 Butanoate metabolism>map01110 Biosynthesis of secondary metabolites>map00190 Oxidative phosphorylation>map01120 Microbial metabolism in diverse environments>map00020 Citrate cycle (TCA cycle)>map00623 Toluene degradation	EC:1.3.99.1	Citrate cycle (TCA cycle, Krebs cycle) (map00020 map00020, map00190 map00190, map00623 map00623, map00650 map00650, map00720 map00720, map01110 map01110, map01120 map01120) >Citrate cycle, second carbon oxidation (map00020 map00020, map00190 map00190, map00623 map00623, map00650 map00650, map00720 map00720, map01110 map01110, map01120 map01120) >Succinate dehydrogenase, prokaryotes (map00020 map0…	0.591651	0.172127	0.0554819	-0.294805	-0.819551	-0.265578	-1.23373	-0.656063	0.582555	-0.79952	-0.419524	-0.350287	0.553973	0.577664	-1.38208
637799974	Synpcc7942_1541	Flavodoxin, long chain	17.121	15.855	43.721	26.152	7.102	38.728	16.248	11.951	22.278	33.181	18.523	12.516	71.446	513	C - Energy production and conversion				-0.110829	1.35256	0.611154	-1.26947	1.17761	-0.0755048	-0.518636	0.379853	-0.451993	2.06109	1.46339	-1.88062	-1.25311	0.898488	2.51308
637799981	Synpcc7942_1548	probable amidase	44.071	795.535	34.898	42.488	113.54	27.365	91.621	55.346	44.655	34.266	37.67	49.237	60.369	1320	C - Energy production and conversion				4.17402	-0.336685	-0.0527742	1.3653	-0.687498	1.05585	0.328649	0.0189921	0.159913	0.453978	-4.51071	1.41807	1.74335	-0.309657	0.294065
637800044	Synpcc7942_1610	pyridine nucleotide transhydrogenase beta subunit	458.184	847.417	355.44	533.422	202.656	435.799	201.138	117.267	162.207	2844.38	770.742	484.905	51.878	1413	C - Energy production and conversion	map00760 Nicotinate and nicotinamide metabolism	EC:1.6.1.2		0.887145	-0.366321	0.21935	-1.17689	-0.0722642	-1.18774	-1.96613	-1.49809	0.081775	-3.14273	-1.25347	-1.39624	-1.11548	0.468039	-3.22451
637800045	Synpcc7942_1611	nicotinamide nucleotide transhydrogenase alpha subunit-like	365.86	771.239	293.42	444.737	155.075	387.706	187.613	102.235	134.761	2422.55	577.999	427.417	39.812	294	C - Energy production and conversion	map00760 Nicotinate and nicotinamide metabolism	EC:1.6.1.2		1.07589	-0.318324	0.281661	-1.23833	0.0836714	-0.963532	-1.8394	-1.44089	0.224353	-3.20002	-1.39421	-1.51999	-1.0472	0.398514	-3.42437
637800046	Synpcc7942_1612	pyridine nucleotide transhydrogenase alpha subunit	414.041	876.284	307.518	462.729	177.36	402.176	191.07	105.411	147.337	2782.46	652.469	464.649	46.155	1227	C - Energy production and conversion	map00760 Nicotinate and nicotinamide metabolism	EC:1.6.1.2		1.08162	-0.429103	0.160394	-1.22309	-0.0419466	-1.11567	-1.97375	-1.49065	0.166368	-3.16521	-1.51073	-1.38349	-1.07373	0.483094	-3.33158
637800057	Synpcc7942_1621	Elongator protein 3/MiaB/NifB	117.558	375.954	276.115	120.412	77.509	162.308	197.025	87.644	64.851	250.678	172.983	430.847	148.448	1569	C - Energy production and conversion				1.67718	1.2319	0.0346065	-0.600937	0.465361	0.745006	-0.423645	-0.858172	1.8738	0.336585	-0.445287	-0.635543	0.279645	-0.434527	-1.53722
637800066	Synpcc7942_1630	cytochrome c553	628.89	717.344	265.471	336.125	523.713	860.053	793.57	103.14	451.05	435.729	1332.19	1241.3	235.054	336	C - Energy production and conversion	map00195 Photosynthesis			0.189857	-1.24425	-0.90381	-0.264031	0.451618	0.33555	-2.6082	-0.47952	0.980976	-1.41982	-1.43411	0.639779	-0.116068	2.12868	-2.40079
637800086	Synpcc7942_1649	rubrerythrin	14.025	91.303	26.95	17.485	78.145	26.729	32.595	65.553	91.195	13.47	18.399	15.717	48.15	717	C - Energy production and conversion				2.70266	0.942285	0.318117	2.47815	0.930405	1.21665	2.22466	2.70095	0.164325	1.77954	-1.76038	2.16004	0.286245	0.476293	1.61521
637800089	Synpcc7942_1652	Elongator protein 3/MiaB/NifB	22.728	20.974	49.835	16.217	25.503	28.922	19.072	23.972	24.608	32.808	16.922	19.084	48.488	1641	C - Energy production and conversion				-0.115869	1.13269	-0.486964	0.166196	0.347697	-0.253015	0.0768795	0.114657	-0.252107	1.09316	1.24856	0.65316	-0.600711	0.0377771	1.34526
637800090	Synpcc7942_1653	glycerol dehydrogenase	18.185	29.914	27.818	19.293	10.53	13.328	8.806	6.615	6.597	120.552	33.911	40.284	5.037	1197	C - Energy production and conversion	map00561 Glycerolipid metabolism	EC:1.1.1.6		0.718072	0.61327	0.0853286	-0.788243	-0.448289	-1.04619	-1.45894	-1.46287	1.14746	-1.85211	-0.104802	-0.873572	-0.597902	-0.00393105	-2.99957
637800096	Synpcc7942_1659	nitroreductase	158.92	377.926	506.942	100.805	155.608	316.038	316.524	97.237	125.063	827.439	171.552	157.725	76.996	648	C - Energy production and conversion				1.2498	1.67352	-0.656733	-0.0303845	0.991797	0.994014	-0.708723	-0.345646	-0.0108893	-1.04545	0.423717	0.626349	0.00221686	0.363078	-1.03456
637800156	Synpcc7942_1717	glycolate oxidase subunit (Fe-S) protein	55.336	62.164	64.798	47.214	45.378	54.794	59.687	23.87	36.495	65.955	52.787	59.377	23.61	1302	C - Energy production and conversion	map01120 Microbial metabolism in diverse environments>map00630 Glyoxylate and dicarboxylate metabolism			0.167861	0.227731	-0.229004	-0.286225	-0.0142004	0.109198	-1.21302	-0.60052	0.101686	-1.22882	0.0598699	-0.0572217	0.123399	0.6125	-1.33051
637800157	Synpcc7942_1718	glycolate oxidase subunit GlcE	78.488	76.448	52.245	55.501	48.157	69.798	70.59	20.854	40.378	83.73	58.038	70.745	35.71	1278	C - Energy production and conversion	map01120 Microbial metabolism in diverse environments>map00630 Glyoxylate and dicarboxylate metabolism			-0.0379933	-0.587179	-0.499958	-0.704727	-0.169286	-0.153008	-1.91215	-0.958903	-0.149844	-1.13614	-0.549186	-0.204768	0.0162781	0.953245	-0.9863
637800158	Synpcc7942_1719	isocitrate dehydrogenase, NADP-dependent	271.524	490.662	232.82	143.622	279.208	317.32	290.412	195.279	247.182	260.362	176.303	157.46	325.632	1428	C - Energy production and conversion	map00720 Carbon fixation pathways in prokaryotes>map01062 Biosynthesis of terpenoids and steroids>map01110 Biosynthesis of secondary metabolites>map01070 Biosynthesis of plant hormones>map01120 Microbial metabolism in diverse environments>map00020 Citrate cycle (TCA cycle)>map01063 Biosynthesis of alkaloids derived from shikimate pathway>map04146 Peroxisome>map01065 Biosynthesis of alkaloids deri…	EC:1.1.1.42	Citrate cycle (TCA cycle, Krebs cycle) (map00020 map00020, map00480 map00480, map00720 map00720, map01061 map01061, map01062 map01062, map01063 map01063, map01064 map01064, map01065 map01065, map01066 map01066, map01070 map01070, map01110 map01110, map01120 map01120, map04146 map04146) >Citrate cycle, first carbon oxidation (map00020 map00020, map00480 map00480, map00720 map00720, map01061 map010…	0.85365	-0.221865	-0.918803	0.0402606	0.224859	0.0970213	-0.475543	-0.135506	-0.786094	0.262163	-1.07551	0.959064	-0.127837	0.340037	1.04826
637800160	Synpcc7942_1721	PBS lyase HEAT-like repeat	102.015	111.851	187.214	148.653	128.92	178.049	144.423	242.279	125.955	113.803	105.863	124.156	401.147	705	C - Energy production and conversion				0.132797	0.875907	0.543167	0.337695	0.803493	0.501519	1.24789	0.304127	0.283373	1.97535	0.74311	-0.205472	-0.301974	-0.943761	1.69198
637800173	Synpcc7942_1734	ferredoxin-thioredoxin reductase catalytic chain	340.501	565.619	2083.2	176.314	537.657	598.72	482.192	642.948	1124.66	873.814	851.379	539.653	943.242	363	C - Energy production and conversion				0.732172	2.61307	-0.949512	0.659027	0.814222	0.501949	0.917043	1.72375	0.664373	1.46997	1.8809	1.60854	-0.312274	0.80671	0.805596
637800182	Synpcc7942_1743	NADH dehydrogenase (ubiquinone)	352.662	449.151	462.266	277.195	371.613	528.37	442.301	245.24	663.253	458.606	359.44	2129.15	334.439	1185	C - Energy production and conversion	map00190 Oxidative phosphorylation	EC:1.6.5.3	map00190 NAD(P)H:quinone oxidoreductase, chloroplasts and cyanobacteria	0.348914	0.390437	-0.347385	0.0755148	0.583262	0.326742	-0.524092	0.911273	2.59392	-0.076543	0.0415227	0.4229	-0.25652	1.43536	-2.67046
637800188	Synpcc7942_1749	ferredoxin	628.046	1365.42	516.714	714.937	483.585	924.757	780.773	841.511	502.306	897.385	808.22	1344	944.343	393	C - Energy production and conversion				1.1204	-0.281504	0.186946	-0.377101	0.558204	0.314033	0.422112	-0.322304	1.0976	0.588441	-1.4019	-0.564047	-0.244171	-0.744416	-0.509155
637800191	Synpcc7942_1752	Armadillo:PBS lyase HEAT-like repeat	160.765	154.908	120.978	130.707	140.187	199.746	127.295	138.068	108.635	143.377	114.184	125.986	159.996	753	C - Energy production and conversion				-0.0535417	-0.410209	-0.298617	-0.197601	0.313213	-0.336778	-0.219574	-0.565464	-0.35169	-0.00691752	-0.356667	0.101016	-0.649991	-0.34589	0.344772
637800207	Synpcc7942_1766	cytochrome d ubiquinol oxidase, subunit II	5.057	91.403	32.6	14.705	11.355	70.879	30.248	77.475	10.202	46.146	26.997	29.33	107.233	1032	C - Energy production and conversion	map00190 Oxidative phosphorylation	EC:1.10.3.-	map00190 Cytochrome d ubiquinol oxidase	4.17589	2.68852	1.53995	1.16697	3.809	2.58049	3.93738	1.0125	2.53602	4.40632	-1.48737	-0.372979	-1.22852	-2.92488	1.8703
637800208	Synpcc7942_1767	cytochrome oxidase d subunit I	14.504	222.945	45.544	32.765	24.112	170.641	79.345	220.553	25.392	87.032	43.809	78.638	333.356	1413	C - Energy production and conversion	map00190 Oxidative phosphorylation	EC:1.10.3.-	map00190 Cytochrome d ubiquinol oxidase	3.94217	1.65081	1.1757	0.7333	3.55644	2.45169	3.9266	0.807923	2.43878	4.52254	-2.29135	-0.442404	-1.10475	-3.11868	2.08377
637800228	Synpcc7942_1787	SUF system FeS assembly protein	158.129	150.528	201.107	126.362	239.348	365.003	207.758	182.107	228.303	137.6	135.993	134.56	166.698	483	C - Energy production and conversion				-0.0710701	0.346861	-0.323539	0.598008	1.20681	0.393802	0.203684	0.529848	-0.232852	0.0761348	0.417931	0.921547	-0.813004	0.326163	0.308987
637800264	Synpcc7942_1823	PBS lyase HEAT-like repeat	138.673	125.188	165.211	146.625	178.292	164.192	168.756	84.503	163.823	226.607	162.702	129.842	111.782	660	C - Energy production and conversion				-0.147591	0.252623	0.0804442	0.362555	0.243697	0.283252	-0.714612	0.240451	-0.0949298	-0.310999	0.400213	0.282111	0.039555	0.955063	-0.216069
637800279	Synpcc7942_1838	light-independent protochlorophyllide reductase, B subunit	487.75	192.336	117.393	733.845	72.676	269.149	141.759	53.866	170.328	860.329	346.36	174.539	144.401	1527	C - Energy production and conversion	map01110 Biosynthesis of secondary metabolites>map00860 Porphyrin and chlorophyll metabolism	EC:1.3.7.7		-1.34251	-2.0548	0.589334	-2.74659	-0.857737	-1.7827	-3.1787	-1.51783	-1.48259	-1.75606	-0.712282	-3.33592	-0.924965	1.66087	-0.273469
637800375	Synpcc7942_1933	Isopentenyl-diphosphate delta-isomerase, FMN-dependent	96.169	152.903	87.336	76.568	237.384	126.598	129.169	236.007	78.196	118.187	62.384	115.514	71.706	1047	C - Energy production and conversion	map01062 Biosynthesis of terpenoids and steroids>map01110 Biosynthesis of secondary metabolites>map01070 Biosynthesis of plant hormones>map01066 Biosynthesis of alkaloids derived from terpenoid and polyketide>map00900 Terpenoid backbone biosynthesis	EC:5.3.3.2	C10-C20 isoprenoid biosynthesis, archaea (map00900 map00900, map01062 map01062, map01066 map01066, map01070 map01070, map01110 map01110) >C10-C20 isoprenoid biosynthesis, bacteria (map00900 map00900, map01062 map01062, map01066 map01066, map01070 map01070, map01110 map01110) >C10-C20 isoprenoid biosynthesis, non-plant eukaryotes (map00900 map00900, map01062 map01062, map01066 map01066, map01070 m…	0.668973	-0.138995	-0.32883	1.30358	0.396611	0.425616	1.29519	-0.298477	0.264424	-0.423478	-0.807968	1.63241	0.0290053	-1.59366	-0.687902
637800386	Synpcc7942_1944	Pyruvate dehydrogenase (lipoamide)	340.563	559.271	440.968	305.433	485.656	524.808	411.598	304.596	417.208	476.183	320.423	354.26	389.162	1029	C - Energy production and conversion	map01062 Biosynthesis of terpenoids and steroids>map00650 Butanoate metabolism>map01110 Biosynthesis of secondary metabolites>map01070 Biosynthesis of plant hormones>map01120 Microbial metabolism in diverse environments>map00020 Citrate cycle (TCA cycle)>map01063 Biosynthesis of alkaloids derived from shikimate pathway>map00290 Valine, leucine and isoleucine biosynthesis>map01065 Biosynthesis of …	EC:1.2.4.1	Pyruvate oxidation, pyruvate => acetyl-CoA (map00010 map00010, map00020 map00020, map00290 map00290, map00620 map00620, map00650 map00650, map01061 map01061, map01062 map01062, map01063 map01063, map01064 map01064, map01065 map01065, map01066 map01066, map01070 map01070, map01110 map01110, map01120 map01120)	0.715626	0.372752	-0.157066	0.512013	0.623868	0.273314	-0.161025	0.292845	0.0568869	0.192449	-0.342874	0.669079	-0.350554	0.45387	0.135562
637800413	Synpcc7942_1968	hypothetical protein	34.563	43.135	28.057	28.888	33.476	25.62	29.644	22.556	33.282	35.605	28.443	29.504	37.409	1359	C - Energy production and conversion				0.319631	-0.300868	-0.258758	-0.0461013	-0.431958	-0.221488	-0.615717	-0.0544863	-0.228318	0.114157	-0.620498	0.212657	0.21047	0.561231	0.342475
637800421	Synpcc7942_1976	proton-translocating NADH-quinone oxidoreductase, chain M	560.567	801.478	350.006	984.306	265.534	735.886	348.91	234.064	398.373	1987.07	926.391	1006.38	375.098	1605	C - Energy production and conversion	map00190 Oxidative phosphorylation	EC:1.6.5.3	map00190 NAD(P)H:quinone oxidoreductase, chloroplasts and cyanobacteria	0.515776	-0.679507	0.81222	-1.07799	0.392595	-0.684032	-1.25998	-0.492767	0.844219	-0.579619	-1.19528	-1.89021	-1.07663	0.767217	-1.42384
637800439	Synpcc7942_1994	2,3-diketo-5-methylthio-1-phosphopentane phosphatase	16.333	18.399	36.094	9.356	20.601	21.551	23.592	7.838	18.258	175.65	13.381	15.717	4.122	717	C - Energy production and conversion	map00270 Cysteine and methionine metabolism	EC:3.1.3.77	map00270 Methionine salvage pathway	0.171838	1.14397	-0.803826	0.334925	0.399965	0.530508	-1.05923	0.160739	-0.0554639	-1.98637	0.972132	1.13875	0.130543	1.21997	-1.93091
637800507	Synpcc7942_2062	Lycopene cyclase, beta and epsilon	43.049	42.532	86.963	29.539	50.032	68.76	48.527	41.609	43.655	164.639	31.572	37.317	51.75	1236	C - Energy production and conversion	map01062 Biosynthesis of terpenoids and steroids>map00906 Carotenoid biosynthesis>map01110 Biosynthesis of secondary metabolites>map01070 Biosynthesis of plant hormones	EC:1.14.-	beta-Carotene biosynthesis, GGAP => beta-carotene (map00906 map00906, map01062 map01062, map01070 map01070, map01110 map01110)	-0.017431	1.01442	-0.543359	0.216871	0.67559	0.172808	-0.0490841	0.0201672	-0.206147	0.265579	1.03185	0.76023	-0.502782	0.0692513	0.471726
637800524	Synpcc7942_2079	acetate kinase	50.077	116.727	224.932	53.868	17.745	57.64	29.797	22.98	12.951	558.795	115.278	91.124	50.513	1182	C - Energy production and conversion	map00720 Carbon fixation pathways in prokaryotes>map01120 Microbial metabolism in diverse environments>map00430 Taurine and hypotaurine metabolism>map00620 Pyruvate metabolism>map00680 Methane metabolism>map00640 Propanoate metabolism	EC:2.7.2.1	Methanogenesis, acetate => methane (map00430 map00430, map00620 map00620, map00640 map00640, map00680 map00680, map00720 map00720, map01120 map01120) >Reductive acetyl-CoA pathway (Wood-Ljungdahl pathway) (map00430 map00430, map00620 map00620, map00640 map00640, map00680 map00680, map00720 map00720, map01120 map01120)	1.22092	2.16727	0.10528	-1.49674	0.202922	-0.748981	-1.12377	-1.95108	0.863683	0.0125066	0.946351	-1.60202	-0.951903	-0.827315	-0.851176
637800537	Synpcc7942_2092	proton-translocating NADH-quinone oxidoreductase, chain M	12.548	46.957	51.021	9.556	28.034	18.871	25.331	12.7	170.918	50.108	26.683	732.662	11.348	1542	C - Energy production and conversion	map00190 Oxidative phosphorylation	EC:1.6.5.3	map00190 NAD(P)H:quinone oxidoreductase, chloroplasts and cyanobacteria	1.90388	2.02363	-0.392979	1.15972	0.588713	1.01345	0.0173711	3.76778	5.86762	-0.145019	0.119751	1.5527	0.424733	3.7504	-6.01264
637800547	Synpcc7942_2102	NAD-reducing hydrogenase gamma	36.066	49.594	33.068	21.536	30.772	38.463	32.346	32.64	18.471	58.97	26.907	38.764	19.213	240	C - Energy production and conversion				0.459526	-0.125204	-0.743889	-0.229021	0.0928319	-0.157052	-0.143998	-0.965377	0.104078	-0.908557	-0.58473	0.514868	-0.249884	-0.821379	-1.01263
637800574	Synpcc7942_2129	iron-sulfur cluster binding protein	112.521	362.221	95.424	116.214	52.518	107.524	75.259	154.317	46.519	144.975	76.081	108.709	141.877	405	C - Energy production and conversion				1.68668	-0.23777	0.0465896	-1.09931	-0.0655356	-0.580258	0.455703	-1.2743	-0.0497229	0.334446	-1.92445	-1.1459	-0.514723	-1.73001	0.384169
637800699	Synpcc7942_2252	Phosphoenolpyruvate carboxylase	103.994	227.769	186.654	74.753	91.571	151.889	136.916	48.791	75.276	209.509	99.625	154.03	82.576	3054	C - Energy production and conversion	map00720 Carbon fixation pathways in prokaryotes>map00710 Carbon fixation in photosynthetic organisms>map01120 Microbial metabolism in diverse environments>map00620 Pyruvate metabolism>map00680 Methane metabolism	EC:4.1.1.31	C4-dicarboxylic acid cycle, NAD+ -malic enzyme type (map00620 map00620, map00680 map00680, map00710 map00710, map00720 map00720, map01120 map01120) >C4-dicarboxylic acid cycle, NADP+ -malic enzyme type (map00620 map00620, map00680 map00680, map00710 map00710, map00720 map00720, map01120 map01120) >C4-dicarboxylic acid cycle, phosphoenolpyruvate carboxykinase type (map00620 map00620, map00680 map0…	1.13107	0.843866	-0.476297	-0.183538	0.546517	0.396791	-1.09181	-0.466238	0.566711	-0.332706	-0.287205	0.292759	-0.149726	0.625575	-0.899417
637800732	Synpcc7942_2285	glycerol dehydrogenase	137.194	135.557	69.492	142.247	109.777	161.937	102.069	155.552	105.437	87.127	92.852	102.036	325.573	1080	C - Energy production and conversion	map00561 Glycerolipid metabolism	EC:1.1.1.6		-0.0173178	-0.981299	0.0521808	-0.321642	0.239215	-0.426673	0.18118	-0.379836	-0.427139	1.24676	-0.963981	-0.373822	-0.665888	-0.561016	1.6739
637800763	Synpcc7942_2315	ATP synthase F1, beta subunit	1568.55	1629.55	3642.83	1090.01	4279.66	3291.2	3310.59	1063.97	3664.59	2736.77	1519.62	1033.22	856.301	1455	C - Energy production and conversion	map00190 Oxidative phosphorylation>map00195 Photosynthesis	EC:3.6.3.14	ATP synthase (map00190 map00190, map00195 map00195) >F-type ATPase, bacteria (map00190 map00190, map00195 map00195)	0.0550393	1.21562	-0.525089	1.44806	1.06918	1.07766	-0.559981	1.22422	-0.602281	-0.873244	1.16059	1.97315	0.0084742	1.7842	-0.270963
637800764	Synpcc7942_2316	ATP synthase F1, epsilon subunit	870.761	1041.72	2090.37	560.734	2639.93	2214.01	2084.75	683.239	2146.72	1485.91	1015.68	715.617	534.038	414	C - Energy production and conversion	map00190 Oxidative phosphorylation>map00195 Photosynthesis	EC:3.6.3.14	ATP synthase (map00190 map00190, map00195 map00195) >F-type ATPase, bacteria (map00190 map00190, map00195 map00195)	0.258613	1.26341	-0.63496	1.60015	1.34631	1.25952	-0.349886	1.30179	-0.283089	-0.705334	1.0048	2.23511	-0.0867921	1.65168	-0.422245
637800773	Synpcc7942_2325	PBS lyase HEAT-like repeat	55.028	55.923	70.765	47.109	39.747	70.943	60.436	39.58	33.821	134.6	53.214	54.597	40.642	768	C - Energy production and conversion				0.0232759	0.36287	-0.224163	-0.46932	0.366494	0.135242	-0.475394	-0.702247	-0.0113442	-0.437194	0.339594	-0.245157	-0.231252	-0.226852	-0.42585
637800779	Synpcc7942_2331	cytochrome b6	1722.78	2832.84	6160.78	1814.31	3062.93	2884.91	4200.94	4937.52	2408.47	3846.03	3175.5	4296.38	5350.86	648	C - Energy production and conversion	map00195 Photosynthesis		map00195 Cytochrome b6f complex	0.717506	1.83837	0.0746832	0.830172	0.743788	1.28597	1.51905	0.483375	1.31838	1.63503	1.12087	0.755489	0.542182	-1.03567	0.316649
637800780	Synpcc7942_2332	cytochrome b6-f complex subunit 4	1730.72	2874.82	5199.14	1726.49	2637.72	2868.92	4028.45	3902.7	2163.29	3772.61	3092.13	4504.76	4226.2	483	C - Energy production and conversion	map00195 Photosynthesis		map00195 Cytochrome b6f complex	0.7321	1.5869	-0.0035312	0.607919	0.729138	1.21885	1.1731	0.321857	1.38008	1.28799	0.854803	0.611451	0.489716	-0.851244	-0.0920888
637800832	Synpcc7942_2384	Pyruvate:ferredoxin (flavodoxin) oxidoreductase	53.42	61.955	20.323	117.502	18.784	48.088	22.05	15.982	20.388	138.953	92.203	91.953	20.512	3591	C - Energy production and conversion	map00720 Carbon fixation pathways in prokaryotes>map01120 Microbial metabolism in diverse environments	EC:1.2.7.-	Dicarboxylate-hydroxybutyrate cycle (map00720 map00720, map01120 map01120) >Reductive citric acid cycle (Arnon-Buchanan cycle) (map00720 map00720, map01120 map01120)	0.213841	-1.39427	1.13723	-1.50788	-0.151703	-1.2766	-1.74093	-1.38966	0.783517	-1.38091	-1.60811	-2.64511	-1.1249	0.351272	-2.16443
637800835	Synpcc7942_2387	hypothetical protein	37.19	60.074	62.303	75.494	19.343	51.563	21.118	5.195	26.49	276.208	76.329	29.703	8.328	2016	C - Energy production and conversion				0.691826	0.744387	1.02145	-0.943103	0.471421	-0.816442	-2.83972	-0.489467	-0.324306	-2.15887	0.0525609	-1.96455	-1.28786	2.35025	-1.83457
637800957	Synpcc7942_2508	type 2 NADH dehydrogenase NdbB	43.176	115.595	75.96	35.37	46.397	84.999	66.083	91.763	40.738	162.174	49.248	77.941	94.525	1197	C - Energy production and conversion	map00190 Oxidative phosphorylation	EC:1.6.99.3		1.42078	0.81501	-0.287703	0.103802	0.977216	0.61405	1.08768	-0.0838544	0.852153	1.13047	-0.605767	0.391505	-0.363167	-1.17154	0.278314
637800971	Synpcc7942_2522	Glycerol-3-phosphate dehydrogenase (NAD(P)+)	32.956	36.915	41.69	25.149	35.373	36.369	25.828	24.525	29.888	77.368	29.756	37.882	30.865	927	C - Energy production and conversion	map00564 Glycerophospholipid metabolism	EC:1.1.1.94		0.163666	0.33916	-0.39004	0.102107	0.142168	-0.351605	-0.426288	-0.140975	0.200971	-0.0945694	0.175494	0.492148	-0.493773	0.285313	-0.295541
637800992	Synpcc7942_2542	putative cytochrome C6-2	28.166	43.609	56.519	32.232	35.936	60.838	43.206	30.34	27.268	87.108	32.077	28.24	44.506	348	C - Energy production and conversion	map00195 Photosynthesis			0.630671	1.00478	0.194539	0.351475	1.11102	0.617277	0.107266	-0.0467458	0.00378539	0.660045	0.37411	0.156936	-0.493741	-0.154012	0.65626
637801004	Synpcc7942_2554	hypothetical protein	318.927	305.128	142.46	524.687	98.471	263.856	120.527	61.217	104.275	772.516	451.421	438.489	48.683	459	C - Energy production and conversion				-0.0638117	-1.16267	0.718231	-1.69546	-0.273475	-1.40387	-2.38122	-1.61283	0.459314	-2.71174	-1.09886	-2.41369	-1.13039	0.768389	-3.17105
637801005	Synpcc7942_2555	NAD-reducing hydrogenase HoxS beta subunit	35.048	64.601	29.78	34.658	16.309	34.568	20.158	16.661	12.488	167.397	67.305	98.71	11.484	1431	C - Energy production and conversion				0.882224	-0.234988	-0.0161437	-1.10366	-0.019895	-0.79798	-1.07286	-1.48879	1.49386	-1.60971	-1.11721	-1.08752	-0.778085	-0.415933	-3.10357
637801006	Synpcc7942_2556	NAD-reducing hydrogenase HoxS delta subunit	58.257	96.329	34.506	52.309	26.791	49.537	32.686	23.166	21.341	292.05	116.024	174.238	14.486	555	C - Energy production and conversion				0.725539	-0.755584	-0.155372	-1.12068	-0.233925	-0.833759	-1.33042	-1.4488	1.58056	-2.00777	-1.48112	-0.965311	-0.599834	-0.118381	-3.58833
637801007	Synpcc7942_2557	NAD-reducing hydrogenase HoxS gamma subunit	107.232	188.693	68.579	100.613	42.163	86.205	40.117	37.646	26.759	564.959	205.738	305.012	19.458	717	C - Energy production and conversion	map00190 Oxidative phosphorylation	EC:1.6.5.3		0.815305	-0.644897	-0.0919188	-1.34669	-0.314892	-1.41845	-1.51017	-2.00264	1.50813	-2.4623	-1.4602	-1.25477	-1.10356	-0.492472	-3.97043
637801034	Synpcc7942_2581	Ferredoxin (2Fe-2S)	89.002	112.36	99.123	54.239	142.236	110.401	98.989	64.149	100.613	152.899	82.254	71.376	57.674	369	C - Energy production and conversion	map00195 Photosynthesis			0.336219	0.155382	-0.714507	0.676377	0.310844	0.15343	-0.472411	0.176907	-0.318399	-0.625917	-0.180837	1.39088	-0.157413	0.649318	-0.307518
637801056	Synpcc7942_2602	cytochrome c oxidase subunit II	53.71	634.784	83.171	153.005	33.758	124.895	54.736	109.309	34.925	1349.77	231.316	118.869	247.811	948	C - Energy production and conversion	map00190 Oxidative phosphorylation	EC:1.9.3.1	map00190 Cytochrome c oxidase, prokaryotes	3.563	0.63089	1.51032	-0.669961	1.21745	0.0272993	1.02515	-0.620931	1.14611	2.20598	-2.93211	-2.18028	-1.19015	-1.64608	1.05987
637801057	Synpcc7942_2603	Cytochrome-c oxidase	44.153	450.922	89.661	119.911	27.434	113.237	43.371	71.166	26.88	834.295	185.472	91.062	223.228	1626	C - Energy production and conversion	map00190 Oxidative phosphorylation	EC:1.9.3.1	map00190 Cytochrome c oxidase, prokaryotes	3.35229	1.02197	1.44138	-0.686546	1.35876	-0.0257808	0.688677	-0.715978	1.04434	2.33793	-2.33033	-2.12793	-1.38454	-1.40466	1.2936
637801058	Synpcc7942_2604	cytochrome c oxidase subunit III	36.153	390.005	141.722	131.663	21.771	121.5	37.801	61.254	21.557	806.974	197.216	79.779	223.191	588	C - Energy production and conversion	map00190 Oxidative phosphorylation	EC:1.9.3.1	map00190 Cytochrome c oxidase, prokaryotes	3.43131	1.97088	1.86466	-0.731708	1.74877	0.064309	0.760689	-0.745959	1.14189	2.62609	-1.46043	-2.59637	-1.68446	-1.50665	1.4842
637799938	Synpcc7942_1505	3-isopropylmalate dehydrogenase	106.542	132.793	131.519	173.566	229.496	211.097	185.089	95.927	203.507	220.778	155.017	152.036	170.347	1098	C - Energy production and conversion> E - Amino acid transport and metabolism	map01110 Biosynthesis of secondary metabolites>map00290 Valine, leucine and isoleucine biosynthesis>map01065 Biosynthesis of alkaloids derived from histidine and purine	EC:1.1.1.85	Leucine biosynthesis, pyruvate => 2-oxoisovalerate => leucine (map00290 map00290, map01065 map01065, map01110 map01110)	0.317757	0.303849	0.704062	1.10705	0.986484	0.796797	-0.151413	0.933656	0.512991	0.677054	-0.0139079	0.402985	-0.189687	1.08507	0.164064
637800479	Synpcc7942_2034	hypothetical protein	17.26	82.457	26.457	16.686	18.677	38.629	41.089	8.522	12.746	42.449	29.039	39.342	13.359	1239	C - Energy production and conversion> G - Carbohydrate transport and metabolism				2.25621	0.616217	-0.0487943	0.11383	1.16225	1.25132	-1.01817	-0.437388	1.18864	-0.36962	-1.63999	0.162625	0.0890679	0.580781	-1.55826
637800500	Synpcc7942_2055	Ubiquinone biosynthesis hydroxylase, UbiH/UbiF/VisC/COQ6 family	80.364	115.122	67.765	81.35	62.8	77.854	86.573	75.299	57.916	88.945	60.021	90.197	119.845	1245	C - Energy production and conversion> H - Coenzyme transport and metabolism	map01110 Biosynthesis of secondary metabolites>map00130 Ubiquinone and other terpenoid-quinone biosynthesis	EC:1.14.13.-	Ubiquinone biosynthesis, prokaryotes, chorismate => ubiquinone (map00130 map00130, map01110 map01110)	0.518542	-0.246009	0.017593	-0.355785	-0.0457782	0.107368	-0.0939187	-0.472587	0.16653	0.576548	-0.764551	-0.373378	0.153146	-0.378669	0.410018
637799778	Synpcc7942_1347	2-hydroxyacid dehydrogenase-like	23.516	31.071	36.897	12.476	18.389	41.204	24.859	19.834	17.595	45.989	22.045	18.155	18.993	996	C - Energy production and conversion> H - Coenzyme transport and metabolism> R - General function prediction only	map00620 Pyruvate metabolism	EC:1.1.1.28		0.401926	0.649861	-0.914487	-0.3548	0.809142	0.0801256	-0.245667	-0.418477	-0.373276	-0.308175	0.247935	0.559688	-0.729016	-0.17281	0.0651009
637799960	Synpcc7942_1527	nitrogen assimilation regulatory protein	41.774	72.037	29.68	37.268	23.2	54.774	38.764	30.886	25.813	51.328	35.186	349.161	39.222	2517	C - Energy production and conversion> K - Transcription> T - Signal transduction mechanisms				0.786133	-0.493114	-0.164668	-0.84848	0.390886	-0.107888	-0.435652	-0.694507	3.06322	-0.0909422	-1.27925	-0.683813	-0.498774	-0.258855	-3.15416
637800573	Synpcc7942_2128	thioredoxin	259.67	254.17	212.968	302.223	210.96	325.232	294.518	328.322	207.195	311.784	230.154	225.895	478.261	576	C - Energy production and conversion> O - Posttranslational modification, protein turnover, chaperones				-0.0308856	-0.286043	0.218934	-0.29971	0.32479	0.181676	0.338432	-0.32569	-0.201027	0.881119	-0.255157	-0.518644	-0.143113	-0.664122	1.08215
637798715	Synpcc7942_0309	NAD(P)H dehydrogenase, subunit NdhF3 family	205.607	205.145	101.888	151.936	71.54	114.508	119.464	104.859	110.57	114.702	164.75	191.631	134.988	1905	C - Energy production and conversion> P - Inorganic ion transport and metabolism	map00190 Oxidative phosphorylation	EC:1.6.5.3	map00190 NAD(P)H:quinone oxidoreductase, chloroplasts and cyanobacteria	-0.00324539	-1.01291	-0.436426	-1.52307	-0.844441	-0.783313	-0.971439	-0.894929	-0.101558	-0.607058	-1.00966	-1.08664	0.0611275	0.0765093	-0.5055
637799905	Synpcc7942_1473	putative multicomponent Na+:H+ antiporter subunit D	3.352	7.836	17.456	3.963	7.848	3.199	2.322	28.265	21.744	4.44	6.265	104.972	4.424	1443	C - Energy production and conversion> P - Inorganic ion transport and metabolism	map00190 Oxidative phosphorylation	EC:1.6.5.3	map00190 NAD(P)H:quinone oxidoreductase, chloroplasts and cyanobacteria	1.2251	2.38063	0.241571	1.2273	-0.0674012	-0.529654	3.07592	2.69752	4.96884	0.400329	1.15553	0.985732	-0.462253	-0.378399	-4.56851
637800422	Synpcc7942_1977	proton-translocating NADH-quinone oxidoreductase, chain L	411.187	738.749	562.322	314.825	735.378	919.377	812.661	389.984	602.727	693.128	542.442	403.723	394.576	1998	C - Energy production and conversion> P - Inorganic ion transport and metabolism	map00190 Oxidative phosphorylation	EC:1.6.5.3	map00190 NAD(P)H:quinone oxidoreductase, chloroplasts and cyanobacteria	0.84529	0.451602	-0.385245	0.838691	1.16086	0.982859	-0.0763797	0.55171	-0.0264289	-0.0594914	-0.393688	1.22394	-0.178003	0.62809	-0.0330626
637800536	Synpcc7942_2091	NAD(P)H dehydrogenase, subunit NdhF3 family	16.889	59.653	93.067	11.9	40.052	25.153	31.238	17.641	245.122	84.655	36.32	1244.71	17.487	1839	C - Energy production and conversion> P - Inorganic ion transport and metabolism	map00190 Oxidative phosphorylation	EC:1.6.5.3	map00190 NAD(P)H:quinone oxidoreductase, chloroplasts and cyanobacteria	1.82051	2.46219	-0.505122	1.24579	0.574647	0.887218	0.0628484	3.85934	6.20358	0.0501989	0.641675	1.75091	0.312572	3.7965	-6.15338
637798690	Synpcc7942_0284	carbon dioxide concentrating mechanism protein CcmK	469.214	432.384	943.056	361.58	752.076	586.45	538.691	316.893	520.051	696.313	438.579	122.128	233.783	309	C - Energy production and conversion> Q - Secondary metabolites biosynthesis, transport and catabolism				-0.117933	1.0071	-0.375931	0.680632	0.321762	0.199212	-0.56625	0.148407	-1.94185	-1.00508	1.12503	1.05656	-0.12255	0.714657	0.936776
637798691	Synpcc7942_0285	carbon dioxide concentrating mechanism protein CcmK	573.565	666.475	1297.51	398.395	1175.89	789.513	804.258	387.398	804.046	902.864	608.013	241.76	364.372	342	C - Energy production and conversion> Q - Secondary metabolites biosynthesis, transport and catabolism				0.216594	1.17772	-0.525757	1.03573	0.461006	0.487701	-0.56614	0.487321	-1.24638	-0.654545	0.961125	1.56149	0.0266954	1.05346	0.591837
637799853	Synpcc7942_1421	putative carboxysome assembly protein	3897.9	1090.75	9048.09	2557.75	4292.25	4400.65	5325.29	1864.43	2650.47	4834.89	3554.32	5645.02	2094.49	309	C - Energy production and conversion> Q - Secondary metabolites biosynthesis, transport and catabolism				-1.83738	1.21492	-0.60782	0.139037	0.17502	0.450164	-1.06396	-0.556451	0.534281	-0.8961	3.05229	0.746857	0.275145	0.507509	-1.43038
637799854	Synpcc7942_1422	carbon dioxide concentrating mechanism protein CcmL	1121.45	233.754	4729.07	609.227	2184.74	2350.29	2351.79	609.658	1242.85	1681.44	1247.89	2755.62	727.514	300	C - Energy production and conversion> Q - Secondary metabolites biosynthesis, transport and catabolism				-2.26231	2.07618	-0.88032	0.962091	1.06746	1.06839	-0.8793	0.148283	1.29701	-0.624325	4.33849	1.84241	0.000921077	1.02758	-1.92133
637799857	Synpcc7942_1425	carbon dioxide concentrating mechanism protein CcmO	263.318	183.576	343.816	213.585	151.676	255.497	210.829	263.845	111.691	287.226	160.306	320.092	218.962	831	C - Energy production and conversion> Q - Secondary metabolites biosynthesis, transport and catabolism				-0.520429	0.384831	-0.301996	-0.795813	-0.0434998	-0.320733	0.0028845	-1.23729	0.28168	-0.266126	0.905259	-0.493818	-0.277233	-1.24018	-0.547806
637798395	Synpcc7942_B2642	putative zinc-binding oxidoreductase	11.665	21.975	14.942	11.739	6.842	5.861	9.628	9.089	5.371	25.038	10.127	30.086	15.597	993	C - Energy production and conversion> R - General function prediction only				0.913677	0.357187	0.00912321	-0.769696	-0.992968	-0.276878	-0.359993	-1.11892	1.36691	0.419082	-0.55649	-0.77882	0.716089	-0.758931	-0.947824
637798622	Synpcc7942_0216	putative zinc-binding oxidoreductase	46.687	55.397	48.519	31.899	44.927	41.142	36.64	48.058	37.936	69.017	31.114	28.99	117.766	1017	C - Energy production and conversion> R - General function prediction only				0.246787	0.0555289	-0.54951	-0.0554382	-0.182409	-0.349601	0.0417557	-0.299453	-0.687466	1.33483	-0.191258	0.494072	-0.167192	-0.341209	2.0223
637800250	Synpcc7942_1809	flavoprotein	227.214	333.286	108.787	199.751	102.947	361.304	252.672	297.372	114.595	112.735	154.993	953.043	716.275	1716	C - Energy production and conversion> R - General function prediction only				0.552709	-1.06255	-0.185849	-1.14215	0.669161	0.153214	0.388217	-0.987508	2.06849	1.65646	-1.61525	-0.956301	-0.515947	-1.37572	-0.412028
637800251	Synpcc7942_1810	flavoprotein	88.054	144.741	91.82	91.797	70.304	172.664	105.882	127.067	75.778	131.317	90.624	361.218	281.329	1755	C - Energy production and conversion> R - General function prediction only				0.717013	0.0604199	0.0600585	-0.324782	0.971507	0.265997	0.529129	-0.216609	2.03641	1.6758	-0.656593	-0.38484	-0.70551	-0.745738	-0.360612
637799293	Synpcc7942_0877	Elongator protein 3/MiaB/NifB	68.58	85.668	80.962	42.619	80.499	85.666	65.897	73.834	86.112	90.15	47.307	62.389	114.619	2619	C - Energy production and conversion> S - Function unknown				0.320969	0.239457	-0.686291	0.231183	0.320935	-0.0575751	0.106497	0.328426	-0.136496	0.740986	-0.0815115	0.917474	-0.37851	0.221929	0.877483
637798358	Synpcc7942_B2637	ParA-like protein	14.144	27.552	36.367	11.141	24.296	16.231	25.369	6.678	18.335	15.157	13.416	24.194	9.466	612	D - Cell cycle control, cell division, chromosome partitioning				0.961967	1.36244	-0.344311	0.780529	0.198562	0.842876	-1.0827	0.37441	0.774459	-0.579363	0.400473	1.12484	0.644315	1.45711	-1.35382
637798615	Synpcc7942_0209	maf protein	47.101	33.696	49.53	32.973	27.798	36.487	34.798	46.852	27.065	73.055	26.337	31.348	72.032	627	D - Cell cycle control, cell division, chromosome partitioning				-0.48318	0.0725449	-0.514473	-0.760777	-0.368375	-0.436753	-0.00764706	-0.799329	-0.587384	0.61288	0.555725	-0.246304	-0.0683781	-0.791682	1.20026
637798626	Synpcc7942_0220	probable cell division inhibitor MinD	82.682	195.894	116.612	81.571	100.417	75.618	99.588	67.984	74.193	189.238	81.558	121.883	55.455	759	D - Cell cycle control, cell division, chromosome partitioning				1.24443	0.496071	-0.0195169	0.280358	-0.128844	0.268399	-0.282378	-0.15629	0.559852	-0.576256	-0.748357	0.299875	0.397242	0.126088	-1.13611
637798706	Synpcc7942_0300	cell shape determining protein, MreB/Mrl family	161.508	304.827	146.103	112.935	187.645	221.172	187.443	115.253	132.725	202.862	114.029	186.703	121.306	1038	D - Cell cycle control, cell division, chromosome partitioning				0.916385	-0.14462	-0.516113	0.2164	0.453563	0.214846	-0.486801	-0.283165	0.209139	-0.412955	-1.061	0.732513	-0.238717	0.203636	-0.622094
637798730	Synpcc7942_0324	cell division protein FtsW	107.206	197.623	69.595	140.407	83.513	67.486	123.298	52.526	71.37	159.54	122.46	187.206	52.979	1185	D - Cell cycle control, cell division, chromosome partitioning	map04112 Cell cycle - Caulobacter			0.882365	-0.62333	0.389229	-0.360313	-0.667726	0.201764	-1.02928	-0.586996	0.804241	-1.01689	-1.5057	-0.749542	0.869489	0.442286	-1.82113
637799313	Synpcc7942_0896	septum site-determining protein MinD	132.183	379.3	261.041	105.336	179.005	209.631	193.101	59.403	126.085	360.112	154.785	178.445	57.724	807	D - Cell cycle control, cell division, chromosome partitioning				1.5208	0.98174	-0.327538	0.437463	0.665315	0.546819	-1.15393	-0.06814	0.432943	-1.19529	-0.539063	0.765001	-0.118496	1.08579	-1.62824
637799314	Synpcc7942_0897	cell division topological specificity factor MinE	50.272	154.892	183.783	46.219	93.476	106.52	93.855	26.532	70.269	191.6	76.544	64.567	17.135	276	D - Cell cycle control, cell division, chromosome partitioning				1.62344	1.87018	-0.121269	0.894841	1.0833	0.900679	-0.922022	0.483133	0.361042	-1.55281	0.246741	1.01611	-0.182619	1.40515	-1.91385
637799467	Synpcc7942_1045	amidase enhancer-like	33.929	38.805	30.072	22.455	28.752	45.191	29.058	34.503	23.926	53.41	21.596	35.342	31.739	1572	D - Cell cycle control, cell division, chromosome partitioning				0.193724	-0.174098	-0.595482	-0.238857	0.413517	-0.223584	0.0242029	-0.50394	0.0588648	-0.0962622	-0.367822	0.356626	-0.6371	-0.528143	-0.155127
637799530	Synpcc7942_1104	cell division protein FtsW	78.528	98.013	74.545	47.514	86.648	123.007	78.101	68.939	94.652	78.632	63.689	110.436	93.109	1266	D - Cell cycle control, cell division, chromosome partitioning				0.319766	-0.0750956	-0.724854	0.141959	0.647461	-0.00786613	-0.187887	0.269426	0.491931	0.245713	-0.394862	0.866814	-0.655327	0.457313	-0.246218
637799531	Synpcc7942_1105	MRP protein-like	82.752	104.12	89.76	53.769	207.279	129.998	99.549	52.845	255.44	67.714	81.89	235.039	69.893	1086	D - Cell cycle control, cell division, chromosome partitioning				0.331381	0.117278	-0.62202	1.32471	0.651623	0.266613	-0.647027	1.62612	1.50603	-0.243646	-0.214103	1.94673	-0.385011	2.27315	-1.74968
637799564	Synpcc7942_1138	conserved hypothetical protein YCF62	11.206	10.4	7.679	5.765	5.357	4.268	6.547	7.159	4.248	5.959	5.384	7.647	8.303	1011	D - Cell cycle control, cell division, chromosome partitioning				-0.107688	-0.545281	-0.958879	-1.06477	-1.39264	-0.775366	-0.646441	-1.39942	-0.551306	-0.432567	-0.437593	-0.105895	0.617274	-0.752974	0.118739
637799565	Synpcc7942_1139	hypothetical protein	307.988	391.707	320.901	300.16	200.124	300.178	220.306	244.997	216.169	313.835	188.814	265.281	500.306	1671	D - Cell cycle control, cell division, chromosome partitioning				0.346901	0.0592541	-0.0371424	-0.62198	-0.0370559	-0.483365	-0.33011	-0.510714	-0.215353	0.699937	-0.287647	-0.584838	-0.446309	-0.180604	0.915289
637799631	Synpcc7942_1204	Prevent-host-death protein	7.678	21.412	10.407	5.586	4.064	7.963	7.523	5.136	2.859	20.947	5.565	11.647	7.882	315	D - Cell cycle control, cell division, chromosome partitioning				1.47962	0.438752	-0.458915	-0.91783	0.0525815	-0.0294225	-0.580085	-1.42522	0.601156	0.0378312	-1.04087	-0.458915	-0.082004	-0.845135	-0.563325
637799636	Synpcc7942_1208	Prevent-host-death protein	61.9	107.357	92.016	77.625	57.924	83.42	53.836	101.843	49.436	130.878	75.612	82.731	149.296	255	D - Cell cycle control, cell division, chromosome partitioning				0.794405	0.571945	0.326582	-0.0957782	0.430454	-0.201368	0.718336	-0.324377	0.418489	1.27016	-0.22246	-0.42236	-0.631822	-1.04271	0.851676
637800032	Synpcc7942_1599	hypothetical protein	145.813	233.54	230.2	96.805	172.369	229.875	191.122	138.306	140.572	252.452	136.087	175.555	135.868	1086	D - Cell cycle control, cell division, chromosome partitioning				0.67955	0.658768	-0.590966	0.241381	0.65673	0.390375	-0.0762556	-0.0528101	0.267804	-0.101914	-0.0207818	0.832347	-0.266356	0.0234455	-0.369717
637800274	Synpcc7942_1833	hypothetical protein	58.364	160.217	37.734	49.116	42.424	46.27	50.924	15.818	37.781	78.744	34.641	49.375	18.225	759	D - Cell cycle control, cell division, chromosome partitioning				1.45688	-0.629214	-0.248886	-0.460198	-0.335002	-0.196733	-1.88351	-0.627418	-0.241298	-1.67916	-2.08609	-0.211312	0.138269	1.25609	-1.43786
637800446	Synpcc7942_2001	septum site-determining protein MinC	35.126	86.714	28.65	25.243	38.475	39.082	48.092	31.709	30.954	55.461	33.905	56.957	32.481	819	D - Cell cycle control, cell division, chromosome partitioning				1.30373	-0.294004	-0.476656	0.131382	0.153965	0.453258	-0.147647	-0.182413	0.697334	-0.112943	-1.59773	0.608038	0.299293	-0.0347665	-0.810277
637800457	Synpcc7942_2012	stage II sporulation protein D-like	27.663	173.904	34.816	37.285	110.699	33.201	76.709	61.565	54.779	50.235	49.971	133.174	13.137	1224	D - Cell cycle control, cell division, chromosome partitioning				2.65226	0.331793	0.430638	2.00061	0.263269	1.47144	1.15415	0.985665	2.26728	-1.07432	-2.32047	1.56997	1.20817	-0.168487	-3.3416
637800484	Synpcc7942_2039	hypothetical protein	26.027	81.735	57.083	24.392	41.121	34.69	32.605	16.987	29.44	86.384	32.695	42.216	13.479	807	D - Cell cycle control, cell division, chromosome partitioning				1.65094	1.13305	-0.093601	0.659866	0.414511	0.325084	-0.615578	0.177769	0.697781	-0.949296	-0.517893	0.753467	-0.0894266	0.793347	-1.64708
637800490	Synpcc7942_2045	Chromosome segregation protein SMC	25.118	131.947	27.745	29.3	46.436	33.335	46.347	8.686	26.37	41.71	31.677	45.577	10.182	3588	D - Cell cycle control, cell division, chromosome partitioning				2.39317	0.143506	0.222179	0.886522	0.408316	0.883754	-1.53196	0.070176	0.859584	-1.3027	-2.24966	0.664343	0.475438	1.60213	-2.16228
637800826	Synpcc7942_2378	cell division protein FtsZ	252.541	687.017	239.675	205.424	228.183	293.888	346.014	97.322	148.727	367.703	309.308	396.092	97.425	1182	D - Cell cycle control, cell division, chromosome partitioning	map04112 Cell cycle - Caulobacter			1.44383	-0.0754382	-0.297913	-0.146326	0.218749	0.454313	-1.37568	-0.763851	0.649318	-1.37415	-1.51927	0.151587	0.235564	0.611829	-2.02347
637800871	Synpcc7942_2423	glucose inhibited division protein A	96.004	157.256	85.271	94.638	93.207	118.483	92.123	76.446	94.605	142.187	104.487	117.16	94.56	1908	D - Cell cycle control, cell division, chromosome partitioning				0.711949	-0.171039	-0.0206749	-0.0426562	0.303514	-0.0595331	-0.328654	-0.0211781	0.287314	-0.0218645	-0.882988	-0.0219813	-0.363047	0.307475	-0.309178
637798362	Synpcc7942_B2661	aminotransferase class-V	3.857	4.377	3.302	3.099	1.885	2.507	2.65	2.897	1.731	3.304	2.697	8.499	2.577	1881	E - Amino acid transport and metabolism	map00450 Selenocompound metabolism>map00730 Thiamine metabolism	EC:2.8.1.7		0.182463	-0.224139	-0.315676	-1.03291	-0.621517	-0.541487	-0.412919	-1.15587	1.13981	-0.581787	-0.406602	-0.717238	0.0800304	-0.742954	-1.7216
637798364	Synpcc7942_B2663	putative serine acetyltransferase	1.989	2.376	1.617	2.291	1.641	1.672	1.192	0.355	0.289	4.582	2.114	2.047	0.739	960	E - Amino acid transport and metabolism	map01120 Microbial metabolism in diverse environments>map00270 Cysteine and methionine metabolism>map00920 Sulfur metabolism	EC:2.3.1.30	Cysteine biosynthesis, serine => cysteine (map00270 map00270, map00920 map00920, map01120 map01120)	0.256492	-0.298724	0.203934	-0.277468	-0.250468	-0.738659	-2.48615	-2.7829	0.0414678	-1.4284	-0.555215	-0.481402	-0.488191	-0.29675	-1.46986
637798365	Synpcc7942_B2664	cysteine synthase A	3.214	3.206	3.485	3.332	2.387	1.115	1.816	0.774	1.399	8.017	3.262	5.824	1.075	990	E - Amino acid transport and metabolism	map01120 Microbial metabolism in diverse environments>map00270 Cysteine and methionine metabolism>map00920 Sulfur metabolism	EC:2.5.1.47	Cysteine biosynthesis, serine => cysteine (map00270 map00270, map00920 map00920, map01120 map01120)	-0.0035955	0.116789	0.0520185	-0.429171	-1.52733	-0.823606	-2.05396	-1.19997	0.85764	-1.58003	0.120384	-0.48119	0.70372	0.85399	-2.43767
637798373	Synpcc7942_B2623	cysteine synthase A	4.115	12.123	7.842	6.443	3.183	2.939	2.724	1.032	1.399	7.824	4.007	8.074	1.075	990	E - Amino acid transport and metabolism	map01120 Microbial metabolism in diverse environments>map00270 Cysteine and methionine metabolism>map00920 Sulfur metabolism	EC:2.5.1.47	Cysteine biosynthesis, serine => cysteine (map00270 map00270, map00920 map00920, map01120 map01120)	1.55878	0.930329	0.64684	-0.370505	-0.485567	-0.595166	-1.99545	-1.5565	0.972391	-1.93656	-0.628453	-1.01735	-0.109599	0.438953	-2.90895
637798374	Synpcc7942_B2624	gamma-glutamyltranspeptidase	2.167	3.962	2.938	2.449	1.096	1.117	2.141	1.115	1.315	3.883	1.994	6.178	0.774	1527	E - Amino acid transport and metabolism	map00480 Glutathione metabolism>map00430 Taurine and hypotaurine metabolism>map00460 Cyanoamino acid metabolism>map00590 Arachidonic acid metabolism	EC:2.3.2.2		0.87053	0.439135	0.176494	-0.983451	-0.95607	-0.0174144	-0.958655	-0.720636	1.51144	-1.48529	-0.431394	-1.15994	0.938656	0.238019	-2.99673
637798414	Synpcc7942_0009	argininosuccinate synthase	119.463	158.965	137.824	93.24	430.718	167.733	155.824	71.487	347.766	93.878	91.717	82.127	65.651	1203	E - Amino acid transport and metabolism	map00250 Alanine, aspartate and glutamate metabolism>map01110 Biosynthesis of secondary metabolites>map00330 Arginine and proline metabolism	EC:6.3.4.5	Urea cycle (map00250 map00250, map00330 map00330, map01110 map01110)	0.412145	0.206263	-0.357543	1.85018	0.489603	0.383354	-0.740811	1.54155	-0.540635	-0.863675	-0.205882	2.20772	-0.106249	2.28236	-0.32304
637798481	Synpcc7942_0075	aminopeptidase P	110.534	237.176	175.025	79.338	100.869	149.517	167.537	78.603	82.602	236.884	114.65	159.054	138.206	1314	E - Amino acid transport and metabolism				1.10147	0.663071	-0.478406	-0.132007	0.435819	0.59999	-0.491834	-0.420242	0.525026	0.32233	-0.438397	0.346399	0.16417	0.0715923	-0.202696
637798531	Synpcc7942_0125	Imidazoleglycerol-phosphate dehydratase	283.885	296.778	326.987	248.041	383.568	465.862	311.818	302.613	368.756	435.634	258.75	243.139	698.501	630	E - Amino acid transport and metabolism	map01110 Biosynthesis of secondary metabolites>map00340 Histidine metabolism>map01065 Biosynthesis of alkaloids derived from histidine and purine	EC:4.2.1.19	Histidine biosynthesis, PRPP => histidine (map00340 map00340, map01065 map01065, map01110 map01110)	0.0640775	0.203927	-0.194728	0.434176	0.714596	0.135398	0.0921673	0.37736	-0.223525	1.29896	0.139849	0.628904	-0.579198	0.285193	1.52248
637798572	Synpcc7942_0166	hypothetical protein	117.019	198.065	228.413	106.395	151.732	203.834	152.896	188.682	175.342	230.547	132.675	143.394	490.274	954	E - Amino acid transport and metabolism	map00910 Nitrogen metabolism>map01110 Biosynthesis of secondary metabolites>map00250 Alanine, aspartate and glutamate metabolism>map00460 Cyanoamino acid metabolism	EC:3.5.1.1		0.759231	0.964902	-0.137312	0.374783	0.800652	0.385808	0.689214	0.583429	0.293242	2.06685	0.205671	0.512095	-0.414844	-0.105785	1.7736
637798577	Synpcc7942_0171	cysteine synthase	68.709	82.258	69.999	51.004	119.063	84.737	86.39	45.427	116.495	116.564	71.973	67.331	45.116	1119	E - Amino acid transport and metabolism	map00270 Cysteine and methionine metabolism>map01120 Microbial metabolism in diverse environments>map00920 Sulfur metabolism	EC:2.5.1.47	Cysteine biosynthesis, serine => cysteine (map00270 map00270, map00920 map00920, map01120 map01120)	0.259657	0.0268352	-0.429889	0.793154	0.302493	0.330365	-0.596949	0.761697	-0.0292282	-0.60686	-0.232822	1.22304	0.0278723	1.35865	-0.577632
637798591	Synpcc7942_0185	Gamma-glutamyltranspeptidase	17.423	25.008	15.479	12.891	14.703	20.436	21.566	8.532	10.342	22.419	15.406	22.225	15.408	1527	E - Amino acid transport and metabolism	map00590 Arachidonic acid metabolism>map00480 Glutathione metabolism>map00430 Taurine and hypotaurine metabolism>map00460 Cyanoamino acid metabolism	EC:2.3.2.2		0.521397	-0.170681	-0.434629	-0.244883	0.23012	0.307766	-1.03004	-0.752478	0.35119	-0.177313	-0.692077	0.189746	0.0776458	0.277559	-0.528504
637798597	Synpcc7942_0191	Serine--glyoxylate transaminase	212.931	342.972	239.801	170.169	437.677	360.139	265.844	258.111	445.553	221.132	144.041	163.192	377.639	1149	E - Amino acid transport and metabolism				0.687705	0.171452	-0.323418	1.03948	0.758168	0.320194	0.277606	1.06521	-0.383816	0.826622	-0.516253	1.3629	-0.437974	0.787605	1.21044
637798618	Synpcc7942_0212	chorismate synthase	97.837	169.959	92.999	78.362	133.555	104.854	94.247	58.564	109.463	118.546	75.565	97.462	77.409	1089	E - Amino acid transport and metabolism	map01110 Biosynthesis of secondary metabolites>map01070 Biosynthesis of plant hormones>map00400 Phenylalanine, tyrosine and tryptophan biosynthesis>map01063 Biosynthesis of alkaloids derived from shikimate pathway>map01061 Biosynthesis of phenylpropanoids	EC:4.2.3.5	Shikimate pathway, phosphoenolpyruvate + erythrose-4P => chorismate (map00400 map00400, map01061 map01061, map01063 map01063, map01070 map01070, map01110 map01110)	0.796735	-0.073165	-0.320226	0.448982	0.0999298	-0.0539335	-0.740366	0.161991	-0.00554034	-0.337879	-0.8699	0.769208	-0.153863	0.902357	-0.332339
637798638	Synpcc7942_0232	3-phosphoshikimate 1-carboxyvinyltransferase	37.234	45.949	74.546	29.717	83.996	53.559	67.642	24.653	73.431	77.666	36.436	38.327	34.232	1347	E - Amino acid transport and metabolism	map01110 Biosynthesis of secondary metabolites>map01070 Biosynthesis of plant hormones>map00400 Phenylalanine, tyrosine and tryptophan biosynthesis>map01063 Biosynthesis of alkaloids derived from shikimate pathway>map01061 Biosynthesis of phenylpropanoids	EC:2.5.1.19	Shikimate pathway, phosphoenolpyruvate + erythrose-4P => chorismate (map00400 map00400, map01061 map01061, map01063 map01063, map01070 map01070, map01110 map01110)	0.303413	1.00151	-0.325332	1.1737	0.524508	0.861299	-0.594857	0.979769	0.0417405	-0.121275	0.698097	1.49903	0.33679	1.57463	-0.163015
637798653	Synpcc7942_0247	ABC-type permease for basic amino acids and glutamine	33.114	99.538	51.881	29.383	64.605	59.637	70.258	17.871	42.512	139.814	55.401	47.722	26.378	1134	E - Amino acid transport and metabolism	map02010 ABC transporters		map02010 General L-amino acid transport system	1.58781	0.647765	-0.17246	0.964205	0.848766	1.08522	-0.889821	0.360429	0.527213	-0.328106	-0.940041	1.13666	0.236455	1.25025	-0.855319
637798654	Synpcc7942_0248	Amino acid ABC transporter, permease protein, 3-TM region, His/Glu/Gln/Arg/opine	28.857	74.454	49.253	25.576	48.698	40.355	56.673	18.016	33.15	102.612	43.377	38.287	26.803	1191	E - Amino acid transport and metabolism	map02010 ABC transporters		map02010 General L-amino acid transport system	1.36743	0.77129	-0.174131	0.754941	0.483826	0.97374	-0.679643	0.200088	0.407933	-0.106527	-0.596138	0.929072	0.489914	0.87973	-0.51446
637798655	Synpcc7942_0249	ATPase	43.403	193.707	56.632	46.45	51.115	51.191	53.022	13.541	26.613	168.26	48.005	82.187	20.156	786	E - Amino acid transport and metabolism	map02010 ABC transporters	EC:3.6.3.-	map02010 General L-amino acid transport system	2.15801	0.383823	0.0978838	0.235952	0.238095	0.288796	-1.68046	-0.705664	0.921115	-1.10659	-1.77419	0.138068	0.0507009	0.974797	-2.0277
637798668	Synpcc7942_0262	diaminopimelate decarboxylase	216.992	184.227	272.091	194.712	256.801	202.189	235.776	196.42	274.728	239.719	181.664	181.943	443.175	1395	E - Amino acid transport and metabolism	map01064 Biosynthesis of alkaloids derived from ornithine, lysine and nicotinic acid>map01110 Biosynthesis of secondary metabolites>map01120 Microbial metabolism in diverse environments>map00300 Lysine biosynthesis	EC:4.1.1.20	Lysine biosynthesis, aspartate => lysine (map00300 map00300, map01064 map01064, map01110 map01110, map01120 map01120)	-0.236157	0.326447	-0.1563	0.243009	-0.101937	0.119775	-0.1437	0.340362	-0.254155	1.03023	0.562605	0.399309	0.221712	0.484062	1.28439
637798688	Synpcc7942_0282	Glycine hydroxymethyltransferase	362.251	519.966	448.392	283.401	735.848	783.883	505.252	327.726	750.159	364.112	367.794	334.828	465.189	1284	E - Amino acid transport and metabolism	map00260 Glycine, serine and threonine metabolism>map01110 Biosynthesis of secondary metabolites>map00680 Methane metabolism>map00670 One carbon pool by folate>map01120 Microbial metabolism in diverse environments>map00460 Cyanoamino acid metabolism	EC:2.1.2.1	C1-unit interconversion, eukaryotes (map00260 map00260, map00460 map00460, map00670 map00670, map00680 map00680, map01110 map01110, map01120 map01120) >C1-unit interconversion, prokaryotes (map00260 map00260, map00460 map00460, map00670 map00670, map00680 map00680, map01110 map01110, map01120 map01120) >Formaldehyde assimilation, serine pathway (map00260 map00260, map00460 map00460, map00670 map0…	0.521428	0.307771	-0.354145	1.02242	1.11365	0.480013	-0.1445	1.05021	-0.113569	0.360827	-0.213657	1.37656	-0.633635	1.19471	0.474397
637798727	Synpcc7942_0321	nitrogen regulatory protein P-II (GlnB, GlnK)	1782.86	9704.06	2657.68	3565.39	3829.62	2990.95	3593.82	2969.62	3112.45	3889.39	4584.12	2592.44	4622.86	339	E - Amino acid transport and metabolism	map02020 Two-component system			2.4444	0.575978	0.999866	1.10301	0.746409	1.01132	0.736087	0.803857	0.540119	1.37459	-1.86842	0.103142	0.264915	0.0677695	0.834476
637798775	Synpcc7942_0369	putative flavin-containing monoamine oxidase	67.802	90.122	17.905	45.121	25.853	12.206	24.037	6.437	16.091	34.242	117.109	154.448	3.9	1455	E - Amino acid transport and metabolism	map00260 Glycine, serine and threonine metabolism>map01110 Biosynthesis of secondary metabolites>map00330 Arginine and proline metabolism>map00350 Tyrosine metabolism>map00360 Phenylalanine metabolism>map00950 Isoquinoline alkaloid biosynthesis>map00340 Histidine metabolism>map00380 Tryptophan metabolism>map00982 Drug metabolism - cytochrome P450>map04728 Dopaminergic synapse	EC:1.4.3.4	GABA biosynthesis, eukaryotes, putrescine => GABA (map00260 map00260, map00330 map00330, map00340 map00340, map00350 map00350, map00360 map00360, map00380 map00380, map00950 map00950, map00982 map00982, map01110 map01110, map04728 map04728)	0.410552	-1.92097	-0.587529	-1.391	-2.47374	-1.49607	-3.39687	-2.07507	1.18772	-4.11978	-2.33152	-0.803467	0.977666	1.32179	-5.3075
637798776	Synpcc7942_0370	O-acetylhomoserine/O-acetylserine sulfhydrylase	78.132	65.517	30.937	94.801	28.975	68.815	47.527	8.417	27.388	108.377	91.406	114.466	7.882	1305	E - Amino acid transport and metabolism	map00270 Cysteine and methionine metabolism	EC:2.5.1.49		-0.254044	-1.33658	0.278989	-1.4311	-0.18319	-0.717166	-3.21454	-1.51237	0.550934	-3.30928	-1.08254	-1.71009	-0.533976	1.70217	-3.86021
637798777	Synpcc7942_0371	homoserine O-succinyltransferase	20.791	27.332	19.17	31.524	8.972	30.102	14.164	5.771	8.235	47.07	28.086	30.866	6.437	900	E - Amino acid transport and metabolism	map00270 Cysteine and methionine metabolism>map01110 Biosynthesis of secondary metabolites>map00920 Sulfur metabolism	EC:2.3.1.46	Methionine biosynthesis, apartate => homoserine => methionine (map00270 map00270, map00920 map00920, map01110 map01110)	0.394632	-0.117109	0.600491	-1.21246	0.5339	-0.55373	-1.84907	-1.33612	0.570059	-1.6915	-0.511741	-1.81295	-1.08763	0.512947	-2.26156
637798814	Synpcc7942_0408	Phosphoribosylanthranilate isomerase	20.826	26.541	18.467	19.169	32.221	25.162	20.242	28.383	17.581	25.442	16.504	20.637	20.79	654	E - Amino acid transport and metabolism	map01110 Biosynthesis of secondary metabolites>map01070 Biosynthesis of plant hormones>map00400 Phenylalanine, tyrosine and tryptophan biosynthesis>map01063 Biosynthesis of alkaloids derived from shikimate pathway>map01061 Biosynthesis of phenylpropanoids	EC:5.3.1.24	Tryptophan biosynthesis, chorismate => tryptophan (map00400 map00400, map01061 map01061, map01063 map01063, map01070 map01070, map01110 map01110)	0.349837	-0.173436	-0.119611	0.629615	0.272861	-0.0410339	0.446641	-0.244369	-0.0131525	-0.00249601	-0.523273	0.749226	-0.313895	-0.69101	0.0106565
637798817	Synpcc7942_0411	tryptophan synthase, alpha subunit	127.452	127.669	199.67	98.025	196.819	165.98	127.828	132.665	182.459	162.602	98.934	111.73	192.476	801	E - Amino acid transport and metabolism	map00260 Glycine, serine and threonine metabolism>map01110 Biosynthesis of secondary metabolites>map01070 Biosynthesis of plant hormones>map00400 Phenylalanine, tyrosine and tryptophan biosynthesis>map01063 Biosynthesis of alkaloids derived from shikimate pathway>map01061 Biosynthesis of phenylpropanoids	EC:4.2.1.20	Tryptophan biosynthesis, chorismate => tryptophan (map00260 map00260, map00400 map00400, map01061 map01061, map01063 map01063, map01070 map01070, map01110 map01110)	0.00245425	0.647664	-0.378732	0.626915	0.381055	0.00424987	0.0578338	0.517618	-0.189937	0.594725	0.645209	1.00565	-0.376806	0.459785	0.784662
637798834	Synpcc7942_0428	2-isopropylmalate synthase/homocitrate synthase	63.53	89.142	58.887	64.469	41.589	102.311	60.397	65.337	37.503	122.454	59.011	79.07	93.554	1629	E - Amino acid transport and metabolism	map01110 Biosynthesis of secondary metabolites>map00290 Valine, leucine and isoleucine biosynthesis>map01065 Biosynthesis of alkaloids derived from histidine and purine>map00620 Pyruvate metabolism	EC:2.3.3.13	Leucine biosynthesis, pyruvate => 2-oxoisovalerate => leucine (map00290 map00290, map00620 map00620, map01065 map01065, map01110 map01110)	0.488667	-0.109489	0.0211676	-0.611236	0.687451	-0.0729611	0.0404622	-0.760432	0.315692	0.558361	-0.598156	-0.632404	-0.760412	-0.800894	0.242669
637798867	Synpcc7942_0460	putative acetyltransferase	6.982	16.531	12.376	6.264	3.739	8.044	5.689	7.365	4.676	33.49	6.812	8.293	3.741	474	E - Amino acid transport and metabolism				1.24346	0.825833	-0.156556	-0.900988	0.204273	-0.295465	0.0770452	-0.578365	0.248254	-0.900216	-0.417629	-0.744432	-0.499738	-0.655411	-1.14847
637798917	Synpcc7942_0510	HAD-superfamily hydrolase subfamily IB, PSPase-like	63.158	85.628	87.988	48.481	70.185	106.351	66.151	56.765	56.285	100.181	53.283	51.729	89.899	651	E - Amino acid transport and metabolism	map00270 Cysteine and methionine metabolism	EC:3.1.3.77	map00270 Methionine salvage pathway	0.439117	0.478341	-0.381546	0.152197	0.751796	0.0667975	-0.153964	-0.166215	-0.287992	0.50934	0.0392242	0.533743	-0.684999	-0.0122512	0.797332
637798933	Synpcc7942_0525	3-dehydroquinate synthase	51.745	80.372	39.899	34.967	61.466	57.013	43.995	17.999	60.38	41.896	32.335	36.576	30.012	1107	E - Amino acid transport and metabolism	map01110 Biosynthesis of secondary metabolites>map01070 Biosynthesis of plant hormones>map01063 Biosynthesis of alkaloids derived from shikimate pathway>map00400 Phenylalanine, tyrosine and tryptophan biosynthesis>map01061 Biosynthesis of phenylpropanoids	EC:4.2.3.4	Shikimate pathway, phosphoenolpyruvate + erythrose-4P => chorismate (map00400 map00400, map01061 map01061, map01063 map01063, map01070 map01070, map01110 map01110)	0.635274	-0.375067	-0.565425	0.248369	0.139871	-0.23408	-1.5235	0.222651	-0.500522	-0.78588	-1.01034	0.813795	-0.373951	1.74615	-0.285358
637798980	Synpcc7942_0572	hypothetical protein	36.37	60.278	41.861	55.358	20.543	48.918	32.056	15.06	16.963	148.319	60.666	60.911	13.941	441	E - Amino acid transport and metabolism				0.728883	0.202858	0.606043	-0.824102	0.427616	-0.182155	-1.27203	-1.10036	0.743954	-1.38341	-0.526025	-1.43014	-0.609771	0.17167	-2.12737
637799040	Synpcc7942_0628	spermidine synthase	68.895	76.033	131.452	30.27	131.523	107.681	77.35	27.394	119.384	133.833	67.289	51.591	25.129	861	E - Amino acid transport and metabolism	map00330 Arginine and proline metabolism>map00270 Cysteine and methionine metabolism>map00480 Glutathione metabolism>map00410 beta-Alanine metabolism	EC:2.5.1.16	Methionine salvage pathway (map00270 map00270, map00330 map00330, map00410 map00410, map00480 map00480) >Polyamine biosynthesis, arginine => agmatine => putrescine => spermidine (map00270 map00270, map00330 map00330, map00410 map00410, map00480 map00480)	0.142226	0.932065	-1.18651	0.932844	0.644293	0.167002	-1.33054	0.793138	-0.41728	-1.45505	0.789838	2.11935	-0.477291	2.12368	-1.03777
637799050	Synpcc7942_0638	Glyoxalase I	242.596	184.72	171.697	302.812	122.732	388.513	198.171	417.512	163.292	155.452	177.823	211.425	759.077	414	E - Amino acid transport and metabolism	map00620 Pyruvate metabolism>map04011 MAPK signaling pathway - yeast	EC:4.4.1.5		-0.393216	-0.498691	0.319867	-0.983044	0.679407	-0.29181	0.783262	-0.571102	-0.19841	1.64569	-0.105475	-1.30291	-0.971217	-1.35436	1.8441
637799072	Synpcc7942_0660	prephenate dehydrogenase	81.85	76.228	53.428	77.159	61.088	94.352	68.517	62.284	53.446	112.647	59.13	67.808	78.577	972	E - Amino acid transport and metabolism	map01110 Biosynthesis of secondary metabolites>map00401 Novobiocin biosynthesis>map00400 Phenylalanine, tyrosine and tryptophan biosynthesis	EC:1.3.1.12	Tyrosine biosynthesis, chorismate => tyrosine (map00400 map00400, map00401 map00401, map01110 map01110)	-0.102661	-0.615386	-0.085148	-0.422093	0.205071	-0.25652	-0.394121	-0.6149	-0.271527	-0.0588753	-0.512725	-0.336945	-0.461591	-0.22078	0.212652
637799117	Synpcc7942_0705	hypothetical protein	94.87	135.37	278.328	205.067	66.886	88.823	78.889	37.754	67.087	467.91	149.985	131.239	67.295	636	E - Amino acid transport and metabolism				0.512884	1.55276	1.11207	-0.504248	-0.0950186	-0.266128	-1.32932	-0.499919	0.468173	-0.495453	1.03988	-1.61632	-0.171109	0.829404	-0.963625
637799119	Synpcc7942_0707	lysine decarboxylase	9.439	18.893	8.45	11.221	8.909	10.17	11.674	9.442	5.419	16.718	10.732	14.975	6.354	1470	E - Amino acid transport and metabolism	map00310 Lysine degradation>map01110 Biosynthesis of secondary metabolites>map01064 Biosynthesis of alkaloids derived from ornithine, lysine and nicotinic acid>map00960 Tropane, piperidine and pyridine alkaloid biosynthesis	EC:4.1.1.18		1.00115	-0.159683	0.249495	-0.0833705	0.107614	0.306593	0.000458459	-0.800607	0.66585	-0.570969	-1.16083	-0.332866	0.198979	-0.801066	-1.23682
637799199	Synpcc7942_0783	ATP phosphoribosyltransferase	89.9	91.036	108.455	68.124	96.822	154.862	97.139	83.333	79.703	122.699	78.633	65.816	138.566	657	E - Amino acid transport and metabolism	map01110 Biosynthesis of secondary metabolites>map01070 Biosynthesis of plant hormones>map01065 Biosynthesis of alkaloids derived from histidine and purine>map00340 Histidine metabolism	EC:2.4.2.17	Histidine biosynthesis, PRPP => histidine (map00340 map00340, map01065 map01065, map01070 map01070, map01110 map01110)	0.0181161	0.270704	-0.400158	0.107014	0.78459	0.11173	-0.109433	-0.173687	-0.449883	0.62418	0.252587	0.507172	-0.672861	-0.0642539	1.07406
637799230	Synpcc7942_0813	histidyl-tRNA synthetase 2, putative	77.404	155.418	76.225	60.6	70.559	103.041	78.352	48.203	64.823	145.371	87.214	128.75	61.783	1263	E - Amino acid transport and metabolism	map01110 Biosynthesis of secondary metabolites>map00340 Histidine metabolism		Histidine biosynthesis, PRPP => histidine (map00340 map00340, map01110 map01110)	1.00567	-0.0221439	-0.35309	-0.133578	0.412738	0.017562	-0.683285	-0.255902	0.734092	-0.325198	-1.02782	0.219512	-0.395176	0.427383	-1.05929
637799232	Synpcc7942_0815	ATPase	104.687	136.452	161.689	86.533	155.912	134.334	123.355	101.2	173.353	200.79	117.208	89.503	110.963	732	E - Amino acid transport and metabolism	map02010 ABC transporters		map02010 Neutral amino acid transport system	0.382311	0.627139	-0.27476	0.57465	0.359742	0.236734	-0.048873	0.727631	-0.226074	0.0839964	0.244828	0.84941	-0.123008	0.776504	0.310071
637799238	Synpcc7942_0821	periplasmic oligopeptide-binding	29.956	49.161	39.633	18.671	39.339	64.325	37.797	71.435	23.564	43.038	22.632	25.52	32.104	1602	E - Amino acid transport and metabolism	map02010 ABC transporters		map02010 Peptides/nickel transport system	0.714669	0.403857	-0.682046	0.393115	1.10253	0.335427	1.25379	-0.346261	-0.231217	0.0999081	-0.310812	1.07516	-0.767108	-1.60005	0.331125
637799268	Synpcc7942_0853	probable aminotransferase	54.893	179.919	129.677	41.105	282.267	115.114	146.904	31.689	276.669	83.712	77.55	64.456	57.011	1236	E - Amino acid transport and metabolism	map01110 Biosynthesis of secondary metabolites>map00300 Lysine biosynthesis>map01064 Biosynthesis of alkaloids derived from ornithine, lysine and nicotinic acid	EC:2.6.1.83		1.71265	1.24023	-0.417308	2.36237	1.06837	1.42018	-0.79264	2.33347	0.231692	0.0546181	-0.472425	2.77967	0.35181	3.12611	-0.177074
637799297	Synpcc7942_0881	Prephenate dehydratase	35.456	41.668	47.269	22.22	52.72	48.91	43.563	19.829	42.302	44.211	33.805	23.035	27.128	876	E - Amino acid transport and metabolism	map01110 Biosynthesis of secondary metabolites>map01070 Biosynthesis of plant hormones>map01063 Biosynthesis of alkaloids derived from shikimate pathway>map00400 Phenylalanine, tyrosine and tryptophan biosynthesis	EC:4.2.1.51	Phenylalanine biosynthesis, chorismate => phenylalanine (map00400 map00400, map01063 map01063, map01070 map01070, map01110 map01110)	0.23291	0.414865	-0.674171	0.572321	0.4641	0.297074	-0.838418	0.254696	-0.622202	-0.386247	0.181954	1.24649	-0.167026	1.09311	0.235955
637799307	Synpcc7942_0890	Glutamate synthase (NADPH)	678.898	883.401	533.681	487.239	432.132	640.293	550.622	573.45	366.261	491.781	490.24	777.047	1415.59	4611	E - Amino acid transport and metabolism	map00910 Nitrogen metabolism	EC:1.4.7.1		0.379874	-0.347217	-0.478565	-0.651723	-0.0844626	-0.302133	-0.243527	-0.890323	0.194807	1.06014	-0.727091	-0.173158	-0.21767	-0.646796	0.865332
637799311	Synpcc7942_0894	Shikimate kinase	22.882	24.581	48.176	17.081	41.073	23.64	21.392	13.523	36.627	51.568	16.583	15.55	11.761	573	E - Amino acid transport and metabolism	map01110 Biosynthesis of secondary metabolites>map01070 Biosynthesis of plant hormones>map01063 Biosynthesis of alkaloids derived from shikimate pathway>map00400 Phenylalanine, tyrosine and tryptophan biosynthesis>map01061 Biosynthesis of phenylpropanoids	EC:2.7.1.71	Shikimate pathway, phosphoenolpyruvate + erythrose-4P => chorismate (map00400 map00400, map01061 map01061, map01063 map01063, map01070 map01070, map01110 map01110)	0.10333	1.0741	-0.421821	0.843977	0.0470169	-0.0971418	-0.758798	0.678694	-0.557299	-0.960202	0.970771	1.2658	-0.144159	1.43749	-0.402904
637799330	Synpcc7942_0913	N-acetyltransferase-like	6.429	13.425	32.763	5.332	13.328	15.203	12.051	16.686	13.293	14.682	14.164	7.941	47.531	495	E - Amino acid transport and metabolism				1.06226	2.3494	-0.269918	1.05179	1.24169	0.906487	1.37597	1.048	0.304726	2.8862	1.28715	1.32171	-0.335203	-0.327971	2.58148
637799332	Synpcc7942_0915	3-dehydroquinate dehydratase, type II	139.174	232.321	212.021	158.111	161.711	265.788	171.967	251.659	159.926	219.092	203.574	169.76	692.833	450	E - Amino acid transport and metabolism	map01110 Biosynthesis of secondary metabolites>map00400 Phenylalanine, tyrosine and tryptophan biosynthesis	EC:4.2.1.10	Shikimate pathway, phosphoenolpyruvate + erythrose-4P => chorismate (map00400 map00400, map01110 map01110)	0.73923	0.607317	0.184048	0.216528	0.933386	0.305242	0.85458	0.200515	0.286607	2.31562	-0.131912	0.0324801	-0.628144	-0.654066	2.02901
637799352	Synpcc7942_0934	hypothetical protein	11.507	182.686	19.657	13.876	40.798	6.897	21.391	33.273	16.892	11.616	16.244	13.819	38.074	1062	E - Amino acid transport and metabolism				3.98878	0.772531	0.27008	1.82599	-0.738471	0.894492	1.53184	0.553828	0.264141	1.72629	-3.21625	1.55591	1.63296	-0.978012	1.46215
637799361	Synpcc7942_0943	acetylornithine and succinylornithine aminotransferase	331.725	526.503	153.768	230.163	335.608	302.995	322.55	199.148	294.473	113.11	225.873	354.171	221.462	1269	E - Amino acid transport and metabolism	map01110 Biosynthesis of secondary metabolites>map00330 Arginine and proline metabolism>map01064 Biosynthesis of alkaloids derived from ornithine, lysine and nicotinic acid	EC:2.6.1.11	Ornithine biosynthesis, glutamate => ornithine (map00330 map00330, map01064 map01064, map01110 map01110)	0.666454	-1.10923	-0.527332	0.0167894	-0.130694	-0.0404649	-0.736147	-0.171852	0.0944583	-0.582929	-1.77569	0.544121	0.0902288	0.564294	-0.677387
637799364	Synpcc7942_0946	L-amino acid oxidase	47.393	33.463	23.769	42.273	29.316	13.419	29.216	11.788	21.878	19.987	46.499	35.752	12.634	1488	E - Amino acid transport and metabolism				-0.502107	-0.995593	-0.164937	-0.692986	-1.8204	-0.697915	-2.00736	-1.11519	-0.40665	-1.90736	-0.493486	-0.528048	1.12248	0.892162	-1.50071
637799399	Synpcc7942_0980	hypothetical protein	16.932	16.055	46.174	17.447	19.568	20.743	10.476	36.433	13.875	38.619	12.862	14.279	21.789	624	E - Amino acid transport and metabolism				-0.0767297	1.44733	0.0432266	0.208744	0.292872	-0.692664	1.10549	-0.287265	-0.245857	0.363848	1.52406	0.165517	-0.985537	-1.39276	0.609705
637799420	Synpcc7942_1001	aspartate kinase aspartate kinase, monofunctional class	76.747	48.496	59.654	56.202	109.27	84.023	89.309	39.055	103.393	46.703	61.154	41.625	48.225	1851	E - Amino acid transport and metabolism	map00260 Glycine, serine and threonine metabolism>map01110 Biosynthesis of secondary metabolites>map01070 Biosynthesis of plant hormones>map01120 Microbial metabolism in diverse environments>map00300 Lysine biosynthesis>map01064 Biosynthesis of alkaloids derived from ornithine, lysine and nicotinic acid>map00270 Cysteine and methionine metabolism	EC:2.7.2.4	Ectoine biosynthesis (map00260 map00260, map00270 map00270, map00300 map00300, map01064 map01064, map01070 map01070, map01110 map01110, map01120 map01120) >Lysine biosynthesis, aspartate => lysine (map00260 map00260, map00270 map00270, map00300 map00300, map01064 map01064, map01070 map01070, map01110 map01110, map01120 map01120) >Methionine biosynthesis, apartate => homoserine => methionine (map0…	-0.662245	-0.363491	-0.449489	0.509715	0.130674	0.218695	-0.974603	0.429956	-0.88266	-0.670329	0.298753	0.959204	0.0880213	1.40456	0.212331
637799452	Synpcc7942_1030	histidinol-phosphate amidotransferase	102.561	89.376	109.946	68.608	185.62	124.217	142.311	67.086	180.633	83.013	90.281	74.742	109.485	1122	E - Amino acid transport and metabolism	map01110 Biosynthesis of secondary metabolites>map00401 Novobiocin biosynthesis>map01063 Biosynthesis of alkaloids derived from shikimate pathway>map01065 Biosynthesis of alkaloids derived from histidine and purine>map01064 Biosynthesis of alkaloids derived from ornithine, lysine and nicotinic acid>map00400 Phenylalanine, tyrosine and tryptophan biosynthesis>map00960 Tropane, piperidine and pyrid…	EC:2.6.1.9	Histidine biosynthesis, PRPP => histidine (map00340 map00340, map00350 map00350, map00360 map00360, map00400 map00400, map00401 map00401, map00960 map00960, map01061 map01061, map01063 map01063, map01064 map01064, map01065 map01065, map01110 map01110) >Tyrosine biosynthesis, chorismate => tyrosine (map00340 map00340, map00350 map00350, map00360 map00360, map00400 map00400, map00401 map00401, map0…	-0.198523	0.100313	-0.580034	0.85587	0.27638	0.472565	-0.612399	0.816579	-0.456491	0.094251	0.298836	1.4359	0.196185	1.42898	0.550742
637799456	Synpcc7942_1034	Transglutaminase-like	23.573	231.784	59.507	29.147	40.118	33.098	40.669	33.212	27.818	58.217	54.776	26.692	50.768	864	E - Amino acid transport and metabolism				3.29757	1.33592	0.306212	0.767114	0.489609	0.786794	0.494569	0.238883	0.179272	1.10678	-1.96165	0.460902	0.297185	-0.255686	0.927512
637799459	Synpcc7942_1037	arginine decarboxylase	77.201	180.519	106.057	88.529	73.803	110.508	83.944	57.466	54.871	130.7	79.061	69.224	72.617	1944	E - Amino acid transport and metabolism	map00330 Arginine and proline metabolism	EC:4.1.1.19	map00330 Polyamine biosynthesis, arginine =&gt; agmatine =&gt; putrescine =&gt; spermidine	1.22546	0.458148	0.197531	-0.0649401	0.517459	0.120808	-0.425911	-0.492576	-0.157347	-0.0883122	-0.767311	-0.262471	-0.396652	-0.0666648	0.069035
637799535	Synpcc7942_1109	L-threonine-O-3-phosphate decarboxylase, putative	10.311	12.098	7.068	11.98	16.962	11.118	13.467	5.629	14.382	15.047	9.878	9.516	2.862	1074	E - Amino acid transport and metabolism				0.230584	-0.54481	0.216444	0.718122	0.108713	0.385244	-0.873234	0.48008	-0.115757	-1.84909	-0.775395	0.501678	0.276531	1.35331	-1.73333
637799562	Synpcc7942_1136	PBS lyase HEAT-like repeat	98.287	106.519	92.176	63.281	96.576	125.328	108.514	73.578	83.876	84.474	67.326	106.773	73.633	2598	E - Amino acid transport and metabolism	map00480 Glutathione metabolism	EC:3.4.11.2		0.116038	-0.0926094	-0.635228	-0.0253359	0.350636	0.142809	-0.417726	-0.228743	0.119474	-0.416648	-0.208648	0.609892	-0.207828	0.188984	-0.536122
637799596	Synpcc7942_1169	oligopeptide-binding protein of oligopeptide ABC transporter	28.576	45.377	39.905	22.38	30.926	42.548	29.787	25.631	26.465	40.441	23.586	30.158	37.467	1764	E - Amino acid transport and metabolism	map02010 ABC transporters		map02010 Peptides/nickel transport system	0.667157	0.481766	-0.352594	0.114016	0.574287	0.0598788	-0.156914	-0.110718	0.0777368	0.390816	-0.185392	0.46661	-0.514408	0.0461959	0.31308
637799617	Synpcc7942_1190	Leucyl aminopeptidase	55.675	159.475	128.01	39.291	139.18	167.164	143.297	64.05	118.856	164.811	70.153	80.449	64.659	1461	E - Amino acid transport and metabolism	map00480 Glutathione metabolism	EC:3.4.11.1		1.51823	1.20115	-0.502831	1.32185	1.58616	1.36391	0.202169	1.09411	0.531045	0.215822	-0.317074	1.82468	-0.222256	0.891944	-0.315223
637799624	Synpcc7942_1197	Indole-3-glycerol-phosphate synthase	86.296	105.443	127.261	42.229	172.989	144.408	138.402	63.573	171.525	80.766	84.878	79.535	92.135	888	E - Amino acid transport and metabolism	map01110 Biosynthesis of secondary metabolites>map01070 Biosynthesis of plant hormones>map01063 Biosynthesis of alkaloids derived from shikimate pathway>map00400 Phenylalanine, tyrosine and tryptophan biosynthesis>map01061 Biosynthesis of phenylpropanoids	EC:4.1.1.48	Tryptophan biosynthesis, chorismate => tryptophan (map00400 map00400, map01061 map01061, map01063 map01063, map01070 map01070, map01110 map01110)	0.289098	0.560425	-1.03106	1.00331	0.742785	0.681499	-0.44088	0.991053	-0.117704	0.0944556	0.271327	2.03437	-0.0612859	1.43193	0.212159
637799684	Synpcc7942_1255	L-cysteine/cystine lyase	14.217	14.316	12.747	13.226	19.457	13.103	16.778	18.361	16.721	16.513	11.809	17.674	29.761	1164	E - Amino acid transport and metabolism				0.0100114	-0.157459	-0.10424	0.452672	-0.11772	0.238954	0.369028	0.234044	0.314012	1.06581	-0.167471	0.556912	0.356674	-0.134984	0.751794
637799740	Synpcc7942_1309	hypothetical protein	24.695	26.578	34.765	10.49	56.887	20.971	24.524	14.328	48.107	31.671	22.05	15.308	14.066	933	E - Amino acid transport and metabolism	map00720 Carbon fixation pathways in prokaryotes>map01120 Microbial metabolism in diverse environments>map00680 Methane metabolism>map00670 One carbon pool by folate	EC:1.5.1.20	Reductive acetyl-CoA pathway (Wood-Ljungdahl pathway) (map00670 map00670, map00680 map00680, map00720 map00720, map01120 map01120)	0.106014	0.493417	-1.2352	1.20388	-0.235823	-0.0100247	-0.785382	0.962028	-0.689933	-0.812007	0.387403	2.43908	0.225799	1.74741	-0.122074
637799804	Synpcc7942_1372	5-methyltetrahydrofolate--homocysteine methyltransferase	41.149	55.91	63.546	42.843	50.737	56.222	46.656	41.084	52.923	54.518	42.603	51.306	56.948	3573	E - Amino acid transport and metabolism	map01110 Biosynthesis of secondary metabolites>map00450 Selenocompound metabolism>map00270 Cysteine and methionine metabolism>map00670 One carbon pool by folate	EC:2.1.1.13	Methionine biosynthesis, apartate => homoserine => methionine (map00270 map00270, map00450 map00450, map00670 map00670, map01110 map01110)	0.442249	0.626944	0.0582021	0.302181	0.450277	0.181205	-0.00228072	0.363037	0.31827	0.468788	0.184695	0.243979	-0.269072	0.365318	0.150518
637799833	Synpcc7942_1401	hypothetical protein	259.975	269.488	293.485	293.25	201.11	319.6	255.092	381.138	146.593	302.06	254.553	89.782	1271.14	378	E - Amino acid transport and metabolism				0.0518481	0.174914	0.173758	-0.370388	0.297895	-0.0273552	0.551941	-0.826557	-1.53387	2.28968	0.123066	-0.544146	-0.32525	-1.3785	3.82355
637799838	Synpcc7942_1406	ATPase	91.187	50.535	20.105	84.935	25.707	41.967	45.103	50.996	126.33	45.006	49.502	48.412	62.693	1107	E - Amino acid transport and metabolism	map02010 ABC transporters	EC:3.6.3.30	map02010 Iron(III) transport system	-0.851545	-2.18127	-0.102469	-1.82667	-1.11957	-1.0156	-0.838444	0.470297	-0.913463	-0.540524	-1.32973	-1.7242	0.103968	1.30874	0.37294
637799842	Synpcc7942_1410	2-isopropylmalate synthase	825.408	948.614	605.611	672.28	404.865	865.034	647.334	889.671	448.753	621.958	509.585	862.976	1275.99	1623	E - Amino acid transport and metabolism	map01110 Biosynthesis of secondary metabolites>map00290 Valine, leucine and isoleucine biosynthesis>map01065 Biosynthesis of alkaloids derived from histidine and purine>map00620 Pyruvate metabolism	EC:2.3.3.13	Leucine biosynthesis, pyruvate => 2-oxoisovalerate => leucine (map00290 map00290, map00620 map00620, map01065 map01065, map01110 map01110)	0.200714	-0.446716	-0.296045	-1.02767	0.0676494	-0.350597	0.108165	-0.879186	0.064213	0.628439	-0.64743	-0.731621	-0.418247	-0.98735	0.564226
637799865	Synpcc7942_1433	N-acetyl-gamma-glutamyl-phosphate reductase	71.76	108.461	51.971	35.306	68.809	105.93	59.802	51.298	41.206	60.41	37.285	71.765	41.42	1059	E - Amino acid transport and metabolism	map01110 Biosynthesis of secondary metabolites>map00330 Arginine and proline metabolism>map00300 Lysine biosynthesis>map01064 Biosynthesis of alkaloids derived from ornithine, lysine and nicotinic acid	EC:1.2.1.-	Lysine biosynthesis, archaea, 2-aminoadipate => lysine (map00300 map00300, map00330 map00330, map01064 map01064, map01110 map01110) >Ornithine biosynthesis, glutamate => ornithine (map00300 map00300, map00330 map00330, map01064 map01064, map01110 map01110)	0.595925	-0.465473	-1.02327	-0.0605826	0.561859	-0.262986	-0.484277	-0.800325	0.000100519	-0.792852	-1.0614	0.962684	-0.824846	-0.316048	-0.792953
637799872	Synpcc7942_1440	homoserine kinase	36.903	46.956	63.692	23.044	92.804	56.107	55.098	31.526	76.41	88.359	35.86	36.849	34.532	921	E - Amino acid transport and metabolism	map00260 Glycine, serine and threonine metabolism>map01120 Microbial metabolism in diverse environments	EC:2.7.1.39	Threonine biosynthesis, apartate => homoserine => threonine (map00260 map00260, map01120 map01120)	0.347571	0.787374	-0.679347	1.33045	0.604443	0.578262	-0.227196	1.05002	-0.00211264	-0.0958042	0.439803	2.0098	-0.0261808	1.27722	-0.0936916
637799898	Synpcc7942_1466	cysteine synthase cysteine synthase A	271.053	300.131	293.731	253.202	195.472	306.61	194.492	170.55	229.299	427.324	273.09	343.815	364.81	1005	E - Amino acid transport and metabolism	map01120 Microbial metabolism in diverse environments>map00270 Cysteine and methionine metabolism>map00920 Sulfur metabolism	EC:2.5.1.47	Cysteine biosynthesis, serine => cysteine (map00270 map00270, map00920 map00920, map01120 map01120)	0.147017	0.115921	-0.0982862	-0.471613	0.17783	-0.478864	-0.66838	-0.241345	0.343058	0.42857	-0.0310968	-0.373327	-0.656694	0.427035	0.0855128
637799913	Synpcc7942_1481	imidazole glycerol phosphate synthase, glutamine amidotransferase subunit	169.335	144.991	112.646	184.963	118.045	179.66	157.185	298.408	135.883	75.595	89.01	135.641	398.984	654	E - Amino acid transport and metabolism	map01110 Biosynthesis of secondary metabolites>map01070 Biosynthesis of plant hormones>map01065 Biosynthesis of alkaloids derived from histidine and purine>map00340 Histidine metabolism	EC:2.4.2.-	Histidine biosynthesis, PRPP => histidine (map00340 map00340, map01065 map01065, map01070 map01070, map01110 map01110)	-0.223917	-0.588084	0.127357	-0.520543	0.085389	-0.107417	0.817406	-0.317515	-0.320087	1.23645	-0.364167	-0.6479	-0.192806	-1.13492	1.55654
637799929	Synpcc7942_1496	acetylglutamate kinase	138.674	135.864	205.475	100.865	193.79	199.793	158.832	145.108	187.384	230.729	134.104	126.26	298.97	906	E - Amino acid transport and metabolism	map01110 Biosynthesis of secondary metabolites>map00330 Arginine and proline metabolism>map00300 Lysine biosynthesis>map01064 Biosynthesis of alkaloids derived from ornithine, lysine and nicotinic acid	EC:2.7.2.-	Lysine biosynthesis, archaea, 2-aminoadipate => lysine (map00300 map00300, map00330 map00330, map01064 map01064, map01110 map01110) >Ornithine biosynthesis, glutamate => ornithine (map00300 map00300, map00330 map00330, map01064 map01064, map01110 map01110)	-0.0295341	0.567266	-0.459272	0.482797	0.526809	0.195804	0.0654297	0.4343	-0.1353	1.1083	0.5968	0.942068	-0.331004	0.368871	1.2436
637799952	Synpcc7942_1519	histidinol dehydrogenase	211.18	197.616	169.49	152.776	136.803	304.863	168.755	269.798	137.894	157.62	126.964	188.065	378.611	1305	E - Amino acid transport and metabolism	map01110 Biosynthesis of secondary metabolites>map01065 Biosynthesis of alkaloids derived from histidine and purine>map00340 Histidine metabolism	EC:1.1.1.23	Histidine biosynthesis, PRPP => histidine (map00340 map00340, map01065 map01065, map01110 map01110)	-0.0957734	-0.317273	-0.467055	-0.626373	0.529688	-0.323543	0.353406	-0.614914	-0.167242	0.842243	-0.2215	-0.159318	-0.853231	-0.96832	1.00948
637800005	Synpcc7942_1572	dehydrogenase subunit-like protein	112.775	166.689	157.311	129.648	24.819	26.871	33.624	9.819	17.153	291.641	207.935	224.333	13.708	1587	E - Amino acid transport and metabolism				0.563712	0.480172	0.201153	-2.18393	-2.06933	-1.74588	-3.52173	-2.71691	0.992195	-3.04036	-0.0835393	-2.38508	0.323441	0.804813	-4.03255
637800014	Synpcc7942_1581	Peptidase M14, carboxypeptidase A	21.216	36.841	39.333	23.041	14.302	12.483	16.295	12.519	12.699	44.512	22.405	38.062	20.409	1680	E - Amino acid transport and metabolism				0.79616	0.890588	0.119051	-0.568936	-0.765188	-0.380723	-0.761033	-0.740438	0.843199	-0.0559472	0.094428	-0.687986	0.384465	0.0205956	-0.899146
637800115	Synpcc7942_1677	hypothetical protein	147.118	156.822	146.133	133.405	138.2	275.431	141.329	200.694	163.89	192.909	157.621	186.048	256.813	1098	E - Amino acid transport and metabolism				0.0921542	-0.00969177	-0.141161	-0.0902162	0.904717	-0.0579162	0.448024	0.155754	0.338701	0.803744	-0.101846	0.0509449	-0.962633	-0.29227	0.465043
637800146	Synpcc7942_1708	Oligopeptidase A	11.675	30.471	27.564	12.146	21.462	9.648	18.737	6.424	12.569	35.931	17.104	20.224	5.48	2028	E - Amino acid transport and metabolism				1.38401	1.23936	0.0570587	0.878362	-0.275121	0.682467	-0.861879	0.106447	0.792646	-1.09117	-0.144652	0.821303	0.957588	0.968326	-1.88382
637800152	Synpcc7942_1714	Homoserine O-acetyltransferase	20.277	122.498	20.867	17.409	52.382	26.737	27.239	34.997	21.181	21.533	22.587	18.553	35.109	1017	E - Amino acid transport and metabolism	map00270 Cysteine and methionine metabolism>map00920 Sulfur metabolism	EC:2.3.1.31		2.59484	0.041379	-0.220011	1.36923	0.398993	0.42583	0.787387	0.0629265	-0.128192	0.791997	-2.55346	1.58924	0.0268361	-0.724461	0.920188
637800177	Synpcc7942_1738	cysteine desulfurase, SufS subfamily	120.626	293.629	857.313	38.664	269.623	277.049	220.893	143.602	533.783	297.658	365.355	241.579	353.285	1260	E - Amino acid transport and metabolism	map00450 Selenocompound metabolism>map00730 Thiamine metabolism	EC:2.8.1.7		1.28345	2.82928	-1.64148	1.1604	1.1996	0.872807	0.251535	2.14571	1.00195	1.55029	1.54583	2.80188	-0.326793	1.89418	0.548337
637800201	Synpcc7942_1760	alanine dehydrogenase	45.462	105.819	35.549	39.174	62.311	53.661	84.784	28.383	47.636	61.037	36.158	63.597	32.264	1092	E - Amino acid transport and metabolism	map00430 Taurine and hypotaurine metabolism>map00250 Alanine, aspartate and glutamate metabolism	EC:1.4.1.1		1.21887	-0.354852	-0.214765	0.454826	0.239213	0.899131	-0.679634	0.0673911	0.484298	-0.494736	-1.57372	0.66959	0.659918	0.747025	-0.979033
637800223	Synpcc7942_1782	threonine synthase	893.023	1768.51	871.193	637.189	737.961	969.638	880.675	638.312	892.254	1096.42	897.639	918.852	458.933	1293	E - Amino acid transport and metabolism	map00260 Glycine, serine and threonine metabolism>map01120 Microbial metabolism in diverse environments>map00750 Vitamin B6 metabolism	EC:4.2.3.1	Threonine biosynthesis, apartate => homoserine => threonine (map00260 map00260, map00750 map00750, map01120 map01120)	0.985767	-0.035705	-0.486976	-0.275153	0.118749	-0.0200876	-0.484436	-0.00124287	0.0411352	-0.960414	-1.02147	0.211823	-0.138837	0.483193	-1.00155
637800235	Synpcc7942_1794	aspartate transaminase	63.701	77.819	77.851	38.895	134.468	96.51	64.458	79.587	109.097	66.915	48.67	48.901	62.174	1179	E - Amino acid transport and metabolism				0.288806	0.2894	-0.711731	1.07787	0.599362	0.0170434	0.321217	0.776224	-0.381452	-0.0350046	0.00059313	1.78961	-0.582319	0.455007	0.346447
637800270	Synpcc7942_1829	Phosphoribosylformimino-5-aminoimidazole carboxamide ribotide isomerase	200.929	546.886	223.551	241.19	243.687	379.104	292.312	187.634	209.773	373.33	265.754	286.539	229.101	771	E - Amino acid transport and metabolism	map01110 Biosynthesis of secondary metabolites>map01070 Biosynthesis of plant hormones>map01065 Biosynthesis of alkaloids derived from histidine and purine>map00340 Histidine metabolism	EC:5.3.1.16	Histidine biosynthesis, PRPP => histidine (map00340 map00340, map01065 map01065, map01070 map01070, map01110 map01110)	1.44455	0.153918	0.263484	0.278343	0.915908	0.540823	-0.0987645	0.0621432	0.512046	0.189298	-1.29064	0.0148592	-0.375085	0.160908	-0.322748
637800289	Synpcc7942_1848	Aspartate-semialdehyde dehydrogenase, USG-1 related	356.302	401.13	636.987	242.551	289.033	342.096	301.544	182.288	273.68	618.118	270.785	324.322	391.661	1065	E - Amino acid transport and metabolism	map00260 Glycine, serine and threonine metabolism>map01110 Biosynthesis of secondary metabolites>map01070 Biosynthesis of plant hormones>map01120 Microbial metabolism in diverse environments>map00300 Lysine biosynthesis>map01064 Biosynthesis of alkaloids derived from ornithine, lysine and nicotinic acid>map00270 Cysteine and methionine metabolism	EC:1.2.1.11	Ectoine biosynthesis (map00260 map00260, map00270 map00270, map00300 map00300, map01064 map01064, map01070 map01070, map01110 map01110, map01120 map01120) >Lysine biosynthesis, aspartate => lysine (map00260 map00260, map00270 map00270, map00300 map00300, map01064 map01064, map01070 map01070, map01110 map01110, map01120 map01120) >Methionine biosynthesis, apartate => homoserine => methionine (map0…	0.170969	0.838163	-0.554812	-0.301866	-0.0586993	-0.240732	-0.966881	-0.380611	-0.135674	0.136505	0.667194	0.252946	-0.182033	0.58627	0.272179
637800302	Synpcc7942_1861	periplasmic binding protein of ABC transporter for natural amino acids	30.164	93.155	29.573	26.146	41.457	47.951	49.314	15.536	26.535	43.281	28.711	44.092	21.386	1266	E - Amino acid transport and metabolism	map02010 ABC transporters		map02010 Neutral amino acid transport system	1.62681	-0.0285472	-0.206238	0.458788	0.668733	0.70917	-0.957213	-0.184931	0.547689	-0.496161	-1.65535	0.665025	0.0404364	0.772281	-1.04385
637800318	Synpcc7942_1877	Transglutaminase-like	45.734	87.953	46.921	28.096	37.492	42.86	43.345	46.1	30.762	65.469	32.224	44.135	42.537	2004	E - Amino acid transport and metabolism				0.943466	0.0369667	-0.702902	-0.286684	-0.0936353	-0.0774015	0.0114996	-0.572118	-0.0513439	-0.104549	-0.906499	0.416218	0.0162337	-0.583617	-0.0532049
637800334	Synpcc7942_1893	ATPase	29.325	82.338	28.2	25.758	21.671	33.446	34.285	19.068	13.461	44.183	31.701	54.639	13.543	777	E - Amino acid transport and metabolism	map02010 ABC transporters		map02010 Neutral amino acid transport system	1.48943	-0.0564359	-0.187111	-0.436365	0.189703	0.225446	-0.620978	-1.12335	0.8978	-1.11458	-1.54586	-0.249255	0.0357438	-0.502368	-2.01238
637800335	Synpcc7942_1894	integral membrane protein of the ABC-type Nat permease for neutral amino acids	65.179	133.445	53.516	46.635	40.756	69.123	77.176	33.665	30.207	77.83	63.211	99.488	38.972	1080	E - Amino acid transport and metabolism	map02010 ABC transporters		map02010 Neutral amino acid transport system	1.03377	-0.284437	-0.482994	-0.677395	0.0847586	0.243745	-0.953158	-1.10952	0.610115	-0.741969	-1.3182	-0.194401	0.158986	-0.156367	-1.35208
637800337	Synpcc7942_1896	arginine biosynthesis bifunctional protein ArgJ	55.518	68.834	64.439	31.357	159.294	83.012	81.585	39.667	111.437	128.885	82.325	70.516	29.534	1245	E - Amino acid transport and metabolism	map01110 Biosynthesis of secondary metabolites>map00330 Arginine and proline metabolism>map01064 Biosynthesis of alkaloids derived from ornithine, lysine and nicotinic acid	EC:2.3.1.1	Ornithine biosynthesis, glutamate => ornithine (map00330 map00330, map01064 map01064, map01110 map01110)	0.310166	0.214979	-0.824168	1.52066	0.580364	0.555348	-0.485016	1.0052	0.344995	-0.910579	-0.0951872	2.34483	-0.025016	1.49022	-1.25557
637800339	Synpcc7942_1898	3-isopropylmalate dehydratase, large subunit	281.005	247.23	233.842	237.992	292.963	296.098	234.404	268.213	264.016	217.964	170.214	180.95	482.839	1407	E - Amino acid transport and metabolism	map01110 Biosynthesis of secondary metabolites>map00290 Valine, leucine and isoleucine biosynthesis>map00660 C5-Branched dibasic acid metabolism>map01065 Biosynthesis of alkaloids derived from histidine and purine	EC:4.2.1.33	Leucine biosynthesis, pyruvate => 2-oxoisovalerate => leucine (map00290 map00290, map00660 map00660, map01065 map01065, map01110 map01110)	-0.184742	-0.265062	-0.239683	0.0601227	0.0754789	-0.261599	-0.0672166	-0.0899704	-0.635005	0.780946	-0.0803197	0.299805	-0.337078	-0.0227538	1.41595
637800357	Synpcc7942_1915	chorismate mutase	178.146	210.239	243.211	151.102	211.224	280.848	218.533	145.596	168.493	280.554	165.024	152.705	175.993	393	E - Amino acid transport and metabolism	map01110 Biosynthesis of secondary metabolites>map00400 Phenylalanine, tyrosine and tryptophan biosynthesis	EC:5.4.99.5	Phenylalanine biosynthesis, chorismate => phenylalanine (map00400 map00400, map01110 map01110) >Tyrosine biosynthesis, chorismate => tyrosine (map00400 map00400, map01110 map01110)	0.23897	0.449148	-0.237537	0.245714	0.656729	0.294791	-0.291089	-0.0803714	-0.222313	-0.017542	0.210178	0.483251	-0.361938	0.210718	0.204771
637800369	Synpcc7942_1927	diaminopimelate epimerase	64.93	74.009	89.642	54.919	118.329	110.219	103.042	65.654	107.39	88.707	62.925	54.869	78.4	843	E - Amino acid transport and metabolism	map01110 Biosynthesis of secondary metabolites>map01120 Microbial metabolism in diverse environments>map00300 Lysine biosynthesis>map01064 Biosynthesis of alkaloids derived from ornithine, lysine and nicotinic acid	EC:5.1.1.7	Lysine biosynthesis, aspartate => lysine (map00300 map00300, map01064 map01064, map01110 map01110, map01120 map01120)	0.188816	0.46529	-0.24158	0.865847	0.763416	0.666275	0.0159977	0.725903	-0.242894	0.271968	0.276474	1.10743	-0.0971404	0.709905	0.514862
637800371	Synpcc7942_1929	cysteine desulfurase	135.517	211.277	170.747	130.807	157.503	333.255	161.109	272.165	140.858	219.917	133.017	185.207	296.239	1161	E - Amino acid transport and metabolism	map04122 Sulfur relay system>map00730 Thiamine metabolism	EC:2.8.1.7		0.640662	0.333386	-0.0510341	0.216905	1.29815	0.249563	1.00601	0.0557677	0.450665	1.12829	-0.307275	0.26794	-1.04859	-0.95024	0.677623
637800440	Synpcc7942_1995	histidine biosynthesis bifunctional protein HisIE	101.074	179.194	324.716	85.762	165.047	226.395	134.009	114.334	134.174	307.029	126.341	125.882	165.821	636	E - Amino acid transport and metabolism	map01110 Biosynthesis of secondary metabolites>map01070 Biosynthesis of plant hormones>map01065 Biosynthesis of alkaloids derived from histidine and purine>map00340 Histidine metabolism	EC:3.5.4.19	Histidine biosynthesis, PRPP => histidine (map00340 map00340, map01065 map01065, map01070 map01070, map01110 map01110)	0.82611	1.68377	-0.237001	0.707465	1.16343	0.406918	0.177843	0.408693	0.31666	0.714215	0.857656	0.944466	-0.756512	0.230851	0.397555
637800488	Synpcc7942_2043	S-adenosylmethionine decarboxylase	21.822	74.864	33.685	10.735	4079.98	11.228	58.563	148.4	7654.15	27.777	18.011	58.029	23.083	420	E - Amino acid transport and metabolism	map00330 Arginine and proline metabolism>map00270 Cysteine and methionine metabolism	EC:4.1.1.50	Methionine salvage pathway (map00270 map00270, map00330 map00330) >Polyamine biosynthesis, arginine => agmatine => putrescine => spermidine (map00270 map00270, map00330 map00330)	1.77849	0.626323	-1.02346	7.54663	-0.958682	1.42421	2.76564	8.45432	1.41099	0.0810474	-1.15217	8.5701	2.38289	5.68868	-1.32994
637800491	Synpcc7942_2046	glycine cleavage system H protein	129.905	200.92	77.86	134.5	67.92	92.621	88.002	25.981	54.702	240.293	133.886	152.2	21.524	390	E - Amino acid transport and metabolism				0.629164	-0.738503	0.0501492	-0.935549	-0.488046	-0.561849	-2.32193	-1.24779	0.228511	-2.59344	-1.36767	-0.985698	-0.073803	1.07414	-2.82195
637800492	Synpcc7942_2047	glycine dehydrogenase	59.466	129.513	37.858	51.68	28.041	56.761	62.301	32.578	21.709	100.104	67.756	109.835	25.158	2862	E - Amino acid transport and metabolism	map00260 Glycine, serine and threonine metabolism	EC:1.4.4.2		1.12296	-0.651467	-0.202459	-1.08453	-0.067165	0.0671903	-0.868167	-1.45377	0.885201	-1.24105	-1.77443	-0.882068	0.134355	-0.585605	-2.12625
637800498	Synpcc7942_2053	probable peptidase	54.488	63.507	49.652	49.122	46.891	94.419	56.211	69.326	47.503	140.669	46.795	67.144	183.099	1932	E - Amino acid transport and metabolism	map00310 Lysine degradation>map00780 Biotin metabolism			0.220977	-0.134087	-0.149569	-0.216627	0.793139	0.0449139	0.347458	-0.19792	0.30132	1.74861	-0.355064	-0.0670583	-0.748225	-0.545378	1.44729
637800503	Synpcc7942_2058	pyrroline-5-carboxylate reductase	87.584	221.084	94.404	67.364	150.369	44.932	97.443	56.765	115.529	109.219	82.738	139.109	59.041	795	E - Amino acid transport and metabolism	map01110 Biosynthesis of secondary metabolites>map00330 Arginine and proline metabolism	EC:1.5.1.2	Proline biosynthesis, glutamate => proline (map00330 map00330, map01110 map01110)	1.33586	0.108181	-0.37869	0.779768	-0.962924	0.153891	-0.625666	0.399516	0.667477	-0.56895	-1.22767	1.15846	1.11682	1.02518	-1.23643
637800532	Synpcc7942_2087	imidazoleglycerol phosphate synthase, cyclase subunit	79.724	77.491	115.245	67.155	92.06	94.852	61.074	76.389	73.234	104.218	59.701	74.388	147.327	768	E - Amino acid transport and metabolism	map01110 Biosynthesis of secondary metabolites>map01070 Biosynthesis of plant hormones>map01065 Biosynthesis of alkaloids derived from histidine and purine>map00340 Histidine metabolism	EC:4.1.3.-	Histidine biosynthesis, PRPP => histidine (map00340 map00340, map01065 map01065, map01070 map01070, map01110 map01110)	-0.0409853	0.531618	-0.247519	0.20756	0.250664	-0.384456	-0.0616492	-0.1225	-0.0999442	0.885936	0.572603	0.45508	-0.63512	-0.0608513	0.98588
637800535	Synpcc7942_2090	Homoserine dehydrogenase	154.788	173.172	234.812	100.27	204.449	158.083	166.058	113.276	182.896	183.106	116.455	123.492	143.061	1338	E - Amino acid transport and metabolism	map00260 Glycine, serine and threonine metabolism>map01110 Biosynthesis of secondary metabolites>map01120 Microbial metabolism in diverse environments>map00300 Lysine biosynthesis>map00270 Cysteine and methionine metabolism	EC:1.1.1.3	Methionine biosynthesis, apartate => homoserine => methionine (map00260 map00260, map00270 map00270, map00300 map00300, map01110 map01110, map01120 map01120) >Threonine biosynthesis, apartate => homoserine => threonine (map00260 map00260, map00270 map00270, map00300 map00300, map01110 map01110, map01120 map01120)	0.161912	0.601213	-0.626404	0.401447	0.0303886	0.101394	-0.450451	0.24073	-0.325876	-0.113663	0.4393	1.02785	0.071005	0.691181	0.212213
637800561	Synpcc7942_2116	hypothetical protein	56.476	51.38	138.065	40.488	118.6	50.578	53.908	45.293	101.042	129.391	65.574	48.852	56.712	861	E - Amino acid transport and metabolism				-0.136431	1.28964	-0.480144	1.07039	-0.159128	-0.0671385	-0.31835	0.839245	-0.20922	0.00601612	1.42607	1.55054	0.0919894	1.1576	0.215236
637800568	Synpcc7942_2123	anthranilate phosphoribosyltransferase	70.759	99.662	67.397	38.967	93.486	120.177	78.828	82.139	44.92	86.676	51.37	66.205	108.294	1047	E - Amino acid transport and metabolism	map01110 Biosynthesis of secondary metabolites>map01070 Biosynthesis of plant hormones>map01063 Biosynthesis of alkaloids derived from shikimate pathway>map00400 Phenylalanine, tyrosine and tryptophan biosynthesis>map01061 Biosynthesis of phenylpropanoids	EC:2.4.2.18	Tryptophan biosynthesis, chorismate => tryptophan (map00400 map00400, map01061 map01061, map01063 map01063, map01070 map01070, map01110 map01110)	0.49413	-0.0702293	-0.860661	0.401837	0.764175	0.155795	0.215154	-0.655556	-0.0959735	0.613968	-0.564359	1.2625	-0.608381	-0.870709	0.709941
637800581	Synpcc7942_2136	dihydrodipicolinate reductase	92.296	80.002	75.561	82.008	101.466	157.589	106.966	69.713	108.87	78.293	75.083	64.719	105.43	822	E - Amino acid transport and metabolism	map01110 Biosynthesis of secondary metabolites>map01120 Microbial metabolism in diverse environments>map00300 Lysine biosynthesis>map01064 Biosynthesis of alkaloids derived from ornithine, lysine and nicotinic acid	EC:1.3.1.26	Lysine biosynthesis, aspartate => lysine (map00300 map00300, map01064 map01064, map01110 map01110, map01120 map01120)	-0.206232	-0.288626	-0.170503	0.136656	0.771827	0.212812	-0.40484	0.238266	-0.512079	0.191945	-0.0823943	0.30716	-0.559015	0.643107	0.704024
637800588	Synpcc7942_2143	tryptophan synthase, beta subunit	232.011	273.455	283.863	228.122	283.328	365.449	291.991	286.32	300.973	392.275	213.944	232.187	761.995	1263	E - Amino acid transport and metabolism	map00260 Glycine, serine and threonine metabolism>map01110 Biosynthesis of secondary metabolites>map01070 Biosynthesis of plant hormones>map01063 Biosynthesis of alkaloids derived from shikimate pathway>map00400 Phenylalanine, tyrosine and tryptophan biosynthesis>map01061 Biosynthesis of phenylpropanoids	EC:4.2.1.20	Tryptophan biosynthesis, chorismate => tryptophan (map00260 map00260, map00400 map00400, map01061 map01061, map01063 map01063, map01070 map01070, map01110 map01110)	0.23711	0.291002	-0.0243876	0.28828	0.655477	0.331731	0.303435	0.375441	0.00109399	1.71559	0.0538914	0.312668	-0.323746	0.0720056	1.71449
637800601	Synpcc7942_2156	glutamine synthetase, type I	860.797	3545.32	714.267	836.752	3168.11	1229.34	2855.75	1091.65	1941.53	715.924	1018.75	573.614	1089.02	1422	E - Amino acid transport and metabolism	map02020 Two-component system>map00330 Arginine and proline metabolism>map01120 Microbial metabolism in diverse environments>map04727 GABAergic synapse>map00910 Nitrogen metabolism>map00250 Alanine, aspartate and glutamate metabolism>map04724 Glutamatergic synapse	EC:6.3.1.2		2.04217	-0.26921	-0.040873	1.87988	0.514133	1.73013	0.342768	1.17345	-0.585593	0.339288	-2.31138	1.92075	1.21599	0.830677	0.924881
637800605	Synpcc7942_2160	soluble hydrogenase 42 kD subunit serine:pyruvate/alanine:glyoxylate aminotransferase	212.597	159.302	191.651	144.911	259.69	201.721	270.547	92.888	230.225	178.835	186.105	190.82	129.389	1155	E - Amino acid transport and metabolism	map00260 Glycine, serine and threonine metabolism>map01110 Biosynthesis of secondary metabolites>map01120 Microbial metabolism in diverse environments>map04146 Peroxisome>map00680 Methane metabolism>map00250 Alanine, aspartate and glutamate metabolism	EC:2.6.1.44	Formaldehyde assimilation, serine pathway (map00250 map00250, map00260 map00260, map00680 map00680, map01110 map01110, map01120 map01120, map04146 map04146)	-0.416357	-0.14964	-0.552954	0.288669	-0.07576	0.347758	-1.19456	0.114923	-0.155909	-0.716406	0.266717	0.841623	0.423518	1.30948	-0.560497
637800621	Synpcc7942_2176	hypothetical protein	12.996	23.715	11.291	10.172	13.576	15.06	17.612	14.563	10.215	25.367	9.58	17.723	14.444	1146	E - Amino acid transport and metabolism				0.867732	-0.202894	-0.353464	0.0629908	0.212654	0.438491	0.16424	-0.347378	0.447555	0.152403	-1.07063	0.416455	0.225837	-0.511618	-0.295153
637800622	Synpcc7942_2177	integral membrane protein of the ABC-type Nat permease for neutral amino acids NatD	36.717	70.801	35.242	35.669	33.929	43.582	56.954	28.669	30.474	65.039	37.688	43.531	27.468	891	E - Amino acid transport and metabolism	map02010 ABC transporters		map02010 Neutral amino acid transport system	0.947322	-0.0591524	-0.0417774	-0.113929	0.247284	0.633349	-0.356957	-0.268869	0.245595	-0.418696	-1.00647	-0.0721519	0.386065	0.0880873	-0.664291
637800642	Synpcc7942_2197	glutamate 5-kinase	27.211	55.434	44.852	24.006	45.668	35.628	42.042	12.803	30.931	70.334	30.25	40.71	13.922	1104	E - Amino acid transport and metabolism	map00330 Arginine and proline metabolism	EC:2.7.2.11	map00330 Proline biosynthesis, glutamate =&gt; proline	1.02658	0.720982	-0.180795	0.746994	0.388822	0.627641	-1.08771	0.184864	0.581193	-0.966823	-0.305599	0.927789	0.23882	1.27257	-1.54802
637800687	Synpcc7942_2240	conserved hypothetical protein YCF52	98.047	180.071	75.706	91.744	84.006	153.627	99.567	173.823	80.353	90.584	64.456	158.917	190.149	531	E - Amino acid transport and metabolism				0.87702	-0.373066	-0.0958597	-0.222981	0.647886	0.0221942	0.826074	-0.287122	0.696728	0.955585	-1.25009	-0.127121	-0.625692	-1.1132	0.258857
637800690	Synpcc7942_2243	Glutamate-5-semialdehyde dehydrogenase	120.545	165.951	110.447	125.868	62.246	83.254	72.987	44.181	49.904	110.067	96.255	126.192	60.967	1245	E - Amino acid transport and metabolism	map00330 Arginine and proline metabolism	EC:1.2.1.41	map00330 Proline biosynthesis, glutamate =&gt; proline	0.461186	-0.126218	0.0623397	-0.953519	-0.53398	-0.72386	-1.44807	-1.27234	0.0660486	-0.983471	-0.587403	-1.01586	-0.18988	0.175729	-1.04952
637800696	Synpcc7942_2249	hypothetical protein	132.373	639.368	144.991	86.736	1084.8	84.087	557.05	116.529	704.848	162.97	290.838	363.263	19.983	426	E - Amino acid transport and metabolism	map00330 Arginine and proline metabolism>map00270 Cysteine and methionine metabolism	EC:4.1.1.50	Methionine salvage pathway (map00270 map00270, map00330 map00330) >Polyamine biosynthesis, arginine => agmatine => putrescine => spermidine (map00270 map00270, map00330 map00330)	2.27204	0.131354	-0.609906	3.03475	-0.654654	2.0732	-0.18392	2.4127	1.45641	-2.72776	-2.14068	3.64465	2.72785	2.59662	-4.18417
637800705	Synpcc7942_2258	valine-pyruvate aminotransferase	65.332	113.248	78.203	39.739	53.3	90.962	73.252	71.553	41.538	82.37	53.096	72.15	47.974	1284	E - Amino acid transport and metabolism	map01110 Biosynthesis of secondary metabolites>map00290 Valine, leucine and isoleucine biosynthesis	EC:2.6.1.66		0.793624	0.259434	-0.717234	-0.293654	0.477474	0.165078	0.131222	-0.653358	0.14321	-0.445537	-0.53419	0.42358	-0.312396	-0.784581	-0.588747
637800712	Synpcc7942_2265	gamma-glutamyl phosphate reductase	84.961	72.019	48.191	72.125	79.02	89.346	65.512	96.908	90.002	56.889	56.591	61.573	236.371	1296	E - Amino acid transport and metabolism	map00330 Arginine and proline metabolism	EC:1.2.1.41	map00330 Proline biosynthesis, glutamate =&gt; proline	-0.238423	-0.818037	-0.236301	-0.104583	0.0726024	-0.375042	0.189815	0.0831563	-0.464503	1.47618	-0.579614	0.131718	-0.447644	-0.106659	1.94068
637800713	Synpcc7942_2266	periplasmic polyamine-binding protein of ABC transporter	15.299	30.362	20.25	12.391	29.403	17.807	26.471	13.592	19.446	32.055	15.419	16.856	14.543	1065	E - Amino acid transport and metabolism				0.988829	0.404485	-0.304145	0.942526	0.219007	0.790975	-0.17068	0.346036	0.139825	-0.0731125	-0.584345	1.24667	0.571968	0.516716	-0.212937
637800744	Synpcc7942_2296	Glutamate--ammonia ligase	18.826	132.403	34.506	25.533	29.881	96.495	24.734	26.099	27.918	170.297	38.103	34.139	27.18	1305	E - Amino acid transport and metabolism	map02020 Two-component system>map00330 Arginine and proline metabolism>map01120 Microbial metabolism in diverse environments>map04727 GABAergic synapse>map00910 Nitrogen metabolism>map00250 Alanine, aspartate and glutamate metabolism>map04724 Glutamatergic synapse	EC:6.3.1.2		2.81414	0.874121	0.439637	0.666502	2.35773	0.393769	0.471268	0.568469	0.858694	0.529819	-1.94002	0.226865	-1.96396	0.0972011	-0.328875
637800756	Synpcc7942_2308	glycine cleavage system T protein	83.383	47.422	116.562	88.447	34.496	26.363	32.57	15.599	38.625	118.786	105.527	85.716	28.105	1119	E - Amino acid transport and metabolism	map00260 Glycine, serine and threonine metabolism>map00910 Nitrogen metabolism>map00670 One carbon pool by folate	EC:2.1.2.10		-0.814197	0.483272	0.0850599	-1.27332	-1.66124	-1.35621	-2.4183	-1.11022	0.0398112	-1.56893	1.29747	-1.35838	0.305029	1.30808	-1.60874
637800758	Synpcc7942_2310	conserved hypothetical protein, L-2,4-diaminobutyrate decarboxylase	38.188	41.43	74.176	32.617	60.69	52.9	43.193	35.102	55.224	58.547	29.371	31.377	50.912	1470	E - Amino acid transport and metabolism				0.117556	0.957833	-0.227495	0.668339	0.470148	0.177678	-0.121566	0.532176	-0.283412	0.414886	0.840277	0.895835	-0.29247	0.653742	0.698298
637800850	Synpcc7942_2402	hypothetical protein	43.332	44.113	37.984	38.601	38.831	45.69	38.438	49.237	36.868	48.87	28.06	42.867	79.448	1131	E - Amino acid transport and metabolism	map00330 Arginine and proline metabolism	EC:3.5.3.12		0.0257711	-0.190041	-0.166795	-0.158224	0.0764456	-0.1729	0.18431	-0.233064	-0.0155654	0.874578	-0.215812	0.00857064	-0.249345	-0.417374	0.890143
637800854	Synpcc7942_2406	FAD dependent oxidoreductase	108.088	137.384	78.698	107.654	83.787	136.779	99.708	121.97	85.306	235.209	111.028	121.033	152.248	1140	E - Amino acid transport and metabolism	map00730 Thiamine metabolism	EC:1.4.3.19		0.346008	-0.457807	-0.00580444	-0.367408	0.33964	-0.116425	0.17432	-0.341487	0.163194	0.494217	-0.803815	-0.361604	-0.456066	-0.515807	0.331023
637800868	Synpcc7942_2420	serine O-acetyltransferase	306.37	301.208	184.737	303.723	153.534	355.079	209.571	369.437	180.938	283.368	217.518	223.202	629.921	735	E - Amino acid transport and metabolism	map01120 Microbial metabolism in diverse environments>map00270 Cysteine and methionine metabolism>map00920 Sulfur metabolism	EC:2.3.1.30	Cysteine biosynthesis, serine => cysteine (map00270 map00270, map00920 map00920, map01120 map01120)	-0.0245149	-0.729802	-0.0125189	-0.996717	0.212865	-0.547836	0.270053	-0.75978	-0.456925	1.0399	-0.705287	-0.984198	-0.760701	-1.02983	1.49682
637800882	Synpcc7942_2434	acetolactate synthase, small subunit	345.336	380.89	307.164	407.456	338.672	400.778	338.358	218.53	436.145	375.322	287.427	528.676	321.661	519	E - Amino acid transport and metabolism	map00650 Butanoate metabolism>map01110 Biosynthesis of secondary metabolites>map00290 Valine, leucine and isoleucine biosynthesis>map00660 C5-Branched dibasic acid metabolism>map01065 Biosynthesis of alkaloids derived from histidine and purine>map00770 Pantothenate and CoA biosynthesis	EC:2.2.1.6	Leucine biosynthesis, pyruvate => 2-oxoisovalerate => leucine (map00290 map00290, map00650 map00650, map00660 map00660, map00770 map00770, map01065 map01065, map01110 map01110)	0.141374	-0.168992	0.238644	-0.028112	0.214803	-0.0294502	-0.660169	0.336807	0.614383	-0.10246	-0.310365	-0.266756	-0.244253	0.996977	-0.716843
637800910	Synpcc7942_2461	hypothetical protein	36.75	67.716	57.991	42.408	18.472	23.58	17.152	16.151	14.491	134.438	86.593	80.319	12.779	1434	E - Amino acid transport and metabolism	map00330 Arginine and proline metabolism	EC:3.5.3.12		0.881753	0.658085	0.206592	-0.992404	-0.640181	-1.09937	-1.18612	-1.34259	1.128	-1.52397	-0.223668	-1.199	-0.459187	-0.156466	-2.65197
637800916	Synpcc7942_2467	shikimate 5-dehydrogenase	32.154	32.605	30.646	20.675	20.444	39.233	28.841	26.811	16.378	54.707	28.942	36.272	34.637	867	E - Amino acid transport and metabolism	map01110 Biosynthesis of secondary metabolites>map01070 Biosynthesis of plant hormones>map00400 Phenylalanine, tyrosine and tryptophan biosynthesis	EC:1.1.1.25	Shikimate pathway, phosphoenolpyruvate + erythrose-4P => chorismate (map00400 map00400, map01070 map01070, map01110 map01110)	0.020095	-0.0692994	-0.637111	-0.653321	0.287069	-0.156877	-0.262173	-0.973239	0.173858	0.107316	-0.0893944	-0.0162098	-0.443946	-0.711066	-0.0665423
637800924	Synpcc7942_2475	argininosuccinate lyase	53.24	88.191	124.343	43.91	165.708	82.595	80.684	43.022	123.122	150.05	58.784	58.39	39.41	1425	E - Amino acid transport and metabolism	map01110 Biosynthesis of secondary metabolites>map00330 Arginine and proline metabolism>map00250 Alanine, aspartate and glutamate metabolism	EC:4.3.2.1	Urea cycle (map00250 map00250, map00330 map00330, map01110 map01110)	0.728121	1.22374	-0.277961	1.63806	0.633544	0.599772	-0.307436	1.20951	0.133211	-0.433949	0.495622	1.91602	-0.0337718	1.51694	-0.56716
637800941	Synpcc7942_2492	ATPase	15.867	30.007	25.372	19.406	17.653	16.442	13.276	7.155	11.641	40.715	22.74	19.637	8.611	714	E - Amino acid transport and metabolism	map02010 ABC transporters		map02010 Branched-chain amino acid transport system	0.91927	0.677208	0.290473	0.153884	0.0513564	-0.257209	-1.14901	-0.446814	0.307545	-0.881777	-0.242062	-0.136589	-0.308565	0.702191	-1.18932
637800942	Synpcc7942_2493	ATPase	25.058	33.323	28.755	25.544	18.221	22.78	23.271	8.269	14.544	59.108	29.42	28.029	9.93	762	E - Amino acid transport and metabolism	map02010 ABC transporters		map02010 Branched-chain amino acid transport system	0.411247	0.198542	0.0277132	-0.459669	-0.137504	-0.106738	-1.59949	-0.784847	0.161649	-1.33541	-0.212705	-0.487382	0.0307655	0.814639	-1.49705
637800943	Synpcc7942_2494	putative branched-chain amino acid ABC transporter, permease protein	46.151	57.323	40.332	43.678	36.34	58.749	44.042	18.43	32.984	106.08	62.501	50.626	23.288	924	E - Amino acid transport and metabolism	map02010 ABC transporters		map02010 Branched-chain amino acid transport system	0.312752	-0.194437	-0.0794551	-0.344803	0.348202	-0.0674819	-1.32431	-0.484596	0.133517	-0.986775	-0.507189	-0.265348	-0.415684	0.83971	-1.12029
637800944	Synpcc7942_2495	integral membrane protein of the ABC-type Nat permease for neutral amino acids NatD	48.782	77.392	62.455	55.802	45.577	62.206	47.277	20.79	35.662	115.727	63.853	52.858	23.847	942	E - Amino acid transport and metabolism	map02010 ABC transporters		map02010 Branched-chain amino acid transport system	0.665836	0.356468	0.193968	-0.0980429	0.350705	-0.0452104	-1.23046	-0.451961	0.115773	-1.03254	-0.309367	-0.292011	-0.395915	0.778498	-1.14831
637800945	Synpcc7942_2496	branched-chain amino-acid ABC transport system periplasmic binding protein	150.312	238.465	198.554	169.535	261.276	234.711	241.948	66.841	183.265	259.388	216.335	195.457	95.669	1200	E - Amino acid transport and metabolism	map02010 ABC transporters		map02010 Branched-chain amino acid transport system	0.665817	0.401571	0.173623	0.797614	0.642925	0.686737	-1.16915	0.285971	0.378891	-0.651837	-0.264246	0.623991	0.0438116	1.45513	-1.03073
637800950	Synpcc7942_2501	phospho-2-dehydro-3-deoxyheptonate aldolase	729.816	899.307	613.172	652.171	469.887	975.696	577.92	572.689	445.185	721.826	506.92	618.869	771.998	1065	E - Amino acid transport and metabolism	map01110 Biosynthesis of secondary metabolites>map01070 Biosynthesis of plant hormones>map01063 Biosynthesis of alkaloids derived from shikimate pathway>map00400 Phenylalanine, tyrosine and tryptophan biosynthesis>map01061 Biosynthesis of phenylpropanoids	EC:2.5.1.54	Shikimate pathway, phosphoenolpyruvate + erythrose-4P => chorismate (map00400 map00400, map01061 map01061, map01063 map01063, map01070 map01070, map01110 map01110)	0.301281	-0.251241	-0.162282	-0.635219	0.418899	-0.336663	-0.349781	-0.713128	-0.237899	0.0810643	-0.552522	-0.472936	-0.755562	-0.363347	0.318963
637800963	Synpcc7942_2514	ornithine carbamoyltransferase	47.146	152.348	53.188	41.687	97.506	74.872	46.021	35.525	93.108	61.147	32.46	45.39	56.54	918	E - Amino acid transport and metabolism	map01110 Biosynthesis of secondary metabolites>map00330 Arginine and proline metabolism	EC:2.1.3.3	Urea cycle (map00330 map00330, map01110 map01110)	1.69216	0.173965	-0.177538	1.04836	0.667291	-0.034843	-0.408301	0.98177	-0.0547609	0.262137	-1.5182	1.22589	-0.702134	1.39007	0.316897
637800995	Synpcc7942_2545	aspartate aminotransferase	98.466	62.003	93.216	90.848	199.447	83.829	99.737	39.866	183.474	34.147	72.849	39.677	30.084	1179	E - Amino acid transport and metabolism	map00710 Carbon fixation in photosynthetic organisms>map01110 Biosynthesis of secondary metabolites>map00330 Arginine and proline metabolism>map01120 Microbial metabolism in diverse environments>map00401 Novobiocin biosynthesis>map00270 Cysteine and methionine metabolism>map00400 Phenylalanine, tyrosine and tryptophan biosynthesis>map00960 Tropane, piperidine and pyridine alkaloid biosynthesis>ma…	EC:2.6.1.1	C4-dicarboxylic acid cycle, NAD+ -malic enzyme type (map00250 map00250, map00270 map00270, map00330 map00330, map00350 map00350, map00360 map00360, map00400 map00400, map00401 map00401, map00710 map00710, map00950 map00950, map00960 map00960, map01110 map01110, map01120 map01120) >C4-dicarboxylic acid cycle, phosphoenolpyruvate carboxykinase type (map00250 map00250, map00270 map00270, map00330 ma…	-0.667288	-0.079048	-0.116171	1.01831	-0.232176	0.0185032	-1.30447	0.897878	-1.31132	-1.71063	0.58824	1.13448	0.250679	2.20234	-0.399307
637800996	Synpcc7942_2546	hypothetical protein	25.812	61.442	47.446	16.648	67.152	66.336	44.717	19.986	49.544	25.102	27.804	37.672	23.975	720	E - Amino acid transport and metabolism				1.25118	0.878245	-0.632693	1.37939	1.36175	0.792781	-0.369052	0.940668	0.545451	-0.106511	-0.372939	2.01208	-0.568969	1.30972	-0.651962
637800998	Synpcc7942_2548	3-isopropylmalate dehydratase, small subunit	263.784	263.199	350.727	259.302	292.017	367.582	255.077	205.25	244.306	380.152	199.959	206.124	333.337	609	E - Amino acid transport and metabolism	map01110 Biosynthesis of secondary metabolites>map00290 Valine, leucine and isoleucine biosynthesis>map00660 C5-Branched dibasic acid metabolism>map01065 Biosynthesis of alkaloids derived from histidine and purine	EC:4.2.1.33	Leucine biosynthesis, pyruvate => 2-oxoisovalerate => leucine (map00290 map00290, map00660 map00660, map01065 map01065, map01110 map01110)	-0.00320305	0.410991	-0.0247237	0.146695	0.478709	-0.0484242	-0.361975	-0.110668	-0.355845	0.337624	0.414194	0.171419	-0.527133	0.251307	0.693469
637801008	Synpcc7942_2558	cysteine desulfurase NifS	10.69	19.549	6.357	10.742	8.691	11.607	9.033	9.193	5.342	15.159	10.119	16.73	16.21	1167	E - Amino acid transport and metabolism	map04122 Sulfur relay system>map00730 Thiamine metabolism	EC:2.8.1.7		0.870833	-0.749844	0.00700077	-0.298668	0.118733	-0.242985	-0.217654	-1.00081	0.646176	0.600622	-1.62068	-0.305669	-0.361718	-0.783156	-0.0455534
637801066	Synpcc7942_2612	threonine synthase	198.86	217.565	285.827	173.593	216.529	203.869	200.765	145.625	207.733	216.789	163.56	112.943	250.637	1101	E - Amino acid transport and metabolism	map00260 Glycine, serine and threonine metabolism>map01120 Microbial metabolism in diverse environments>map00750 Vitamin B6 metabolism	EC:4.2.3.1	Threonine biosynthesis, apartate => homoserine => threonine (map00260 map00260, map00750 map00750, map01120 map01120)	0.129693	0.523389	-0.196044	0.122807	0.0358893	0.0137547	-0.449495	0.0629773	-0.816158	0.333846	0.393696	0.318851	-0.0221346	0.512472	1.15
637799124	Synpcc7942_0711	carbamoyl-phosphate synthase, large subunit	49.464	61.097	80.87	37.424	181.935	100.675	88.34	32.544	162.881	72.286	48.62	41.41	28.319	3294	E - Amino acid transport and metabolism> F - Nucleotide transport and metabolism	map00250 Alanine, aspartate and glutamate metabolism>map00240 Pyrimidine metabolism	EC:6.3.5.5	Uridine monophosphate biosynthesis, glutamine (+ PRPP) => UMP (map00240 map00240, map00250 map00250)	0.304723	0.709226	-0.402415	1.87897	1.02525	0.836688	-0.603987	1.71937	-0.2564	-0.804609	0.404503	2.28139	-0.188567	2.32335	-0.548209
637800558	Synpcc7942_2113	ribose-phosphate pyrophosphokinase	513.136	929.043	653.399	482.162	631.46	712.652	671.614	554.145	668.661	1152.8	612.618	579.913	384.013	996	E - Amino acid transport and metabolism> F - Nucleotide transport and metabolism	map01110 Biosynthesis of secondary metabolites>map01070 Biosynthesis of plant hormones>map00030 Pentose phosphate pathway>map01120 Microbial metabolism in diverse environments>map00230 Purine metabolism>map01065 Biosynthesis of alkaloids derived from histidine and purine	EC:2.7.6.1	PRPP biosynthesis, ribose 5P => PRPP (map00030 map00030, map00230 map00230, map01065 map01065, map01070 map01070, map01110 map01110, map01120 map01120)	0.856404	0.348623	-0.0898233	0.29935	0.473857	0.388291	0.110922	0.381934	0.176495	-0.418186	-0.507781	0.389173	-0.0855655	0.271011	-0.594681
637800567	Synpcc7942_2122	carbamoyl-phosphate synthase, small subunit	143.963	177.459	206.714	107.724	281.68	223.716	171.562	154.946	281.773	132.138	89.273	76.436	128.084	1176	E - Amino acid transport and metabolism> F - Nucleotide transport and metabolism	map00250 Alanine, aspartate and glutamate metabolism>map00240 Pyrimidine metabolism	EC:6.3.5.5	Uridine monophosphate biosynthesis, glutamine (+ PRPP) => UMP (map00240 map00240, map00250 map00250)	0.301788	0.521938	-0.418358	0.968359	0.63597	0.253032	0.106067	0.968835	-0.913374	-0.168608	0.22015	1.38672	-0.382938	0.862768	0.744766
637800902	Synpcc7942_2454	adenine phosphoribosyltransferase	103.832	240.23	185.792	84.956	103.877	254.036	167.406	73.461	98.493	427.659	150.645	155.801	111.554	1275	E - Amino acid transport and metabolism> F - Nucleotide transport and metabolism> P - Inorganic ion transport and metabolism	map00230 Purine metabolism	EC:2.4.2.7		1.21017	0.839437	-0.289463	0.000625118	1.29078	0.6891	-0.499201	-0.076158	0.585453	0.103491	-0.370728	0.290089	-0.601682	0.423043	-0.481962
637799038	Synpcc7942_0626	dihydroxy-acid dehydratase	192.035	157.795	174.85	144.674	200.436	216.647	213.472	120.489	238.519	183.336	143.837	564.357	179.444	1860	E - Amino acid transport and metabolism> G - Carbohydrate transport and metabolism	map01110 Biosynthesis of secondary metabolites>map00290 Valine, leucine and isoleucine biosynthesis>map01065 Biosynthesis of alkaloids derived from histidine and purine>map00770 Pantothenate and CoA biosynthesis	EC:4.2.1.9	Leucine biosynthesis, pyruvate => 2-oxoisovalerate => leucine (map00290 map00290, map00770 map00770, map01065 map01065, map01110 map01110)	-0.283318	-0.135251	-0.408564	0.0617724	0.173977	0.152678	-0.672468	0.312735	1.55524	-0.0978356	0.148066	0.470336	-0.0212994	0.985203	-1.65307
637799444	Synpcc7942_1024	hypothetical protein	37.56	42.852	35.444	27.907	29.948	29.91	30.037	32.327	24.205	62.981	26.199	34.309	51.436	993	E - Amino acid transport and metabolism> G - Carbohydrate transport and metabolism> R - General function prediction only				0.190165	-0.0836556	-0.42857	-0.326737	-0.328569	-0.322456	-0.216457	-0.633892	-0.13061	0.453581	-0.273821	0.101833	0.00611282	-0.417435	0.584191
637798545	Synpcc7942_0139	acetolactate synthase, large subunit, biosynthetic type	1377.73	1269.55	716.392	1299.65	649.565	1038.64	831.957	575.338	699.358	1081.07	1000.9	1297.58	911.13	1839	E - Amino acid transport and metabolism> H - Coenzyme transport and metabolism	map00650 Butanoate metabolism>map01110 Biosynthesis of secondary metabolites>map00290 Valine, leucine and isoleucine biosynthesis>map00770 Pantothenate and CoA biosynthesis>map00660 C5-Branched dibasic acid metabolism>map01065 Biosynthesis of alkaloids derived from histidine and purine	EC:2.2.1.6	Leucine biosynthesis, pyruvate => 2-oxoisovalerate => leucine (map00290 map00290, map00650 map00650, map00660 map00660, map00770 map00770, map01065 map01065, map01110 map01110)	-0.117984	-0.943474	-0.0841699	-1.08475	-0.407597	-0.727714	-1.25981	-0.978192	-0.0864773	-0.596566	-0.82549	-1.00058	-0.320118	0.281621	-0.510089
637798806	Synpcc7942_0400	glutamine amidotransferase of anthranilate synthase or para-aminobenzoate synthase	291.952	268.45	299.854	291.062	201.188	372.404	240.541	417.831	199.296	428.022	188.486	264.891	447.827	603	E - Amino acid transport and metabolism> H - Coenzyme transport and metabolism	map01110 Biosynthesis of secondary metabolites>map01070 Biosynthesis of plant hormones>map00400 Phenylalanine, tyrosine and tryptophan biosynthesis>map01063 Biosynthesis of alkaloids derived from shikimate pathway>map01061 Biosynthesis of phenylpropanoids	EC:4.1.3.27	Tryptophan biosynthesis, chorismate => tryptophan (map00400 map00400, map01061 map01061, map01063 map01063, map01070 map01070, map01110 map01110)	-0.121078	0.038529	-0.0044047	-0.537187	0.351137	-0.279448	0.517188	-0.550818	-0.140332	0.61721	0.159607	-0.532782	-0.630586	-1.06801	0.757543
637799423	Synpcc7942_1003	anthranilate synthase component I	148.919	145.846	123.236	111.172	129.267	192.414	158.542	68.984	149.897	112.488	152.035	104.978	113.666	1554	E - Amino acid transport and metabolism> H - Coenzyme transport and metabolism	map01110 Biosynthesis of secondary metabolites>map01070 Biosynthesis of plant hormones>map01063 Biosynthesis of alkaloids derived from shikimate pathway>map00400 Phenylalanine, tyrosine and tryptophan biosynthesis>map01061 Biosynthesis of phenylpropanoids	EC:4.1.3.27	Tryptophan biosynthesis, chorismate => tryptophan (map00400 map00400, map01061 map01061, map01063 map01063, map01070 map01070, map01110 map01110)	-0.030082	-0.273104	-0.421734	-0.204174	0.369686	0.0903372	-1.11019	0.00944368	-0.504441	-0.389727	-0.243022	0.217561	-0.279349	1.11964	0.114714
637799451	Synpcc7942_1029	branched-chain amino acid aminotransferase	77.489	67.318	99.37	62.736	150.451	81.039	103.15	92.406	183.875	73.157	69.569	60.289	143.428	915	E - Amino acid transport and metabolism> H - Coenzyme transport and metabolism	map01110 Biosynthesis of secondary metabolites>map00280 Valine, leucine and isoleucine degradation>map01063 Biosynthesis of alkaloids derived from shikimate pathway>map00290 Valine, leucine and isoleucine biosynthesis>map01065 Biosynthesis of alkaloids derived from histidine and purine>map00770 Pantothenate and CoA biosynthesis	EC:2.6.1.42	Leucine biosynthesis, pyruvate => 2-oxoisovalerate => leucine (map00280 map00280, map00290 map00290, map00770 map00770, map01063 map01063, map01065 map01065, map01110 map01110) >Leucine degradation, leucine => acetoacetate + acetyl-CoA (map00280 map00280, map00290 map00290, map00770 map00770, map01063 map01063, map01065 map01065, map01110 map01110) >Pantothenate biosynthesis, valine/L-aspartate =…	-0.202999	0.358819	-0.304698	0.95723	0.0646248	0.41268	0.253995	1.24666	-0.362097	0.888263	0.561818	1.26193	0.348056	0.992667	1.25036
637799765	Synpcc7942_1334	para-aminobenzoate synthase, component I	21.58	25.542	26.41	16.126	32.049	28.494	23.381	25.642	27.994	34.407	21.249	23.057	25.033	1398	E - Amino acid transport and metabolism> H - Coenzyme transport and metabolism	map00790 Folate biosynthesis	EC:2.6.1.85		0.243177	0.291389	-0.420306	0.570584	0.400963	0.115642	0.248814	0.375423	0.0955099	0.214136	0.0482128	0.990891	-0.285322	0.126609	0.118626
637799766	Synpcc7942_1335	probable branched-chain amino acid aminotransferase	8.166	8.983	15.842	5.81	14.12	8.835	6.784	7.711	12.459	20.569	8.007	6.758	7.733	795	E - Amino acid transport and metabolism> H - Coenzyme transport and metabolism	map01110 Biosynthesis of secondary metabolites>map00280 Valine, leucine and isoleucine degradation>map01063 Biosynthesis of alkaloids derived from shikimate pathway>map00290 Valine, leucine and isoleucine biosynthesis>map01065 Biosynthesis of alkaloids derived from histidine and purine>map00770 Pantothenate and CoA biosynthesis	EC:2.6.1.42	Leucine biosynthesis, pyruvate => 2-oxoisovalerate => leucine (map00280 map00280, map00290 map00290, map00770 map00770, map01063 map01063, map01065 map01065, map01110 map01110) >Leucine degradation, leucine => acetoacetate + acetyl-CoA (map00280 map00280, map00290 map00290, map00770 map00770, map01063 map01063, map01065 map01065, map01110 map01110) >Pantothenate biosynthesis, valine/L-aspartate =…	0.137568	0.956053	-0.491091	0.790039	0.113601	-0.267493	-0.0827116	0.609487	-0.273033	-0.0786014	0.818485	1.28113	-0.381094	0.692198	0.194432
637799934	Synpcc7942_1501	D-3-phosphoglycerate dehydrogenase	175.232	161.445	210.17	135.97	519.538	249.901	201.775	121.729	471.055	296.03	166.293	130.634	138.116	1641	E - Amino acid transport and metabolism> H - Coenzyme transport and metabolism	map00260 Glycine, serine and threonine metabolism>map01120 Microbial metabolism in diverse environments>map00680 Methane metabolism	EC:1.1.1.95	Serine biosynthesis, glycerate-3P => serine (map00260 map00260, map00680 map00680, map01120 map01120)	-0.118223	0.26229	-0.365978	1.56796	0.51209	0.203481	-0.525593	1.42663	-0.423736	-0.343386	0.380514	1.93394	-0.308609	1.95222	0.08035
637799985	Synpcc7942_1552	ketol-acid reductoisomerase	354.455	468.927	598.071	223.067	1717.74	627.632	448.774	255.703	1690.38	430.807	329.452	259.003	238.384	984	E - Amino acid transport and metabolism> H - Coenzyme transport and metabolism	map01110 Biosynthesis of secondary metabolites>map00290 Valine, leucine and isoleucine biosynthesis>map01065 Biosynthesis of alkaloids derived from histidine and purine>map00770 Pantothenate and CoA biosynthesis	EC:1.1.1.86	Leucine biosynthesis, pyruvate => 2-oxoisovalerate => leucine (map00290 map00290, map00770 map00770, map01065 map01065, map01110 map01110)	0.403761	0.754714	-0.668125	2.27683	0.824316	0.340387	-0.471133	2.25368	-0.452634	-0.572315	0.350953	2.94496	-0.48393	2.72481	-0.119681
637800955	Synpcc7942_2506	phosphoadenosine phosphosulfate reductase Phosphoadenosine phosphosulfate reductase thioredoxin	642.841	423.998	773.303	715.977	312.036	662.614	330.371	872.308	379.226	1057.23	484.63	424.779	1636.29	699	E - Amino acid transport and metabolism> H - Coenzyme transport and metabolism	map01120 Microbial metabolism in diverse environments>map00920 Sulfur metabolism	EC:1.8.4.8		-0.600404	0.266572	0.155451	-1.04275	0.0437067	-0.960375	0.440376	-0.761404	-0.59775	1.34789	0.866976	-1.1982	-1.00408	-1.20178	1.94564
637800164	Synpcc7942_1725	regulatory protein GntR, HTH	25.073	65.033	25.785	25.523	12.478	24.878	20.879	18.531	10.304	31.48	19.442	39.165	25.812	1452	E - Amino acid transport and metabolism> K - Transcription				1.37504	0.0403974	0.0256633	-1.00675	-0.0112641	-0.264082	-0.436194	-1.28293	0.64343	0.0419073	-1.33464	-1.03241	-0.252818	-0.846736	-0.601523
637800288	Synpcc7942_1847	dihydrodipicolinate synthase	232.806	271.445	527.177	132.451	177.138	237.805	153.899	198.678	144.842	459.328	164.622	214.603	368.224	900	E - Amino acid transport and metabolism> M - Cell wall/membrane/envelope biogenesis	map01110 Biosynthesis of secondary metabolites>map01120 Microbial metabolism in diverse environments>map00300 Lysine biosynthesis>map01064 Biosynthesis of alkaloids derived from ornithine, lysine and nicotinic acid	EC:4.2.1.52	Lysine biosynthesis, aspartate => lysine (map00300 map00300, map01064 map01064, map01110 map01110, map01120 map01120)	0.221532	1.17916	-0.81367	-0.394255	0.0306508	-0.597144	-0.228696	-0.684648	-0.117458	0.661455	0.957628	0.419415	-0.627795	-0.455952	0.778913
637798851	Synpcc7942_0445	ABC-type dipeptide/oligopeptide/nickel transport systems permease components-like	40.261	38.698	29.082	27.284	43.641	38.577	37.066	38.704	35.945	44.372	30.839	33.503	37.843	1056	E - Amino acid transport and metabolism> P - Inorganic ion transport and metabolism	map02010 ABC transporters		map02010 Peptides/nickel transport system	-0.057124	-0.469257	-0.561328	0.116301	-0.0616421	-0.119287	-0.0569003	-0.163592	-0.265093	-0.0893565	-0.412133	0.677629	-0.0576445	-0.106692	0.175736
637799239	Synpcc7942_0822	permease protein of oligopeptide ABC	34.243	36.93	19.675	16.399	30.616	42.542	29.469	41.661	18.093	37.468	22.839	21.456	23.969	1026	E - Amino acid transport and metabolism> P - Inorganic ion transport and metabolism	map02010 ABC transporters		map02010 Peptides/nickel transport system	0.108984	-0.799445	-1.0622	-0.161523	0.313079	-0.216611	0.282888	-0.920377	-0.674428	-0.514639	-0.90843	0.900678	-0.52969	-1.20327	0.159789
637800497	Synpcc7942_2052	probable oligopeptides ABC transporter permease protein	73.926	124.866	54.151	55.803	31.47	89.765	105.023	34.235	16.741	99.242	58.544	71.745	46.859	873	E - Amino acid transport and metabolism> P - Inorganic ion transport and metabolism	map02010 ABC transporters		map02010 Peptides/nickel transport system	0.756227	-0.449094	-0.405739	-1.2321	0.280071	0.506552	-1.11061	-2.1427	-0.0432036	-0.657756	-1.20532	-0.826366	0.22648	-1.03209	-0.614552
637800838	Synpcc7942_2390	5-oxoprolinase (ATP-hydrolyzing)	13.523	18.494	9.866	10.133	10.061	12.835	11.848	9.322	8.428	18.374	11.826	18.536	15.924	3690	E - Amino acid transport and metabolism> Q - Secondary metabolites biosynthesis, transport and catabolism	map00480 Glutathione metabolism	EC:3.5.2.9		0.451642	-0.454878	-0.416354	-0.426642	-0.0753319	-0.190772	-0.536704	-0.682153	0.454915	0.235788	-0.90652	-0.0102877	-0.11544	-0.145449	-0.219127
637800195	Synpcc7942_1755	hypothetical protein	57.774	148.153	68.853	37.861	97.506	96.578	132.518	46.993	75.856	298.572	81.56	90.68	49.979	1734	E - Amino acid transport and metabolism> R - General function prediction only				1.3586	0.253099	-0.609708	0.755071	0.741274	1.1977	-0.297975	0.392843	0.650364	-0.209098	-1.1055	1.36478	0.456422	0.690817	-0.859462
637798482	Synpcc7942_0076	extracellular solute-binding protein, family 3	41.095	103.874	127.247	30.739	52.337	53.067	62.628	23.354	39.45	120.098	52.665	61.561	38.635	762	E - Amino acid transport and metabolism> T - Signal transduction mechanisms				1.3378	1.6306	-0.418893	0.348868	0.368852	0.607845	-0.815293	-0.0589376	0.583054	-0.0890545	0.292797	0.767761	0.238993	0.756356	-0.672108
637798652	Synpcc7942_0246	extracellular solute-binding protein, family 3	64.236	227.674	139.942	76.367	114.7	104.242	148.224	30.432	71.831	342.663	99.771	103.492	39.958	1080	E - Amino acid transport and metabolism> T - Signal transduction mechanisms	map02010 ABC transporters		map02010 General L-amino acid transport system	1.82552	1.12338	0.249567	0.836411	0.698483	1.20633	-1.07779	0.161225	0.688065	-0.684898	-0.702141	0.586844	0.507842	1.23902	-1.37296
637799706	Synpcc7942_1276	extracellular solute-binding protein, family 3	109.898	108.056	115.02	74.998	276.046	109.951	112.92	85.365	301.035	97.459	94.964	74.135	63.57	783	E - Amino acid transport and metabolism> T - Signal transduction mechanisms	map02010 ABC transporters		map02010 Putative glutamine transport system	-0.0243859	0.0657196	-0.551241	1.32874	0.000695594	0.0391359	-0.364449	1.45377	-0.567938	-0.789747	0.0901056	1.87998	0.0384403	1.81821	-0.221809
637798408	Synpcc7942_0003	phosphoribosylformylglycinamidine synthase II	160.453	158.727	162.33	131.359	189.348	175.186	192.246	111.524	187.438	158.969	132.808	133.559	149.283	2334	F - Nucleotide transport and metabolism	map01110 Biosynthesis of secondary metabolites>map00230 Purine metabolism	EC:6.3.5.3	Inosine monophosphate biosynthesis, PRPP + glutamine => IMP (map00230 map00230, map01110 map01110)	-0.0156032	0.0167789	-0.288636	0.238889	0.126737	0.260803	-0.524797	0.224263	-0.264674	-0.104101	0.0323821	0.527525	0.134066	0.749059	0.160573
637798409	Synpcc7942_0004	amidophosphoribosyltransferase	336.529	346.289	220.844	316.104	279.267	389.442	403.011	353.289	282.39	179.381	160.48	265.072	328.286	1482	F - Nucleotide transport and metabolism	map00250 Alanine, aspartate and glutamate metabolism>map01110 Biosynthesis of secondary metabolites>map00230 Purine metabolism	EC:2.4.2.14	Inosine monophosphate biosynthesis, PRPP + glutamine => IMP (map00230 map00230, map00250 map00250, map01110 map01110)	0.0412457	-0.607703	-0.0903315	-0.269086	0.210678	0.260088	0.070118	-0.253042	-0.344347	-0.0357776	-0.648949	-0.178754	0.0494107	-0.32316	0.308569
637798443	Synpcc7942_0038	mutator MutT protein	23.217	40.965	17.723	19.596	10.322	22.718	19.187	19.279	10.891	37.689	15.666	23.624	8.675	477	F - Nucleotide transport and metabolism				0.81921	-0.389559	-0.244622	-1.16946	-0.0313457	-0.275052	-0.268151	-1.09205	0.0250717	-1.42025	-1.20877	-0.924837	-0.243707	-0.823894	-1.44532
637798499	Synpcc7942_0093	Thymidylate kinase	43.413	61.074	55.646	43.614	36.319	28.646	28.626	29.565	24.799	59.324	41.144	42.464	23.172	648	F - Nucleotide transport and metabolism	map00240 Pyrimidine metabolism	EC:2.7.4.9	map00240 Pyrimidine deoxyribonuleotide biosynthesis, CDP/CTP =&gt; dCDP/dCTP,dTDP/dTTP	0.492431	0.358151	0.00666419	-0.257403	-0.599793	-0.600801	-0.554237	-0.807845	-0.0318868	-0.905745	-0.13428	-0.264067	-0.00100761	-0.253608	-0.873858
637798595	Synpcc7942_0189	GMP synthase	403.759	711.079	507.608	352.753	514.978	613.36	418.558	301.023	416.033	463.912	398.966	499.26	340.53	1728	F - Nucleotide transport and metabolism	map00230 Purine metabolism>map01065 Biosynthesis of alkaloids derived from histidine and purine>map00983 Drug metabolism - other enzymes	EC:6.3.5.2	Guanine nucleotide biosynthesis, IMP => GDP/dGDP,GTP/dGTP (map00230 map00230, map00983 map00983, map01065 map01065)	0.816515	0.33022	-0.194836	0.351016	0.60324	0.0519331	-0.423621	0.0432035	0.306297	-0.245713	-0.486295	0.545852	-0.551307	0.466824	-0.552009
637798696	Synpcc7942_0290	dihydroorotate dehydrogenase	59.448	65.079	107.889	42.556	72.316	74.747	61.449	54.968	63.234	112.532	62.233	44.484	105.857	1137	F - Nucleotide transport and metabolism	map00240 Pyrimidine metabolism	EC:1.3.98.1	map00240 Uridine monophosphate biosynthesis, glutamine (+ PRPP) =&gt; UMP	0.130564	0.859848	-0.482266	0.282687	0.330387	0.0477613	-0.113036	0.0890722	-0.418342	0.832416	0.729284	0.764952	-0.282626	0.202108	1.25076
637798721	Synpcc7942_0315	adenylosuccinate lyase	362.04	429.28	389.792	350.271	585.279	364.04	365.831	358.002	488.759	347.386	421.265	344.568	391.731	1296	F - Nucleotide transport and metabolism	map01110 Biosynthesis of secondary metabolites>map00250 Alanine, aspartate and glutamate metabolism>map00230 Purine metabolism>map01065 Biosynthesis of alkaloids derived from histidine and purine	EC:4.3.2.2	Adenine nucleotide biosynthesis, IMP => ADP/dADP,ATP/dATP (map00230 map00230, map00250 map00250, map01065 map01065, map01110 map01110) >Inosine monophosphate biosynthesis, PRPP + glutamine => IMP (map00230 map00230, map00250 map00250, map01065 map01065, map01110 map01110)	0.24577	0.106555	-0.0476776	0.692975	0.00794788	0.0150282	-0.0161815	0.432974	-0.0713604	0.113714	-0.139214	0.740653	0.00708035	0.449156	0.185075
637798802	Synpcc7942_0396	phosphoribosylaminoimidazolecarboxamide formyltransferase/IMP cyclohydrolase	68.517	71.014	124.755	60.333	100.195	70.992	72.071	82.829	105.83	45.333	50.794	52.26	424.773	1542	F - Nucleotide transport and metabolism	map01110 Biosynthesis of secondary metabolites>map01070 Biosynthesis of plant hormones>map00670 One carbon pool by folate>map00230 Purine metabolism>map01065 Biosynthesis of alkaloids derived from histidine and purine	EC:2.1.2.3	Inosine monophosphate biosynthesis, PRPP + glutamine => IMP (map00230 map00230, map00670 map00670, map01065 map01065, map01070 map01070, map01110 map01110)	0.0516415	0.864564	-0.183515	0.548277	0.0511945	0.0729569	0.273674	0.627215	-0.390755	2.63216	0.812922	0.731791	0.0217624	0.353541	3.02291
637798847	Synpcc7942_0441	phosphoribosylaminoimidazole carboxylase, catalytic subunit	29.112	86.882	35.074	19.397	59.024	62.543	68.28	27.873	39.136	65.752	35.991	44.657	23.505	669	F - Nucleotide transport and metabolism	map01110 Biosynthesis of secondary metabolites>map00230 Purine metabolism	EC:5.4.99.18	Inosine monophosphate biosynthesis, PRPP + glutamine => IMP (map00230 map00230, map01110 map01110)	1.57744	0.268788	-0.58578	1.01969	1.10323	1.22985	-0.0627457	0.426882	0.617272	-0.308646	-1.30866	1.60547	0.126615	0.489628	-0.925919
637798893	Synpcc7942_0486	Dihydroorotase and related cyclic amidohydrolase-like	26.571	49.995	68.817	22.51	115.998	51.387	62.94	17.291	90.897	61.353	34.185	22.263	18.175	1236	F - Nucleotide transport and metabolism	map00240 Pyrimidine metabolism	EC:3.5.2.3	map00240 Uridine monophosphate biosynthesis, glutamine (+ PRPP) =&gt; UMP	0.911931	1.37291	-0.239286	2.12618	0.951551	1.24412	-0.619831	1.77438	-0.255205	-0.547897	0.460981	2.36546	0.292574	2.39421	-0.292693
637798895	Synpcc7942_0488	dihydroorotase, multifunctional complex type	74.805	119.489	68.285	81.422	47.346	148.357	102.56	63.492	47.949	193.988	102.042	166.823	118.32	1329	F - Nucleotide transport and metabolism	map00240 Pyrimidine metabolism	EC:3.5.2.3	map00240 Uridine monophosphate biosynthesis, glutamine (+ PRPP) =&gt; UMP	0.675671	-0.131566	0.122284	-0.659892	0.987866	0.455262	-0.23656	-0.641634	1.15711	0.661487	-0.807237	-0.782176	-0.532605	-0.405074	-0.495624
637798913	Synpcc7942_0506	Uridylate kinase	113.595	231.96	263.777	103.042	278.226	203.313	231.1	61.682	238.157	423.545	128.453	108.506	54.306	762	F - Nucleotide transport and metabolism	map00240 Pyrimidine metabolism	EC:2.7.4.22		1.02998	1.21542	-0.140667	1.29236	0.839803	1.02462	-0.880978	1.06801	-0.0661245	-1.06472	0.185443	1.43302	0.184815	1.94899	-0.998591
637798999	Synpcc7942_0588	phosphoribosylglycinamide formyltransferase 2	52.714	53.727	78.783	30.859	148.041	81.398	72.405	12.671	138.236	88.065	62.13	80.67	13.874	1176	F - Nucleotide transport and metabolism	map01110 Biosynthesis of secondary metabolites>map00230 Purine metabolism>map00670 One carbon pool by folate	EC:2.1.2.2	Inosine monophosphate biosynthesis, PRPP + glutamine => IMP (map00230 map00230, map00670 map00670, map01110 map01110)	0.0274611	0.579698	-0.772495	1.48974	0.626807	0.457903	-2.05666	1.39088	0.613846	-1.9258	0.552237	2.26223	-0.168904	3.44753	-2.53965
637799082	Synpcc7942_0670	aspartate carbamoyltransferase	33.294	35.306	44.956	32.872	30.016	39.465	27.158	34.662	28.741	56.887	34.652	32.597	40.108	1017	F - Nucleotide transport and metabolism	map00250 Alanine, aspartate and glutamate metabolism>map00240 Pyrimidine metabolism	EC:2.1.3.2	Uridine monophosphate biosynthesis, glutamine (+ PRPP) => UMP (map00240 map00240, map00250 map00250)	0.0846512	0.433251	-0.018403	-0.14953	0.245312	-0.293885	0.0580927	-0.212152	-0.030523	0.268628	0.3486	-0.131128	-0.539197	-0.270245	0.299151
637799130	Synpcc7942_0717	Deoxycytidine triphosphate deaminase	0.485	3.212	2.3	0.838	1.876	1.529	1.556	0.811	0.792	2.368	2.109	4.243	0.45	525	F - Nucleotide transport and metabolism	map00240 Pyrimidine metabolism	EC:3.5.4.13	map00240 Pyrimidine deoxyribonuleotide biosynthesis, CDP/CTP =&gt; dCDP/dCTP,dTDP/dTTP	2.72742	2.24558	0.788965	1.9516	1.65653	1.68179	0.741717	0.707516	3.12903	-0.10806	-0.481838	1.16264	0.0252537	-0.0342015	-3.23709
637799186	Synpcc7942_0770	hypothetical protein	117.864	160.237	73.776	206.904	40.383	134.191	60.971	21.559	54.526	176.701	151.582	145.504	32.324	1485	F - Nucleotide transport and metabolism	map00760 Nicotinate and nicotinamide metabolism>map01110 Biosynthesis of secondary metabolites>map00230 Purine metabolism>map00240 Pyrimidine metabolism	EC:3.1.3.5		0.443084	-0.6759	0.811838	-1.5453	0.187165	-0.950928	-2.45076	-1.11211	0.303936	-1.86645	-1.11898	-2.35714	-1.13809	1.33865	-2.17038
637799235	Synpcc7942_0818	Phosphoribosylformylglycinamidine synthetase PurS	271.559	188.825	431.966	253.335	475.578	238.957	304.165	188.271	389.938	318.048	242.935	158.695	156.765	270	F - Nucleotide transport and metabolism	map01110 Biosynthesis of secondary metabolites>map00230 Purine metabolism	EC:6.3.5.3	Inosine monophosphate biosynthesis, PRPP + glutamine => IMP (map00230 map00230, map01110 map01110)	-0.524216	0.669652	-0.100219	0.808416	-0.184515	0.163588	-0.528455	0.521979	-0.775009	-0.792662	1.19387	0.908636	0.348103	1.05043	-0.0176532
637799236	Synpcc7942_0819	phosphoribosylformylglycinamidine synthase I	231.078	184.079	402.572	176.676	450.364	225.237	263.185	136.543	408.52	260.031	187.694	132.41	135.806	666	F - Nucleotide transport and metabolism	map01110 Biosynthesis of secondary metabolites>map00230 Purine metabolism	EC:6.3.5.3	Inosine monophosphate biosynthesis, PRPP + glutamine => IMP (map00230 map00230, map01110 map01110)	-0.328055	0.800867	-0.387274	0.962712	-0.0369361	0.187697	-0.759025	0.822027	-0.803368	-0.766833	1.12892	1.34999	0.224633	1.58105	0.0365351
637799267	Synpcc7942_0851	phosphoribosylformylglycinamidine cyclo-ligase	120.346	143.079	104.09	78.028	136.765	106.012	83.15	71.371	132.252	97.771	58.805	72.541	129.754	1026	F - Nucleotide transport and metabolism	map01110 Biosynthesis of secondary metabolites>map00230 Purine metabolism	EC:6.3.3.1	Inosine monophosphate biosynthesis, PRPP + glutamine => IMP (map00230 map00230, map01110 map01110)	0.249624	-0.209357	-0.625124	0.184511	-0.182961	-0.5334	-0.753778	0.136101	-0.73032	0.108591	-0.45898	0.809635	-0.350439	0.88988	0.83891
637799340	Synpcc7942_0923	Methylthioadenosine phosphorylase	67.715	66.352	161.698	53.729	104.204	93.238	85.541	56.182	108.642	146.279	65.083	56.841	76.661	876	F - Nucleotide transport and metabolism	map00270 Cysteine and methionine metabolism	EC:2.4.2.28	map00270 Methionine salvage pathway	-0.0293355	1.25575	-0.333774	0.621863	0.461443	0.337141	-0.269367	0.682035	-0.252544	0.179017	1.28509	0.955638	-0.124302	0.951402	0.431561
637799343	Synpcc7942_0925	phosphoribosylamine--glycine ligase	78.019	87.532	75.664	45.44	134.32	115.676	100.796	65.855	122.145	93.056	68.588	66.221	64.655	1302	F - Nucleotide transport and metabolism	map01110 Biosynthesis of secondary metabolites>map00230 Purine metabolism	EC:6.3.4.13	Inosine monophosphate biosynthesis, PRPP + glutamine => IMP (map00230 map00230, map01110 map01110)	0.165985	-0.0442185	-0.779863	0.783777	0.568192	0.369541	-0.244533	0.646697	-0.236537	-0.271064	-0.210203	1.56364	-0.198651	0.89123	-0.0345269
637799345	Synpcc7942_0927	phosphoribosylaminoimidazole-succinocarboxamide synthase	95.032	148.099	167.778	71.949	170.493	131.436	130.34	72.716	144.923	97.208	82.597	82.482	88.755	726	F - Nucleotide transport and metabolism	map01110 Biosynthesis of secondary metabolites>map00230 Purine metabolism	EC:6.3.2.6	Inosine monophosphate biosynthesis, PRPP + glutamine => IMP (map00230 map00230, map01110 map01110)	0.640077	0.820068	-0.401439	0.843227	0.467875	0.455795	-0.386141	0.608801	-0.204334	-0.098585	0.179992	1.24467	-0.0120806	0.994942	0.105749
637799377	Synpcc7942_0958	phosphoribosylglycinamide formyltransferase	24.448	40.935	35.875	42.067	42.202	33.924	15.824	14.191	37.931	41.59	38.073	42.43	22.708	630	F - Nucleotide transport and metabolism	map01110 Biosynthesis of secondary metabolites>map00230 Purine metabolism>map00670 One carbon pool by folate	EC:2.1.2.2	Inosine monophosphate biosynthesis, PRPP + glutamine => IMP (map00230 map00230, map00670 map00670, map01110 map01110)	0.743618	0.553262	0.782972	0.787595	0.47259	-0.627602	-0.78474	0.633661	0.795368	-0.106516	-0.190356	0.00462244	-1.10019	1.4184	-0.901884
637799396	Synpcc7942_0977	Phosphoribulokinase	2602.4	2218.07	3033.23	1516.62	2665.69	3712.36	3337.72	1898.07	2522.52	2401.17	2568.47	2548.73	4282.04	1002	F - Nucleotide transport and metabolism	map00710 Carbon fixation in photosynthetic organisms>map01120 Microbial metabolism in diverse environments	EC:2.7.1.19	Reductive pentose phosphate cycle (Calvin cycle) (map00710 map00710, map01120 map01120) >Reductive pentose phosphate cycle, glyceraldehyde-3P => RuBP (map00710 map00710, map01120 map01120)	-0.230536	0.221013	-0.778979	0.0346663	0.512493	0.359018	-0.455314	-0.0449793	-0.0300636	0.718453	0.451549	0.813646	-0.153475	0.410335	0.748517
637799402	Synpcc7942_0983	deoxyribose-phosphate aldolase	116.547	201.986	131.847	140.702	86.431	197.904	132.744	165.462	139.237	206.287	129.72	483.696	232.848	687	F - Nucleotide transport and metabolism	map00030 Pentose phosphate pathway	EC:4.1.2.4		0.793343	0.177953	0.271731	-0.431291	0.763889	0.187735	0.505588	0.256631	2.05319	0.998477	-0.615391	-0.703022	-0.576154	-0.248957	-1.05471
637799428	Synpcc7942_1008	formyltetrahydrofolate deformylase	19.503	37.703	31.681	15.82	83.268	14.787	20.644	11.453	57.195	27.29	23.09	21.762	6.638	855	F - Nucleotide transport and metabolism	map00630 Glyoxylate and dicarboxylate metabolism>map00670 One carbon pool by folate	EC:3.5.1.10		0.950983	0.699922	-0.301946	2.09407	-0.399367	0.0820265	-0.767971	1.55219	0.158115	-1.55488	-0.251061	2.39601	0.481393	2.32016	-1.71299
637799466	Synpcc7942_1044	Thymidylate synthase complementing protein ThyX	76.939	93.838	96.169	56.277	57.612	77.302	57.755	42.044	44.931	215.458	78.601	89.168	47.423	723	F - Nucleotide transport and metabolism	map00670 One carbon pool by folate>map00240 Pyrimidine metabolism	EC:2.1.1.148		0.286457	0.321857	-0.45117	-0.417346	0.00679066	-0.413769	-0.871815	-0.776004	0.212811	-0.698128	0.0353997	0.0338239	-0.42056	0.0958112	-0.910939
637799591	Synpcc7942_1165	hypothetical protein	3.536	2.004	1.307	2.222	0.497	0.76	0.619	2.15	0	3.139	0.932	1.654	1.791	396	F - Nucleotide transport and metabolism				-0.819236	-1.43586	-0.670259	-2.8308	-2.21805	-2.51411	-0.717782	#NUM!	-1.09616	-0.981353	-0.616623	-2.16054	-0.29606	#NUM!	0.114806
637799618	Synpcc7942_1191	Guanylate kinase	28.364	26.594	37.819	16.336	31.575	33.083	27.831	16.814	25.724	22.348	25.236	19.228	18.206	552	F - Nucleotide transport and metabolism	map00230 Purine metabolism	EC:2.7.4.8	map00230 Guanine nucleotide biosynthesis, IMP =&gt; GDP/dGDP,GTP/dGTP	-0.0929602	0.41505	-0.796006	0.154722	0.222029	-0.0273683	-0.754398	-0.140946	-0.560852	-0.639647	0.50801	0.950728	-0.249397	0.613452	-0.0787947
637799696	Synpcc7942_1266	Ham1-like protein	72.433	80.987	91.203	51.282	65.813	52.197	76.626	19.495	38.597	96.11	47.68	57.354	29.259	594	F - Nucleotide transport and metabolism	map00230 Purine metabolism>map00730 Thiamine metabolism	EC:3.6.1.15		0.161043	0.332434	-0.498195	-0.138275	-0.47268	0.0811869	-1.89354	-0.908158	-0.336753	-1.30777	0.171391	0.35992	0.553867	0.985385	-0.971014
637799750	Synpcc7942_1319	Uracil phosphoribosyltransferase	15.794	38.941	27.797	13.033	22.429	26.757	27.087	11.984	18.984	57.73	18.963	29.604	10.072	540	F - Nucleotide transport and metabolism	map00240 Pyrimidine metabolism	EC:2.4.2.9		1.30191	0.815553	-0.277207	0.505989	0.76054	0.778224	-0.398267	0.265407	0.906416	-0.649026	-0.486361	0.783196	0.0176842	0.663674	-1.55544
637799824	Synpcc7942_1392	alkaline phosphatase	17.523	6.096	573.194	3.703	2.179	69.68	21.835	2.344	1.481	693.93	80.416	67.224	1.889	4068	F - Nucleotide transport and metabolism				-1.52331	5.0317	-2.24248	-3.00751	1.99149	0.317393	-2.90221	-3.56461	1.93973	-3.21356	6.55502	-0.765028	-1.6741	-0.662401	-5.15328
637799860	Synpcc7942_1428	phosphoribosylaminoimidazole carboxylase, ATPase subunit	21.216	19.621	40.664	15.366	39.289	26.774	26.207	11.253	31.659	43.306	21.588	28.346	10.151	1188	F - Nucleotide transport and metabolism	map01110 Biosynthesis of secondary metabolites>map00230 Purine metabolism	EC:6.3.4.18	Inosine monophosphate biosynthesis, PRPP + glutamine => IMP (map00230 map00230, map01110 map01110)	-0.112754	0.938599	-0.465411	0.888973	0.33568	0.3048	-0.914843	0.577463	0.417992	-1.06353	1.05135	1.35438	-0.0308805	1.49231	-1.48152
637799969	Synpcc7942_1536	probable amidotransferase	56.076	93.508	36.229	34.073	15.617	45.823	35.878	49.388	12.104	28.506	36.17	86.201	75.001	681	F - Nucleotide transport and metabolism				0.737706	-0.630238	-0.718754	-1.84427	-0.291312	-0.644284	-0.183223	-2.2119	0.620321	0.419526	-1.36794	-1.12551	-0.352972	-2.02868	-0.200795
637800033	Synpcc7942_1600	5',5'''-P-1,P-4-tetraphosphate phosphorylase II-like	31.106	37.769	60.376	24.264	34.809	34.994	34.412	23.029	29.169	58.76	31.298	34.351	18.513	843	F - Nucleotide transport and metabolism	map00230 Purine metabolism	EC:2.7.7.53		0.28001	0.956782	-0.358375	0.162267	0.169915	0.145719	-0.433741	-0.092757	0.143159	-0.748654	0.676773	0.520643	-0.0241958	0.340984	-0.891813
637800071	Synpcc7942_1634	hypothetical protein	166.424	1998.83	852.749	564.506	684.373	820.554	698.672	801.651	659.176	797.777	687.121	935.915	413.151	540	F - Nucleotide transport and metabolism				3.58622	2.35726	1.76213	2.03992	2.30173	2.06975	2.26811	1.9858	2.49151	1.31181	-1.22896	0.277794	-0.231983	-0.282311	-1.17971
637800153	Synpcc7942_1715	uracil phosphoribosyltransferase	43.599	57.936	44.847	28.753	91.695	67.814	69.471	20.05	79.751	48.983	37.522	36.264	25.309	654	F - Nucleotide transport and metabolism	map00240 Pyrimidine metabolism	EC:2.4.2.9		0.410165	0.0407164	-0.600583	1.07255	0.637288	0.672116	-1.12069	0.871208	-0.265757	-0.784645	-0.369449	1.67313	0.0348277	1.9919	-0.518888
637800248	Synpcc7942_1807	mutator MutT-like	40.153	104.736	37.826	41.577	35.247	64.873	70.747	41.145	34.71	73.164	51.803	81.492	75.647	447	F - Nucleotide transport and metabolism				1.38318	-0.0861296	0.0502779	-0.188007	0.69211	0.817161	0.0352093	-0.210156	1.02115	0.913775	-1.46931	-0.238285	0.125051	-0.245366	-0.107376
637800272	Synpcc7942_1831	IMP dehydrogenase related 2	603.769	566.072	767.939	354.375	848.593	985.982	746.958	531.515	752.458	384.808	463.33	424.731	1045.59	1164	F - Nucleotide transport and metabolism	map01110 Biosynthesis of secondary metabolites>map00230 Purine metabolism>map01065 Biosynthesis of alkaloids derived from histidine and purine>map00983 Drug metabolism - other enzymes	EC:1.1.1.205	Guanine nucleotide biosynthesis, IMP => GDP/dGDP,GTP/dGTP (map00230 map00230, map00983 map00983, map01065 map01065, map01110 map01110)	-0.0930111	0.346995	-0.76872	0.491076	0.707565	0.30703	-0.183886	0.317614	-0.507447	0.792251	0.440006	1.2598	-0.400534	0.501501	1.2997
637800341	Synpcc7942_1900	Deoxycytidine triphosphate deaminase	41.119	49.594	87.155	34.011	83.413	45.17	43.947	26.773	63.91	123.724	39.152	34.447	22.752	582	F - Nucleotide transport and metabolism	map00240 Pyrimidine metabolism	EC:3.5.4.13	map00240 Pyrimidine deoxyribonuleotide biosynthesis, CDP/CTP =&gt; dCDP/dCTP,dTDP/dTTP	0.27036	1.08378	-0.273804	1.02047	0.13556	0.0959595	-0.619026	0.636237	-0.255427	-0.853812	0.813418	1.29427	-0.0396002	1.25526	-0.598385
637800397	Synpcc7942_1954	CTP synthase	74.048	153.025	86.418	61.115	384.008	112.357	87.935	58.925	328.387	84.738	68.524	68.183	41.224	1695	F - Nucleotide transport and metabolism	map00240 Pyrimidine metabolism	EC:6.3.4.2	map00240 Pyrimidine ribonucleotide biosynthesis, UMP =&gt; UDP/UTP,CDP/CTP	1.04723	0.222871	-0.276934	2.3746	0.601557	0.247977	-0.329581	2.14886	-0.119049	-0.844976	-0.824364	2.65154	-0.353581	2.47845	-0.725928
637800585	Synpcc7942_2140	hypothetical protein	19.448	41.099	52.718	28.51	22.11	42.505	27.995	18.528	16.675	63.53	26.907	58.237	26.821	432	F - Nucleotide transport and metabolism	map00240 Pyrimidine metabolism>map00983 Drug metabolism - other enzymes	EC:3.5.4.5		1.07948	1.43867	0.551846	0.185077	1.12801	0.525547	-0.0699146	-0.221935	1.58231	0.463741	0.359192	-0.366769	-0.602463	-0.15202	-1.11857
637800660	Synpcc7942_2213	adenylate kinase	251.864	394.101	715.956	193.082	1928.7	544.623	381.778	341.805	2055.12	250.232	244.531	383.055	500.953	561	F - Nucleotide transport and metabolism	map01110 Biosynthesis of secondary metabolites>map00230 Purine metabolism	EC:2.7.4.3	Adenine nucleotide biosynthesis, IMP => ADP/dADP,ATP/dATP (map00230 map00230, map01110 map01110)	0.64592	1.50723	-0.383431	2.93691	1.11261	0.600089	0.440529	3.02851	0.604907	0.99203	0.861306	3.32034	-0.512524	2.58798	0.387124
637800718	Synpcc7942_2271	ADP-ribose pyrophosphatase	52.578	83.735	92.516	49.008	60.474	72.164	68.541	85.456	56.843	113.644	57.993	64.567	165.352	552	F - Nucleotide transport and metabolism	map00230 Purine metabolism	EC:3.6.1.13		0.671372	0.815244	-0.101442	0.201856	0.45682	0.382508	0.700723	0.112523	0.296338	1.65301	0.143872	0.303298	-0.0743121	-0.588199	1.35667
637800833	Synpcc7942_2385	hypothetical protein	43.551	49.837	18.552	91.049	11.743	35.997	16.375	9.489	15.641	111.798	76.292	66.989	14.331	1023	F - Nucleotide transport and metabolism	map00240 Pyrimidine metabolism	EC:1.3.98.1	map00240 Uridine monophosphate biosynthesis, glutamine (+ PRPP) =&gt; UMP	0.194511	-1.23113	1.06394	-1.8909	-0.274829	-1.41121	-2.19838	-1.47737	0.621218	-1.60357	-1.42564	-2.95484	-1.13638	0.721005	-2.22478
637800857	Synpcc7942_2409	adenylosuccinate synthetase	276.232	414.882	349.972	210.629	1595.15	388.43	298.585	119.845	1619.82	182.228	223.69	141.437	205.376	1335	F - Nucleotide transport and metabolism	map00230 Purine metabolism>map01065 Biosynthesis of alkaloids derived from histidine and purine>map00250 Alanine, aspartate and glutamate metabolism	EC:6.3.4.4	Adenine nucleotide biosynthesis, IMP => ADP/dADP,ATP/dATP (map00230 map00230, map00250 map00250, map01065 map01065)	0.586821	0.341359	-0.391176	2.52974	0.491774	0.112261	-1.20471	2.55188	-0.965721	-0.427613	-0.245462	2.92092	-0.379513	3.7566	0.538108
637800858	Synpcc7942_2410	hypothetical protein	33.945	107.334	111.52	18.381	29.684	90.742	61.662	83.585	21.215	184.786	33.247	66.213	85.446	1035	F - Nucleotide transport and metabolism	map00230 Purine metabolism>map05340 Primary immunodeficiency	EC:3.5.4.4		1.66084	1.71603	-0.884984	-0.193514	1.41857	0.861183	1.30004	-0.678114	0.963915	1.33181	0.0551953	0.69147	-0.557389	-1.97816	0.367898
637800946	Synpcc7942_2497	Nucleoside-diphosphate kinase	450.273	545.1	454.028	464.232	979.527	746.825	830.78	211.376	651.641	733.979	658.119	546.545	279.243	456	F - Nucleotide transport and metabolism	map01110 Biosynthesis of secondary metabolites>map00230 Purine metabolism>map00240 Pyrimidine metabolism	EC:2.7.4.6	Adenine nucleotide biosynthesis, IMP => ADP/dADP,ATP/dATP (map00230 map00230, map00240 map00240, map01110 map01110) >Guanine nucleotide biosynthesis, IMP => GDP/dGDP,GTP/dGTP (map00230 map00230, map00240 map00240, map01110 map01110) >Pyrimidine deoxyribonuleotide biosynthesis, CDP/CTP => dCDP/dCTP,dTDP/dTTP (map00230 map00230, map00240 map00240, map01110 map01110) >Pyrimidine ribonucleotide biosy…	0.275721	0.0119813	0.044046	1.12129	0.72997	0.883667	-1.09099	0.533277	0.27954	-0.689279	-0.26374	1.07724	0.153696	1.62427	-0.968819
637801019	Synpcc7942_2569	orotidine 5'-phosphate decarboxylase	44.368	79.159	108.816	39.09	93.976	42.884	75.613	20.374	68.307	77.11	43.128	28.635	33.85	723	F - Nucleotide transport and metabolism	map00240 Pyrimidine metabolism	EC:4.1.1.23	map00240 Uridine monophosphate biosynthesis, glutamine (+ PRPP) =&gt; UMP	0.835234	1.2943	-0.18272	1.08277	-0.04908	0.769115	-1.12279	0.622514	-0.63174	-0.390364	0.459065	1.26549	0.818195	1.7453	0.241376
637801046	Synpcc7942_2592	orotate phosphoribosyltransferase	74.829	46.581	48.161	23.113	119.006	40.861	43.206	19.714	75.748	57.627	32.418	26.034	17.278	609	F - Nucleotide transport and metabolism	map00240 Pyrimidine metabolism	EC:2.4.2.10	map00240 Uridine monophosphate biosynthesis, glutamine (+ PRPP) =&gt; UMP	-0.683856	-0.635732	-1.69489	0.669365	-0.872873	-0.792366	-1.92438	0.0176103	-1.5232	-2.11466	0.0481237	2.36426	0.0805072	1.94199	-0.591461
637799822	Synpcc7942_1390	protein kinase C inhibitor	99.621	98.326	109.019	59.287	52.518	101.503	115.35	106.373	62.439	82.045	86.371	88.115	120.973	345	F - Nucleotide transport and metabolism> G - Carbohydrate transport and metabolism> R - General function prediction only				-0.0188769	0.130058	-0.748734	-0.923638	0.0270006	0.211496	0.0946102	-0.674002	-0.177062	0.280163	0.148935	-0.174904	0.184496	-0.768613	0.457226
637799915	Synpcc7942_1483	hypothetical protein	15.43	35.144	31.369	14.611	14.231	30.406	31.239	11.909	11.302	26.526	19.999	23.824	16.811	429	F - Nucleotide transport and metabolism> G - Carbohydrate transport and metabolism> R - General function prediction only				1.18754	1.0236	-0.0786831	-0.116701	0.978618	1.01761	-0.373686	-0.44916	0.626678	0.123667	-0.163939	-0.0380179	0.0389922	-0.0754742	-0.50301
637798611	Synpcc7942_0205	Cytidyltransferase-related	10.264	31.795	26.465	16.76	7.552	13.319	11.249	27.964	8.718	81.805	17.598	14.302	34.528	1017	F - Nucleotide transport and metabolism> H - Coenzyme transport and metabolism	map00760 Nicotinate and nicotinamide metabolism	EC:2.7.7.1		1.63121	1.36649	0.707429	-0.442662	0.375893	0.132204	1.44598	-0.235524	0.478624	1.75017	-0.264714	-1.15009	-0.243689	-1.6815	1.27155
637799577	Synpcc7942_1151	cytidylate kinase pantoate--beta-alanine ligase Cytidyltransferase-related	65.736	88.105	133.973	52.832	69.937	180.788	61.958	42.896	67.385	76.731	61.561	66.509	64.49	1584	F - Nucleotide transport and metabolism> H - Coenzyme transport and metabolism	map01110 Biosynthesis of secondary metabolites>map00410 beta-Alanine metabolism>map00240 Pyrimidine metabolism>map00770 Pantothenate and CoA biosynthesis	EC:2.7.4.14	Pantothenate biosynthesis, valine/L-aspartate => pantothenate (map00240 map00240, map00410 map00410, map00770 map00770, map01110 map01110) >Pyrimidine ribonucleotide biosynthesis, UMP => UDP/UTP,CDP/CTP (map00240 map00240, map00410 map00410, map00770 map00770, map01110 map01110)	0.42254	1.02719	-0.315272	0.0893722	1.45954	-0.0853931	-0.615841	0.0357438	0.0168659	-0.0276082	0.604646	0.404644	-1.54494	0.651584	-0.0444741
637798526	Synpcc7942_0120	Cytosine/adenosine deaminase-like	11.525	17.756	12.78	8.825	11.752	14.659	13.283	13.14	7.839	24.595	8.162	11.593	7.298	486	F - Nucleotide transport and metabolism> J - Translation, ribosomal structure and biogenesis				0.62354	0.149121	-0.385099	0.0281396	0.34702	0.204814	0.189199	-0.556025	0.0084872	-0.659194	-0.474419	0.413238	-0.142206	-0.745224	-0.667681
637799331	Synpcc7942_0914	tRNA-(MS(2)IO(6)A)-hydroxylase-like	12.064	21.394	31.574	8.445	28.158	30.987	17.091	30.191	24.899	22.969	22.31	15.63	91.764	612	F - Nucleotide transport and metabolism> J - Translation, ribosomal structure and biogenesis				0.826498	1.38803	-0.514539	1.22284	1.36095	0.502528	1.32341	1.04538	0.373609	2.92722	0.561531	1.73738	-0.858426	-0.278031	2.55361
637800297	Synpcc7942_1856	putative cytidine and deoxycytidylate deaminase	7.281	14.477	11.23	9.761	3.69	9.5	6.931	5.542	3.552	15.466	6.914	5.944	5.83	507	F - Nucleotide transport and metabolism> J - Translation, ribosomal structure and biogenesis	map01120 Microbial metabolism in diverse environments>map00791 Atrazine degradation			0.991554	0.625149	0.422892	-0.980516	0.383791	-0.0710731	-0.39373	-1.03551	-0.292702	-0.320641	-0.366405	-1.40341	-0.454864	-0.641775	-0.0279382
637800408	Synpcc7942_1965	exopolyphosphatase	57.166	52.239	50.714	40.322	47.564	49.744	63.293	35.607	44.33	119.215	45.344	45.901	43.065	1650	F - Nucleotide transport and metabolism> P - Inorganic ion transport and metabolism	map00230 Purine metabolism	EC:3.6.1.11		-0.13003	-0.172773	-0.50359	-0.265287	-0.200635	0.146889	-0.682996	-0.366874	-0.316632	-0.408642	-0.0427432	0.238303	0.347523	0.316122	-0.0920098
637798976	Synpcc7942_0568	cytosine deaminase	54.416	188.435	58.558	57.448	29.982	88.759	82.709	42.994	23.299	123.146	78.665	93.822	53.056	1317	F - Nucleotide transport and metabolism> R - General function prediction only	map00330 Arginine and proline metabolism>map00240 Pyrimidine metabolism	EC:3.5.4.1	beta-Alanine biosynthesis, cytosine / uracil => beta-alanine (map00240 map00240, map00330 map00330)	1.79196	0.105835	0.0782258	-0.859934	0.705863	0.604013	-0.339896	-1.22376	0.785895	-0.036515	-1.68613	-0.93816	-0.101849	-0.883867	-0.82241
637798422	Synpcc7942_0017	2-dehydro-3-deoxyphosphogluconate aldolase/4-hydroxy-2-oxoglutarate aldolase	10.608	18.114	31.202	10.139	37.363	22.416	18.111	9.36	31.317	26.111	17.339	5.111	9.643	564	G - Carbohydrate transport and metabolism	map01120 Microbial metabolism in diverse environments>map00630 Glyoxylate and dicarboxylate metabolism>map00030 Pentose phosphate pathway>map00040 Pentose and glucuronate interconversions>map00330 Arginine and proline metabolism	EC:4.1.2.14	Entner-Doudoroff pathway, glucose-6P => glyceraldehyde-3P + pyruvate (map00030 map00030, map00040 map00040, map00330 map00330, map00630 map00630, map01120 map01120) >Semi-phosphorylative Entner-Doudoroff pathway, gluconate => glyceraldehyde-3P + pyruvate (map00030 map00030, map00040 map00040, map00330 map00330, map00630 map00630, map01120 map01120)	0.771952	1.55649	-0.0652373	1.81646	1.07938	0.771714	-0.180572	1.56179	-1.05348	-0.137599	0.784533	1.88169	-0.307663	1.74237	0.915876
637798444	Synpcc7942_0039	6-phosphogluconate dehydrogenase, decarboxylating	107.606	685.982	234.793	144.606	70.446	443.166	136.944	124.595	65.597	2492.31	409.409	414.937	116.811	1416	G - Carbohydrate transport and metabolism	map01120 Microbial metabolism in diverse environments>map00480 Glutathione metabolism>map01110 Biosynthesis of secondary metabolites>map01070 Biosynthesis of plant hormones>map00030 Pentose phosphate pathway>map01065 Biosynthesis of alkaloids derived from histidine and purine	EC:1.1.1.44	Pentose phosphate pathway (Pentose phosphate cycle) (map00030 map00030, map00480 map00480, map01065 map01065, map01070 map01070, map01110 map01110, map01120 map01120) >Pentose phosphate pathway, oxidative phase, glucose 6P => ribulose 5P (map00030 map00030, map00480 map00480, map01065 map01065, map01070 map01070, map01110 map01110, map01120 map01120)	2.67241	1.12563	0.426369	-0.611169	2.04209	0.347828	0.211488	-0.714057	1.94713	0.118418	-1.54678	-1.03754	-1.69426	-0.925544	-1.82872
637798492	Synpcc7942_0086	Glycogen debranching enzyme GlgX	89.869	107.085	92.927	147.1	57.146	93.939	64.628	50.313	66.276	166.671	117.607	104.135	97.307	2085	G - Carbohydrate transport and metabolism				0.252861	0.0482743	0.710902	-0.653171	0.0639007	-0.475664	-0.836892	-0.439337	0.21256	0.11472	-0.204587	-1.36407	-0.539565	0.397555	-0.0978395
637798504	Synpcc7942_0098	pyruvate kinase	163.52	225.438	170.308	156.544	184.585	153.179	196.118	56.956	153.199	239.469	148.227	186.236	91.803	1785	G - Carbohydrate transport and metabolism	map00710 Carbon fixation in photosynthetic organisms>map01062 Biosynthesis of terpenoids and steroids>map01064 Biosynthesis of alkaloids derived from ornithine, lysine and nicotinic acid>map04930 Type II diabetes mellitus>map01110 Biosynthesis of secondary metabolites>map01070 Biosynthesis of plant hormones>map00010 Glycolysis / Gluconeogenesis>map01120 Microbial metabolism in diverse environment…	EC:2.7.1.40	Glycolysis (Embden-Meyerhof pathway), glucose => pyruvate (map00010 map00010, map00230 map00230, map00620 map00620, map00710 map00710, map01061 map01061, map01062 map01062, map01063 map01063, map01064 map01064, map01065 map01065, map01066 map01066, map01070 map01070, map01110 map01110, map01120 map01120, map04930 map04930) >Glycolysis, core module involving three-carbon compounds (map00010 map000…	0.463264	0.0586791	-0.0628989	0.174818	-0.0942486	0.262255	-1.52155	-0.0940602	0.187665	-0.832854	-0.404585	0.237717	0.356503	1.42749	-1.02052
637798522	Synpcc7942_0116	fructokinase	42.039	38.658	24.243	34.739	13.533	54.852	30.256	84.886	17.831	27.854	22.33	31.045	287.756	975	G - Carbohydrate transport and metabolism	map00051 Fructose and mannose metabolism>map00520 Amino sugar and nucleotide sugar metabolism>map00500 Starch and sucrose metabolism	EC:2.7.1.4		-0.120961	-0.79416	-0.275172	-1.63525	0.383816	-0.474507	1.0138	-1.23734	-0.437367	2.77505	-0.673199	-1.36007	-0.858323	-2.25114	3.21241
637798562	Synpcc7942_0156	phosphoglucomutase	125.188	227.428	197.057	86.115	90.989	340.613	244.848	174.313	81.701	201.391	108.195	123.646	305.647	1632	G - Carbohydrate transport and metabolism	map00521 Streptomycin biosynthesis>map01110 Biosynthesis of secondary metabolites>map00520 Amino sugar and nucleotide sugar metabolism>map00030 Pentose phosphate pathway>map00500 Starch and sucrose metabolism>map00010 Glycolysis / Gluconeogenesis>map01120 Microbial metabolism in diverse environments>map00230 Purine metabolism>map00052 Galactose metabolism	EC:5.4.2.2		0.861314	0.654517	-0.53976	-0.460332	1.44404	0.96779	0.477584	-0.615671	-0.0178807	1.28777	-0.206797	0.0794276	-0.476247	-1.09325	1.30565
637798627	Synpcc7942_0221	glucokinase	54.694	56.474	37.232	46.085	47.338	51.04	54.084	52.089	43.041	73.701	38.75	45.192	48.75	1038	G - Carbohydrate transport and metabolism	map01062 Biosynthesis of terpenoids and steroids>map01064 Biosynthesis of alkaloids derived from ornithine, lysine and nicotinic acid>map00521 Streptomycin biosynthesis>map01110 Biosynthesis of secondary metabolites>map01070 Biosynthesis of plant hormones>map00520 Amino sugar and nucleotide sugar metabolism>map00500 Starch and sucrose metabolism>map00010 Glycolysis / Gluconeogenesis>map00524 Buti…	EC:2.7.1.2	Glycolysis (Embden-Meyerhof pathway), glucose => pyruvate (map00010 map00010, map00052 map00052, map00500 map00500, map00520 map00520, map00521 map00521, map00524 map00524, map01061 map01061, map01062 map01062, map01063 map01063, map01064 map01064, map01065 map01065, map01066 map01066, map01070 map01070, map01110 map01110, map01120 map01120)	0.0462042	-0.554839	-0.247085	-0.208384	-0.0997542	-0.0161807	-0.0704038	-0.345671	-0.275315	-0.16598	-0.601044	0.0387015	0.0835735	-0.275267	0.109335
637798650	Synpcc7942_0244	Glycogen/starch/alpha-glucan phosphorylase	350.496	653.742	307.901	380.097	112.105	302.562	169.976	124.346	122.574	2549.03	487.872	307.242	148.22	2535	G - Carbohydrate transport and metabolism	map04910 Insulin signaling pathway>map00500 Starch and sucrose metabolism	EC:2.4.1.1		0.899323	-0.186931	0.11697	-1.64455	-0.212167	-1.04407	-1.49504	-1.51574	-0.190023	-1.24166	-1.08625	-1.76152	-0.8319	-0.0207071	-1.05164
637798651	Synpcc7942_0245	glyceraldehyde-3-phosphate dehydrogenase, type I	269.57	523.213	183.903	280.203	72.138	217.969	107.031	38.565	93.071	2155.21	428.347	223.077	51.1	1062	G - Carbohydrate transport and metabolism	map01062 Biosynthesis of terpenoids and steroids>map01064 Biosynthesis of alkaloids derived from ornithine, lysine and nicotinic acid>map01110 Biosynthesis of secondary metabolites>map01070 Biosynthesis of plant hormones>map00010 Glycolysis / Gluconeogenesis>map01120 Microbial metabolism in diverse environments>map01066 Biosynthesis of alkaloids derived from terpenoid and polyketide>map01063 Bios…	EC:1.2.1.12	Gluconeogenesis, oxaloacetate => fructose-6P (map00010 map00010, map01061 map01061, map01062 map01062, map01063 map01063, map01064 map01064, map01065 map01065, map01066 map01066, map01070 map01070, map01110 map01110, map01120 map01120, map05010 map05010) >Glycolysis (Embden-Meyerhof pathway), glucose => pyruvate (map00010 map00010, map01061 map01061, map01062 map01062, map01063 map01063, map01064…	0.956738	-0.551715	0.0558125	-1.90183	-0.306537	-1.33263	-2.8053	-1.53426	-0.273118	-2.39926	-1.50845	-1.95764	-1.02609	1.27104	-2.12615
637798760	Synpcc7942_0354	Beta-glucosidase-related glycosidase-like	49.073	53.887	125.188	47.12	51.442	113.829	46.351	69.101	62.972	157.617	48.647	46.573	217.664	1629	G - Carbohydrate transport and metabolism	map01110 Biosynthesis of secondary metabolites>map00500 Starch and sucrose metabolism>map00940 Phenylpropanoid biosynthesis>map00460 Cyanoamino acid metabolism	EC:3.2.1.21		0.135008	1.35109	-0.0585899	0.0680173	1.21387	-0.082329	0.493777	0.359781	-0.0754357	2.1491	1.21609	0.126607	-1.2962	-0.133996	2.22454
637798846	Synpcc7942_0440	N-acetylglucosamine-6-phosphate deacetylase	48.864	75.095	35.944	36.364	38.498	40.83	48.972	34.723	26.711	98.679	41.383	39.96	46.328	1128	G - Carbohydrate transport and metabolism	map00520 Amino sugar and nucleotide sugar metabolism	EC:3.5.1.25		0.619945	-0.443021	-0.426261	-0.343988	-0.259142	0.00318515	-0.49288	-0.871338	-0.290215	-0.0768876	-1.06297	0.0822726	0.262328	-0.378458	0.213328
637798876	Synpcc7942_0469	phosphoglycerate mutase, 2,3-bisphosphoglycerate-independent	608.764	828.182	700.05	519.515	639.106	908.264	793.141	461.523	478.793	414.503	392.555	322.461	1355.63	1599	G - Carbohydrate transport and metabolism	map01062 Biosynthesis of terpenoids and steroids>map01064 Biosynthesis of alkaloids derived from ornithine, lysine and nicotinic acid>map01110 Biosynthesis of secondary metabolites>map00680 Methane metabolism>map01070 Biosynthesis of plant hormones>map00010 Glycolysis / Gluconeogenesis>map01120 Microbial metabolism in diverse environments>map01066 Biosynthesis of alkaloids derived from terpenoid …	EC:5.4.2.1	Gluconeogenesis, oxaloacetate => fructose-6P (map00010 map00010, map00680 map00680, map01061 map01061, map01062 map01062, map01063 map01063, map01064 map01064, map01065 map01065, map01066 map01066, map01070 map01070, map01110 map01110, map01120 map01120) >Glycolysis (Embden-Meyerhof pathway), glucose => pyruvate (map00010 map00010, map00680 map00680, map01061 map01061, map01062 map01062, map01063…	0.444065	0.201575	-0.228718	0.0701722	0.577229	0.381694	-0.39948	-0.346481	-0.916758	1.155	-0.24249	0.29889	-0.195534	0.0529995	2.07176
637798878	Synpcc7942_0471	ABC-type sugar transport system permease component-like	41.359	95.249	78.48	39.435	38.393	78.726	64.704	37.809	29.59	164.211	57.95	57.081	39.695	831	G - Carbohydrate transport and metabolism	map02010 ABC transporters		map02010 L-Arabinose/lactose transport system	1.2035	0.924124	-0.0687247	-0.107358	0.928639	0.645654	-0.129472	-0.483092	0.464809	-0.059244	-0.279379	-0.0386333	-0.282985	-0.35362	-0.524053
637798892	Synpcc7942_0485	phosphoglycerate mutase	50.518	83.769	109.992	41.177	207.613	84.666	118.788	30.164	169.229	88.051	57.504	43.58	23.505	1338	G - Carbohydrate transport and metabolism	map01062 Biosynthesis of terpenoids and steroids>map01064 Biosynthesis of alkaloids derived from ornithine, lysine and nicotinic acid>map01110 Biosynthesis of secondary metabolites>map00680 Methane metabolism>map01070 Biosynthesis of plant hormones>map00010 Glycolysis / Gluconeogenesis>map01120 Microbial metabolism in diverse environments>map01066 Biosynthesis of alkaloids derived from terpenoid …	EC:5.4.2.1	Gluconeogenesis, oxaloacetate => fructose-6P (map00010 map00010, map00680 map00680, map01061 map01061, map01062 map01062, map01063 map01063, map01064 map01064, map01065 map01065, map01066 map01066, map01070 map01070, map01110 map01110, map01120 map01120) >Glycolysis (Embden-Meyerhof pathway), glucose => pyruvate (map00010 map00010, map00680 map00680, map01061 map01061, map01062 map01062, map01063…	0.729619	1.12253	-0.294959	2.03903	0.744985	1.23352	-0.74397	1.74411	-0.213131	-1.10383	0.39291	2.33399	0.488534	2.48808	-0.890699
637798912	Synpcc7942_0505	fructose-1,6-bisphosphatase, class II	545.719	537.413	1016.9	423.983	1959.36	1032.11	1349.26	265.041	1703.47	703.66	627.114	415.947	247.738	1038	G - Carbohydrate transport and metabolism	map00710 Carbon fixation in photosynthetic organisms>map01110 Biosynthesis of secondary metabolites>map00030 Pentose phosphate pathway>map01120 Microbial metabolism in diverse environments>map00051 Fructose and mannose metabolism>map00010 Glycolysis / Gluconeogenesis	EC:3.1.3.11	Gluconeogenesis, oxaloacetate => fructose-6P (map00010 map00010, map00030 map00030, map00051 map00051, map00710 map00710, map01110 map01110, map01120 map01120) >Reductive pentose phosphate cycle (Calvin cycle) (map00010 map00010, map00030 map00030, map00051 map00051, map00710 map00710, map01110 map01110, map01120 map01120) >Reductive pentose phosphate cycle, glyceraldehyde-3P => RuBP (map00010 ma…	-0.0221271	0.897949	-0.364152	1.84415	0.91936	1.30594	-1.04194	1.64225	-0.391759	-1.13934	0.920076	2.20831	0.386578	2.68419	-0.747585
637798934	Synpcc7942_0526	ABC-type sugar transport systems permease components-like	12.123	39.36	12.128	16.832	19.65	22.753	22.792	8.882	18.062	11.926	21.861	22.582	6.032	882	G - Carbohydrate transport and metabolism	map02010 ABC transporters		map02010 L-Arabinose/lactose transport system	1.69898	0.000594901	0.47346	0.696783	0.90831	0.910781	-0.44879	0.575211	0.897427	-1.00704	-1.69839	0.223323	0.00247075	1.024	-1.90446
637798937	Synpcc7942_0529	6-phosphogluconolactonase	105.724	118.888	104.717	90.877	59.903	114.136	70.707	115.304	60.703	184.48	90.204	139.768	230.386	720	G - Carbohydrate transport and metabolism	map01110 Biosynthesis of secondary metabolites>map01070 Biosynthesis of plant hormones>map00030 Pentose phosphate pathway>map01120 Microbial metabolism in diverse environments>map01065 Biosynthesis of alkaloids derived from histidine and purine	EC:3.1.1.31	Entner-Doudoroff pathway, glucose-6P => glyceraldehyde-3P + pyruvate (map00030 map00030, map01065 map01065, map01070 map01070, map01110 map01110, map01120 map01120) >Pentose phosphate pathway (Pentose phosphate cycle) (map00030 map00030, map01065 map01065, map01070 map01070, map01110 map01110, map01120 map01120) >Pentose phosphate pathway, oxidative phase, glucose 6P => ribulose 5P (map00030 map0…	0.1693	-0.0138072	-0.218316	-0.819603	0.110451	-0.580378	0.12514	-0.800463	0.402731	1.12375	-0.183107	-0.601287	-0.690829	-0.925603	0.721019
637798946	Synpcc7942_0538	transketolase	711.626	699.655	2065.04	531.653	1427.36	1980.89	1299.19	509.02	1352.97	1698.65	823.161	704.587	939.485	2007	G - Carbohydrate transport and metabolism	map00710 Carbon fixation in photosynthetic organisms>map01110 Biosynthesis of secondary metabolites>map01070 Biosynthesis of plant hormones>map00030 Pentose phosphate pathway>map01120 Microbial metabolism in diverse environments>map01051 Biosynthesis of ansamycins>map01063 Biosynthesis of alkaloids derived from shikimate pathway>map01061 Biosynthesis of phenylpropanoids	EC:2.2.1.1	Pentose phosphate pathway (Pentose phosphate cycle) (map00030 map00030, map00710 map00710, map01051 map01051, map01061 map01061, map01063 map01063, map01070 map01070, map01110 map01110, map01120 map01120) >Pentose phosphate pathway, non-oxidative phase, fructose 6P => ribose 5P (map00030 map00030, map00710 map00710, map01051 map01051, map01061 map01061, map01063 map01063, map01070 map01070, map01…	-0.0244755	1.53698	-0.420634	1.00416	1.47696	0.868422	-0.483397	0.926939	-0.0143414	0.400751	1.56145	1.42479	-0.608537	1.41034	0.415092
637798979	Synpcc7942_0571	sugar (Glycoside-Pentoside-Hexuronide) transporter	60.404	90.598	54.748	74.753	23.364	55.72	44.01	17.848	23.038	109.546	68.284	77.819	17.898	1374	G - Carbohydrate transport and metabolism				0.584835	-0.141838	0.307487	-1.37036	-0.116449	-0.456813	-1.75888	-1.39063	0.365478	-1.75485	-0.726673	-1.67784	-0.340364	0.368253	-2.12032
637798992	Synpcc7942_0584	ribose 5-phosphate isomerase	76.271	135.393	138.547	46.653	197.213	137.518	117.284	139.919	145.114	85.353	82.342	59.921	160.898	726	G - Carbohydrate transport and metabolism	map00710 Carbon fixation in photosynthetic organisms>map01110 Biosynthesis of secondary metabolites>map01070 Biosynthesis of plant hormones>map00030 Pentose phosphate pathway>map01120 Microbial metabolism in diverse environments>map01065 Biosynthesis of alkaloids derived from histidine and purine	EC:5.3.1.6	Pentose phosphate pathway (Pentose phosphate cycle) (map00030 map00030, map00710 map00710, map01065 map01065, map01070 map01070, map01110 map01110, map01120 map01120) >Pentose phosphate pathway, non-oxidative phase, fructose 6P => ribose 5P (map00030 map00030, map00710 map00710, map01065 map01065, map01070 map01070, map01110 map01110, map01120 map01120) >Reductive pentose phosphate cycle (Calvin …	0.827947	0.861169	-0.709165	1.37055	0.850414	0.6208	0.875385	0.92798	-0.348073	1.07694	0.0332223	2.07971	-0.229614	0.0525948	1.42501
637799003	Synpcc7942_0592	6-phosphofructokinase	26.211	69.881	30.587	35.032	32.187	39.747	34.18	7.705	24.879	50.595	42.507	42.831	11.9	1083	G - Carbohydrate transport and metabolism	map01062 Biosynthesis of terpenoids and steroids>map01110 Biosynthesis of secondary metabolites>map01070 Biosynthesis of plant hormones>map00030 Pentose phosphate pathway>map01120 Microbial metabolism in diverse environments>map01063 Biosynthesis of alkaloids derived from shikimate pathway>map01065 Biosynthesis of alkaloids derived from histidine and purine>map01064 Biosynthesis of alkaloids deri…	EC:2.7.1.11	Formaldehyde assimilation, ribulose monophosphate pathway (map00010 map00010, map00030 map00030, map00051 map00051, map00052 map00052, map00680 map00680, map01061 map01061, map01062 map01062, map01063 map01063, map01064 map01064, map01065 map01065, map01066 map01066, map01070 map01070, map01110 map01110, map01120 map01120) >Glycolysis (Embden-Meyerhof pathway), glucose => pyruvate (map00010 map00…	1.41473	0.222746	0.418501	0.296306	0.600674	0.38298	-1.76631	-0.0752439	0.708483	-1.13921	-1.19198	-0.122195	-0.217694	1.69106	-1.84769
637799014	Synpcc7942_0603	Glucose-1-phosphate adenylyltransferase	181.341	212.952	240.049	147.39	218.647	315.918	346.077	129.006	187.547	241.841	190.644	231.461	192.662	1293	G - Carbohydrate transport and metabolism	map00520 Amino sugar and nucleotide sugar metabolism>map00500 Starch and sucrose metabolism	EC:2.7.7.27		0.231823	0.404624	-0.299067	0.269898	0.800845	0.932388	-0.491267	0.048547	0.352064	0.0873669	0.172801	0.568965	0.131543	0.539814	-0.264697
637799015	Synpcc7942_0604	ribulose-phosphate 3-epimerase	537.746	620.46	938.947	434.702	996.092	924.499	878.337	404.681	925.4	756.018	582.043	457.382	483.889	744	G - Carbohydrate transport and metabolism	map00710 Carbon fixation in photosynthetic organisms>map01110 Biosynthesis of secondary metabolites>map00030 Pentose phosphate pathway>map00040 Pentose and glucuronate interconversions>map01120 Microbial metabolism in diverse environments	EC:5.1.3.1	Pentose phosphate pathway (Pentose phosphate cycle) (map00030 map00030, map00040 map00040, map00710 map00710, map01110 map01110, map01120 map01120) >Pentose phosphate pathway, non-oxidative phase, fructose 6P => ribose 5P (map00030 map00030, map00040 map00040, map00710 map00710, map01110 map01110, map01120 map01120)	0.206413	0.804119	-0.306898	0.889354	0.781747	0.70785	-0.41014	0.783152	-0.233525	-0.152249	0.597706	1.19625	-0.0738972	1.19329	0.0812766
637799051	Synpcc7942_0639	enolase	143.341	456.742	503.581	120.94	926.754	373.188	456.358	140.398	711.35	455.726	196.352	123.736	145.846	1293	G - Carbohydrate transport and metabolism	map01062 Biosynthesis of terpenoids and steroids>map01110 Biosynthesis of secondary metabolites>map01070 Biosynthesis of plant hormones>map01120 Microbial metabolism in diverse environments>map01063 Biosynthesis of alkaloids derived from shikimate pathway>map01065 Biosynthesis of alkaloids derived from histidine and purine>map01064 Biosynthesis of alkaloids derived from ornithine, lysine and nico…	EC:4.2.1.11	Formaldehyde assimilation, serine pathway (map00010 map00010, map00680 map00680, map01061 map01061, map01062 map01062, map01063 map01063, map01064 map01064, map01065 map01065, map01066 map01066, map01070 map01070, map01110 map01110, map01120 map01120, map03018 map03018) >Gluconeogenesis, oxaloacetate => fructose-6P (map00010 map00010, map00680 map00680, map01061 map01061, map01062 map01062, map01…	1.67193	1.81277	-0.24516	2.69274	1.38045	1.67071	-0.0299289	2.31111	-0.212186	0.0249945	0.140844	2.93789	0.290263	2.34104	0.237181
637799197	Synpcc7942_0781	phosphoenolpyruvate synthase	152.833	41.22	19.878	434.239	23.591	62.109	31.816	13.396	48.846	62.042	107.025	63.564	60.172	2517	G - Carbohydrate transport and metabolism	map00720 Carbon fixation pathways in prokaryotes>map01120 Microbial metabolism in diverse environments>map00620 Pyruvate metabolism>map00680 Methane metabolism	EC:2.7.9.2	Dicarboxylate-hydroxybutyrate cycle (map00620 map00620, map00680 map00680, map00720 map00720, map01120 map01120) >Reductive citric acid cycle (Arnon-Buchanan cycle) (map00620 map00620, map00680 map00680, map00720 map00720, map01120 map01120)	-1.89054	-2.94271	1.50653	-2.69565	-1.29908	-2.26413	-3.51208	-1.64564	-1.26567	-1.34479	-1.05217	-4.20218	-0.96505	1.86644	-0.0791176
637799262	Synpcc7942_0846	hypothetical protein	119.678	189.778	133.559	116.145	77.43	81.84	106.361	103.654	58.102	140.113	97.773	132.313	107.837	819	G - Carbohydrate transport and metabolism	map01110 Biosynthesis of secondary metabolites>map01120 Microbial metabolism in diverse environments>map00010 Glycolysis / Gluconeogenesis	EC:5.1.3.15		0.665155	0.158319	-0.0432309	-0.628193	-0.54828	-0.170189	-0.207382	-1.0425	0.144797	-0.150306	-0.506836	-0.584963	0.378091	-0.835116	-0.295103
637799270	Synpcc7942_0854	hypothetical protein	38.979	57.353	78.672	26.884	64.908	66.223	67.261	21.882	53.054	75.56	45.184	37.664	37.881	2397	G - Carbohydrate transport and metabolism				0.557172	1.01315	-0.535949	0.735699	0.764635	0.787073	-0.832952	0.444764	-0.0495109	-0.0412227	0.455981	1.27165	0.0224379	1.27772	0.00828819
637799304	Synpcc7942_0888	mannose-1-phosphate guanylyltransferase-like	33.945	70.258	28.755	23.216	43.491	27.315	38.361	108.327	18.663	47.282	36.645	57.145	46.636	360	G - Carbohydrate transport and metabolism	map01110 Biosynthesis of secondary metabolites>map00520 Amino sugar and nucleotide sugar metabolism>map00051 Fructose and mannose metabolism	EC:5.3.1.8	Ascorbate biosynthesis, plants, glucose-6P => ascorbate (map00051 map00051, map00520 map00520, map01110 map01110)	1.04946	-0.239386	-0.54808	0.357518	-0.313506	0.176441	1.67412	-0.863018	0.751428	0.458245	-1.28885	0.905597	0.489947	-2.53714	-0.293183
637799305	Synpcc7942_0889	hypothetical protein	44.742	101.371	29.23	34.055	54.76	48.68	56.77	161.303	24.803	48.234	44.199	92.689	83.113	1818	G - Carbohydrate transport and metabolism				1.17994	-0.61418	-0.393763	0.291493	0.121699	0.343499	1.85007	-0.851115	1.05077	0.893444	-1.79412	0.685256	0.2218	-2.70119	-0.157324
637799366	Synpcc7942_0947	ATPase	16.329	35.942	19.224	14.93	13.277	19.73	20.582	10.763	12.647	44.232	17.967	25.397	12.177	1068	G - Carbohydrate transport and metabolism				1.13823	0.235472	-0.129222	-0.298507	0.272955	0.333947	-0.601356	-0.368641	0.637222	-0.423278	-0.902762	-0.169285	0.0609922	0.232715	-1.0605
637799367	Synpcc7942_0948	permease protein of sugar ABC transporter	16.142	37.016	14.378	10.625	13.558	22.782	23.291	11.003	11.21	55.436	17.938	26.27	18.277	828	G - Carbohydrate transport and metabolism				1.19733	-0.166956	-0.603356	-0.251675	0.497075	0.528953	-0.552922	-0.526033	0.702597	0.17921	-1.36429	0.351682	0.0318782	0.0268893	-0.523387
637799368	Synpcc7942_0949	permease protein of sugar ABC transporter	30.701	68.495	30.816	25.021	21.061	40.866	34.769	25.186	18.124	95.736	34.32	49.342	32.82	879	G - Carbohydrate transport and metabolism				1.15771	0.00539396	-0.295146	-0.543712	0.412615	0.179516	-0.285664	-0.760384	0.684531	0.0962896	-1.15232	-0.248566	-0.233099	-0.474721	-0.588241
637799369	Synpcc7942_0950	putative multiple sugar transport system substrate-binding protein	34.022	90.075	35.109	28.891	23.552	39.694	40.082	29.094	21.984	125.397	45.391	64.571	38.243	1317	G - Carbohydrate transport and metabolism				1.40466	0.045373	-0.235848	-0.530618	0.222453	0.236487	-0.225746	-0.630014	0.924418	0.168728	-1.35929	-0.294771	0.0140335	-0.404268	-0.755691
637799379	Synpcc7942_0960	ATPase	23.043	63.911	37.148	16.311	51.984	26.565	42.161	12.697	39.383	72.14	28.839	37.617	11.503	1254	G - Carbohydrate transport and metabolism				1.47174	0.688956	-0.498483	1.17374	0.205198	0.871581	-0.859841	0.773244	0.707056	-1.00232	-0.78278	1.67222	0.666382	1.63309	-1.70937
637799404	Synpcc7942_0985	hypothetical protein	120.851	92.375	203.095	98.439	112.854	101.863	101.333	69.017	107.279	231.911	96.857	89.629	79.676	1383	G - Carbohydrate transport and metabolism				-0.387655	0.748925	-0.295928	-0.0987719	-0.246599	-0.254125	-0.808206	-0.171862	-0.431192	-0.601012	1.13658	0.197156	-0.00752604	0.636344	-0.16982
637799439	Synpcc7942_1019	4-alpha-glucanotransferase	61.865	76.177	43.018	69.647	36.762	58.799	46.306	20.833	37.865	117.111	58.92	69.36	24.986	1500	G - Carbohydrate transport and metabolism	map00500 Starch and sucrose metabolism	EC:2.4.1.25		0.300232	-0.524183	0.170938	-0.750908	-0.0733318	-0.417924	-1.57025	-0.708259	0.16498	-1.308	-0.824415	-0.921846	-0.344592	0.861994	-1.47298
637799511	Synpcc7942_1085	1,4-alpha-glucan branching enzyme	33.671	93.941	73.39	25.494	40.786	43.545	51.771	23.951	40.487	87.483	50.75	72.646	35.851	2325	G - Carbohydrate transport and metabolism	map00500 Starch and sucrose metabolism	EC:2.4.1.18		1.48025	1.12408	-0.401349	0.276567	0.371001	0.620638	-0.491421	0.265952	1.10938	0.0905068	-0.356171	0.677916	0.249637	0.757373	-1.01887
637799529	Synpcc7942_1103	glucosamine-6-phosphate isomerase 2	15.477	29.404	19.799	13.521	16.412	12.885	15.405	14.191	10.03	17.767	14.493	21.302	22.612	732	G - Carbohydrate transport and metabolism	map00520 Amino sugar and nucleotide sugar metabolism	EC:3.5.99.6		0.925887	0.355302	-0.194924	0.0846252	-0.264433	-0.00672717	-0.12515	-0.625804	0.460863	0.546963	-0.570585	0.279549	0.257706	-0.500655	0.0860997
637799542	Synpcc7942_1116	Phosphoglycerate kinase	315.233	312.66	543.422	170.729	1413.78	529.666	688.74	185.86	1202.66	689.242	397.631	284.392	218.664	1209	G - Carbohydrate transport and metabolism	map00710 Carbon fixation in photosynthetic organisms>map01062 Biosynthesis of terpenoids and steroids>map01110 Biosynthesis of secondary metabolites>map01070 Biosynthesis of plant hormones>map01120 Microbial metabolism in diverse environments>map01063 Biosynthesis of alkaloids derived from shikimate pathway>map01065 Biosynthesis of alkaloids derived from histidine and purine>map01064 Biosynthesis…	EC:2.7.2.3	Gluconeogenesis, oxaloacetate => fructose-6P (map00010 map00010, map00710 map00710, map01061 map01061, map01062 map01062, map01063 map01063, map01064 map01064, map01065 map01065, map01066 map01066, map01070 map01070, map01110 map01110, map01120 map01120) >Glycolysis (Embden-Meyerhof pathway), glucose => pyruvate (map00010 map00010, map00710 map00710, map01061 map01061, map01062 map01062, map01063…	-0.0118239	0.785654	-0.88471	2.16507	0.748664	1.12754	-0.762202	1.93174	-0.148538	-0.527703	0.797478	3.04978	0.378877	2.69394	-0.379165
637799589	Synpcc7942_1163	hypothetical protein	16.236	23.448	7.482	9.071	8.206	12.969	8.894	3.258	6.243	17.808	12.865	25.739	13.673	1176	G - Carbohydrate transport and metabolism				0.530269	-1.1177	-0.839863	-0.984445	-0.324129	-0.868292	-2.31714	-1.37888	0.66476	-0.247866	-1.64797	-0.144582	-0.544163	0.938253	-0.912626
637799691	Synpcc7942_1261	triosephosphate isomerase	128.901	125.613	308.246	93.862	400.349	150.763	161.575	59.56	366.792	192.099	115.084	90.499	49.711	792	G - Carbohydrate transport and metabolism	map00710 Carbon fixation in photosynthetic organisms>map01110 Biosynthesis of secondary metabolites>map01120 Microbial metabolism in diverse environments>map00051 Fructose and mannose metabolism>map00010 Glycolysis / Gluconeogenesis>map00562 Inositol phosphate metabolism	EC:5.3.1.1	Gluconeogenesis, oxaloacetate => fructose-6P (map00010 map00010, map00051 map00051, map00562 map00562, map00710 map00710, map01110 map01110, map01120 map01120) >Glycolysis (Embden-Meyerhof pathway), glucose => pyruvate (map00010 map00010, map00051 map00051, map00562 map00562, map00710 map00710, map01110 map01110, map01120 map01120) >Glycolysis, core module involving three-carbon compounds (map000…	-0.0372777	1.25782	-0.45765	1.63499	0.226019	0.325941	-1.11385	1.5087	-0.51029	-1.37463	1.2951	2.09265	0.0999216	2.62255	-0.864337
637799698	Synpcc7942_1268	Phosphoglucomutase	39.982	56.513	37.233	29.023	30.726	61.169	46.334	42.954	32.133	32.401	28.279	40.616	52.737	1455	G - Carbohydrate transport and metabolism	map00521 Streptomycin biosynthesis>map01110 Biosynthesis of secondary metabolites>map00520 Amino sugar and nucleotide sugar metabolism>map00030 Pentose phosphate pathway>map01120 Microbial metabolism in diverse environments>map00230 Purine metabolism>map00051 Fructose and mannose metabolism>map00500 Starch and sucrose metabolism>map00010 Glycolysis / Gluconeogenesis>map00052 Galactose metabolism	EC:5.4.2.2	Ascorbate biosynthesis, plants, glucose-6P => ascorbate (map00051 map00051, map00520 map00520, map01110 map01110)	0.499232	-0.102769	-0.462154	-0.379891	0.61345	0.212721	0.103442	-0.315295	0.0226975	0.399465	-0.602001	0.0822633	-0.400729	-0.418737	0.376767
637799785	Synpcc7942_1354	putative export protein	18.112	50.025	36.074	19.32	15.392	14.009	9.88	8.134	7.125	139.192	39.256	45.778	4.028	1497	G - Carbohydrate transport and metabolism				1.4657	0.994014	0.0931492	-0.234765	-0.370592	-0.874363	-1.15491	-1.34598	1.33771	-2.16881	-0.47169	-0.327914	-0.503771	-0.191075	-3.50652
637799832	Synpcc7942_1400	Endo-1,4-beta-xylanase	82.593	117.399	12.917	132.805	213.178	46.682	52.948	32.177	177.238	41.592	26.394	12.613	9.589	1122	G - Carbohydrate transport and metabolism				0.507329	-2.67675	0.685218	1.36797	-0.823153	-0.641443	-1.35999	1.1016	-2.71111	-3.10657	-3.18408	0.682749	0.18171	2.46159	-0.395459
637799858	Synpcc7942_1426	Ribulose-bisphosphate carboxylase	2798.48	770.229	3931.12	1617.14	2815.27	2887.93	3595.45	1149.29	2092.17	2175.23	1561.56	3429.02	1218.3	1419	G - Carbohydrate transport and metabolism	map00710 Carbon fixation in photosynthetic organisms>map01120 Microbial metabolism in diverse environments>map00630 Glyoxylate and dicarboxylate metabolism	EC:4.1.1.39	Reductive pentose phosphate cycle (Calvin cycle) (map00630 map00630, map00710 map00710, map01120 map01120) >Reductive pentose phosphate cycle, RuBP + CO2 => glyceraldehyde-3P (map00630 map00630, map00710 map00710, map01120 map01120)	-1.86129	0.490296	-0.791203	0.0086278	0.0453883	0.361527	-1.28391	-0.419648	0.29315	-1.19977	2.35158	0.799831	0.316138	0.864261	-1.49292
637799875	Synpcc7942_1443	ketose-bisphosphate aldolase Fructose-bisphosphate aldolase, class II, Calvin cycle subtype	2896.7	3156.85	4744.27	1980.87	2811.92	4091.96	4157.93	3579.38	2642.15	3609.25	2496.35	2778.9	5650.76	1074	G - Carbohydrate transport and metabolism	map00710 Carbon fixation in photosynthetic organisms>map01110 Biosynthesis of secondary metabolites>map00030 Pentose phosphate pathway>map01120 Microbial metabolism in diverse environments>map00051 Fructose and mannose metabolism>map00680 Methane metabolism>map00010 Glycolysis / Gluconeogenesis	EC:4.1.2.13	Formaldehyde assimilation, ribulose monophosphate pathway (map00010 map00010, map00030 map00030, map00051 map00051, map00680 map00680, map00710 map00710, map01110 map01110, map01120 map01120) >Formaldehyde assimilation, xylulose monophosphate pathway (map00010 map00010, map00030 map00030, map00051 map00051, map00680 map00680, map00710 map00710, map01110 map01110, map01120 map01120) >Gluconeogenes…	0.124075	0.711778	-0.548274	-0.0428522	0.498385	0.521457	0.3053	-0.132699	-0.0598959	0.964035	0.587703	0.505422	0.0230724	-0.437999	1.02393
637799949	Synpcc7942_1516	phosphoglycerate mutase	36.145	50.359	42.866	31.565	28.569	30.969	36.949	24.046	22.982	66.555	39.863	44.689	22.26	648	G - Carbohydrate transport and metabolism	map01062 Biosynthesis of terpenoids and steroids>map01110 Biosynthesis of secondary metabolites>map01070 Biosynthesis of plant hormones>map01120 Microbial metabolism in diverse environments>map01063 Biosynthesis of alkaloids derived from shikimate pathway>map01065 Biosynthesis of alkaloids derived from histidine and purine>map01064 Biosynthesis of alkaloids derived from ornithine, lysine and nico…	EC:5.4.2.1	Gluconeogenesis, oxaloacetate => fructose-6P (map00010 map00010, map00680 map00680, map01061 map01061, map01062 map01062, map01063 map01063, map01064 map01064, map01065 map01065, map01066 map01066, map01070 map01070, map01110 map01110, map01120 map01120) >Glycolysis (Embden-Meyerhof pathway), glucose => pyruvate (map00010 map00010, map00680 map00680, map01061 map01061, map01062 map01062, map01063…	0.478454	0.246038	-0.19547	-0.339346	-0.222971	0.0317392	-0.587999	-0.653292	0.306124	-0.699342	-0.232416	-0.143875	0.254711	-0.0652926	-1.00547
637800004	Synpcc7942_1571	MIP family channel proteins	8.958	19.225	12.567	10.59	3.526	4.831	4.641	6.517	2.223	24.084	14.578	26.854	5.401	810	G - Carbohydrate transport and metabolism				1.10174	0.488392	0.241454	-1.34514	-0.890855	-0.948741	-0.458969	-2.01067	1.58389	-0.72995	-0.613343	-1.5866	-0.0578862	-1.5517	-2.31384
637800008	Synpcc7942_1575	Glycogen debranching enzyme	14.434	21.525	25.719	14.028	5.294	6.081	7.109	2.83	3.69	49.917	32.465	28.307	2.543	2046	G - Carbohydrate transport and metabolism				0.576542	0.833363	-0.0411618	-1.44704	-1.24709	-1.02175	-2.3506	-1.96778	0.971688	-2.50487	0.256821	-1.40588	0.225338	0.382819	-3.47656
637800087	Synpcc7942_1650	phosphorylase kinase alpha subunit	37.167	105.77	39.086	37.369	52.487	47.909	45.902	31.957	44.702	43.416	34.652	35.144	47.548	3240	G - Carbohydrate transport and metabolism	map04020 Calcium signaling pathway>map04910 Insulin signaling pathway			1.50884	0.0726297	0.00781971	0.497938	0.366274	0.304535	-0.21789	0.266317	-0.0807438	0.355362	-1.43621	0.490118	-0.0617397	0.484207	0.436106
637800141	Synpcc7942_1703	putative alpha-mannosidase	52.563	66.448	73.766	36.799	43.445	57.342	46.274	39.891	41.744	81.025	41.002	43.124	36.261	3078	G - Carbohydrate transport and metabolism	map00511 Other glycan degradation	EC:3.2.1.24		0.338178	0.488908	-0.514381	-0.274857	0.125545	-0.183846	-0.397984	-0.332479	-0.285557	-0.535629	0.15073	0.239524	-0.30939	0.0655056	-0.250072
637800181	Synpcc7942_1742	glyceraldehyde-3-phosphate dehydrogenase, type I	1196.06	2193.32	3033.16	541.219	3758.98	2638.73	2432.57	1514.8	2736.59	1275.68	1226.43	1104.4	2281.51	1020	G - Carbohydrate transport and metabolism	map00710 Carbon fixation in photosynthetic organisms>map01110 Biosynthesis of secondary metabolites>map01120 Microbial metabolism in diverse environments>map00010 Glycolysis / Gluconeogenesis	EC:1.2.1.59	Glycolysis (Embden-Meyerhof pathway), glucose => pyruvate (map00010 map00010, map00710 map00710, map01110 map01110, map01120 map01120) >Glycolysis, core module involving three-carbon compounds (map00010 map00010, map00710 map00710, map01110 map01110, map01120 map01120) >Reductive pentose phosphate cycle (Calvin cycle) (map00010 map00010, map00710 map00710, map01110 map01110, map01120 map01120) >R…	0.87483	1.34253	-1.144	1.65205	1.14156	1.0242	0.340835	1.19409	-0.115023	0.9317	0.467701	2.79606	-0.117361	0.853258	1.04672
637800203	Synpcc7942_1762	hypothetical protein	226.972	362.187	173.957	168.285	206.775	233.434	211.325	225.243	149.359	270.745	171.991	235.715	191.759	1452	G - Carbohydrate transport and metabolism				0.67422	-0.383784	-0.431608	-0.134453	0.0405004	-0.103051	-0.0110321	-0.60373	0.0545292	-0.24322	-1.058	0.297155	-0.143551	-0.592698	-0.297749
637800204	Synpcc7942_1763	inositol monophosphate family protein	26.889	70.122	45.081	19.201	54.345	48.761	40.11	39.403	35.69	60.015	27.935	30.718	48.649	819	G - Carbohydrate transport and metabolism	map00521 Streptomycin biosynthesis>map01110 Biosynthesis of secondary metabolites>map04070 Phosphatidylinositol signaling system>map00562 Inositol phosphate metabolism	EC:3.1.3.25	Inositol phosphate metabolism, Ins(1,3,4,5)P4 => Ins(1,3,4)P3 => myo-inositol (map00521 map00521, map00562 map00562, map01110 map01110, map04070 map04070)	1.38285	0.745503	-0.485835	1.01513	0.858712	0.576946	0.551289	0.408504	0.192068	0.855394	-0.637348	1.50097	-0.281766	-0.142786	0.663326
637800232	Synpcc7942_1791	hypothetical protein	22.657	44.538	28.616	18.328	93.213	41.159	31.338	634.819	13.225	40.464	12.39	35.727	113.257	1236	G - Carbohydrate transport and metabolism				0.97508	0.336865	-0.305907	2.04057	0.861251	0.467956	4.80832	-0.776689	0.657058	2.32157	-0.638215	2.34648	-0.393295	-5.58501	1.66451
637800306	Synpcc7942_1865	NAD(+) kinase	41.878	53.633	41.775	45.611	34.427	64.932	38.063	41.418	32.715	117.016	47.98	61.462	74.969	921	G - Carbohydrate transport and metabolism	map00760 Nicotinate and nicotinamide metabolism	EC:2.7.1.23		0.356928	-0.00355272	0.123189	-0.282652	0.632737	-0.137803	-0.0159347	-0.35624	0.553502	0.840102	-0.360481	-0.405841	-0.77054	-0.340306	0.286599
637800381	Synpcc7942_1939	glyceraldehyde-3-phosphate dehydrogenase, type I	3.43	4.059	13.431	1.646	1.867	37.352	7.748	1.36	0.968	15.174	9.023	8.108	4.602	1002	G - Carbohydrate transport and metabolism	map01062 Biosynthesis of terpenoids and steroids>map01110 Biosynthesis of secondary metabolites>map01070 Biosynthesis of plant hormones>map01120 Microbial metabolism in diverse environments>map01063 Biosynthesis of alkaloids derived from shikimate pathway>map01065 Biosynthesis of alkaloids derived from histidine and purine>map05010 Alzheimer&#39;s disease>map01064 Biosynthesis of alkaloids derive…	EC:1.2.1.12	Gluconeogenesis, oxaloacetate => fructose-6P (map00010 map00010, map01061 map01061, map01062 map01062, map01063 map01063, map01064 map01064, map01065 map01065, map01066 map01066, map01070 map01070, map01110 map01110, map01120 map01120, map05010 map05010) >Glycolysis (Embden-Meyerhof pathway), glucose => pyruvate (map00010 map00010, map01061 map01061, map01062 map01062, map01063 map01063, map01064…	0.242916	1.96929	-1.05924	-0.877487	3.44491	1.17562	-1.3346	-1.82513	1.24114	0.424052	1.72637	0.181758	-2.26929	-0.490528	-0.817085
637800430	Synpcc7942_1985	hypothetical protein	73.044	70.674	41.492	69.13	29.189	61.281	38.481	58.194	38.119	63.11	46.23	43.678	135.688	894	G - Carbohydrate transport and metabolism				-0.0475862	-0.815933	-0.0794538	-1.32334	-0.253326	-0.924619	-0.327895	-0.938255	-0.741859	0.893455	-0.768346	-1.24389	-0.671294	-0.61036	1.63531
637800438	Synpcc7942_1993	hypothetical protein	13.324	18.847	45.008	5.844	18.711	24.075	16.975	6.856	14.723	305.821	15.153	16.036	4.189	621	G - Carbohydrate transport and metabolism	map00270 Cysteine and methionine metabolism	EC:4.2.1.109	map00270 Methionine salvage pathway	0.500308	1.75615	-1.189	0.489859	0.853509	0.349384	-0.958588	0.144044	0.267287	-1.66935	1.25585	1.67886	-0.504124	1.10263	-1.93664
637800474	Synpcc7942_2029	Glucose-6-phosphate isomerase	97.937	217.814	75.992	75.045	87.612	143.776	88.513	54.887	88.033	252.173	132.829	154.895	73.68	1587	G - Carbohydrate transport and metabolism	map01062 Biosynthesis of terpenoids and steroids>map01110 Biosynthesis of secondary metabolites>map01070 Biosynthesis of plant hormones>map00520 Amino sugar and nucleotide sugar metabolism>map00030 Pentose phosphate pathway>map01120 Microbial metabolism in diverse environments>map01063 Biosynthesis of alkaloids derived from shikimate pathway>map01065 Biosynthesis of alkaloids derived from histidi…	EC:5.3.1.9	Ascorbate biosynthesis, plants, glucose-6P => ascorbate (map00010 map00010, map00030 map00030, map00500 map00500, map00520 map00520, map01061 map01061, map01062 map01062, map01063 map01063, map01064 map01064, map01065 map01065, map01066 map01066, map01070 map01070, map01110 map01110, map01120 map01120) >Entner-Doudoroff pathway, glucose-6P => glyceraldehyde-3P + pyruvate (map00010 map00010, map00…	1.15317	-0.366006	-0.384098	-0.160726	0.553897	-0.145965	-0.83539	-0.15381	0.661365	-0.410581	-1.51918	0.223373	-0.699862	0.68158	-1.07195
637800477	Synpcc7942_2032	multidrug-efflux transporter quinolene resistance protein NorA	18.17	58.88	25.351	18.19	19.512	32.688	41.99	8.722	13.609	37.897	24.4	19.913	12.508	1191	G - Carbohydrate transport and metabolism				1.69622	0.480484	0.00158712	0.102803	0.847203	1.20849	-1.05883	-0.416997	0.132152	-0.538707	-1.21574	0.101216	0.361285	0.64183	-0.670859
637800523	Synpcc7942_2078	phosphoglycerate mutase	31.276	72.179	170.641	26.331	15.872	40.513	31.587	19.588	16.259	275.507	69.876	59.672	53.842	639	G - Carbohydrate transport and metabolism	map01062 Biosynthesis of terpenoids and steroids>map01110 Biosynthesis of secondary metabolites>map01070 Biosynthesis of plant hormones>map01120 Microbial metabolism in diverse environments>map01063 Biosynthesis of alkaloids derived from shikimate pathway>map01065 Biosynthesis of alkaloids derived from histidine and purine>map01064 Biosynthesis of alkaloids derived from ornithine, lysine and nico…	EC:5.4.2.1	Gluconeogenesis, oxaloacetate => fructose-6P (map00010 map00010, map00680 map00680, map01061 map01061, map01062 map01062, map01063 map01063, map01064 map01064, map01065 map01065, map01066 map01066, map01070 map01070, map01110 map01110, map01120 map01120) >Glycolysis (Embden-Meyerhof pathway), glucose => pyruvate (map00010 map00010, map00680 map00680, map01061 map01061, map01062 map01062, map01063…	1.20652	2.44784	-0.248294	-0.978572	0.373329	0.0142749	-0.675086	-0.943817	0.931998	0.783676	1.24131	-0.730278	-0.359054	-0.268732	-0.148322
637800525	Synpcc7942_2080	Fructose-6-phosphate phosphoketolase	41.846	148.596	216.403	47.235	34.842	334.885	88.62	110.468	40.18	501.932	136.664	162.38	245.165	2391	G - Carbohydrate transport and metabolism	map00710 Carbon fixation in photosynthetic organisms>map01120 Microbial metabolism in diverse environments	EC:4.1.2.22		1.82823	2.37056	0.174767	-0.264262	3.0005	1.08254	1.40047	-0.0586122	1.95621	2.55059	0.542325	-0.439029	-1.91796	-1.45908	0.594379
637800577	Synpcc7942_2132	phosphoglucosamine mutase	131.151	449.248	95.202	111.441	161.065	190.85	191.592	79.087	113.05	157.761	121.835	241.197	64.156	1419	G - Carbohydrate transport and metabolism	map00520 Amino sugar and nucleotide sugar metabolism	EC:5.4.2.10		1.77628	-0.462165	-0.234949	0.296414	0.54121	0.546809	-0.729716	-0.214268	0.878983	-1.03157	-2.23845	0.531363	0.00559814	0.515449	-1.91056
637800645	Synpcc7942_2200	hypothetical protein	130.657	77.818	86.616	154.224	28.22	70.564	32.886	25.267	35.196	268.028	102.567	76.17	49.263	492	G - Carbohydrate transport and metabolism				-0.747609	-0.593079	0.239243	-2.21099	-0.88878	-1.99024	-2.37046	-1.8923	-0.77849	-1.40721	0.15453	-2.45024	-1.10146	0.478157	-0.628718
637800685	Synpcc7942_2238	glucose transport protein	12.136	27.319	24.247	15.299	10.918	9.85	8.079	4.63	9.588	69.019	26.647	26.836	2.839	1416	G - Carbohydrate transport and metabolism				1.17061	0.998513	0.334144	-0.152584	-0.301097	-0.587044	-1.39021	-0.339991	1.14488	-2.09584	-0.172098	-0.486729	-0.285947	1.05022	-3.24071
637800717	Synpcc7942_2270	glucanase	43.538	62.963	76.347	45.475	47	42.075	42.634	46.399	41.961	73.637	43.141	43.678	90.929	1035	G - Carbohydrate transport and metabolism				0.532229	0.810296	0.0627985	0.110386	-0.0493119	-0.0302707	0.0918186	-0.0532261	0.00463166	1.06247	0.278067	0.0475871	0.0190411	-0.145045	1.05783
637800745	Synpcc7942_2297	transaldolase	900.329	1123.39	465.717	1418.08	210.467	1685.01	364.642	424.741	314.305	2547.17	1033.11	1039.81	838.608	1194	G - Carbohydrate transport and metabolism	map01110 Biosynthesis of secondary metabolites>map01070 Biosynthesis of plant hormones>map00030 Pentose phosphate pathway>map01120 Microbial metabolism in diverse environments>map01063 Biosynthesis of alkaloids derived from shikimate pathway>map01061 Biosynthesis of phenylpropanoids	EC:2.2.1.2	Pentose phosphate pathway (Pentose phosphate cycle) (map00030 map00030, map01061 map01061, map01063 map01063, map01070 map01070, map01110 map01110, map01120 map01120) >Pentose phosphate pathway, non-oxidative phase, fructose 6P => ribose 5P (map00030 map00030, map01061 map01061, map01063 map01063, map01070 map01070, map01110 map01110, map01120 map01120)	0.31933	-0.950999	0.655416	-2.09686	0.904236	-1.30397	-1.08387	-1.51829	0.2078	-0.102456	-1.27033	-2.75227	-2.20821	-0.434418	-0.310256
637800752	Synpcc7942_2304	NAD(+) kinase	55.05	45.056	96.038	49.354	50.094	42.191	52.341	33.577	43.159	81.668	44.419	40.68	29.622	918	G - Carbohydrate transport and metabolism	map00760 Nicotinate and nicotinamide metabolism	EC:2.7.1.23		-0.289023	0.802863	-0.157576	-0.136105	-0.383807	-0.0728011	-0.713269	-0.351081	-0.436423	-0.894074	1.09189	0.0214708	0.311006	0.362188	-0.457651
637800781	Synpcc7942_2333	opcA protein	131.765	450.498	234.812	137.995	103.034	207.953	122.208	126.449	87.022	1139.02	358.949	444.121	115.933	1338	G - Carbohydrate transport and metabolism				1.77355	0.833539	0.0666488	-0.354847	0.65829	-0.108628	-0.0594116	-0.598515	1.75299	-0.184676	-0.940015	-0.421496	-0.766919	-0.539104	-1.93766
637800782	Synpcc7942_2334	glucose-6-phosphate 1-dehydrogenase	99.697	350.323	154.896	94.003	62.698	158.022	85.653	98.674	62.005	751.444	243.428	327.497	94.138	1536	G - Carbohydrate transport and metabolism	map01110 Biosynthesis of secondary metabolites>map01070 Biosynthesis of plant hormones>map00030 Pentose phosphate pathway>map01120 Microbial metabolism in diverse environments>map01065 Biosynthesis of alkaloids derived from histidine and purine>map00480 Glutathione metabolism	EC:1.1.1.49	Entner-Doudoroff pathway, glucose-6P => glyceraldehyde-3P + pyruvate (map00030 map00030, map00480 map00480, map01065 map01065, map01070 map01070, map01110 map01110, map01120 map01120) >Pentose phosphate pathway (Pentose phosphate cycle) (map00030 map00030, map00480 map00480, map01065 map01065, map01070 map01070, map01110 map01110, map01120 map01120) >Pentose phosphate pathway, oxidative phase, gl…	1.81306	0.635678	-0.0848433	-0.669131	0.664503	-0.219046	-0.0148801	-0.685166	1.71586	-0.0827729	-1.17739	-0.584287	-0.88355	-0.670285	-1.79863
637800783	Synpcc7942_2335	fructose-1,6-bisphosphatase I	102.204	350.178	173.531	115.069	60.51	173.437	86.453	106.373	61.435	871.083	282.734	359.296	88.645	1035	G - Carbohydrate transport and metabolism	map00710 Carbon fixation in photosynthetic organisms>map04910 Insulin signaling pathway>map01110 Biosynthesis of secondary metabolites>map00030 Pentose phosphate pathway>map01120 Microbial metabolism in diverse environments>map00051 Fructose and mannose metabolism>map00680 Methane metabolism>map00010 Glycolysis / Gluconeogenesis>map01061 Biosynthesis of phenylpropanoids	EC:3.1.3.11	Formaldehyde assimilation, xylulose monophosphate pathway (map00010 map00010, map00030 map00030, map00051 map00051, map00680 map00680, map00710 map00710, map01061 map01061, map01110 map01110, map01120 map01120, map04910 map04910) >Gluconeogenesis, oxaloacetate => fructose-6P (map00010 map00010, map00030 map00030, map00051 map00051, map00680 map00680, map00710 map00710, map01061 map01061, map01110…	1.77664	0.763742	0.171048	-0.756206	0.76296	-0.241464	0.0576803	-0.734319	1.81372	-0.20534	-1.0129	-0.927254	-1.00442	-0.791999	-2.01906
637800865	Synpcc7942_2417	transcriptional regulator, ABC transporter	43.839	85.712	36.114	27.709	37.957	112.624	37.631	38.875	31.897	43.81	25.65	50.095	37.729	1266	G - Carbohydrate transport and metabolism				0.967282	-0.279657	-0.66186	-0.207849	1.36123	-0.220293	-0.173372	-0.458794	0.192452	-0.216541	-1.24694	0.454011	-1.58152	-0.285422	-0.408993
637800911	Synpcc7942_2462	probable sugar kinase	19.178	34.224	40.136	9.701	30.902	28.277	33.171	12.363	23.197	42.551	20.309	27.414	12.183	1281	G - Carbohydrate transport and metabolism				0.835556	1.06544	-0.983247	0.688248	0.560177	0.79047	-0.633423	0.274486	0.515461	-0.654583	0.229888	1.67149	0.230293	0.907909	-1.17004
637800913	Synpcc7942_2464	N-acylglucosamine-6-phosphate 2-epimerase	38.789	104.864	133.286	52.861	79.312	104.359	63.596	148.856	71.941	177.437	62.031	87.168	112.311	699	G - Carbohydrate transport and metabolism	map00520 Amino sugar and nucleotide sugar metabolism	EC:5.1.3.9		1.4348	1.78081	0.446556	1.03189	1.42784	0.713288	1.9402	0.891167	1.16815	1.53378	0.346006	0.585335	-0.714547	-1.04903	0.365629
637800967	Synpcc7942_2518	Glycogen/starch synthase, ADP-glucose type	95.607	127.568	173.148	79.527	105.444	137.518	159.048	79.179	94.98	368.896	97.665	96.353	114.256	1398	G - Carbohydrate transport and metabolism	map00500 Starch and sucrose metabolism	EC:2.4.1.21		0.416078	0.856818	-0.265672	0.141289	0.524432	0.734274	-0.271998	-0.00949249	0.0112133	0.257082	0.440739	0.40696	0.209842	0.262506	0.245868
637801035	Synpcc7942_2582	myo-inositol-1(or 4)-monophosphatase	37.94	55.627	63.387	21.94	61.814	60.545	43.642	29.729	55.446	70.848	33.782	41.924	26.897	822	G - Carbohydrate transport and metabolism	map00521 Streptomycin biosynthesis>map01110 Biosynthesis of secondary metabolites>map04070 Phosphatidylinositol signaling system>map00562 Inositol phosphate metabolism	EC:3.1.3.25	Inositol phosphate metabolism, Ins(1,3,4,5)P4 => Ins(1,3,4)P3 => myo-inositol (map00521 map00521, map00562 map00562, map01110 map01110, map04070 map04070)	0.552066	0.740467	-0.790156	0.704214	0.674288	0.201998	-0.351849	0.547364	0.144057	-0.496274	0.188402	1.49437	-0.472291	0.899212	-0.640331
637798905	Synpcc7942_0498	mannose-1-phosphate guanyltransferase	55.09	34.878	13.314	55.422	10.693	32.648	18.04	5.995	12.261	54.736	38.127	38.466	4.374	2514	G - Carbohydrate transport and metabolism> J - Translation, ribosomal structure and biogenesis> M - Cell wall/membrane/envelope biogenesis	map01110 Biosynthesis of secondary metabolites>map00520 Amino sugar and nucleotide sugar metabolism>map00051 Fructose and mannose metabolism	EC:2.7.7.13	Ascorbate biosynthesis, plants, glucose-6P => ascorbate (map00051 map00051, map00520 map00520, map01110 map01110) >Nucleotide sugar biosynthesis, eukaryotes (map00051 map00051, map00520 map00520, map01110 map01110) >Nucleotide sugar biosynthesis, prokaryotes (map00051 map00051, map00520 map00520, map01110 map01110)	-0.659473	-2.04885	0.00866831	-2.36512	-0.754796	-1.61059	-3.19996	-2.16771	-0.518207	-3.65477	-1.38937	-2.37379	-0.855795	1.03224	-3.13656
637800556	Synpcc7942_2111	xylose repressor	24.086	39.501	20.688	8.347	16.683	38.414	26.43	20.608	8.687	23.775	14.412	25.226	17.689	909	G - Carbohydrate transport and metabolism> K - Transcription	map01062 Biosynthesis of terpenoids and steroids>map00521 Streptomycin biosynthesis>map01110 Biosynthesis of secondary metabolites>map01070 Biosynthesis of plant hormones>map00520 Amino sugar and nucleotide sugar metabolism>map01120 Microbial metabolism in diverse environments>map01063 Biosynthesis of alkaloids derived from shikimate pathway>map01065 Biosynthesis of alkaloids derived from histidi…	EC:2.7.1.2	Glycolysis (Embden-Meyerhof pathway), glucose => pyruvate (map00010 map00010, map00052 map00052, map00500 map00500, map00520 map00520, map00521 map00521, map00524 map00524, map01061 map01061, map01062 map01062, map01063 map01063, map01064 map01064, map01065 map01065, map01066 map01066, map01070 map01070, map01110 map01110, map01120 map01120)	0.713694	-0.219401	-1.52887	-0.529816	0.673437	0.133982	-0.22499	-1.47126	0.0667166	-0.445342	-0.933095	0.999049	-0.539456	-1.24627	-0.512059
637798467	Synpcc7942_0061	CDP-glucose 4,6-dehydratase	40.821	63.796	84.317	64.471	37.182	34.625	38.68	12.691	36.854	121.888	42.752	93.155	19.438	1107	G - Carbohydrate transport and metabolism> M - Cell wall/membrane/envelope biogenesis	map00520 Amino sugar and nucleotide sugar metabolism	EC:4.2.1.45		0.644154	1.04651	0.659339	-0.134707	-0.237497	-0.0777237	-1.68551	-0.14749	1.19032	-1.07043	0.402358	-0.794046	0.159774	1.53802	-2.26075
637798628	Synpcc7942_0222	hypothetical protein	18.059	25.169	14.527	11.289	28.053	24.767	24.411	19.151	20.612	27.464	15.642	14.66	20.182	867	G - Carbohydrate transport and metabolism> M - Cell wall/membrane/envelope biogenesis				0.47893	-0.313981	-0.6778	0.635437	0.455701	0.434813	0.0847017	0.190766	-0.300833	0.160351	-0.792911	1.31324	-0.0208877	0.106065	0.461184
637798908	Synpcc7942_0501	Nucleoside-diphosphate-sugar epimerase-like	76.259	61.555	50.62	75.171	59.597	109.125	70.795	92.734	58.945	101.65	67.171	65.215	209.038	651	G - Carbohydrate transport and metabolism> M - Cell wall/membrane/envelope biogenesis				-0.309032	-0.5912	-0.0207314	-0.355668	0.517002	-0.10726	0.282191	-0.371538	-0.225704	1.45479	-0.282169	-0.334936	-0.624262	-0.653729	1.68049
637798986	Synpcc7942_0578	sulfolipid biosynthesis protein	358.717	249.406	749.345	209.477	264.544	739.309	484.821	226.145	254.374	753.23	311.252	279.082	333.961	1209	G - Carbohydrate transport and metabolism> M - Cell wall/membrane/envelope biogenesis	map00520 Amino sugar and nucleotide sugar metabolism>map00561 Glycerolipid metabolism	EC:3.13.1.1		-0.52435	1.06278	-0.776054	-0.439338	1.04333	0.434606	-0.665598	-0.495895	-0.362157	-0.103166	1.58713	0.336716	-0.608725	0.169703	0.258991
637799513	Synpcc7942_1087	hypothetical protein	121.679	72.026	184.21	63.5	232.795	91.901	113.648	40.085	203.96	103.768	92.443	64.374	66.209	975	G - Carbohydrate transport and metabolism> M - Cell wall/membrane/envelope biogenesis				-0.756491	0.598271	-0.938252	0.93598	-0.404928	-0.0985079	-1.60195	0.745206	-0.91853	-0.877981	1.35476	1.87423	0.30642	2.34715	0.0405492
637799552	Synpcc7942_1126	ABC transporter permease protein	60.289	88.247	65.371	32.569	38.845	60.877	60.65	56.561	34.633	61.687	35.84	65.359	50.468	834	G - Carbohydrate transport and metabolism> M - Cell wall/membrane/envelope biogenesis	map02010 ABC transporters		map02010 Lipopolysaccharide transport system	0.549652	0.116756	-0.888395	-0.634166	0.0140025	0.00861285	-0.0920872	-0.799747	0.116491	-0.256526	-0.432896	0.254229	-0.00538962	-0.70766	-0.373017
637799575	Synpcc7942_1149	dTDP-glucose 46-dehydratase	50.371	115.618	58.569	33.958	40.476	88.438	83.471	36.305	33.5	68.836	58.578	74.225	48.356	978	G - Carbohydrate transport and metabolism> M - Cell wall/membrane/envelope biogenesis	map00521 Streptomycin biosynthesis>map00523 Polyketide sugar unit biosynthesis>map01110 Biosynthesis of secondary metabolites>map01055 Biosynthesis of vancomycin group antibiotics	EC:4.2.1.46		1.1987	0.217544	-0.568842	-0.315527	0.812073	0.728682	-0.472425	-0.588432	0.559312	-0.0588985	-0.981157	0.253315	-0.0833913	-0.116007	-0.61821
637799586	Synpcc7942_1160	hypothetical protein	7.189	29.548	4.203	7.916	5.998	7.334	8.416	2.64	5.753	11.225	12.26	15.091	39.279	903	G - Carbohydrate transport and metabolism> M - Cell wall/membrane/envelope biogenesis				2.0392	-0.774372	0.138981	-0.26131	0.0288092	0.227344	-1.44525	-0.321477	1.06983	2.4499	-2.81357	-0.40029	0.198534	1.12378	1.38007
637799673	Synpcc7942_1244	ATPase	28.712	45.814	48.744	20.825	19.406	37.386	41.896	14.617	11.944	44.096	21.306	23.201	17.293	1299	G - Carbohydrate transport and metabolism> M - Cell wall/membrane/envelope biogenesis	map02010 ABC transporters		map02010 Lipopolysaccharide transport system	0.674135	0.763571	-0.463337	-0.565151	0.380844	0.545159	-0.974007	-1.26537	-0.307467	-0.731466	0.0894361	-0.101814	0.164314	-0.291361	-0.423999
637800042	Synpcc7942_1608	Mannose-1-phosphate guanylyltransferase/mannose-6-phosphate isomerase	67.8	163.696	91.527	71.909	57.406	121.902	111.91	63.348	50.009	122.145	63.073	97.02	90.979	1410	G - Carbohydrate transport and metabolism> M - Cell wall/membrane/envelope biogenesis	map01110 Biosynthesis of secondary metabolites>map00520 Amino sugar and nucleotide sugar metabolism>map00051 Fructose and mannose metabolism	EC:2.7.7.22	Ascorbate biosynthesis, plants, glucose-6P => ascorbate (map00051 map00051, map00520 map00520, map01110 map01110) >Nucleotide sugar biosynthesis, eukaryotes (map00051 map00051, map00520 map00520, map01110 map01110) >Nucleotide sugar biosynthesis, prokaryotes (map00051 map00051, map00520 map00520, map01110 map01110)	1.27166	0.432912	0.0848871	-0.240084	0.846365	0.722982	-0.0979862	-0.439098	0.516997	0.424248	-0.83875	-0.324971	-0.123383	-0.341111	-0.0927486
637800138	Synpcc7942_1700	GDP-fucose synthetase NAD dependent epimerase/dehydratase	15.76	36.212	41.079	8.844	27.197	22.616	27.585	6.848	19.717	47.662	18.451	18.58	8.508	945	G - Carbohydrate transport and metabolism> M - Cell wall/membrane/envelope biogenesis	map00520 Amino sugar and nucleotide sugar metabolism>map00051 Fructose and mannose metabolism	EC:1.1.1.271		1.2002	1.38213	-0.833497	0.78718	0.521076	0.807616	-1.20251	0.323173	0.237483	-0.889376	0.181933	1.62068	0.28654	1.52569	-1.12686
637800267	Synpcc7942_1826	mRNA-binding protein	32.567	45.277	35.898	21.013	39.723	44.524	31.663	15.457	26.103	57.051	22.623	30.88	18.701	942	G - Carbohydrate transport and metabolism> M - Cell wall/membrane/envelope biogenesis	map00520 Amino sugar and nucleotide sugar metabolism>map00052 Galactose metabolism	EC:5.1.3.2	Nucleotide sugar biosynthesis, eukaryotes (map00052 map00052, map00520 map00520) >Nucleotide sugar biosynthesis, prokaryotes (map00052 map00052, map00520 map00520)	0.475368	0.140493	-0.632129	0.286564	0.451172	-0.0406129	-1.07515	-0.319195	-0.0767381	-0.800295	-0.334875	0.918692	-0.491785	0.755955	-0.723557
637800873	Synpcc7942_2425	chaperon-like protein for quinone binding in photosystem II	25.379	40.994	135.803	14.845	83.951	27.299	65.593	94.962	64.662	47.863	36.02	67.898	51.074	963	G - Carbohydrate transport and metabolism> M - Cell wall/membrane/envelope biogenesis				0.691778	2.41981	-0.773658	1.72591	0.105213	1.36991	1.90372	1.34928	1.41973	1.00895	1.72803	2.49957	1.26469	-0.554432	-0.41078
637800836	Synpcc7942_2388	Oxalate decarboxylase	114.347	185.406	148.937	243.341	65.731	155.226	56.852	12.663	72.936	980.217	234.104	99.899	17.886	1170	G - Carbohydrate transport and metabolism> R - General function prediction only	map00630 Glyoxylate and dicarboxylate metabolism	EC:4.1.1.2		0.697269	0.381284	1.08956	-0.798773	0.440952	-1.00814	-3.17473	-0.648716	-0.194876	-2.67652	-0.315986	-1.88833	-1.44909	2.52601	-2.48164
637799703	Synpcc7942_1273	hypothetical protein	13.757	26.476	8.874	12.529	15.45	13.653	17.982	15.688	9.831	12.7	15.436	22.095	11.854	1536	G - Carbohydrate transport and metabolism> S - Function unknown				0.944519	-0.632509	-0.134895	0.167441	-0.0109479	0.386388	0.189496	-0.484756	0.683554	-0.214792	-1.57703	0.302336	0.397335	-0.674251	-0.898346
637798426	Synpcc7942_0021	precorrin-6x reductase	9.105	42.031	15.833	9.795	10.498	20.041	18.747	5.286	5.328	24.391	16.558	20.513	5.904	741	H - Coenzyme transport and metabolism	map00860 Porphyrin and chlorophyll metabolism	EC:1.3.1.54		2.20672	0.798204	0.105386	0.205384	1.13822	1.04193	-0.784483	-0.773065	1.17181	-0.624966	-1.40852	0.0999971	-0.0962948	0.0114177	-1.79677
637798432	Synpcc7942_0027	8-amino-7-oxononanoate synthase	15.053	16.319	18.037	14.323	17.298	19.862	14.845	12.039	14.364	20.895	11.621	11.902	20.566	1167	H - Coenzyme transport and metabolism	map00780 Biotin metabolism	EC:2.3.1.47	map00780 Biotin biosynthesis, pimeloyl-CoA =&gt; biotin	0.116502	0.260908	-0.0717173	0.200554	0.39996	-0.0200739	-0.322335	-0.0675935	-0.338847	0.45021	0.144407	0.272272	-0.420034	0.254742	0.789057
637798435	Synpcc7942_0030	dethiobiotin synthase	48.665	39.487	38.704	42.042	43.869	43.433	40.923	34.032	38.846	50.306	37.601	40.78	66.68	633	H - Coenzyme transport and metabolism	map00780 Biotin metabolism	EC:6.3.3.3	map00780 Biotin biosynthesis, pimeloyl-CoA =&gt; biotin	-0.301507	-0.330402	-0.211053	-0.149683	-0.164093	-0.249973	-0.515993	-0.325119	-0.255023	0.45437	-0.0288951	0.0613705	-0.0858797	0.190874	0.709392
637798436	Synpcc7942_0031	adenosylmethionine-8-amino-7-oxononanoate aminotransferase	27.056	21.783	22.598	17.336	19.849	20.619	20.637	12.555	16.732	18.075	18.089	21.993	27.448	1275	H - Coenzyme transport and metabolism	map00780 Biotin metabolism	EC:2.6.1.62	map00780 Biotin biosynthesis, pimeloyl-CoA =&gt; biotin	-0.312746	-0.259753	-0.642178	-0.446882	-0.391974	-0.390715	-1.10769	-0.693339	-0.298904	0.0207525	0.0529924	0.195295	0.0012589	0.414348	0.319657
637798445	Synpcc7942_0040	dihydroneopterin aldolase Dihydroneopterin aldolase	90.587	440.312	182.116	83.204	81.278	375.344	101.605	87.175	65.051	2107.59	297.263	204.869	87.578	378	H - Coenzyme transport and metabolism	map00790 Folate biosynthesis	EC:4.1.2.25	map00790 Tetrahydrofolate biosynthesis, GTP =&gt; THF	2.28115	1.00748	-0.122651	-0.156439	2.05084	0.165595	-0.0553896	-0.477733	1.17733	-0.0487355	-1.27367	-0.033788	-1.88524	-0.422343	-1.22606
637798452	Synpcc7942_0046	Methylase involved in ubiquinone/menaquinone biosynthesis-like	304.69	347.971	52.119	129.77	74.659	132.815	110.414	17.106	61.123	102.173	97.883	107.342	19.177	1344	H - Coenzyme transport and metabolism				0.191625	-2.54746	-1.23139	-2.02895	-1.19792	-1.46442	-4.15477	-2.31755	-1.50513	-3.98989	-2.73909	-0.797569	-0.266495	1.83721	-2.48477
637798497	Synpcc7942_0091	conserved hypothetical protein YCF21	23.296	146.513	100.361	28.211	37.651	43.612	52.074	182.539	26.371	97.971	50.649	84.358	122.867	612	H - Coenzyme transport and metabolism				2.65287	2.10704	0.276176	0.692606	0.904643	1.16048	2.97005	0.17887	1.85644	2.39894	-0.54583	0.41643	0.255838	-2.79118	0.542501
637798503	Synpcc7942_0097	Cobaltochelatase, CobN subunit	9.601	20.743	23.887	9.164	12.361	8.573	11.486	9.341	10.613	23.982	9.975	14.617	9.572	3792	H - Coenzyme transport and metabolism	map00860 Porphyrin and chlorophyll metabolism	EC:6.6.1.2		1.11137	1.31497	-0.0672072	0.364539	-0.163385	0.25862	-0.0396077	0.144576	0.606391	-0.00436428	0.203601	0.431746	0.422004	0.184184	-0.610755
637798512	Synpcc7942_0106	probable nicotinate-nucleotide adenylyltransferase	25.723	30.664	15.793	25.64	10.374	29.461	15.666	25	7.776	26.591	17.845	25.12	55.95	579	H - Coenzyme transport and metabolism	map00760 Nicotinate and nicotinamide metabolism	EC:2.7.7.18	map00760 NAD biosynthesis, aspartate =&gt; NAD	0.253487	-0.703774	-0.00466265	-1.31009	0.195747	-0.715422	-0.0411308	-1.72596	-0.0342224	1.12108	-0.957261	-1.30542	-0.91117	-1.68483	1.1553
637798530	Synpcc7942_0124	thiol methyltransferase 1-like	67.466	85.302	110.995	59.566	111.436	144.154	82.942	98.771	101.127	159.538	73.803	68.355	219.121	600	H - Coenzyme transport and metabolism				0.338419	0.718262	-0.179672	0.723983	1.09538	0.297942	0.549927	0.583936	0.0188862	1.6995	0.379843	0.903654	-0.797436	0.0340088	1.68061
637798541	Synpcc7942_0135	Methylase involved in ubiquinone/menaquinone biosynthesis-like	21.015	45.851	29.298	17.636	18.734	33.762	25.825	15.798	12.633	76.832	18.132	24.929	16.917	636	H - Coenzyme transport and metabolism	map00624 Polycyclic aromatic hydrocarbon degradation>map01110 Biosynthesis of secondary metabolites>map00350 Tyrosine metabolism>map00130 Ubiquinone and other terpenoid-quinone biosynthesis>map01120 Microbial metabolism in diverse environments>map00340 Histidine metabolism		Menaquinone biosynthesis, chorismate => menaquinone (map00130 map00130, map01110 map01110) >Ubiquinone biosynthesis, prokaryotes, chorismate => ubiquinone (map00130 map00130, map01110 map01110)	1.12553	0.479383	-0.252896	-0.16576	0.683981	0.297349	-0.411678	-0.734222	0.246406	-0.312946	-0.646151	0.0871356	-0.386632	-0.322545	-0.559351
637798543	Synpcc7942_0137	ferrochelatase	311.781	379.455	395.753	303.359	271.726	438.08	335.008	318.938	274.027	629.626	275.256	234.036	553.674	1164	H - Coenzyme transport and metabolism	map01110 Biosynthesis of secondary metabolites>map00860 Porphyrin and chlorophyll metabolism	EC:4.99.1.1	Heme biosynthesis, glutamate => protoheme/siroheme (map00860 map00860, map01110 map01110)	0.283396	0.344067	-0.0395069	-0.19838	0.490661	0.103663	0.032743	-0.186215	-0.413803	0.828504	0.0606715	-0.158873	-0.386999	-0.218958	1.24231
637798588	Synpcc7942_0182	hypothetical protein	5.961	17.898	7.129	5.756	4.205	4.837	5.178	3.401	3.435	10.274	6.735	9.205	5.374	726	H - Coenzyme transport and metabolism				1.58617	0.258145	-0.0504878	-0.503449	-0.301442	-0.203159	-0.809595	-0.795244	0.626863	-0.149558	-1.32803	-0.452961	0.0982824	0.0143511	-0.776421
637798596	Synpcc7942_0190	cobalamin biosynthesis protein CbiD	8.486	23.982	6.901	10.166	14.705	9.454	11.186	4.617	13.299	14.195	9.266	13.977	3.783	1125	H - Coenzyme transport and metabolism	map00860 Porphyrin and chlorophyll metabolism	EC:2.1.1.195		1.4988	-0.298279	0.260596	0.79315	0.15584	0.398538	-0.878129	0.648161	0.719898	-1.16555	-1.79707	0.532555	0.242697	1.52629	-1.88545
637798609	Synpcc7942_0203	riboflavin biosynthesis protein RibD Riboflavin-specific deaminase-like	27.483	34.765	34.756	31.789	31.222	23.929	27.977	34.074	22.4	73.685	26.168	25.922	45.178	1107	H - Coenzyme transport and metabolism	map00740 Riboflavin metabolism	EC:1.1.1.193	map00740 Riboflavin biosynthesis, GTP =&gt; riboflavin/FMN/FAD	0.339096	0.338723	0.209988	0.184023	-0.199779	0.0257018	0.310132	-0.295041	-0.0843625	0.717081	-0.000373535	-0.0259647	0.225481	-0.605173	0.801443
637798612	Synpcc7942_0206	Nicotinic acid phosphoribosyltransferase-like	6.782	15.21	10.931	4.988	4.466	6.213	6.001	8.092	5.037	13.563	7.04	5.377	8.086	1389	H - Coenzyme transport and metabolism	map01064 Biosynthesis of alkaloids derived from ornithine, lysine and nicotinic acid>map00760 Nicotinate and nicotinamide metabolism	EC:2.4.2.11		1.16524	0.688643	-0.443249	-0.602728	-0.126421	-0.176508	0.254786	-0.429146	-0.334909	0.253715	-0.476595	-0.159478	-0.0500871	-0.683932	0.588625
637798617	Synpcc7942_0211	cobyric acid synthase CobQ	26.304	59.607	28.755	26.3	32.557	41.468	35.377	22.902	29.94	56.43	30.001	41.458	32.842	1476	H - Coenzyme transport and metabolism	map00860 Porphyrin and chlorophyll metabolism	EC:6.3.5.10	map00860 Cobalamin biosynthesis, cobinamide =&gt; cobalamin	1.1802	0.128531	-0.000219405	0.307686	0.656716	0.42753	-0.199809	0.186792	0.656368	0.32026	-1.05167	0.307905	-0.229187	0.386601	-0.336109
637798677	Synpcc7942_0271	uroporphyrin-III C-methyltransferase	36.171	40.38	46.432	26.29	43.316	39.067	52.021	19.775	32.456	43.894	35.54	30.968	27.62	732	H - Coenzyme transport and metabolism	map01110 Biosynthesis of secondary metabolites>map00860 Porphyrin and chlorophyll metabolism	EC:2.1.1.107	Heme biosynthesis, glutamate => protoheme/siroheme (map00860 map00860, map01110 map01110)	0.158807	0.360286	-0.460319	0.260067	0.111117	0.524261	-0.871156	-0.156348	-0.224055	-0.38912	0.201479	0.720386	0.413144	0.714808	-0.165065
637798678	Synpcc7942_0272	Uroporphyrinogen-III synthase	34.746	42.919	49.915	34.305	49.669	34.709	42.657	21.635	34.066	73.254	35.741	29.997	18.887	795	H - Coenzyme transport and metabolism	map01110 Biosynthesis of secondary metabolites>map00860 Porphyrin and chlorophyll metabolism	EC:4.2.1.75	Heme biosynthesis, glutamate => protoheme/siroheme (map00860 map00860, map01110 map01110)	0.30477	0.522627	-0.018428	0.515499	-0.0015371	0.295936	-0.68348	-0.0285143	-0.212029	-0.879453	0.217857	0.533927	0.297473	0.654965	-0.667425
637798679	Synpcc7942_0273	Dephospho-CoA kinase	15.962	21.255	32.589	16.233	21.257	12.104	19.586	8.92	14.293	37.644	16.986	12.063	7.131	630	H - Coenzyme transport and metabolism	map00770 Pantothenate and CoA biosynthesis	EC:2.7.1.24	map00770 Coenzyme A biosynthesis, pantothenate =&gt; CoA	0.413161	1.02974	0.0242882	0.413297	-0.399158	0.295181	-0.839526	-0.159333	-0.404053	-1.16247	0.616583	0.389008	0.694339	0.680193	-0.758412
637798698	Synpcc7942_0292	phosphopantothenoylcysteine decarboxylase/phosphopantothenate--cysteine ligase	51.872	48.26	60.604	68.742	36.114	68.283	61.071	57.32	41.604	157.975	80.976	44.746	82.193	1227	H - Coenzyme transport and metabolism	map00770 Pantothenate and CoA biosynthesis	EC:4.1.1.36	map00770 Coenzyme A biosynthesis, pantothenate =&gt; CoA	-0.104128	0.224457	0.406236	-0.522398	0.39657	0.235531	0.144083	-0.318234	-0.213197	0.66406	0.328585	-0.928634	-0.161039	-0.462316	0.877257
637798710	Synpcc7942_0304	hypothetical protein	228.657	261.594	214.598	191.088	134.182	37.318	152.965	91.981	105.288	1138.67	516.366	661.635	46.891	648	H - Coenzyme transport and metabolism				0.194144	-0.0915485	-0.258948	-0.768994	-2.61524	-0.579983	-1.31378	-1.11884	1.53285	-2.2858	-0.285693	-0.510046	2.03526	0.194933	-3.81865
637798735	Synpcc7942_0329	hypothetical protein	23.209	20.156	19.955	21.022	48.8	26.274	46.01	7.865	43.84	26.345	28.454	35.889	12.061	1245	H - Coenzyme transport and metabolism				-0.203475	-0.217934	-0.142784	1.0722	0.178951	0.987263	-1.56117	0.917563	0.628857	-0.944335	-0.0144591	1.21498	0.808312	2.47873	-1.57319
637798751	Synpcc7942_0345	Biotin--acetyl-CoA-carboxylase ligase	25.591	33.963	21.706	19.683	24.905	32.796	24.165	23.082	18.956	38.945	20.82	25.663	14.568	771	H - Coenzyme transport and metabolism	map00780 Biotin metabolism	EC:6.3.4.15		0.408327	-0.237543	-0.378686	-0.0392011	0.357883	-0.0827175	-0.148868	-0.432982	0.00405331	-0.812834	-0.64587	0.339485	-0.440601	-0.284114	-0.816887
637798825	Synpcc7942_0419	biotin synthase	85.259	96.613	96.925	72.856	134.158	78.25	92.238	44.563	114.435	131.375	81.812	71.844	44.935	963	H - Coenzyme transport and metabolism	map00780 Biotin metabolism	EC:2.8.1.6	map00780 Biotin biosynthesis, pimeloyl-CoA =&gt; biotin	0.180365	0.185017	-0.226804	0.654009	-0.123761	0.113509	-0.936006	0.424604	-0.246984	-0.924013	0.0046515	0.880813	0.23727	1.36061	-0.677028
637798845	Synpcc7942_0439	magnesium protoporphyrin O-methyltransferase	87.445	115.576	117.771	61.997	157.553	126.951	111.442	64.046	120.763	107.13	81.558	83.557	56.031	690	H - Coenzyme transport and metabolism	map01110 Biosynthesis of secondary metabolites>map00860 Porphyrin and chlorophyll metabolism	EC:2.1.1.11		0.402394	0.429537	-0.496177	0.849389	0.537824	0.349845	-0.449267	0.465731	-0.0656152	-0.642151	0.0271425	1.34557	-0.187979	0.914998	-0.576535
637798861	Synpcc7942_0454	cobalamin 5'-phosphate synthase	4.883	17.843	13.465	6.691	13.546	9.423	11.241	7.434	11.911	24.539	9.396	5.546	6.881	756	H - Coenzyme transport and metabolism	map00860 Porphyrin and chlorophyll metabolism	EC:2.7.8.26	map00860 Cobalamin biosynthesis, cobinamide =&gt; cobalamin	1.86952	1.46337	0.454454	1.47203	0.948419	1.20293	0.606371	1.28645	0.18368	0.49485	-0.406144	1.01757	0.254512	0.680084	0.311171
637798899	Synpcc7942_0492	riboflavin biosynthesis protein RibF	20.544	50.327	89.177	19.836	54.741	30.06	44.392	44.819	31.418	95.93	32.503	20.457	27.812	948	H - Coenzyme transport and metabolism	map00740 Riboflavin metabolism	EC:2.7.1.26	map00740 Riboflavin biosynthesis, GTP =&gt; riboflavin/FMN/FAD	1.29262	2.11795	-0.050596	1.4139	0.549128	1.11158	1.12539	0.612874	-0.00612252	0.43699	0.825339	1.4645	0.562455	-0.512519	0.443113
637798903	Synpcc7942_0496	hypothetical protein	230.604	178.108	170.28	196.669	110.887	246.486	151.234	295.302	110.624	187.789	130.225	158.949	447.564	690	H - Coenzyme transport and metabolism				-0.372665	-0.437509	-0.229648	-1.05633	0.0960882	-0.608635	0.356774	-1.05975	-0.536854	0.956676	-0.0648433	-0.826679	-0.704723	-1.41653	1.49353
637798911	Synpcc7942_0504	glutamyl-tRNA reductase	253.234	230.611	172.4	259.266	280.534	302.618	220.764	125.103	241.508	168.454	195.926	218.587	135.647	1317	H - Coenzyme transport and metabolism	map01110 Biosynthesis of secondary metabolites>map00860 Porphyrin and chlorophyll metabolism	EC:1.2.1.70	Heme biosynthesis, glutamate => protoheme/siroheme (map00860 map00860, map01110 map01110)	-0.13501	-0.554711	0.0339619	0.147705	0.257027	-0.197966	-1.01735	-0.0684001	-0.212264	-0.900614	-0.419702	0.113743	-0.454993	0.948955	-0.68835
637798950	Synpcc7942_0542	lipoic acid synthetase	109.068	197.489	176.776	77.372	131.955	145.122	113.799	150.771	106.61	262.921	124.037	153.458	182.901	894	H - Coenzyme transport and metabolism	map00785 Lipoic acid metabolism	EC:2.8.1.8		0.856544	0.696695	-0.495344	0.274818	0.412038	0.06126	0.467131	-0.0328851	0.492616	0.745835	-0.15985	0.770163	-0.350778	-0.500016	0.253219
637798984	Synpcc7942_0576	thiamine biosynthesis protein ThiG	61.207	47.463	65.325	67.565	72.281	82.975	64.633	53.304	65.645	77.523	62.467	70.006	63.304	861	H - Coenzyme transport and metabolism	map00730 Thiamine metabolism			-0.366893	0.0939386	0.142579	0.23992	0.43898	0.0785743	-0.199453	0.100988	0.193782	0.0486	0.460832	0.0973404	-0.360406	0.300441	-0.145182
637798991	Synpcc7942_0583	Magnesium chelatase ATPase subunit I	173.212	151.636	279.831	125.736	551.707	280.676	239.85	132.115	499.66	253.87	158.643	114.878	116.611	1095	H - Coenzyme transport and metabolism	map01110 Biosynthesis of secondary metabolites>map00860 Porphyrin and chlorophyll metabolism	EC:6.6.1.1		-0.191927	0.692017	-0.462141	1.67136	0.696367	0.469594	-0.390745	1.52841	-0.592436	-0.570835	0.883943	2.1335	-0.226773	1.91915	0.0216013
637799007	Synpcc7942_0596	delta(24)-sterol C-methyltransferase	23.33	56.345	93.385	23.927	46.333	49.686	40.639	60.233	30.215	82.098	31.74	35.672	45.493	933	H - Coenzyme transport and metabolism				1.2721	2.001	0.0364532	0.989854	1.09065	0.800679	1.36837	0.373079	0.612606	0.963458	0.728903	0.953401	-0.289974	-0.995289	0.350852
637799008	Synpcc7942_0597	naphthoate synthase	36.824	55.734	49.089	27.754	54.862	61.637	63.622	27.166	51.784	61.019	39.318	39.31	31.106	840	H - Coenzyme transport and metabolism	map01110 Biosynthesis of secondary metabolites>map00130 Ubiquinone and other terpenoid-quinone biosynthesis	EC:4.1.3.36	Menaquinone biosynthesis, chorismate => menaquinone (map00130 map00130, map01110 map01110)	0.597911	0.414753	-0.407951	0.575161	0.74315	0.788879	-0.438844	0.49186	0.09425	-0.243453	-0.183158	0.983112	0.0457291	0.930704	-0.337703
637799029	Synpcc7942_0618	adenosylhomocysteinase	306.359	593.271	679.483	236.506	589.596	699.008	554.151	398.885	537.253	680.81	342.73	385.836	669.514	1281	H - Coenzyme transport and metabolism	map00270 Cysteine and methionine metabolism	EC:3.3.1.1	map00270 Methionine degradation	0.953468	1.14921	-0.373346	0.944504	1.19009	0.855056	0.38075	0.810378	0.332765	1.12789	0.195746	1.31785	-0.33503	0.429629	0.795126
637799057	Synpcc7942_0645	glutamate-1-semialdehyde-2,1-aminomutase	775.35	491.135	462.615	814.754	675.415	750.999	756.203	462.686	820.658	611.746	675.174	572.235	754.351	1362	H - Coenzyme transport and metabolism	map01110 Biosynthesis of secondary metabolites>map00860 Porphyrin and chlorophyll metabolism	EC:5.4.3.8	Heme biosynthesis, glutamate => protoheme/siroheme (map00860 map00860, map01110 map01110)	-0.658728	-0.745036	0.0715168	-0.199073	-0.0460367	-0.0360741	-0.744814	0.0819334	-0.43824	-0.0396117	-0.0863076	-0.27059	0.00996259	0.826748	0.398628
637799086	Synpcc7942_0674	Coproporphyrinogen oxidase	503.837	139.009	212.318	499.585	425.365	473.615	386.738	118.35	498.144	162.486	307.223	163.173	315.159	954	H - Coenzyme transport and metabolism	map01110 Biosynthesis of secondary metabolites>map00860 Porphyrin and chlorophyll metabolism	EC:1.3.3.3	Heme biosynthesis, glutamate => protoheme/siroheme (map00860 map00860, map01110 map01110)	-1.85778	-1.24673	-0.0122269	-0.244256	-0.0892423	-0.381601	-2.0899	-0.0163942	-1.62655	-0.676877	0.611048	-0.232029	-0.292358	2.0735	0.949678
637799118	Synpcc7942_0706	precorrin decarbocylase	52.159	104.833	45.728	44.524	53.158	44.704	60.058	31.152	33.225	83.188	51.602	93.96	33.066	615	H - Coenzyme transport and metabolism	map00860 Porphyrin and chlorophyll metabolism	EC:1.-		1.0071	-0.189838	-0.228333	0.0273706	-0.222512	0.20344	-0.743591	-0.650647	0.849131	-0.657568	-1.19694	0.255704	0.425953	0.0929444	-1.5067
637799184	Synpcc7942_0768	hypothetical protein	484.568	381.958	101.89	902.011	70.893	330.189	129.601	32.4	107.324	441.31	406.928	388.113	64.964	657	H - Coenzyme transport and metabolism				-0.343285	-2.24969	0.896446	-2.77298	-0.553407	-1.90262	-3.90263	-2.17473	-0.320222	-2.89899	-1.9064	-3.66943	-1.34922	1.72791	-2.57876
637799192	Synpcc7942_0776	geranylgeranyl pyrophosphate synthase	192.767	292.31	269.27	134.851	285.087	285.846	248.395	108.079	242.505	220.385	171.169	138.12	198.748	906	H - Coenzyme transport and metabolism	map01062 Biosynthesis of terpenoids and steroids>map01110 Biosynthesis of secondary metabolites>map01070 Biosynthesis of plant hormones>map01066 Biosynthesis of alkaloids derived from terpenoid and polyketide>map00900 Terpenoid backbone biosynthesis	EC:2.5.1.1	C10-C20 isoprenoid biosynthesis, bacteria (map00900 map00900, map01062 map01062, map01066 map01066, map01070 map01070, map01110 map01110) >C10-C20 isoprenoid biosynthesis, plants (map00900 map00900, map01062 map01062, map01066 map01066, map01070 map01070, map01110 map01110)	0.600641	0.482195	-0.515492	0.564544	0.56838	0.365778	-0.834772	0.331156	-0.480936	0.0440822	-0.118446	1.08004	-0.202602	1.16593	0.525018
637799193	Synpcc7942_0777	Methylenetetrahydrofolate dehydrogenase (NADP+)	107.834	160.183	92.016	103.901	103.338	159.39	138.26	93.858	93.628	137.615	115.052	143.835	198.003	870	H - Coenzyme transport and metabolism	map00720 Carbon fixation pathways in prokaryotes>map01120 Microbial metabolism in diverse environments>map00670 One carbon pool by folate	EC:1.5.1.5	C1-unit interconversion, prokaryotes (map00670 map00670, map00720 map00720, map01120 map01120) >Reductive acetyl-CoA pathway (Wood-Ljungdahl pathway) (map00670 map00670, map00720 map00720, map01120 map01120)	0.570909	-0.228855	-0.0536026	-0.0614413	0.563749	0.358572	-0.200261	-0.2038	0.415603	0.87671	-0.799764	-0.00783867	-0.205177	-0.00353968	0.461108
637799221	Synpcc7942_0804	4-hydroxythreonine-4-phosphate dehydrogenase	114.948	128.795	135.815	123.43	100.14	113.756	101.799	120.345	95.158	190.624	92.167	113.636	165.434	1062	H - Coenzyme transport and metabolism	map00750 Vitamin B6 metabolism	EC:1.1.1.262	map00750 Pyridoxal biosynthesis, erythrose-4P =&gt; pyridoxal-5P	0.164095	0.240661	0.102712	-0.198963	-0.0150387	-0.175258	0.0661948	-0.272585	-0.0165614	0.525274	0.0765662	-0.301675	-0.160219	-0.338779	0.541836
637799362	Synpcc7942_0944	FolC bifunctional protein	35.034	60.201	27.432	22.633	70.813	42.031	38.121	32.162	59.091	20.376	38.495	45.899	40.651	1239	H - Coenzyme transport and metabolism	map00790 Folate biosynthesis	EC:6.3.2.12	map00790 Tetrahydrofolate biosynthesis, GTP =&gt; THF	0.781032	-0.352896	-0.630328	1.01526	0.262698	0.12183	-0.123399	0.754183	0.389707	0.214535	-1.13393	1.64559	-0.140868	0.877581	-0.175172
637799370	Synpcc7942_0951	nicotinate-nucleotide pyrophosphorylase	137.189	71.616	151.599	109.192	112.737	48.22	108.955	62.181	91.048	108.918	92.797	81.182	65.73	849	H - Coenzyme transport and metabolism	map00760 Nicotinate and nicotinamide metabolism>map01064 Biosynthesis of alkaloids derived from ornithine, lysine and nicotinic acid	EC:2.4.2.19	NAD biosynthesis, aspartate => NAD (map00760 map00760, map01064 map01064)	-0.937811	0.144095	-0.329298	-0.283204	-1.50846	-0.332432	-1.14162	-0.591466	-0.756933	-1.06154	1.08191	0.0460939	1.17603	0.550154	-0.304608
637799376	Synpcc7942_0957	cob(I)alamin adenosyltransferase	225.71	236.184	243.62	196.518	242.378	330.284	203.407	283.563	247.667	192.877	164.007	174.913	287.002	648	H - Coenzyme transport and metabolism	map00860 Porphyrin and chlorophyll metabolism	EC:2.5.1.17	map00860 Cobalamin biosynthesis, cobinamide =&gt; cobalamin	0.0654409	0.110162	-0.199809	0.102788	0.549237	-0.150101	0.329199	0.133931	-0.367833	0.34659	0.0447213	0.302597	-0.699338	-0.195268	0.714423
637799386	Synpcc7942_0967	porphobilinogen deaminase	281.42	187.665	397.197	200.41	426.605	492.528	376.929	195.672	454.073	251.331	229.725	166.546	253.896	963	H - Coenzyme transport and metabolism	map01110 Biosynthesis of secondary metabolites>map00860 Porphyrin and chlorophyll metabolism	EC:2.5.1.61	Heme biosynthesis, glutamate => protoheme/siroheme (map00860 map00860, map01110 map01110)	-0.584565	0.49713	-0.48977	0.600176	0.807481	0.421568	-0.524288	0.690199	-0.756804	-0.148487	1.0817	1.08995	-0.385913	1.21449	0.608317
637799409	Synpcc7942_0990	bifunctional cobalamin biosynthesis protein CobP	25.787	24.477	43.212	16.404	17.228	16.446	21.37	8.781	12.884	32.228	21.577	17.857	6.968	543	H - Coenzyme transport and metabolism	map00860 Porphyrin and chlorophyll metabolism	EC:2.7.1.156	map00860 Cobalamin biosynthesis, cobinamide =&gt; cobalamin	-0.0752172	0.744788	-0.652596	-0.581889	-0.648907	-0.271057	-1.55419	-1.00106	-0.530154	-1.88783	0.820005	0.0707076	0.37785	0.553123	-1.35767
637799479	Synpcc7942_1057	thiamine-phosphate pyrophosphorylase	190.817	193.379	183.397	144.6	131.962	269.03	158.364	196.038	135.376	315.513	154.919	180.424	239.67	1032	H - Coenzyme transport and metabolism	map00730 Thiamine metabolism	EC:2.5.1.3	map00730 Thiamine biosynthesis, AIR =&gt; thiamine-P/thiamine-2P	0.0192414	-0.0572197	-0.400122	-0.532067	0.495577	-0.268945	0.0389436	-0.495218	-0.0807984	0.32886	-0.0764611	-0.131945	-0.764523	-0.534161	0.409658
637799480	Synpcc7942_1058	thiamine biosynthesis protein ThiS	41.834	33.063	56.7	34.075	36.06	87.62	41.817	52.368	44.226	87.995	42.012	45.523	78.266	213	H - Coenzyme transport and metabolism	map04122 Sulfur relay system			-0.339458	0.438673	-0.295962	-0.214277	1.06658	-0.000586384	0.32401	0.0802188	0.12192	0.90371	0.778131	0.0816857	-1.06717	-0.243791	0.78179
637799497	Synpcc7942_1072	cob(I)alamin adenolsyltransferase-like	12.222	65.227	41.257	31.078	38.71	83.98	53.145	13.883	16.94	71.893	22.562	43.915	117.374	552	H - Coenzyme transport and metabolism	map00860 Porphyrin and chlorophyll metabolism	EC:2.5.1.17	map00860 Cobalamin biosynthesis, cobinamide =&gt; cobalamin	2.41599	1.75516	1.34641	1.66323	2.78057	2.12045	0.183839	0.470953	1.84523	3.26356	-0.66083	0.316813	-0.660112	0.287115	1.41833
637799512	Synpcc7942_1086	uroporphyrinogen decarboxylase	340.286	202.661	338.419	180.803	640.754	323.724	345.356	136.876	617.73	256.442	238.821	187.506	170.741	1065	H - Coenzyme transport and metabolism	map01110 Biosynthesis of secondary metabolites>map00860 Porphyrin and chlorophyll metabolism	EC:4.1.1.37	Heme biosynthesis, glutamate => protoheme/siroheme (map00860 map00860, map01110 map01110)	-0.747679	-0.00793723	-0.912329	0.913023	-0.0719835	0.0213365	-1.31388	0.860229	-0.859811	-0.994938	0.739742	1.82535	0.09332	2.17411	-0.135127
637799522	Synpcc7942_1096	thiamine biosynthesis protein ThiC	331.464	643.096	561.008	483.108	263.738	565.883	390.64	139.056	218.86	2187	615.295	330.88	384.358	1371	H - Coenzyme transport and metabolism	map00730 Thiamine metabolism		map00730 Thiamine biosynthesis, AIR =&gt; thiamine-P/thiamine-2P	0.956182	0.759169	0.543494	-0.329747	0.771652	0.236987	-1.25319	-0.598844	-0.0025441	0.213599	-0.197013	-0.87324	-0.534664	0.654342	0.216143
637799525	Synpcc7942_1099	ubiquinone/menaquinone biosynthesis methyltransferase	53.13	31.085	28.018	56.708	49.797	45.453	31.546	22.924	54.465	39.504	41.396	28.372	26.442	702	H - Coenzyme transport and metabolism	map01110 Biosynthesis of secondary metabolites>map00130 Ubiquinone and other terpenoid-quinone biosynthesis	EC:2.1.1.-	Menaquinone biosynthesis, chorismate => menaquinone (map00130 map00130, map01110 map01110) >Ubiquinone biosynthesis, prokaryotes, chorismate => ubiquinone (map00130 map00130, map01110 map01110)	-0.773308	-0.923173	0.0940256	-0.0934679	-0.225151	-0.75207	-1.21267	0.0358027	-0.905059	-1.0067	-0.149865	-0.187493	-0.526918	1.24847	-0.101637
637799611	Synpcc7942_1184	6-pyruvoyl-tetrahydropterin synthase-like protein	212.72	374.565	377.542	215.432	222.241	363.467	304.422	204.43	214.316	438.105	248.156	266.129	227.82	903	H - Coenzyme transport and metabolism	map00790 Folate biosynthesis	EC:4.2.3.12		0.81626	0.827681	0.0182769	0.0631693	0.772869	0.517117	-0.0573488	0.0107839	0.32317	0.0989387	0.011421	0.0448924	-0.255752	0.0681326	-0.224231
637799613	Synpcc7942_1186	putative riboflavin-specific deaminase	10.926	22.988	41.467	11.17	16.201	30.001	16.133	13.887	13.675	46.24	19.665	12.56	18.437	699	H - Coenzyme transport and metabolism	map00740 Riboflavin metabolism	EC:1.1.1.193	map00740 Riboflavin biosynthesis, GTP =&gt; riboflavin/FMN/FAD	1.07312	1.9242	0.0318639	0.568318	1.45725	0.562249	0.34597	0.323776	0.201071	0.754839	0.851083	0.536454	-0.894996	-0.0221941	0.553767
637799615	Synpcc7942_1188	Ap-4-A phosphorylase II-like protein	92.312	51.235	76.388	38.615	52.618	58.468	53.23	72.581	57.633	32.119	41.08	50.346	201.263	393	H - Coenzyme transport and metabolism				-0.849389	-0.273172	-1.25736	-0.810962	-0.658871	-0.794279	-0.346926	-0.679623	-0.874641	1.12449	0.576216	0.446395	-0.135408	-0.332697	1.99913
637799616	Synpcc7942_1189	probable molybdopterin-guanine	17.625	47.814	33.032	11.843	43.933	44.424	38.134	11.935	34.218	53.29	21.92	28.67	20.615	585	H - Coenzyme transport and metabolism				1.43981	0.906241	-0.573589	1.31768	1.33372	1.11345	-0.562425	0.957132	0.701919	0.226071	-0.533569	1.89127	-0.220261	1.51956	-0.475847
637799621	Synpcc7942_1194	pyridoxal phosphate biosynthetic protein PdxJ	85.341	106.397	116.318	68.765	118.338	110.021	101.479	57.405	66.748	150.99	74.797	35.796	77.784	798	H - Coenzyme transport and metabolism	map00750 Vitamin B6 metabolism	EC:2.6.99.2	map00750 Pyridoxal biosynthesis, erythrose-4P =&gt; pyridoxal-5P	0.318147	0.446763	-0.311565	0.471602	0.366468	0.24987	-0.572063	-0.354514	-1.25344	-0.133766	0.128617	0.783167	-0.116598	0.217548	1.11968
637799658	Synpcc7942_1229	precorrin-4 C11-methyltransferase	18.093	18.964	55.123	10.098	52.022	29.408	42.143	15.959	46.525	38.612	20.656	19.614	21.267	795	H - Coenzyme transport and metabolism	map00860 Porphyrin and chlorophyll metabolism	EC:2.1.1.133		0.0678317	1.60722	-0.841362	1.52369	0.700777	1.21986	-0.181061	1.36257	0.116452	0.233185	1.53939	2.36505	0.519084	1.54364	0.116733
637799712	Synpcc7942_1282	Elongator protein 3/MiaB/NifB	17.852	19.555	23.67	16.875	10.808	15.092	13.785	10.99	10.207	19.145	12.844	19.841	19.585	984	H - Coenzyme transport and metabolism	map04122 Sulfur relay system>map00790 Folate biosynthesis			0.131452	0.406974	-0.0811982	-0.723986	-0.242302	-0.372986	-0.699894	-0.806527	0.152399	0.133663	0.275522	-0.642788	-0.130685	-0.106632	-0.0187356
637799713	Synpcc7942_1283	molybdopterin converting factor subunit 2	19.938	23.502	29.794	12.145	25.508	27.603	30.192	12.482	20.446	27.843	17.784	24.733	24.691	498	H - Coenzyme transport and metabolism	map04122 Sulfur relay system>map00790 Folate biosynthesis	EC:2.-		0.237263	0.579501	-0.715158	0.355429	0.469304	0.598646	-0.675672	0.0362979	0.310917	0.308465	0.342238	1.07059	0.129341	0.71197	-0.00245198
637799715	Synpcc7942_1285	molybdenum cofactor biosynthesis protein C	11.786	12.96	10.473	6.788	11.448	14.555	15.217	6.044	8.338	11.117	11.579	12.672	7.663	972	H - Coenzyme transport and metabolism				0.136992	-0.170399	-0.796016	-0.0419786	0.304441	0.36861	-0.963499	-0.499301	0.10457	-0.621093	-0.307391	0.754037	0.0641691	0.464198	-0.725663
637799716	Synpcc7942_1286	Molybdopterin binding domain	13.864	11.212	10.249	10.162	13.406	21.111	21.103	7.868	13.316	16.806	13.244	15.676	10.145	1212	H - Coenzyme transport and metabolism				-0.3063	-0.43586	-0.448159	-0.0484647	0.606651	0.606105	-0.817275	-0.0581828	0.177214	-0.450575	-0.12956	0.399694	-0.000546812	0.759092	-0.627789
637799730	Synpcc7942_1300	hypothetical protein	12.953	17.227	29.663	8.103	8.292	12.498	9.749	12.847	9.6	47.981	16.67	20.46	13.897	570	H - Coenzyme transport and metabolism	map00670 One carbon pool by folate	EC:6.3.3.2		0.411385	1.19538	-0.676758	-0.643494	-0.051589	-0.40996	-0.0118548	-0.43218	0.65952	0.101487	0.783993	0.033264	-0.358371	-0.420325	-0.558033
637799761	Synpcc7942_1330	hypothetical protein	212.156	261.332	206.407	165.372	396.731	369.133	357.461	200.233	348.752	215.561	224.105	202.832	169.878	657	H - Coenzyme transport and metabolism				0.300758	-0.0396336	-0.35941	0.903036	0.799015	0.75266	-0.0834457	0.717076	-0.0648402	-0.320626	-0.340392	1.26245	-0.0463549	0.800522	-0.255786
637799798	Synpcc7942_1366	1,4-dihydroxy-2-naphthoate phytyltransferase	43.129	41.22	40.295	33.642	46.644	42.028	47.04	25.302	46.86	52.742	38.743	44.396	24.372	912	H - Coenzyme transport and metabolism	map01110 Biosynthesis of secondary metabolites>map00130 Ubiquinone and other terpenoid-quinone biosynthesis	EC:2.5.1.-	Menaquinone biosynthesis, chorismate => menaquinone (map00130 map00130, map01110 map01110)	-0.0653138	-0.0980574	-0.358395	0.113033	-0.0373075	0.12523	-0.769407	0.119699	0.0417714	-0.823434	-0.0327437	0.471428	0.162537	0.889106	-0.865205
637799818	Synpcc7942_1386	probable adenosyltransferase	51.524	105.136	39.101	41.602	45.936	81.67	55.63	47.079	50.819	51.018	34.656	55.001	57.969	1134	H - Coenzyme transport and metabolism	map00860 Porphyrin and chlorophyll metabolism	EC:2.5.1.17	map00860 Cobalamin biosynthesis, cobinamide =&gt; cobalamin	1.02894	-0.398039	-0.308592	-0.165619	0.664562	0.110619	-0.130161	-0.0198766	0.0942132	0.170037	-1.42698	0.142972	-0.553943	0.110284	0.0758237
637799840	Synpcc7942_1408	membrane-associated protein	11.103	12.205	25.53	12.847	3.681	5.783	8.019	7.295	6.15	10.129	10.059	14.083	6.077	642	H - Coenzyme transport and metabolism				0.136523	1.20124	0.210482	-1.59278	-0.94106	-0.469455	-0.60597	-0.852291	0.343005	-0.869518	1.06472	-1.80326	0.471604	-0.246322	-1.21252
637799843	Synpcc7942_1411	hypothetical protein	60.051	106.753	36.309	62.285	35.327	73.554	71.444	70.836	43.927	194.631	89.518	150.281	74.813	708	H - Coenzyme transport and metabolism	map00785 Lipoic acid metabolism	EC:2.7.7.63		0.830016	-0.725861	0.0526965	-0.765417	0.292616	0.250625	0.238294	-0.45108	1.3234	0.317101	-1.55588	-0.818114	-0.0419909	-0.689375	-1.0063
637799864	Synpcc7942_1432	3,4-dihydroxy-2-butanone 4-phosphate synthase GTP cyclohydrolase II	87.127	89.775	105.504	90.662	79.723	94.507	77.015	114.439	93.668	98.066	63.691	71.112	271.805	1686	H - Coenzyme transport and metabolism	map00740 Riboflavin metabolism	EC:3.5.4.25	map00740 Riboflavin biosynthesis, GTP =&gt; riboflavin/FMN/FAD	0.0431939	0.276106	0.0573781	-0.128124	0.117301	-0.17798	0.393387	0.104436	-0.293027	1.64138	0.232912	-0.185502	-0.295282	-0.288951	1.93441
637799867	Synpcc7942_1435	2-succinyl-6-hydroxy-2, 4-cyclohexadiene-1-carboxylic acid synthase/2-oxoglutarate decarboxylase	21.398	25.747	26.536	17.794	21.563	25.529	27.659	22.102	19.999	27.228	22.998	21.202	37.991	1749	H - Coenzyme transport and metabolism	map01110 Biosynthesis of secondary metabolites>map00130 Ubiquinone and other terpenoid-quinone biosynthesis	EC:2.2.1.9	Menaquinone biosynthesis, chorismate => menaquinone (map00130 map00130, map01110 map01110)	0.266928	0.310475	-0.266085	0.011082	0.254661	0.370273	0.046701	-0.0975481	-0.0132756	0.828182	0.0435466	0.277167	0.115612	-0.144249	0.841457
637799873	Synpcc7942_1441	cobalamin biosynthesis protein CobD	10.803	21.4	16.936	7.309	13.995	19.699	14.622	9.229	12.465	38.329	12.923	20.499	14.99	978	H - Coenzyme transport and metabolism	map00860 Porphyrin and chlorophyll metabolism	EC:6.3.1.10	map00860 Cobalamin biosynthesis, cobinamide =&gt; cobalamin	0.986179	0.648661	-0.563686	0.373479	0.86669	0.436709	-0.227186	0.206451	0.924122	0.472568	-0.337518	0.937166	-0.429982	0.433637	-0.451553
637799880	Synpcc7942_1448	quinolinate synthetase complex, A subunit	85.391	86.519	105.167	78.109	75.873	99.193	80.189	81.788	87.535	108.735	70.22	134.026	146.469	963	H - Coenzyme transport and metabolism	map00760 Nicotinate and nicotinamide metabolism>map01064 Biosynthesis of alkaloids derived from ornithine, lysine and nicotinic acid	EC:2.5.1.72	NAD biosynthesis, aspartate => NAD (map00760 map00760, map01064 map01064)	0.018933	0.300526	-0.128595	-0.170497	0.216154	-0.0906797	-0.0621948	0.035776	0.650357	0.778439	0.281593	-0.0419022	-0.306834	0.0979708	0.128082
637799940	Synpcc7942_1507	lipoic acid synthetase	46.103	62.84	33.916	32.192	23.881	48.562	48.628	32.931	21.09	46.281	33.61	46.897	29.431	936	H - Coenzyme transport and metabolism	map00785 Lipoic acid metabolism	EC:2.8.1.8		0.446823	-0.442895	-0.518158	-0.948997	0.0749672	0.0769266	-0.485414	-1.1283	0.024635	-0.647524	-0.889717	-0.430839	0.00195942	-0.642887	-0.672159
637799963	Synpcc7942_1530	molybdenum-pterin binding domain	8.666	24.215	16.605	11.358	7.397	20.021	16.113	12.392	7.805	16.836	15.376	9.228	26.644	426	H - Coenzyme transport and metabolism				1.48246	0.93818	0.390271	-0.228426	1.20808	0.894787	0.515971	-0.150968	0.0906518	1.62037	-0.544283	-0.618697	-0.313289	-0.666939	1.52972
637800030	Synpcc7942_1597	GTP cyclohydrolase I	302.57	289.067	1540.15	165.638	704.021	515.92	468.785	512.744	645.182	770.378	348.898	278.394	533.328	642	H - Coenzyme transport and metabolism	map00790 Folate biosynthesis	EC:3.5.4.16	map00790 Tetrahydrofolate biosynthesis, GTP =&gt; THF	-0.065865	2.34773	-0.869235	1.21835	0.769878	0.631657	0.76097	1.09244	-0.120141	0.817754	2.41359	2.08758	-0.138221	0.331467	0.937895
637800060	Synpcc7942_1624	riboflavin synthase, alpha subunit	47.107	39.945	45.069	52.067	32.422	56.518	44.694	32.901	34.491	50.611	36.274	36.725	56.3	735	H - Coenzyme transport and metabolism	map00740 Riboflavin metabolism	EC:2.5.1.9	map00740 Riboflavin biosynthesis, GTP =&gt; riboflavin/FMN/FAD	-0.237927	-0.063806	0.144428	-0.538968	0.262769	-0.0758603	-0.51781	-0.449721	-0.359179	0.257193	0.174121	-0.683396	-0.338629	0.0680885	0.616372
637800073	Synpcc7942_1636	pterin-4a-carbinolamine dehydratase	367.529	2096.57	264.293	703.746	210.94	241.749	367.922	255.026	182.161	835.564	588.571	628.829	114.174	408	H - Coenzyme transport and metabolism				2.5121	-0.47572	0.937197	-0.801025	-0.604348	0.00154185	-0.527214	-1.01264	0.77481	-1.68662	-2.98782	-1.73822	0.60589	-0.48543	-2.46143
637800187	Synpcc7942_1748	hypothetical protein	58.635	176.508	84.68	63.066	67.973	162.624	87.507	121.799	64.993	128.507	97.097	144.618	138.712	762	H - Coenzyme transport and metabolism				1.5899	0.530259	0.1051	0.2132	1.47171	0.577636	1.05467	0.148522	1.30241	1.24226	-1.05964	0.108099	-0.89407	-0.906146	-0.0601545
637800222	Synpcc7942_1781	hypothetical protein	238.906	742.474	598.231	171.727	604.383	564.591	364.761	206.699	761.417	403.296	445.56	351.795	105.808	276	H - Coenzyme transport and metabolism				1.6359	1.32426	-0.476326	1.33902	1.24076	0.610508	-0.208912	1.67224	0.558292	-1.17499	-0.311638	1.81535	-0.630255	1.88116	-1.73329
637800233	Synpcc7942_1792	Porphobilinogen synthase	393.688	211.521	223.182	403.219	383.746	451.374	318.284	212.826	464.523	253.056	290.586	265.672	466.175	981	H - Coenzyme transport and metabolism	map01110 Biosynthesis of secondary metabolites>map00860 Porphyrin and chlorophyll metabolism	EC:4.2.1.24	Heme biosynthesis, glutamate => protoheme/siroheme (map00860 map00860, map01110 map01110)	-0.896252	-0.818832	0.0345109	-0.036901	0.197271	-0.306738	-0.887378	0.238697	-0.567407	0.243819	0.0774198	-0.0714119	-0.504009	1.12608	0.811225
637800246	Synpcc7942_1805	HetI protein-like	7.67	10.555	6.415	5.216	4.292	5.532	5.238	5.131	2.93	21.7	6.742	10.415	5.912	780	H - Coenzyme transport and metabolism	map00770 Pantothenate and CoA biosynthesis	EC:2.7.8.-		0.460628	-0.257777	-0.556283	-0.837577	-0.471425	-0.550211	-0.579987	-1.38833	0.441364	-0.37558	-0.718405	-0.281294	-0.0787851	-0.808339	-0.816945
637800260	Synpcc7942_1819	hypothetical protein	10.88	33.571	30.377	9.963	23.902	29.158	24.026	16.156	24.628	68.655	17.505	18.143	21.221	585	H - Coenzyme transport and metabolism				1.62554	1.4813	-0.127026	1.13545	1.42221	1.14292	0.570391	1.17862	0.737734	0.963814	-0.144236	1.26248	-0.279295	0.608229	0.22608
637800291	Synpcc7942_1850	ABC transporter related	10.142	10.887	6.172	5.454	5.924	7.097	8.637	5.33	5.744	9.64	5.7	8.203	7.305	1230	H - Coenzyme transport and metabolism	map00860 Porphyrin and chlorophyll metabolism	EC:1.-		0.102264	-0.716532	-0.894956	-0.775699	-0.515061	-0.23174	-0.928135	-0.820215	-0.306119	-0.473386	-0.818796	0.119257	0.283321	0.10792	-0.167267
637800293	Synpcc7942_1852	Precorrin-8X methylmutase	48.897	63.449	156.099	61.094	38.919	92.217	52.791	16.489	30.345	96.234	37.194	33.278	27.024	630	H - Coenzyme transport and metabolism	map00860 Porphyrin and chlorophyll metabolism	EC:5.4.1.2		0.375851	1.67464	0.321285	-0.329271	0.915287	0.110546	-1.56824	-0.688287	-0.555177	-0.855505	1.29879	-0.650556	-0.804741	0.879955	-0.300327
637800294	Synpcc7942_1853	precorrin-2 C20-methyltransferase	26	28.139	59.468	25.737	18.297	46.113	20.168	4.952	16.408	51.815	18.974	15.984	12.913	705	H - Coenzyme transport and metabolism	map00860 Porphyrin and chlorophyll metabolism	EC:2.1.1.130		0.114059	1.1936	-0.0146677	-0.506905	0.826662	-0.366444	-2.39243	-0.664112	-0.701883	-1.00969	1.07954	-0.492237	-1.19311	1.72832	-0.307804
637800295	Synpcc7942_1854	precorrin-3B C17-methyltransferase	7.034	9.621	25.56	7.693	4.515	9.084	6.053	1.752	4.683	17.99	5.044	3.081	3.962	1701	H - Coenzyme transport and metabolism	map00860 Porphyrin and chlorophyll metabolism	EC:2.1.1.131		0.451842	1.86147	0.129201	-0.639619	0.368982	-0.216695	-2.00534	-0.586912	-1.19095	-0.828116	1.40963	-0.76882	-0.585677	1.41843	0.36283
637800296	Synpcc7942_1855	cobyrinic acid a,c-diamide synthase	3.621	5.571	19.38	3.369	2.155	5.855	3.159	1.987	3.233	13.113	3.163	2.676	1.983	1371	H - Coenzyme transport and metabolism	map00860 Porphyrin and chlorophyll metabolism	EC:6.3.5.11		0.621548	2.42011	-0.104068	-0.7487	0.693281	-0.19692	-0.865796	-0.163515	-0.43631	-0.868703	1.79856	-0.644633	-0.890201	0.702282	-0.432393
637800322	Synpcc7942_1881	L-aspartate oxidase	56.216	38.943	59.389	31.6	68.149	73.934	72.323	23.541	68.385	44.718	51.736	41.617	25.534	1653	H - Coenzyme transport and metabolism	map00760 Nicotinate and nicotinamide metabolism>map01064 Biosynthesis of alkaloids derived from ornithine, lysine and nicotinic acid>map00250 Alanine, aspartate and glutamate metabolism	EC:1.4.3.16	NAD biosynthesis, aspartate => NAD (map00250 map00250, map00760 map00760, map01064 map01064)	-0.529617	0.0792149	-0.831056	0.277712	0.395257	0.363474	-1.25581	0.282699	-0.433808	-1.13856	0.608832	1.10877	-0.0317834	1.5385	-0.704753
637800329	Synpcc7942_1888	hypothetical protein	14.429	40.876	56.019	15.529	15.419	11.374	18.604	7.034	14.439	40.694	15.331	15.608	14.31	1041	H - Coenzyme transport and metabolism				1.50228	1.95694	0.105994	0.0957379	-0.343232	0.366642	-1.03655	0.000999512	0.113314	-0.0119476	0.454662	-0.0102557	0.709873	1.03755	-0.125262
637800351	Synpcc7942_1910	3-octaprenyl-4-hydroxybenzoate carboxy-lyase	67.133	80.251	194.401	37.517	86.605	100.182	70.335	84.482	67.097	126.156	68.144	62.338	138.029	639	H - Coenzyme transport and metabolism	map01110 Biosynthesis of secondary metabolites>map00130 Ubiquinone and other terpenoid-quinone biosynthesis	EC:4.1.1.-	Ubiquinone biosynthesis, prokaryotes, chorismate => ubiquinone (map00130 map00130, map01110 map01110)	0.257497	1.53394	-0.839478	0.367428	0.577529	0.0672207	0.331622	-0.000773851	-0.10691	1.03988	1.27644	1.20691	-0.510309	-0.332396	1.14679
637800396	Synpcc7942_1953	6-pyruvoyl tetrahydrobiopterin synthase	33.879	68.945	59.739	21.312	146.561	45.373	34.84	21.562	130.298	37.559	31.705	30.811	15.581	387	H - Coenzyme transport and metabolism	map00790 Folate biosynthesis	EC:4.2.3.12		1.02505	0.818282	-0.668725	2.11304	0.421443	0.0403533	-0.6519	1.94335	-0.136946	-1.1206	-0.206773	2.78176	-0.381089	2.59525	-0.983658
637800407	Synpcc7942_1964	4-hydroxybenzoate polyprenyl transferase	157.036	137.354	136.841	106.079	158.736	198.528	166.585	138.354	150.038	184.489	114.205	102.804	213.145	933	H - Coenzyme transport and metabolism	map01110 Biosynthesis of secondary metabolites>map00130 Ubiquinone and other terpenoid-quinone biosynthesis	EC:2.5.1.-	Ubiquinone biosynthesis, prokaryotes, chorismate => ubiquinone (map00130 map00130, map01110 map01110)	-0.193196	-0.198595	-0.565956	0.015534	0.338247	0.0851632	-0.182731	-0.0657674	-0.611199	0.44074	-0.00539837	0.58149	-0.253084	0.116964	1.05194
637800452	Synpcc7942_2007	Coenzyme A biosynthesis protein	71.142	123.936	138.782	64.313	33.217	83.116	61.491	94.155	24.748	234.2	61.503	95.202	105.487	501	H - Coenzyme transport and metabolism	map00770 Pantothenate and CoA biosynthesis	EC:2.7.7.3	map00770 Coenzyme A biosynthesis, pantothenate =&gt; CoA	0.800822	0.964047	-0.145591	-1.09878	0.224425	-0.210326	0.404336	-1.52339	0.42029	0.568292	0.163225	-0.953189	-0.434751	-1.92773	0.148001
637800499	Synpcc7942_2054	hypothetical protein	65.674	106.875	60.441	58.37	87.913	114.613	105.485	81.442	78.751	76.035	70.415	75.253	79.574	942	H - Coenzyme transport and metabolism				0.70253	-0.119795	-0.170095	0.420754	0.803376	0.683644	0.310451	0.261976	0.196427	0.276975	-0.822325	0.590849	-0.119733	-0.0484747	0.080548
637800529	Synpcc7942_2084	bacteriochlorophyll/chlorophyll synthetase Chlorophyll synthase, ChlG	116.935	163.952	275.373	77.625	226.483	169.102	192.914	106.268	205.487	285.475	130.603	109.579	83.457	1020	H - Coenzyme transport and metabolism	map01110 Biosynthesis of secondary metabolites>map00860 Porphyrin and chlorophyll metabolism	EC:2.5.1.62		0.487567	1.23568	-0.591114	0.953696	0.532187	0.722251	-0.138	0.81334	-0.0937355	-0.486602	0.748114	1.54481	0.190064	0.95134	-0.392866
637800557	Synpcc7942_2112	hypothetical protein	32.585	40.735	43.53	27.543	29.922	41.762	30.248	68.526	29.339	72.733	19.878	30.164	79.909	543	H - Coenzyme transport and metabolism				0.322061	0.417802	-0.242522	-0.123001	0.357983	-0.107368	1.07244	-0.151388	-0.11138	1.29415	0.0957411	0.119521	-0.465351	-1.22383	1.40553
637800582	Synpcc7942_2137	Magnesium-chelatase, subunit H	488.994	401.155	272.238	330.991	459.774	579.005	385.975	192.968	520.566	243.971	285.655	379.982	391.013	4056	H - Coenzyme transport and metabolism	map01110 Biosynthesis of secondary metabolites>map00860 Porphyrin and chlorophyll metabolism	EC:6.6.1.1		-0.285657	-0.844948	-0.563025	-0.0888919	0.243759	-0.341309	-1.34146	0.0902643	-0.363886	-0.3226	-0.559291	0.474133	-0.585068	1.43172	0.0412855
637800691	Synpcc7942_2244	6,7-dimethyl-8-ribityllumazine synthase	1874.9	1165.01	1234.89	1582.46	1394.64	2093.71	1812.27	812.335	1435.42	1083.25	1457.14	1068.42	1314.18	546	H - Coenzyme transport and metabolism	map00740 Riboflavin metabolism	EC:2.5.1.78	map00740 Riboflavin biosynthesis, GTP =&gt; riboflavin/FMN/FAD	-0.686471	-0.602429	-0.24464	-0.426914	0.159253	-0.0490134	-1.20666	-0.385341	-0.81133	-0.512646	0.0840427	-0.182274	-0.208266	0.821323	0.298683
637800715	Synpcc7942_2268	Protein of unknown function DUF102	16.439	20.08	23.636	11.227	22.341	10.244	15.045	13.002	15.473	32.46	14.49	13.835	17.642	1146	H - Coenzyme transport and metabolism				0.288637	0.523863	-0.55015	0.442571	-0.682343	-0.127838	-0.338389	-0.0873696	-0.2488	0.101892	0.235227	0.992721	0.554505	0.251019	0.350691
637800719	Synpcc7942_2272	2-amino-4-hydroxy-6- hydroxymethyldihydropteridine pyrophosphokinase	8.63	16.251	12.347	6.006	8.53	5.48	10.465	9.14	9.001	28.634	10.945	8.884	6.234	531	H - Coenzyme transport and metabolism	map00790 Folate biosynthesis	EC:2.7.6.3	map00790 Tetrahydrofolate biosynthesis, GTP =&gt; THF	0.913096	0.516728	-0.522956	-0.0168148	-0.655185	0.27814	0.0828336	0.0607247	0.0418488	-0.469202	-0.396368	0.506141	0.933325	-0.0221089	-0.511051
637800721	Synpcc7942_2274	Magnesium chelatase ATPase subunit D	77.728	85.339	61.242	60.986	57.95	74.145	82.921	60.784	58.504	63.845	55.47	85.745	104.745	2034	H - Coenzyme transport and metabolism	map01110 Biosynthesis of secondary metabolites>map00860 Porphyrin and chlorophyll metabolism	EC:6.6.1.1		0.134771	-0.343913	-0.349956	-0.423626	-0.068085	0.0933031	-0.354743	-0.409899	0.141618	0.430375	-0.478684	-0.0736694	0.161388	-0.0551563	0.288757
637800751	Synpcc7942_2303	dihydropteroate synthase	41.671	71.34	38.34	46.641	45.294	45.434	39.735	11.394	30.371	97.569	43.867	48.531	10.735	837	H - Coenzyme transport and metabolism	map00790 Folate biosynthesis	EC:2.5.1.15	map00790 Tetrahydrofolate biosynthesis, GTP =&gt; THF	0.775667	-0.120193	0.162555	0.120276	0.124729	-0.0686334	-1.87077	-0.456349	0.219863	-1.95672	-0.895861	-0.0422788	-0.193362	1.41442	-2.17658
637800801	Synpcc7942_2353	lipoate-protein ligase B	94.473	46.627	19.907	205.839	32.263	41.88	32.36	38.45	39.073	39.095	86.472	45.918	47.158	702	H - Coenzyme transport and metabolism	map00785 Lipoic acid metabolism	EC:2.3.1.181		-1.01874	-2.24663	1.12354	-1.55002	-1.17364	-1.54569	-1.29692	-1.27373	-1.04084	-1.0024	-1.22789	-2.67356	-0.37205	0.0231884	0.0384427
637800810	Synpcc7942_2362	Trans-hexaprenyltranstransferase	48.062	85.208	192.233	30.207	73.651	60.906	73.898	178.18	54.016	101.825	59.225	124.158	80.159	972	H - Coenzyme transport and metabolism	map01110 Biosynthesis of secondary metabolites>map00900 Terpenoid backbone biosynthesis	EC:2.5.1.84		0.826092	1.99989	-0.670014	0.615808	0.341688	0.620639	1.89037	0.16849	1.36921	0.737968	1.1738	1.28582	0.278951	-1.72188	-0.631241
637800827	Synpcc7942_2379	Phosphomethylpyrimidine kinase	24.752	83.158	40.954	14.579	31.083	35.22	46.636	13.116	18.716	74.256	40.769	41.858	28.662	792	H - Coenzyme transport and metabolism	map00730 Thiamine metabolism	EC:2.7.1.49	map00730 Thiamine biosynthesis, AIR =&gt; thiamine-P/thiamine-2P	1.74831	0.726459	-0.763653	0.328581	0.50885	0.913899	-0.916217	-0.403273	0.757958	0.211594	-1.02185	1.09223	0.405049	0.512944	-0.546364
637800829	Synpcc7942_2381	3-methyl-2-oxobutanoate hydroxymethyltransferase	46.217	55.924	52.807	44.287	35.508	86.165	49.414	47.586	38.452	109.61	40.583	43.353	52.303	807	H - Coenzyme transport and metabolism	map01110 Biosynthesis of secondary metabolites>map00770 Pantothenate and CoA biosynthesis	EC:2.1.2.11	Pantothenate biosynthesis, valine/L-aspartate => pantothenate (map00770 map00770, map01110 map01110)	0.275044	0.192306	-0.0615403	-0.38028	0.898678	0.0964962	0.0421136	-0.265365	-0.0922918	0.17847	-0.0827384	-0.318739	-0.802182	-0.307479	0.270762
637800830	Synpcc7942_2382	Putative oxygen-independent coproporphyrinogen III oxidase	7.802	18.488	9.126	9.418	8.516	9.183	10.772	6.935	6.514	18.387	9.373	12.432	6.85	1191	H - Coenzyme transport and metabolism	map01110 Biosynthesis of secondary metabolites>map00860 Porphyrin and chlorophyll metabolism	EC:1.3.99.22	Heme biosynthesis, glutamate => protoheme/siroheme (map00860 map00860, map01110 map01110)	1.24467	0.226139	0.271577	0.126332	0.235122	0.46537	-0.169948	-0.2603	0.672143	-0.18774	-1.01853	-0.145245	0.230249	-0.0903522	-0.859883
637800862	Synpcc7942_2414	hypothetical protein	11.331	40.577	66.333	14.787	59.213	34.302	48.828	185.696	44.668	23.273	26.034	62.166	185.296	1056	H - Coenzyme transport and metabolism				1.84039	2.54945	0.384054	2.38564	1.59802	2.10743	4.0346	1.97897	2.45585	4.03148	0.709065	2.00158	0.509416	-2.05563	1.57563
637800912	Synpcc7942_2463	S-adenosylmethionine synthetase	307.575	464.065	566.572	169.338	449.087	413.6	458.17	195.283	304.237	596.791	239.904	389.546	143.782	1254	H - Coenzyme transport and metabolism	map01110 Biosynthesis of secondary metabolites>map01070 Biosynthesis of plant hormones>map00270 Cysteine and methionine metabolism	EC:2.5.1.6	Ethylene biosynthesis, methionine => ethylene (map00270 map00270, map01070 map01070, map01110 map01110) >Methionine degradation (map00270 map00270, map01070 map01070, map01110 map01110) >Methionine salvage pathway (map00270 map00270, map01070 map01070, map01110 map01110)	0.593389	0.881321	-0.861032	0.546057	0.427298	0.574945	-0.655372	-0.0157426	0.340855	-1.09706	0.287932	1.40709	0.147647	0.639629	-1.43791
637801017	Synpcc7942_2567	thiamine-monophosphate kinase	27.554	32.156	49.795	25.481	61.144	72.501	37.951	30.286	46.74	70.36	33.283	22.638	62.36	984	H - Coenzyme transport and metabolism	map00730 Thiamine metabolism	EC:2.7.4.16	map00730 Thiamine biosynthesis, AIR =&gt; thiamine-P/thiamine-2P	0.222826	0.853739	-0.11284	1.14995	1.39574	0.461876	0.136389	0.762396	-0.283515	1.17836	0.630913	1.26279	-0.933863	0.626007	1.46187
637801042	Synpcc7942_2588	Carboxylyase-related protein	58.918	50.931	73.958	44.971	58.137	88.069	56.089	79.718	61.25	55.767	37.908	60.046	144.194	1521	H - Coenzyme transport and metabolism	map01110 Biosynthesis of secondary metabolites>map00130 Ubiquinone and other terpenoid-quinone biosynthesis	EC:4.1.1.-	Ubiquinone biosynthesis, prokaryotes, chorismate => ubiquinone (map00130 map00130, map01110 map01110)	-0.210164	0.327998	-0.389713	-0.0192518	0.579926	-0.0709906	0.436197	0.0560014	0.0273597	1.29123	0.538162	0.370462	-0.650916	-0.380196	1.26387
637801064	Synpcc7942_2610	uroporphyrin-III C-methyltransferase	57.266	76.318	46.268	32.384	31.713	32.189	35.021	18.673	24.043	58.838	37.341	45.155	28.743	798	H - Coenzyme transport and metabolism	map01110 Biosynthesis of secondary metabolites>map00860 Porphyrin and chlorophyll metabolism	EC:2.1.1.107	Heme biosynthesis, glutamate => protoheme/siroheme (map00860 map00860, map01110 map01110)	0.414345	-0.307664	-0.822398	-0.852604	-0.831111	-0.709459	-1.61673	-1.25206	-0.342793	-0.994468	-0.722009	-0.0302068	0.121653	0.364663	-0.651675
637798836	Synpcc7942_0430	deoxyxylulose-5-phosphate synthase	421.247	474.868	377.112	458.462	355.598	547.745	408.537	429.214	375.577	448.611	299.693	384.322	683.648	1911	H - Coenzyme transport and metabolism> I - Lipid transport and metabolism	map01062 Biosynthesis of terpenoids and steroids>map01110 Biosynthesis of secondary metabolites>map01070 Biosynthesis of plant hormones>map01066 Biosynthesis of alkaloids derived from terpenoid and polyketide>map00900 Terpenoid backbone biosynthesis	EC:2.2.1.7	C5 isoprenoid biosynthesis, non-mevalonate pathway (map00900 map00900, map01062 map01062, map01066 map01066, map01070 map01070, map01110 map01110)	0.17286	-0.159673	0.122136	-0.244419	0.378838	-0.0441997	0.0270307	-0.165558	-0.132351	0.698587	-0.332533	-0.366555	-0.423038	-0.192588	0.830938
637800772	Synpcc7942_2324	Glutathione synthetase	141.437	168.579	173.063	121.282	126.128	189.014	132.41	192.634	117.865	227.95	142.177	175.25	332.92	972	H - Coenzyme transport and metabolism> J - Translation, ribosomal structure and biogenesis	map00480 Glutathione metabolism	EC:6.3.2.3	map00480 Glutathione biosynthesis, glutamate =&gt; glutathione	0.253265	0.291138	-0.221794	-0.165271	0.418334	-0.0951475	0.445703	-0.263024	0.309255	1.23502	0.0378725	0.0565231	-0.513481	-0.708727	0.925761
637799628	Synpcc7942_1201	probable glycosyltransferase	44.744	68.066	71.014	30.893	83.332	61.284	75.035	33.024	79.575	61.613	41.711	48.256	38.915	1431	H - Coenzyme transport and metabolism> M - Cell wall/membrane/envelope biogenesis	map00051 Fructose and mannose metabolism			0.60524	0.666409	-0.534414	0.897176	0.453816	0.745869	-0.438179	0.830621	0.109014	-0.201368	0.0611691	1.43159	0.292053	1.2688	-0.310382
637798564	Synpcc7942_0158	Rhodanese-like	414.894	619.42	513.631	272.117	736.02	675.244	458.749	462.086	665.796	437.884	299.825	336.719	712.703	1176	H - Coenzyme transport and metabolism> P - Inorganic ion transport and metabolism	map04122 Sulfur relay system			0.578175	0.307989	-0.608516	0.827002	0.702666	0.144962	0.155419	0.682337	-0.301198	0.780558	-0.270186	1.43552	-0.557704	0.526919	1.08176
637800633	Synpcc7942_2188	isochorismate synthase	99.913	34.476	21.751	121.248	25.74	90.334	39.985	39.056	33.646	36.848	46.981	58.237	120.926	1404	H - Coenzyme transport and metabolism> Q - Secondary metabolites biosynthesis, transport and catabolism	map01110 Biosynthesis of secondary metabolites>map01070 Biosynthesis of plant hormones>map00130 Ubiquinone and other terpenoid-quinone biosynthesis>map01053 Biosynthesis of siderophore group nonribosomal peptides>map01061 Biosynthesis of phenylpropanoids	EC:5.4.4.2	Menaquinone biosynthesis, chorismate => menaquinone (map00130 map00130, map01053 map01053, map01061 map01061, map01070 map01070, map01110 map01110)	-1.53508	-2.19959	0.279217	-1.95666	-0.145403	-1.32121	-1.35513	-1.57024	-0.778736	0.27538	-0.664511	-2.23588	-1.17581	-0.215109	1.05412
637798511	Synpcc7942_0105	NAD+ synthetase	21.769	30.418	25.405	21.165	11.303	18.497	16.154	16.388	9.516	20.844	18.397	23.244	35.161	1725	H - Coenzyme transport and metabolism> R - General function prediction only	map00910 Nitrogen metabolism>map00760 Nicotinate and nicotinamide metabolism	EC:6.3.1.5	NAD biosynthesis, aspartate => NAD (map00760 map00760, map00910 map00910)	0.48265	0.222837	-0.0405946	-0.945569	-0.234984	-0.430384	-0.409635	-1.19385	0.0945832	0.691701	-0.259813	-0.904975	-0.1954	-0.784213	0.597118
637799098	Synpcc7942_0686	hypothetical protein	245.706	314.139	290.672	318.35	77.097	405.334	168.429	253.683	85.672	617.828	219.868	473.231	414.368	1161	H - Coenzyme transport and metabolism> R - General function prediction only	map01120 Microbial metabolism in diverse environments>map00680 Methane metabolism	EC:2.5.1.77	F420 biosynthesis (map00680 map00680, map01120 map01120)	0.35447	0.242459	0.373681	-1.67219	0.722178	-0.544793	0.0460938	-1.52004	0.945611	0.75398	-0.112011	-2.04587	-1.26697	-1.56613	-0.191632
637799309	Synpcc7942_0892	Elongator protein 3/MiaB/NifB	5.288	13.539	10.41	8.702	8.961	7.94	8.002	4.38	5.549	12.769	7.118	12.572	6.198	1011	H - Coenzyme transport and metabolism> R - General function prediction only	map01120 Microbial metabolism in diverse environments>map00680 Methane metabolism	EC:2.5.1.77	F420 biosynthesis (map00680 map00680, map01120 map01120)	1.35633	0.977176	0.718625	0.760938	0.586417	0.597638	-0.271791	0.0695056	1.24942	0.229081	-0.379151	0.0423127	0.0112216	0.341297	-1.02034
637801043	Synpcc7942_2589	2-phosphosulfolactate phosphatase	131.99	198.881	186.799	100.735	125.406	106.467	153.451	212.761	149.811	127.381	117.019	491.957	307.009	786	H - Coenzyme transport and metabolism> R - General function prediction only	map01120 Microbial metabolism in diverse environments>map00680 Methane metabolism	EC:3.1.3.71	Coenzyme M biosynthesis (map00680 map00680, map01120 map01120)	0.591477	0.501058	-0.389864	-0.0738223	-0.310022	0.217349	0.688805	0.182715	1.8981	1.21785	-0.0904187	0.316041	0.527372	-0.50609	-0.680251
637798376	Synpcc7942_B2627	hypothetical protein	2.997	4.857	3.087	1.45	1.947	1.984	2.462	1.443	1.174	6.933	1.477	5.182	1.336	1062	I - Lipid transport and metabolism				0.696546	0.0426864	-1.04747	-0.622266	-0.595107	-0.283688	-1.05445	-1.35209	0.78999	-1.1656	-0.65386	0.4252	0.311419	-0.297639	-1.95559
637798532	Synpcc7942_0126	enoyl-(acyl-carrier-protein) reductase	87.647	94.337	181.191	51.234	360.426	208.04	182.573	42.41	303.627	154.455	94.629	60.204	39.562	777	I - Lipid transport and metabolism	map00061 Fatty acid biosynthesis	EC:1.3.1.9	map00061 Fatty acid biosynthesis, elongation	0.106119	1.04773	-0.774603	2.03993	1.24708	1.0587	-1.0473	1.79252	-0.541845	-1.14759	0.941616	2.81453	-0.188388	2.83982	-0.605744
637798670	Synpcc7942_0264	undecaprenyl diphosphate synthase	76.107	104.568	128.713	56.003	55.488	51.497	63.881	48.994	44.803	200.108	63.699	107.288	51.452	756	I - Lipid transport and metabolism	map01062 Biosynthesis of terpenoids and steroids>map01110 Biosynthesis of secondary metabolites>map00900 Terpenoid backbone biosynthesis	EC:2.5.1.31		0.45834	0.758057	-0.442525	-0.455853	-0.563541	-0.252642	-0.635424	-0.764434	0.495388	-0.564802	0.299716	-0.0133283	0.310899	-0.12901	-1.06019
637798708	Synpcc7942_0302	Phospholipase D/Transphosphatidylase	19.713	44.359	21.087	17.488	12.446	12.264	9.931	9.106	7.937	42.235	45.935	48.227	5.665	1440	I - Lipid transport and metabolism				1.17008	0.0972065	-0.172782	-0.663465	-0.684718	-0.989136	-1.11426	-1.31248	1.29069	-1.799	-1.07287	-0.490683	-0.304419	-0.198224	-3.08969
637798716	Synpcc7942_0310	4-diphosphocytidyl-2C-methyl-D-erythritol kinase	26.132	29.074	36.514	18.503	25.008	25.377	27.585	10.722	20.596	31.977	23.82	16.639	27.024	945	I - Lipid transport and metabolism	map01062 Biosynthesis of terpenoids and steroids>map01110 Biosynthesis of secondary metabolites>map01070 Biosynthesis of plant hormones>map01066 Biosynthesis of alkaloids derived from terpenoid and polyketide>map00900 Terpenoid backbone biosynthesis	EC:2.7.1.148	C5 isoprenoid biosynthesis, non-mevalonate pathway (map00900 map00900, map01062 map01062, map01066 map01066, map01070 map01070, map01110 map01110)	0.153912	0.482632	-0.498058	-0.0634279	-0.042296	0.0780664	-1.28524	-0.343453	-0.651249	0.0484237	0.32872	0.43463	0.120362	0.94179	0.699673
637798800	Synpcc7942_0394	phosphatidate cytidylyltransferase	52.855	63.952	57.709	45.662	65.761	55.32	65.222	35.847	82.208	149.01	74.165	51.234	33.956	867	I - Lipid transport and metabolism	map00564 Glycerophospholipid metabolism>map04070 Phosphatidylinositol signaling system	EC:2.7.7.41	Phosphatidylethanolamine (PE) biosynthesis, PA => PS => PE (map00564 map00564, map04070 map04070)	0.27495	0.126756	-0.211046	0.315192	0.0657612	0.303319	-0.560188	0.637239	-0.0449384	-0.638373	-0.148193	0.526238	0.237558	1.19743	-0.593435
637799092	Synpcc7942_0680	sterol C5-desaturase-like	31.823	37.682	50.744	60.645	20.153	12.419	15.722	9.809	22.325	92.697	58.224	37.094	5.941	816	I - Lipid transport and metabolism				0.243806	0.673167	0.930319	-0.659075	-1.35752	-1.01729	-1.69789	-0.51141	0.221116	-2.42129	0.429362	-1.58939	0.340236	1.18648	-2.64241
637799093	Synpcc7942_0681	2-C-methyl-D-erythritol 4-phosphate cytidylyltransferase	41.703	51.935	48.131	25.801	56.913	47.658	45.476	22.048	37.556	82.494	31.939	39.741	15.561	699	I - Lipid transport and metabolism	map01062 Biosynthesis of terpenoids and steroids>map01110 Biosynthesis of secondary metabolites>map01070 Biosynthesis of plant hormones>map01066 Biosynthesis of alkaloids derived from terpenoid and polyketide>map00900 Terpenoid backbone biosynthesis	EC:2.7.7.60	C5 isoprenoid biosynthesis, non-mevalonate pathway (map00900 map00900, map01062 map01062, map01066 map01066, map01070 map01070, map01110 map01110)	0.316556	0.206815	-0.692724	0.448607	0.192567	0.124954	-0.919503	-0.151108	-0.069523	-1.42222	-0.109741	1.14133	-0.067613	0.768396	-1.35269
637799126	Synpcc7942_0713	1-hydroxy-2-methyl-2-(E)-butenyl 4-diphosphate synthase	143.101	122.121	176.759	137.551	128.479	212.32	173.38	152.904	247.805	292.74	148.707	1072.56	218.785	1224	I - Lipid transport and metabolism	map01062 Biosynthesis of terpenoids and steroids>map01110 Biosynthesis of secondary metabolites>map01070 Biosynthesis of plant hormones>map01066 Biosynthesis of alkaloids derived from terpenoid and polyketide>map00900 Terpenoid backbone biosynthesis	EC:1.17.7.1	C5 isoprenoid biosynthesis, non-mevalonate pathway (map00900 map00900, map01062 map01062, map01066 map01066, map01070 map01070, map01110 map01110)	-0.228722	0.30475	-0.0570671	-0.155501	0.569207	0.276904	0.0955924	0.792172	2.90596	0.61248	0.533472	-0.0984341	-0.292303	0.696579	-2.29348
637799335	Synpcc7942_0918	long-chain-fatty-acid CoA ligase	97.2	242.782	119.444	77.316	127.659	116.034	211.875	144.315	116.508	137.556	115.861	334.839	146.485	1950	I - Lipid transport and metabolism	map00071 Fatty acid metabolism>map04146 Peroxisome>map04920 Adipocytokine signaling pathway>map03320 PPAR signaling pathway	EC:6.2.1.3	beta-Oxidation, acyl-CoA synthesis (map00071 map00071, map03320 map03320, map04146 map04146, map04920 map04920)	1.32063	0.297306	-0.330189	0.393267	0.255519	1.12419	0.570193	0.261401	1.78444	0.591725	-1.02333	0.723456	0.868666	-0.308792	-1.19271
637799348	Synpcc7942_0930	beta-hydroxyacyl-(acyl-carrier-protein) dehydratase FabZ	127.021	195.833	141.195	86.941	142.025	150.295	152.432	82.965	122.25	182.672	106.644	120.393	59.873	468	I - Lipid transport and metabolism	map00061 Fatty acid biosynthesis	EC:4.2.1.-	map00061 Fatty acid biosynthesis, elongation	0.624557	0.152622	-0.546958	0.161078	0.24273	0.263099	-0.614492	-0.0552326	-0.0773155	-1.08509	-0.471935	0.708036	0.0203688	0.55926	-1.00777
637799401	Synpcc7942_0982	hypothetical protein	148.199	313.209	278.854	260.706	142.503	276.056	191.468	270.673	220.636	360.584	202.809	681.158	298.365	615	I - Lipid transport and metabolism				1.07959	0.911974	0.814888	-0.0565434	0.897425	0.369568	0.869015	0.574132	2.20045	1.00954	-0.167616	-0.871431	-0.527858	-0.294883	-1.19091
637799465	Synpcc7942_1043	hypothetical protein	31.337	38.219	37.988	26.736	32.824	35.288	32.486	22.133	28.702	75.595	28.212	30.254	20.247	654	I - Lipid transport and metabolism				0.286423	0.277677	-0.229083	0.066884	0.171311	0.051951	-0.501668	-0.126716	-0.0507412	-0.630159	-0.00874627	0.295967	-0.11936	0.374952	-0.579418
637799597	Synpcc7942_1170	MECDP-synthase	89.606	121.162	110.377	72.857	102.345	110.103	97.45	90.613	85.184	166.506	72.772	100.377	113.58	483	I - Lipid transport and metabolism	map01062 Biosynthesis of terpenoids and steroids>map01110 Biosynthesis of secondary metabolites>map01070 Biosynthesis of plant hormones>map01066 Biosynthesis of alkaloids derived from terpenoid and polyketide>map00900 Terpenoid backbone biosynthesis	EC:4.6.1.12	C5 isoprenoid biosynthesis, non-mevalonate pathway (map00900 map00900, map01062 map01062, map01066 map01066, map01070 map01070, map01110 map01110)	0.43527	0.300772	-0.298528	0.191773	0.297187	0.121067	0.0161227	-0.0730129	0.163761	0.342042	-0.134498	0.490301	-0.17612	-0.0891356	0.17828
637799620	Synpcc7942_1193	Phospholipid/glycerol acyltransferase	55.108	154.613	62.521	23.271	64.422	77.163	91.549	267.691	71.373	46.821	26.668	261.16	184.46	723	I - Lipid transport and metabolism				1.48833	0.182079	-1.24373	0.225292	0.485647	0.732282	2.28023	0.373117	2.2446	1.74297	-1.30625	1.46902	0.246635	-1.90712	-0.501626
637799644	Synpcc7942_1215	acyl-CoA dehydrogenase family protein-like	12.881	35.916	116.219	7.855	50.603	41.709	37.859	87.175	28.38	95.247	29.653	21.449	60.406	1008	I - Lipid transport and metabolism				1.47938	3.17353	-0.713561	1.97398	1.69511	1.55539	2.75867	1.13963	0.735666	2.22945	1.69415	2.68754	-0.139722	-1.61904	1.49378
637799725	Synpcc7942_1295	Phospholipid/glycerol acyltransferase	39.132	68.268	40.617	27.789	14.037	42.838	31.18	18.513	11.12	109.121	36.33	59.903	15.066	1389	I - Lipid transport and metabolism				0.802861	0.0537348	-0.493835	-1.47911	0.130542	-0.327728	-1.07981	-1.81519	0.614279	-1.37705	-0.749126	-0.985279	-0.45827	-0.735382	-1.99133
637799783	Synpcc7942_1352	Acetate--CoA ligase	182.577	103.768	56.197	159.234	148.681	150.077	140.837	26.741	197.675	65.11	147.017	114.413	41.63	1971	I - Lipid transport and metabolism	map00720 Carbon fixation pathways in prokaryotes>map01110 Biosynthesis of secondary metabolites>map01120 Microbial metabolism in diverse environments>map00620 Pyruvate metabolism>map00680 Methane metabolism>map00640 Propanoate metabolism>map00010 Glycolysis / Gluconeogenesis	EC:6.2.1.1		-0.815143	-1.69994	-0.197357	-0.296285	-0.282802	-0.374479	-2.77138	0.114625	-0.674254	-2.13281	-0.884797	-0.0989281	-0.0916765	2.88601	-1.45856
637799811	Synpcc7942_1379	acetyl-CoA carboxylase, biotin carboxylase	64.394	38.379	65.364	25.676	128.33	72.566	57.417	30.133	116.459	79.549	41.318	51.759	22.483	1362	I - Lipid transport and metabolism	map00720 Carbon fixation pathways in prokaryotes>map01110 Biosynthesis of secondary metabolites>map01120 Microbial metabolism in diverse environments>map00253 Tetracycline biosynthesis>map00061 Fatty acid biosynthesis>map00620 Pyruvate metabolism>map00640 Propanoate metabolism	EC:6.3.4.14	3-Hydroxypropionate bicycle (map00061 map00061, map00253 map00253, map00620 map00620, map00640 map00640, map00720 map00720, map01110 map01110, map01120 map01120) >Fatty acid biosynthesis, initiation (map00061 map00061, map00253 map00253, map00620 map00620, map00640 map00640, map00720 map00720, map01110 map01110, map01120 map01120) >Hydroxypropionate-hydroxybutylate cycle (map00061 map00061, map00…	-0.746609	0.02157	-1.32651	0.99486	0.172367	-0.165448	-1.09558	0.854824	-0.315117	-1.51809	0.768179	2.32137	-0.337816	1.95041	-1.20298
637799886	Synpcc7942_1454	fatty acid/phospholipid synthesis protein PlsX	255.565	320.718	343.404	144.301	351.695	430.178	328.67	122.364	308.933	408.872	243.352	231.982	138.22	1041	I - Lipid transport and metabolism	map00564 Glycerophospholipid metabolism>map00561 Glycerolipid metabolism	EC:2.3.1.15	Triacylglycerol biosynthesis (map00561 map00561, map00564 map00564)	0.327615	0.426217	-0.824609	0.460635	0.751243	0.36295	-1.06251	0.273604	-0.139677	-0.886724	0.0986015	1.28524	-0.388294	1.33611	-0.747046
637799887	Synpcc7942_1455	3-oxoacyl-(acyl-carrier-protein) synthase III	58.722	103.715	193.926	34.474	103.16	79.635	84.148	48.487	67.341	194.479	56.286	70.456	62.048	1008	I - Lipid transport and metabolism	map00061 Fatty acid biosynthesis	EC:2.3.1.180	map00061 Fatty acid biosynthesis, elongation>map00061 Fatty acid biosynthesis, initiation	0.820652	1.72353	-0.768392	0.812911	0.439502	0.519028	-0.276303	0.197584	0.262821	0.0794836	0.902882	1.5813	0.0795263	0.473887	-0.183338
637799888	Synpcc7942_1456	malonyl CoA-acyl carrier protein transacylase	68.987	111.559	152.774	36.033	137.1	88.053	98.207	47.208	106.568	134.225	72.694	70.865	73.325	882	I - Lipid transport and metabolism	map00061 Fatty acid biosynthesis	EC:2.3.1.39	map00061 Fatty acid biosynthesis, initiation	0.69341	1.147	-0.937006	0.990832	0.352048	0.509501	-0.547293	0.627378	0.0387487	0.0879806	0.453592	1.92784	0.157454	1.17467	0.0492319
637799889	Synpcc7942_1457	1-acyl-sn-glycerol-3-phosphate acyltransferase	23.093	38.476	46.059	11.678	48.945	37.146	36.278	18.712	37.085	44.711	25.445	24.545	24.762	678	I - Lipid transport and metabolism	map00564 Glycerophospholipid metabolism>map00561 Glycerolipid metabolism	EC:2.3.1.51	Triacylglycerol biosynthesis (map00561 map00561, map00564 map00564)	0.736503	0.996027	-0.983662	1.08371	0.685751	0.651639	-0.303492	0.68338	0.0879736	0.100672	0.259524	2.06737	-0.0341119	0.986872	0.0126987
637799946	Synpcc7942_1513	1-deoxy-D-xylulose 5-phosphate reductoisomerase	166.25	98.778	100.036	97.78	101.077	142.251	155.389	56.554	89.26	95.548	95.306	109.682	83.612	1209	I - Lipid transport and metabolism	map01062 Biosynthesis of terpenoids and steroids>map01110 Biosynthesis of secondary metabolites>map01070 Biosynthesis of plant hormones>map01066 Biosynthesis of alkaloids derived from terpenoid and polyketide>map00900 Terpenoid backbone biosynthesis	EC:1.1.1.267	C5 isoprenoid biosynthesis, non-mevalonate pathway (map00900 map00900, map01062 map01062, map01066 map01066, map01070 map01070, map01110 map01110)	-0.751093	-0.732835	-0.765743	-0.7179	-0.224916	-0.09747	-1.55565	-0.897269	-0.600028	-0.991572	0.0182576	0.0478434	0.127446	0.658385	-0.391545
637799973	Synpcc7942_1540	hypothetical protein	7.519	8.649	15.773	9.435	3.324	20.745	5.976	5.269	8.378	14.122	5.709	8.662	27.438	711	I - Lipid transport and metabolism				0.201993	1.06884	0.327482	-1.17762	1.46415	-0.331361	-0.513012	0.156065	0.204159	1.86756	0.866852	-1.5051	-1.79551	0.669077	1.6634
637800028	Synpcc7942_1595	acetyl-CoA carboxylase, carboxyl transferase, alpha subunit	183.566	247.567	378.901	130.42	347.45	268.49	219.819	184.054	322.253	292.323	202.134	172.713	454.54	984	I - Lipid transport and metabolism	map00720 Carbon fixation pathways in prokaryotes>map01110 Biosynthesis of secondary metabolites>map01120 Microbial metabolism in diverse environments>map00253 Tetracycline biosynthesis>map00061 Fatty acid biosynthesis>map00620 Pyruvate metabolism>map00640 Propanoate metabolism	EC:6.4.1.2	3-Hydroxypropionate bicycle (map00061 map00061, map00253 map00253, map00620 map00620, map00640 map00640, map00720 map00720, map01110 map01110, map01120 map01120) >Fatty acid biosynthesis, initiation (map00061 map00061, map00253 map00253, map00620 map00620, map00640 map00640, map00720 map00720, map01110 map01110, map01120 map01120) >Hydroxypropionate-hydroxybutylate cycle (map00061 map00061, map00…	0.43152	1.04552	-0.493134	0.920507	0.548569	0.260017	0.00383024	0.811895	-0.0879222	1.30811	0.614002	1.41364	-0.288552	0.808065	1.39603
637800151	Synpcc7942_1713	probable hydrocarbon oxygenase MocD	61.462	540.318	31.143	56.75	139.909	70.115	95.2	126.354	72.41	31.24	84.592	64.138	101.995	903	I - Lipid transport and metabolism				3.13604	-0.980787	-0.115074	1.18672	0.190028	0.631267	1.0397	0.236494	0.0614847	0.730732	-4.11683	1.3018	0.441238	-0.80321	0.669247
637800266	Synpcc7942_1825	CDP-diacylglycerol--glycerol-3-phosphate 3-phosphatidyltransferase	30.904	88.868	52.191	34.326	64.319	68.826	71.954	29.859	39.904	66.515	47.638	44.183	35.538	519	I - Lipid transport and metabolism	map00564 Glycerophospholipid metabolism	EC:2.7.8.5		1.52387	0.756007	0.151508	1.05745	1.15516	1.21928	-0.0496277	0.36874	0.515698	0.201569	-0.767863	0.905943	0.0641212	0.418368	-0.314129
637800298	Synpcc7942_1857	3-hydroxyacid dehydrogenase	19.233	48.164	21.293	25.241	30.893	33.562	34.873	14.142	29.48	62.207	24.899	34.005	12.273	867	I - Lipid transport and metabolism	map00280 Valine, leucine and isoleucine degradation	EC:1.1.1.31		1.32437	0.146795	0.392185	0.683696	0.803245	0.858527	-0.443598	0.616153	0.822163	-0.648096	-1.17758	0.291511	0.0552818	1.05975	-1.47026
637800399	Synpcc7942_1956	acetyl-CoA carboxylase, carboxyl transferase, beta subunit	365.934	280.385	460.458	319.125	387.769	534.051	399.768	325.287	374.923	578.449	331.632	300.605	319.404	918	I - Lipid transport and metabolism	map00720 Carbon fixation pathways in prokaryotes>map01110 Biosynthesis of secondary metabolites>map01120 Microbial metabolism in diverse environments>map00253 Tetracycline biosynthesis>map00061 Fatty acid biosynthesis>map00620 Pyruvate metabolism>map00640 Propanoate metabolism	EC:6.4.1.2	3-Hydroxypropionate bicycle (map00061 map00061, map00253 map00253, map00620 map00620, map00640 map00640, map00720 map00720, map01110 map01110, map01120 map01120) >Fatty acid biosynthesis, initiation (map00061 map00061, map00253 map00253, map00620 map00620, map00640 map00640, map00720 map00720, map01110 map01110, map01120 map01120) >Hydroxypropionate-hydroxybutylate cycle (map00061 map00061, map00…	-0.384174	0.331486	-0.197462	0.083614	0.545394	0.12758	-0.16987	0.0350109	-0.283714	-0.196201	0.71566	0.281076	-0.417815	0.204881	0.0875134
637800429	Synpcc7942_1984	phytoene synthase	228.222	280.766	463.246	181.976	268.219	249.712	264.277	115.184	198.008	570.254	220.036	208.635	111.599	927	I - Lipid transport and metabolism	map01062 Biosynthesis of terpenoids and steroids>map00906 Carotenoid biosynthesis>map01110 Biosynthesis of secondary metabolites>map01070 Biosynthesis of plant hormones	EC:2.5.1.32	beta-Carotene biosynthesis, GGAP => beta-carotene (map00906 map00906, map01062 map01062, map01070 map01070, map01110 map01110)	0.29893	1.02134	-0.32669	0.232974	0.129827	0.211613	-0.986498	-0.204879	-0.129457	-1.03211	0.72241	0.559663	0.0817857	0.781618	-0.902657
637800887	Synpcc7942_2439	beta-carotene hydroxylase	151.832	702.185	501.309	209.448	426.905	327.01	502.193	234.156	312.459	454.228	381.613	406.649	171.886	996	I - Lipid transport and metabolism	map01062 Biosynthesis of terpenoids and steroids>map00906 Carotenoid biosynthesis>map01110 Biosynthesis of secondary metabolites>map01070 Biosynthesis of plant hormones	EC:1.14.13.-	Abscisic acid biosynthesis, beta-carotene => abscisic acid (map00906 map00906, map01062 map01062, map01070 map01070, map01110 map01110)	2.20938	1.72322	0.464116	1.49144	1.10686	1.72577	0.624994	1.04119	1.42131	0.178976	-0.486151	1.02732	0.618907	0.416197	-1.24233
637801011	Synpcc7942_2561	Stearoyl-CoA 9-desaturase	939.112	1543.76	2458.51	980.653	1172.71	1349.97	1103.02	1527.37	1059.34	1746.88	977.539	1116.05	3138.42	837	I - Lipid transport and metabolism	map03320 PPAR signaling pathway>map01040 Biosynthesis of unsaturated fatty acids	EC:1.14.19.1		0.717077	1.38842	0.0624455	0.320477	0.523556	0.23209	0.70168	0.173794	0.249033	1.74067	0.671338	0.258032	-0.291466	-0.527887	1.49164
637801014	Synpcc7942_2564	acetyl-CoA carboxylase, biotin carboxyl carrier protein	221.763	229.36	374.359	146.164	570.182	336.358	345.195	155.658	441.585	296.905	174.064	171.139	163.59	477	I - Lipid transport and metabolism	map00720 Carbon fixation pathways in prokaryotes>map01110 Biosynthesis of secondary metabolites>map01120 Microbial metabolism in diverse environments>map00253 Tetracycline biosynthesis>map00061 Fatty acid biosynthesis>map00620 Pyruvate metabolism>map00640 Propanoate metabolism		3-Hydroxypropionate bicycle (map00061 map00061, map00253 map00253, map00620 map00620, map00640 map00640, map00720 map00720, map01110 map01110, map01120 map01120) >Fatty acid biosynthesis, initiation (map00061 map00061, map00253 map00253, map00620 map00620, map00640 map00640, map00720 map00720, map01110 map01110, map01120 map01120) >Hydroxypropionate-hydroxybutylate cycle (map00061 map00061, map00…	0.0485951	0.755404	-0.601431	1.3624	0.600979	0.638393	-0.510639	0.993672	-0.37385	-0.438934	0.706809	1.96383	0.037414	1.50431	-0.065084
637798479	Synpcc7942_0073	hydroxymethylbutenyl pyrophosphate reductase	126.974	181.389	166.909	96.831	142.976	167.149	132.78	152.441	186.791	158.02	110.597	262.942	187.075	1197	I - Lipid transport and metabolism> M - Cell wall/membrane/envelope biogenesis	map01062 Biosynthesis of terpenoids and steroids>map01110 Biosynthesis of secondary metabolites>map01066 Biosynthesis of alkaloids derived from terpenoid and polyketide>map01070 Biosynthesis of plant hormones>map00900 Terpenoid backbone biosynthesis	EC:1.17.1.2	C5 isoprenoid biosynthesis, non-mevalonate pathway (map00900 map00900, map01062 map01062, map01066 map01066, map01070 map01070, map01110 map01110)	0.514554	0.394529	-0.390992	0.17124	0.396602	0.0645047	0.263718	0.556892	1.05021	0.559084	-0.120025	0.562232	-0.332097	0.293174	-0.491128
637798944	Synpcc7942_0536	acyl carrier protein	967.535	811.058	2518.38	730.862	1858.38	1718.57	1106.36	578.164	2109.89	818.535	1027.32	518.2	680.193	243	I - Lipid transport and metabolism> Q - Secondary metabolites biosynthesis, transport and catabolism				-0.254509	1.38011	-0.404715	0.941664	0.828825	0.193436	-0.742835	1.12478	-0.900805	-0.50837	1.63462	1.34638	-0.635388	1.86761	0.392435
637798945	Synpcc7942_0537	3-oxoacyl-(acyl-carrier-protein) synthase II	621.748	515.32	1075.5	408.305	1129.35	1105.82	762.096	330.542	1076.87	452.665	568.458	417.654	451.71	1254	I - Lipid transport and metabolism> Q - Secondary metabolites biosynthesis, transport and catabolism	map00061 Fatty acid biosynthesis	EC:2.3.1.179	map00061 Fatty acid biosynthesis, elongation>map00061 Fatty acid biosynthesis, initiation	-0.270861	0.7906	-0.606683	0.861095	0.830708	0.293643	-0.911496	0.792445	-0.574022	-0.460933	1.06146	1.46778	-0.537065	1.70394	0.113089
637799441	Synpcc7942_1021	O-succinylbenzoic acid-CoA ligase	15.249	19.262	14.249	10.882	10.477	12.766	14.106	5.639	11.441	28.389	14.14	14.234	8.093	1344	I - Lipid transport and metabolism> Q - Secondary metabolites biosynthesis, transport and catabolism	map01110 Biosynthesis of secondary metabolites>map00130 Ubiquinone and other terpenoid-quinone biosynthesis	EC:6.2.1.26	Menaquinone biosynthesis, chorismate => menaquinone (map00130 map00130, map01110 map01110)	0.337043	-0.097854	-0.486771	-0.541489	-0.256408	-0.112406	-1.4352	-0.414501	-0.0993735	-0.913968	-0.434897	-0.0547181	0.144002	1.0207	-0.814595
637799096	Synpcc7942_0684	3-oxoacyl-(acyl-carrier-protein) reductase	51.936	73.399	59.121	36.51	123.548	83.349	104.052	46.434	85.797	79.307	50.678	54.684	43.982	750	I - Lipid transport and metabolism> Q - Secondary metabolites biosynthesis, transport and catabolism> R - General function prediction only	map00061 Fatty acid biosynthesis>map01040 Biosynthesis of unsaturated fatty acids	EC:1.1.1.100	Fatty acid biosynthesis, elongation (map00061 map00061, map01040 map01040)	0.499026	0.186936	-0.508443	1.25026	0.68243	1.0025	-0.161553	0.724192	0.0743839	-0.239822	-0.31209	1.75871	0.320068	0.885746	-0.314206
637799277	Synpcc7942_0861	hypothetical protein	139.036	201.683	330.082	105.621	224.575	152.921	218.099	133.134	194.265	660.419	203.102	144.847	117.314	1290	I - Lipid transport and metabolism> Q - Secondary metabolites biosynthesis, transport and catabolism> R - General function prediction only				0.536631	1.24737	-0.396562	0.691739	0.137328	0.649525	-0.0625794	0.482568	0.0590713	-0.245083	0.710735	1.0883	0.512197	0.545147	-0.304155
637800006	Synpcc7942_1573	3-oxoacyl-(acyl-carrier protein) reductase	145.887	210.512	222.718	172.298	32.086	33.446	44.378	11.906	28.19	322.457	272.385	270.409	17.417	801	I - Lipid transport and metabolism> Q - Secondary metabolites biosynthesis, transport and catabolism> R - General function prediction only	map00030 Pentose phosphate pathway>map01120 Microbial metabolism in diverse environments	EC:1.1.1.47		0.529051	0.610367	0.240055	-2.18484	-2.12495	-1.71693	-3.61509	-2.3716	0.890292	-3.06628	0.0813157	-2.42489	0.408011	1.24349	-3.95658
637800952	Synpcc7942_2503	light-dependent protochlorophyllide reductase	773.776	132.148	113.77	1050.51	246.483	551.867	310.876	43.72	430.722	199.074	512.554	154.093	165.719	966	I - Lipid transport and metabolism> Q - Secondary metabolites biosynthesis, transport and catabolism> R - General function prediction only	map01110 Biosynthesis of secondary metabolites>map00860 Porphyrin and chlorophyll metabolism	EC:1.3.1.33		-2.54976	-2.7658	0.441101	-1.65043	-0.487595	-1.31558	-4.14555	-0.845159	-2.32811	-2.22318	-0.216034	-2.09153	-0.827981	3.30039	0.104938
637801037	Synpcc7942_2584	probable short chain dehydrogenase	65.227	54.327	100.361	71.875	69.509	134.704	74.346	97.614	76.147	122.628	57.764	71.768	144.35	765	I - Lipid transport and metabolism> Q - Secondary metabolites biosynthesis, transport and catabolism> R - General function prediction only				-0.2638	0.621658	0.140021	0.0917305	1.04625	0.188786	0.581619	0.223318	0.137871	1.14603	0.885457	-0.0482903	-0.857466	-0.358301	1.00816
637800624	Synpcc7942_2179	hypothetical protein	135.919	154.907	232.869	94.104	63.172	219.102	165.486	119.393	56.018	362.86	108.285	159.388	155.057	915	I - Lipid transport and metabolism> R - General function prediction only				0.188655	0.776771	-0.530419	-1.10539	0.688856	0.283962	-0.187029	-1.27878	0.229796	0.190052	0.588116	-0.574971	-0.404893	-1.09176	-0.0397444
637798417	Synpcc7942_0012	ribosomal protein S6	875.339	655.438	1392.49	630.623	3166.87	904.294	574.534	650.697	2442.46	853.264	783.304	573.471	1116.62	324	J - Translation, ribosomal structure and biogenesis	map03010 Ribosome		map03010 Ribosome, bacteria	-0.417383	0.669756	-0.473064	1.85515	0.04695	-0.60745	-0.427856	1.48042	-0.610121	0.351231	1.08714	2.32821	-0.6544	1.90828	0.961352
637798423	Synpcc7942_0018	glycyl-tRNA synthetase, beta subunit	66.877	88.666	124.172	53.602	163.488	110.525	101.108	40.569	139.006	106.427	72.681	53.084	45.303	2187	J - Translation, ribosomal structure and biogenesis	map00970 Aminoacyl-tRNA biosynthesis	EC:6.1.1.14	map00970 Aminoacyl-tRNA biosynthesis, prokaryotes	0.406871	0.892758	-0.319223	1.2896	0.724791	0.596315	-0.721132	1.05557	-0.333233	-0.561904	0.485887	1.60883	-0.128476	1.7767	-0.22867
637798448	Synpcc7942_0042	ribosomal protein L28	402.827	557.045	562.727	318.306	1069.05	515.669	649.591	369.333	1416.58	472.486	484.625	293.027	277.868	237	J - Translation, ribosomal structure and biogenesis	map03010 Ribosome		map03010 Ribosome, bacteria	0.467633	0.482275	-0.339746	1.4081	0.356285	0.689371	-0.125238	1.81418	-0.459127	-0.535761	0.0146413	1.74785	0.333086	1.93942	-0.0766339
637798471	Synpcc7942_0065	translation initiation factor IF-3	685.091	447.509	728.981	747.787	367.447	247.504	313.613	177.046	447.667	587.546	507.48	400.654	688.083	555	J - Translation, ribosomal structure and biogenesis				-0.614379	0.0895856	0.126332	-0.898759	-1.46884	-1.12731	-1.95217	-0.61387	-0.773939	0.00628697	0.703965	-1.02509	0.341534	1.3383	0.780226
637798524	Synpcc7942_0118	glutamyl-tRNA(Gln) amidotransferase, B subunit	412.997	493.136	515.733	417.807	490.564	537.306	448.53	419.432	507.153	444.714	317.08	320.126	894.972	1485	J - Translation, ribosomal structure and biogenesis	map00970 Aminoacyl-tRNA biosynthesis	EC:6.3.5.6		0.255854	0.320493	0.0167054	0.24831	0.379613	0.119073	0.0223056	0.29629	-0.367491	1.11571	0.0646388	0.231605	-0.260539	0.273984	1.4832
637798633	Synpcc7942_0227	peptidyl-tRNA hydrolase	223.931	261.654	400.645	173.459	205.423	480.093	320.999	148.296	182.83	308.691	221.292	229.882	309.06	627	J - Translation, ribosomal structure and biogenesis				0.224606	0.83927	-0.36846	-0.124457	1.10026	0.519515	-0.594575	-0.292551	0.0378392	0.464833	0.614664	0.244003	-0.580745	0.302023	0.426993
637798647	Synpcc7942_0241	RNA methyltransferase, TrmA family	48.386	55.25	55.618	49.598	41.461	56.771	50.654	35.852	40.861	83.953	35.674	52.777	66.635	1368	J - Translation, ribosomal structure and biogenesis	map00624 Polycyclic aromatic hydrocarbon degradation>map00350 Tyrosine metabolism>map01120 Microbial metabolism in diverse environments>map00340 Histidine metabolism			0.191385	0.200962	0.0356923	-0.222835	0.230564	0.0660865	-0.432536	-0.243865	0.12532	0.46169	0.0095774	-0.258527	-0.164478	0.188671	0.336371
637798689	Synpcc7942_0283	Dihydrouridine synthase TIM-barrel protein nifR3	18.239	19.936	18.712	14.334	15.775	14.277	18.132	11.014	12.061	29.497	14.045	5.737	12.823	1005	J - Translation, ribosomal structure and biogenesis				0.128349	0.0369371	-0.347585	-0.209387	-0.353334	-0.00848857	-0.727688	-0.596677	-1.66866	-0.508293	-0.0914122	0.138199	0.344845	0.131011	1.16037
637798717	Synpcc7942_0311	dimethyladenosine transferase	28.035	38.258	27.934	46.082	16.881	27.952	19.456	13.989	20.367	78.209	38.329	33.382	11.26	840	J - Translation, ribosomal structure and biogenesis				0.448532	-0.0052069	0.716974	-0.731829	-0.00427756	-0.527014	-1.00294	-0.460996	0.251841	-1.31602	-0.453739	-1.4488	-0.522736	0.541941	-1.56786
637798725	Synpcc7942_0319	hemolysin A	22.07	82.112	33.706	27.66	30.419	44.35	52.083	69.761	28.332	55.228	35.708	108.314	35.368	819	J - Translation, ribosomal structure and biogenesis				1.89551	0.610919	0.325715	0.462886	1.00685	1.23873	1.66033	0.360346	2.29506	0.680358	-1.28459	0.137172	0.231878	-1.29999	-1.6147
637798761	Synpcc7942_0355	ribosome-binding factor A	388.952	450.42	596.356	418.359	367.482	895.542	439.372	498.752	401.371	886.513	362.108	431.712	1318.25	414	J - Translation, ribosomal structure and biogenesis				0.211679	0.616582	0.105149	-0.0819185	1.20317	0.175851	0.358731	0.0453443	0.150477	1.76096	0.404903	-0.187068	-1.02732	-0.313386	1.61048
637798810	Synpcc7942_0404	peptide chain release factor 2	145.101	212.577	191.387	125.593	89.431	245.201	117.885	175.693	69.038	289.076	80.861	107.69	281.041	915	J - Translation, ribosomal structure and biogenesis				0.550928	0.399435	-0.208301	-0.698211	0.756907	-0.299677	0.275999	-1.07159	-0.430173	0.953723	-0.151493	-0.489909	-1.05658	-1.34759	1.3839
637798852	Synpcc7942_0446	30S ribosomal protein S14	2225.74	2604.76	3508.12	1696.35	6316.11	3072.77	2899.17	1906.41	5431.73	2437.07	2694.24	1384.28	2356.42	303	J - Translation, ribosomal structure and biogenesis	map03010 Ribosome		map03010 Ribosome, archaea>map03010 Ribosome, bacteria	0.226859	0.656411	-0.391855	1.50475	0.465253	0.38135	-0.223429	1.28712	-0.685155	0.0823108	0.429552	1.8966	-0.0839033	1.51055	0.767465
637798855	Synpcc7942_0449	seryl-tRNA synthetase	90.883	120.188	148.18	70.505	153.842	175.971	119.323	147.283	157.511	151.984	91.423	151.79	193.146	1332	J - Translation, ribosomal structure and biogenesis	map00970 Aminoacyl-tRNA biosynthesis	EC:6.1.1.11	map00970 Aminoacyl-tRNA biosynthesis, eukaryotes>map00970 Aminoacyl-tRNA biosynthesis, prokaryotes	0.40321	0.705268	-0.366285	0.759367	0.953255	0.39279	0.696509	0.79337	0.739994	1.08761	0.302058	1.12565	-0.560466	0.0968617	0.347615
637798862	Synpcc7942_0455	tRNA-guanine transglycosylase, various specificities queuine tRNA-ribosyltransferase	24.026	32.118	27.336	17.9	38.365	29.363	27.38	22.706	30.285	39.741	20.927	20.194	22.315	1155	J - Translation, ribosomal structure and biogenesis				0.418786	0.186206	-0.424637	0.675194	0.289403	0.188526	-0.0815229	0.334007	-0.25067	-0.106583	-0.23258	1.09983	-0.100877	0.41553	0.144087
637798909	Synpcc7942_0502	hypothetical protein	16.613	12.77	18.866	13.576	20.493	15.396	12.25	10.512	20.157	17.877	14.643	7.626	14.179	567	J - Translation, ribosomal structure and biogenesis				-0.379554	0.183476	-0.291254	0.302819	-0.109757	-0.439531	-0.660275	0.278968	-1.12331	-0.228557	0.56303	0.594073	-0.329774	0.939244	0.894757
637798914	Synpcc7942_0507	ribosome recycling factor	151.407	226.561	302.007	136.009	364.468	280	330.436	122.371	346.958	294.022	156.613	134.136	222.894	549	J - Translation, ribosomal structure and biogenesis				0.581468	0.99615	-0.15473	1.26736	0.886995	1.12594	-0.30717	1.19633	-0.174735	0.557926	0.414682	1.42209	0.238944	1.5035	0.732661
637798962	Synpcc7942_0554	hypothetical protein	185.461	144.332	415.211	119.233	201.36	269.685	173.684	94.739	177.604	274.183	124.779	95.155	160.456	1092	J - Translation, ribosomal structure and biogenesis				-0.361725	1.16273	-0.637332	0.118661	0.540159	-0.094651	-0.969085	-0.0624518	-0.962764	-0.208938	1.52445	0.755994	-0.63481	0.906634	0.753826
637798998	Synpcc7942_0587	valyl-tRNA synthetase	55.44	84.437	149.084	44.39	88.552	71.193	61.332	23.954	74.543	84.558	51.77	57.693	31.268	2730	J - Translation, ribosomal structure and biogenesis	map00970 Aminoacyl-tRNA biosynthesis	EC:6.1.1.9	map00970 Aminoacyl-tRNA biosynthesis, eukaryotes>map00970 Aminoacyl-tRNA biosynthesis, prokaryotes	0.606948	1.42713	-0.320693	0.675598	0.360808	0.145713	-1.21066	0.427146	0.057469	-0.82624	0.820178	0.99629	-0.215095	1.63781	-0.883709
637799043	Synpcc7942_0631	ribosomal protein L7/L12	770.01	230.927	4503.63	670.895	15977.5	1577.95	2076.05	952.027	15007.1	329.135	1354.25	1069.26	899.716	387	J - Translation, ribosomal structure and biogenesis	map03010 Ribosome		map03010 Ribosome, bacteria	-1.73744	2.54814	-0.19879	4.37502	1.0351	1.43089	0.306125	4.28463	0.473657	0.224592	4.28558	4.57381	0.395792	3.9785	-0.249064
637799044	Synpcc7942_0632	50S ribosomal protein L10	603.68	185.79	3211.42	515.687	11837	1160.56	1450.15	711.178	10869.3	258.809	1039.78	788.927	621.384	528	J - Translation, ribosomal structure and biogenesis	map03010 Ribosome		map03010 Ribosome, archaea>map03010 Ribosome, bacteria	-1.70011	2.41136	-0.227288	4.29338	0.94296	1.26435	0.236427	4.17033	0.386108	0.0417011	4.11147	4.52067	0.321386	3.9339	-0.344407
637799045	Synpcc7942_0633	ribosomal protein L1	809.936	519.835	2018.66	677.678	5512.03	1026.86	1035.3	751.423	5178.12	673.541	803.152	709.119	803.44	714	J - Translation, ribosomal structure and biogenesis	map03010 Ribosome		map03010 Ribosome, archaea>map03010 Ribosome, bacteria	-0.639754	1.31752	-0.257208	2.7667	0.342365	0.354168	-0.108183	2.67655	-0.19178	-0.0116176	1.95727	3.02391	0.0118024	2.78473	0.180163
637799046	Synpcc7942_0634	ribosomal protein L11	887.17	753.691	1548.73	654.391	3779.34	1083.01	893.889	821.097	3473.35	604.964	640.364	636.709	1206.18	426	J - Translation, ribosomal structure and biogenesis	map03010 Ribosome		map03010 Ribosome, archaea>map03010 Ribosome, bacteria	-0.235237	0.803799	-0.439058	2.09085	0.28776	0.0108851	-0.111658	1.96905	-0.478576	0.443159	1.03904	2.52991	-0.276875	2.0807	0.921736
637799090	Synpcc7942_0678	3'-5' exonuclease	43.032	30.879	50.728	39.077	50.319	31.238	46.383	19.68	47.048	56.233	44.386	43.266	16.359	636	J - Translation, ribosomal structure and biogenesis				-0.478784	0.237372	-0.13909	0.225693	-0.462108	0.108186	-1.12868	0.128724	0.00782385	-1.39533	0.716156	0.364784	0.570294	1.2574	-1.40315
637799106	Synpcc7942_0694	RNA binding S1	878.931	890.869	1634	493.907	3719.94	951.922	741.016	752.231	3863.79	730.76	846.46	867.171	1060.11	924	J - Translation, ribosomal structure and biogenesis	map03010 Ribosome		map03010 Ribosome, bacteria	0.0194634	0.894586	-0.83151	2.08146	0.115093	-0.246245	-0.224574	2.1362	-0.0194334	0.270395	0.875123	2.91297	-0.361339	2.36077	0.289828
637799207	Synpcc7942_0791	polyA polymerase	34.109	32.422	34.812	25.118	32.665	44.136	26.249	37.798	32.592	40.134	21.965	30.987	76.53	1239	J - Translation, ribosomal structure and biogenesis	map03018 RNA degradation	EC:2.7.7.19		-0.0731794	0.0294322	-0.441431	-0.0624068	0.371803	-0.37789	0.148157	-0.0656346	-0.138489	1.16587	0.102612	0.379024	-0.749693	-0.213792	1.30436
637799247	Synpcc7942_0830	asparaginyl-tRNA synthetase	74.598	103.187	117.008	53.995	113.926	144.55	81.716	90.297	121.726	146.091	80.432	71.507	50.901	1389	J - Translation, ribosomal structure and biogenesis	map00970 Aminoacyl-tRNA biosynthesis	EC:6.1.1.22	map00970 Aminoacyl-tRNA biosynthesis, eukaryotes>map00970 Aminoacyl-tRNA biosynthesis, prokaryotes	0.468052	0.649398	-0.466311	0.610888	0.95436	0.131482	0.275541	0.706428	-0.0610525	-0.551443	0.181346	1.0772	-0.822878	0.430887	-0.49039
637799292	Synpcc7942_0876	alanyl-tRNA synthetase	125.078	109.364	118.918	86.101	135.088	206.439	124.965	127.438	121.061	83.018	96.491	94.538	253.671	2700	J - Translation, ribosomal structure and biogenesis	map00970 Aminoacyl-tRNA biosynthesis	EC:6.1.1.7	map00970 Aminoacyl-tRNA biosynthesis, eukaryotes>map00970 Aminoacyl-tRNA biosynthesis, prokaryotes	-0.19369	-0.072861	-0.538726	0.111071	0.722887	-0.00130397	0.0269675	-0.0470939	-0.403862	1.02013	0.120829	0.649798	-0.724191	-0.0740614	1.42399
637799294	Synpcc7942_0878	ribonuclease, Rne/Rng family	209.219	256.451	360.274	116.312	106.788	256.285	138.887	221.447	80.767	167.14	162.537	338.245	486.856	2427	J - Translation, ribosomal structure and biogenesis	map03018 RNA degradation	EC:3.1.26.12	map03018 RNA degradosome	0.293669	0.784081	-0.847014	-0.970264	0.292735	-0.591102	0.0819476	-1.37318	0.693055	1.21848	0.490411	-0.12325	-0.883837	-1.45512	0.525427
637799299	Synpcc7942_0883	ribosomal protein S10	2174.4	3293.49	4876.98	1461.75	9948.97	3429.84	3284.83	2011.42	9501.34	2363.01	2807.07	2361.89	2925.29	318	J - Translation, ribosomal structure and biogenesis	map03010 Ribosome		map03010 Ribosome, archaea>map03010 Ribosome, bacteria	0.599001	1.16537	-0.572914	2.19393	0.657528	0.595204	-0.112403	2.12752	0.119326	0.427963	0.566371	2.76685	-0.0623243	2.23992	0.308637
637799300	Synpcc7942_0884	translation elongation factor Tu	3304.77	4326.86	6495.71	2310.33	13652.3	4746.79	5072.17	3334.89	12402.6	3057.03	3776.86	3448.4	5197.07	1230	J - Translation, ribosomal structure and biogenesis	map04626 Plant-pathogen interaction			0.388774	0.974939	-0.516451	2.04653	0.522405	0.618056	0.0130893	1.90802	0.0613798	0.653149	0.586165	2.56298	0.0956514	1.89493	0.591769
637799301	Synpcc7942_0885	translation elongation factor G Small GTP-binding protein domain	1200.65	1833.34	2706.37	815.984	4892.9	1916.99	1740.1	1611.48	4636.43	834.087	1276.2	1191.42	2305.02	2085	J - Translation, ribosomal structure and biogenesis				0.610661	1.17255	-0.557202	2.02687	0.675028	0.535357	0.42457	1.9492	-0.0111263	0.940965	0.561886	2.58408	-0.139672	1.52463	0.952092
637799302	Synpcc7942_0886	ribosomal protein S7	789.976	821.515	1484.64	532.099	4223.17	1201.73	957.865	779.527	4089.6	656.598	753.505	551.117	888.615	471	J - Translation, ribosomal structure and biogenesis	map03010 Ribosome		map03010 Ribosome, archaea>map03010 Ribosome, bacteria	0.0564781	0.910235	-0.570114	2.41845	0.605233	0.278014	-0.0192098	2.37208	-0.51945	0.16975	0.853757	2.98856	-0.32722	2.39129	0.6892
637799303	Synpcc7942_0887	ribosomal protein S12	1085.9	917.028	1212.32	716.703	3862.42	1101.59	1042.7	945.254	3795.74	762.721	884.408	631.054	994.401	375	J - Translation, ribosomal structure and biogenesis	map03010 Ribosome		map03010 Ribosome, archaea>map03010 Ribosome, bacteria	-0.243851	0.158877	-0.599441	1.83062	0.020704	-0.0585686	-0.200115	1.80549	-0.783053	-0.126989	0.402728	2.43006	-0.0792726	2.00561	0.656064
637799339	Synpcc7942_0922	Glutamate--tRNA ligase	16.352	15.158	36.684	11.447	31.624	23.335	19.275	14.71	29.915	40.877	16.244	12.624	21.996	903	J - Translation, ribosomal structure and biogenesis				-0.109388	1.16568	-0.514498	0.951553	0.513028	0.237264	-0.15267	0.871402	-0.373298	0.427774	1.27507	1.46605	-0.275765	1.02407	0.801072
637799381	Synpcc7942_0962	sun protein	40.366	36.647	42.115	23.843	36.382	52.908	35.254	50.109	35.041	43.018	31.704	44.064	94.253	1356	J - Translation, ribosomal structure and biogenesis				-0.139446	0.0611935	-0.759575	-0.149916	0.390345	-0.195354	0.311929	-0.204097	0.12646	1.2234	0.200639	0.609659	-0.585699	-0.516026	1.09694
637799391	Synpcc7942_0972	YjgF-like protein	45.994	59.816	46.974	24.904	66.399	77.616	72.983	35.532	52.874	66.915	44.366	29.674	23.767	393	J - Translation, ribosomal structure and biogenesis				0.379086	0.0304168	-0.885068	0.529716	0.754908	0.666115	-0.372327	0.201113	-0.632246	-0.952486	-0.348669	1.41478	-0.0887936	0.57344	-0.32024
637799395	Synpcc7942_0976	CBS	17.159	21.981	15.231	18.167	11.182	22.42	16.493	16.031	11.62	26.306	14.801	17.999	41.836	2730	J - Translation, ribosomal structure and biogenesis	map03018 RNA degradation	EC:2.7.7.19		0.357292	-0.171955	0.0823547	-0.617787	0.385821	-0.0571116	-0.0981011	-0.562355	0.0689513	1.28578	-0.529246	-0.700142	-0.442932	-0.464254	1.21683
637799430	Synpcc7942_1010	Pseudouridine synthase, Rsu	84.341	76.288	112.899	67.754	69.145	82.245	64.971	69.91	64.061	140.436	60.62	67.128	61.054	732	J - Translation, ribosomal structure and biogenesis				-0.144778	0.420727	-0.315928	-0.286609	-0.0363062	-0.376438	-0.270735	-0.396788	-0.329319	-0.466148	0.565505	0.0293188	-0.340132	-0.126053	-0.136829
637799498	Synpcc7942_1073	ribonuclease PH	11.362	27.391	50.051	30.981	27.742	49.96	54.705	8.669	23.185	65.485	18.657	8.041	78.326	717	J - Translation, ribosomal structure and biogenesis				1.26949	2.13918	1.44717	1.28785	2.13656	2.26746	-0.390279	1.02897	-0.49877	2.78527	0.869697	-0.159312	0.130899	1.41925	3.28404
637799538	Synpcc7942_1112	Pseudouridine synthase, RluD	40.134	50.015	34.982	26.383	29.165	32.275	29.928	26.032	27.133	60.401	32.22	77.062	21.337	942	J - Translation, ribosomal structure and biogenesis				0.317536	-0.198212	-0.605216	-0.460587	-0.314408	-0.423329	-0.624539	-0.564776	0.941195	-0.911468	-0.515748	0.144629	-0.108921	0.0597624	-1.85266
637799548	Synpcc7942_1122	ribosomal protein L33	376.005	373.355	643.23	306.785	4548.35	480.6	665.462	420.062	4657.48	318.757	474.043	261.394	265.565	195	J - Translation, ribosomal structure and biogenesis	map03010 Ribosome		map03010 Ribosome, bacteria	-0.0102038	0.774583	-0.293524	3.59652	0.354085	0.823604	0.15985	3.63072	-0.524526	-0.501687	0.784787	3.89004	0.46952	3.47087	0.022839
637799549	Synpcc7942_1123	ribosomal protein S18	917.574	1133.32	2262.87	852.767	13288.6	1190.14	1727.76	1104.56	14141	935.462	1322.73	682.463	829.259	216	J - Translation, ribosomal structure and biogenesis	map03010 Ribosome		map03010 Ribosome, bacteria	0.304656	1.30226	-0.105673	3.85622	0.375232	0.91301	0.26757	3.94592	-0.427074	-0.146002	0.9976	3.96189	0.537777	3.67835	0.281072
637799568	Synpcc7942_1142	methionyl-tRNA synthetase	87.121	82.657	100.588	78.26	91.919	132.578	78.764	109.969	92.266	78.901	58.872	60.119	227.171	1578	J - Translation, ribosomal structure and biogenesis	map00450 Selenocompound metabolism>map00970 Aminoacyl-tRNA biosynthesis	EC:6.1.1.10	Aminoacyl-tRNA biosynthesis, eukaryotes (map00450 map00450, map00970 map00970) >Aminoacyl-tRNA biosynthesis, prokaryotes (map00450 map00450, map00970 map00970)	-0.0758835	0.207366	-0.154745	0.0773426	0.605749	-0.145484	0.336004	0.0827786	-0.5352	1.38269	0.283249	0.232088	-0.751233	-0.253226	1.91789
637799626	Synpcc7942_1199	probable tRNA/rRNA methyltransferase	87.751	76.255	36.953	49.915	33.801	64.473	46.48	74.157	25.446	43.676	52.604	85.868	64.901	705	J - Translation, ribosomal structure and biogenesis				-0.202584	-1.24772	-0.813942	-1.37635	-0.44472	-0.916805	-0.242833	-1.78598	-0.031295	-0.435175	-1.04514	-0.562407	-0.472085	-1.54314	-0.40388
637799648	Synpcc7942_1219	ribosomal protein L21	1359.12	2493.91	2146.75	1374.04	5342.3	2082.05	1684.54	1170.12	5374.2	1747.68	1630.06	1547.14	1125.96	384	J - Translation, ribosomal structure and biogenesis	map03010 Ribosome		map03010 Ribosome, bacteria	0.875735	0.659477	0.0157438	1.97479	0.615325	0.30968	-0.216023	1.98337	0.186931	-0.271514	-0.216258	1.95904	-0.305645	2.1994	-0.458445
637799649	Synpcc7942_1220	ribosomal protein L27	2910.11	4842.39	3866.11	2857.13	8883.41	4630.65	3605.61	2546.46	8356.73	6220.41	3686.01	4215.14	2706.91	267	J - Translation, ribosomal structure and biogenesis	map03010 Ribosome		map03010 Ribosome, bacteria	0.734646	0.409809	-0.026508	1.61004	0.670141	0.309168	-0.19258	1.52186	0.534506	-0.104425	-0.324838	1.63655	-0.360973	1.71444	-0.638931
637799651	Synpcc7942_1222	tRNA pseudouridine synthase B	18.267	27.235	35.871	14.414	75.55	28.911	14.774	11.545	67.465	49.056	18.138	23.542	11.489	885	J - Translation, ribosomal structure and biogenesis				0.576222	0.973578	-0.341769	2.04819	0.662379	-0.306179	-0.661972	1.8849	0.365997	-0.668986	0.397356	2.38996	-0.968558	2.54687	-1.03498
637799707	Synpcc7942_1277	ribosomal protein L20	1650.1	2270.31	2478.35	1340.93	6736.42	2209.47	2094.35	1658.81	6596	2171.9	1834.83	1759.8	1465.59	351	J - Translation, ribosomal structure and biogenesis	map03010 Ribosome		map03010 Ribosome, bacteria	0.460335	0.586825	-0.299321	2.02943	0.421147	0.34395	0.00759084	1.99904	0.0928564	-0.17107	0.12649	2.32875	-0.0771964	1.99145	-0.263926
637799708	Synpcc7942_1278	ribosomal protein L35	554.772	698.759	792.268	529.601	1881.24	716.354	640.719	516.817	1738.53	590.413	601.257	569.113	442.337	201	J - Translation, ribosomal structure and biogenesis	map03010 Ribosome		map03010 Ribosome, bacteria	0.3329	0.514094	-0.0669891	1.76171	0.368778	0.207797	-0.102241	1.6479	0.0368202	-0.326749	0.181194	1.8287	-0.160981	1.75014	-0.363569
637799723	Synpcc7942_1293	phenylalanyl-tRNA synthetase, beta subunit	105.424	172.693	162.319	65.719	180.105	203.978	171.157	60.86	136.538	126.048	84.329	102.004	81.153	2433	J - Translation, ribosomal structure and biogenesis	map00970 Aminoacyl-tRNA biosynthesis	EC:6.1.1.20	map00970 Aminoacyl-tRNA biosynthesis, eukaryotes>map00970 Aminoacyl-tRNA biosynthesis, prokaryotes	0.712006	0.622629	-0.681821	0.772635	0.95221	0.699117	-0.792637	0.373099	-0.0475776	-0.377487	-0.0893777	1.45446	-0.253093	1.16574	-0.329909
637799739	Synpcc7942_1308	tryptophanyl-tRNA synthetase	76.519	80.707	112.759	50.248	141.99	82.113	75.365	41.219	114.988	85.241	57.356	49.076	53.359	1068	J - Translation, ribosomal structure and biogenesis	map00970 Aminoacyl-tRNA biosynthesis	EC:6.1.1.2	map00970 Aminoacyl-tRNA biosynthesis, eukaryotes>map00970 Aminoacyl-tRNA biosynthesis, prokaryotes	0.0768758	0.559353	-0.606752	0.891899	0.101793	-0.0219233	-0.892509	0.587593	-0.6408	-0.520086	0.482477	1.49865	-0.123716	1.4801	0.120714
637799744	Synpcc7942_1313	aspartyl-tRNA synthetase	66.546	82.932	85.115	39.528	301.813	92.089	85.711	28.099	299.111	54.295	58.017	39.164	24.828	1800	J - Translation, ribosomal structure and biogenesis	map00970 Aminoacyl-tRNA biosynthesis	EC:6.1.1.12	map00970 Aminoacyl-tRNA biosynthesis, eukaryotes>map00970 Aminoacyl-tRNA biosynthesis, prokaryotes	0.317577	0.355061	-0.751477	2.18123	0.468677	0.365128	-1.24383	2.16826	-0.764824	-1.42238	0.0374845	2.93271	-0.103548	3.41209	-0.65756
637799746	Synpcc7942_1315	gid protein	66.963	84.675	53.569	69.231	59.814	92.246	53.777	107.635	67.683	61.772	41.946	55.743	176.629	1401	J - Translation, ribosomal structure and biogenesis				0.338572	-0.321966	0.048054	-0.162881	0.462122	-0.316375	0.684711	0.0154294	-0.264574	1.39929	-0.660538	-0.210935	-0.778497	-0.669282	1.66386
637799771	Synpcc7942_1340	Formylmethionine deformylase	310.649	401.892	607.284	357.066	197.622	352.488	244.16	535.887	283.043	333.125	243.939	304.386	746.141	579	J - Translation, ribosomal structure and biogenesis				0.371522	0.967086	0.200905	-0.652542	0.182289	-0.347459	0.786643	-0.134264	-0.0293834	1.26416	0.595563	-0.853447	-0.529747	-0.920908	1.29355
637799806	Synpcc7942_1374	ribosomal large subunit pseudouridine synthase D	40.481	76.214	44.507	36.387	33.789	65.356	46.115	54.73	27.418	63.4	40.305	67.122	77.082	1632	J - Translation, ribosomal structure and biogenesis				0.912811	0.136787	-0.153822	-0.260691	0.691075	0.187991	0.435087	-0.562122	0.729541	0.929149	-0.776024	-0.106869	-0.503084	-0.997209	0.199608
637799919	Synpcc7942_1487	ribosomal protein S4	817.479	761.909	1314.8	520.591	4537.75	1106.87	884.251	827.01	4300.14	753.082	794.535	563.506	891.1	609	J - Translation, ribosomal structure and biogenesis	map03010 Ribosome		map03010 Ribosome, archaea>map03010 Ribosome, bacteria	-0.101563	0.685593	-0.651031	2.47272	0.437226	0.113274	0.0167231	2.39513	-0.536751	0.124406	0.787156	3.12375	-0.323951	2.37841	0.661156
637799933	Synpcc7942_1500	ribosomal protein L11 methyltransferase	90.52	89.931	148.76	67.447	313.685	162.996	123.028	52.981	293.993	204.748	109.065	74.398	78.032	900	J - Translation, ribosomal structure and biogenesis				-0.00941807	0.716678	-0.424482	1.79301	0.848528	0.442678	-0.772762	1.69947	-0.282973	-0.214171	0.726096	2.21749	-0.40585	2.47223	0.068802
637799942	Synpcc7942_1509	tRNA (5-methylaminomethyl-2-thiouridylate)-methyltransferase	187.147	188.218	217.511	187.07	169.161	191.336	150.269	204.228	168.004	279.224	139.498	163.608	257.818	1074	J - Translation, ribosomal structure and biogenesis	map04122 Sulfur relay system	EC:2.8.1.-		0.00823268	0.216916	-0.000593706	-0.145775	0.0319364	-0.316625	0.126009	-0.155676	-0.193929	0.462181	0.208684	-0.145181	-0.348561	-0.281685	0.65611
637799947	Synpcc7942_1514	Pseudouridine synthase, Rsu	68.526	47.941	76.201	45.637	52.682	66.224	72.319	26.254	46.985	58.014	51.355	46.08	32.514	600	J - Translation, ribosomal structure and biogenesis				-0.515391	0.153158	-0.586448	-0.379341	-0.0492973	0.0777233	-1.38411	-0.544451	-0.572511	-1.07559	0.66855	0.207106	0.127021	0.839663	-0.50308
637799953	Synpcc7942_1520	ribosomal protein S20	1160.64	1341.88	2304.48	990.089	6011.7	1423.67	1505.28	1147.35	5654.81	1643.05	1512.1	974.143	932.711	297	J - Translation, ribosomal structure and biogenesis	map03010 Ribosome		map03010 Ribosome, bacteria	0.209333	0.989516	-0.229293	2.37285	0.294694	0.37511	-0.0166238	2.28455	-0.252718	-0.315421	0.780183	2.60214	0.080416	2.30118	-0.0627034
637799967	Synpcc7942_1534	hypothetical protein	44.737	36.746	80.561	29.086	8.607	39.036	22.65	37.059	12.454	21.611	28.62	64.27	114.054	2208	J - Translation, ribosomal structure and biogenesis				-0.283881	0.848613	-0.621144	-2.37789	-0.196663	-0.981957	-0.271645	-1.84486	0.522677	1.35018	1.13249	-1.75674	-0.785294	-1.57321	0.8275
637800010	Synpcc7942_1577	arginyl-tRNA synthetase	68.924	44.196	93.612	45.154	83.142	78.778	59.824	38.708	84.658	62.349	42.459	28.232	64.417	1773	J - Translation, ribosomal structure and biogenesis	map00970 Aminoacyl-tRNA biosynthesis	EC:6.1.1.19	map00970 Aminoacyl-tRNA biosynthesis, eukaryotes>map00970 Aminoacyl-tRNA biosynthesis, prokaryotes	-0.641091	0.441687	-0.610153	0.270571	0.192786	-0.204282	-0.832375	0.29664	-1.28768	-0.097565	1.08278	0.880724	-0.397068	1.12901	1.19011
637800024	Synpcc7942_1591	RNA binding S1	195.384	185.084	257.63	137.956	266.692	280.227	201.529	207.883	231.821	231.422	159.159	146.527	362.681	888	J - Translation, ribosomal structure and biogenesis	map03010 Ribosome		map03010 Ribosome, bacteria	-0.0781321	0.398988	-0.502104	0.448862	0.520284	0.0446751	0.0894595	0.246699	-0.415146	0.892389	0.47712	0.950966	-0.475609	0.157239	1.30753
637800035	Synpcc7942_1602	RNA methyltransferase TrmH, group 1	8.969	11.962	6.312	5.364	7.072	11.693	8.304	7.499	7.415	9.07	6.75	8.878	4.326	738	J - Translation, ribosomal structure and biogenesis				0.41544	-0.50685	-0.741638	-0.342829	0.382626	-0.111141	-0.258249	-0.2745	-0.0147124	-1.05191	-0.92229	0.398809	-0.493767	-0.0162515	-1.0372
637800049	Synpcc7942_1615	ribonuclease P protein component	1236.02	1461.48	1249.8	910.446	4113.1	1588.57	1439.22	1821.56	3517.71	1114.35	1262.8	814.25	1292.85	369	J - Translation, ribosomal structure and biogenesis				0.241725	0.015987	-0.44106	1.73452	0.362026	0.219583	0.559471	1.50893	-0.602162	0.0648493	-0.225738	2.17558	-0.142443	0.949458	0.667011
637800099	Synpcc7942_1662	cysteinyl-tRNA synthetase	41.988	44.452	47.185	27.856	54.135	46.504	49.587	23.583	50.997	62.021	30.88	44.863	23.366	1437	J - Translation, ribosomal structure and biogenesis	map00970 Aminoacyl-tRNA biosynthesis	EC:6.1.1.16	map00970 Aminoacyl-tRNA biosynthesis, eukaryotes>map00970 Aminoacyl-tRNA biosynthesis, prokaryotes	0.0822713	0.168351	-0.591989	0.366585	0.147378	0.239985	-0.83223	0.280435	0.095549	-0.845566	0.08608	0.958574	0.0926071	1.11267	-0.941115
637800213	Synpcc7942_1772	ribosomal protein S16	924.283	1109.39	1798.75	675.27	4295.15	1266.13	1115.47	671.949	3824.06	1055.74	1100.38	648.323	865.602	249	J - Translation, ribosomal structure and biogenesis	map03010 Ribosome		map03010 Ribosome, bacteria	0.263367	0.960591	-0.45287	2.2163	0.45402	0.271249	-0.459983	2.0487	-0.511622	-0.0946308	0.697225	2.66917	-0.182771	2.50868	0.416991
637800304	Synpcc7942_1863	modification methylase, HemK family	68.698	144.621	102.11	47.878	131.406	129.122	137.583	163.538	76.962	158.728	58.992	98.052	77.48	882	J - Translation, ribosomal structure and biogenesis				1.07394	0.571784	-0.520905	0.935691	0.910395	1.00196	1.25129	0.163878	0.513279	0.173556	-0.502153	1.4566	0.0915674	-1.08741	-0.339723
637800305	Synpcc7942_1864	hypothetical protein	79.45	99.02	53.989	59.286	54.259	97.439	83.384	67.481	43.35	72.859	61.816	78.441	64.746	588	J - Translation, ribosomal structure and biogenesis				0.317673	-0.557382	-0.422356	-0.550185	0.294452	0.0697234	-0.235566	-0.874015	-0.0184393	-0.295256	-0.875054	-0.127829	-0.224729	-0.638449	-0.276817
637800315	Synpcc7942_1874	RNA methyltransferase TrmH, group 2	31.891	59.387	55.312	23.815	75.473	40.051	36.434	28.383	57.795	33.906	31.927	24.76	41.167	471	J - Translation, ribosomal structure and biogenesis				0.896998	0.794443	-0.421279	1.24281	0.328689	0.192136	-0.168122	0.857795	-0.365138	0.368339	-0.102555	1.66409	-0.136553	1.02592	0.733477
637800362	Synpcc7942_1920	leucyl-tRNA synthetase	139.347	125.722	198.563	128.72	244.623	134.095	168.59	128.475	254.453	139.281	122.366	99.964	134.75	2598	J - Translation, ribosomal structure and biogenesis	map00970 Aminoacyl-tRNA biosynthesis	EC:6.1.1.4	map00970 Aminoacyl-tRNA biosynthesis, eukaryotes>map00970 Aminoacyl-tRNA biosynthesis, prokaryotes	-0.148445	0.510915	-0.114446	0.811878	-0.0554265	0.274837	-0.117194	0.868717	-0.479201	-0.0483967	0.65936	0.926324	0.330264	0.985912	0.430805
637800402	Synpcc7942_1959	prolyl-tRNA synthetase	86.75	86.007	122.032	53.988	115.072	119.68	87.864	48.723	111.981	85.807	54.815	57.493	69.536	1821	J - Translation, ribosomal structure and biogenesis	map00970 Aminoacyl-tRNA biosynthesis	EC:6.1.1.15	map00970 Aminoacyl-tRNA biosynthesis, eukaryotes>map00970 Aminoacyl-tRNA biosynthesis, prokaryotes	-0.0124097	0.492324	-0.684225	0.407601	0.464246	0.0184084	-0.832261	0.368318	-0.593477	-0.319104	0.504734	1.09183	-0.445838	1.20058	0.274374
637800437	Synpcc7942_1992	Initiation factor 2B alpha/beta/delta	27.112	24.252	84.7	15.755	33.482	65.168	33.482	11.955	25.867	129.695	28.813	25.155	21.794	1047	J - Translation, ribosomal structure and biogenesis	map00270 Cysteine and methionine metabolism	EC:5.3.1.23	map00270 Methionine salvage pathway	-0.160828	1.64343	-0.783122	0.304454	1.26523	0.304454	-1.18132	-0.0678188	-0.108086	-0.315001	1.80426	1.08758	-0.960778	1.1135	-0.206914
637800465	Synpcc7942_2020	translation initiation factor IF-2 Small GTP-binding protein domain	863.151	770.577	698.657	806.473	629.093	895.27	634.389	824.72	705.71	718.392	567.751	781.834	1982.67	3093	J - Translation, ribosomal structure and biogenesis				-0.163674	-0.305029	-0.0979867	-0.45634	0.0527099	-0.444245	-0.0657086	-0.290538	-0.142751	1.19976	-0.141355	-0.358353	-0.496955	-0.224829	1.34251
637800509	Synpcc7942_2064	phenylalanyl-tRNA synthetase, alpha subunit	114.335	106.909	197.326	92.519	156.06	196.974	131.463	120.838	153.462	171.88	91.794	94.155	142.656	1002	J - Translation, ribosomal structure and biogenesis	map00970 Aminoacyl-tRNA biosynthesis	EC:6.1.1.20	map00970 Aminoacyl-tRNA biosynthesis, eukaryotes>map00970 Aminoacyl-tRNA biosynthesis, prokaryotes	-0.0968838	0.787314	-0.305446	0.448834	0.784738	0.20139	0.0798071	0.424614	-0.280157	0.319273	0.884198	0.754279	-0.583348	0.344807	0.599431
637800511	Synpcc7942_2066	TIM-barrel protein, yjbN family	59.946	47.095	48.315	58.927	45.133	58.045	41.016	40.676	45.439	84.693	40.674	46.217	45.253	1032	J - Translation, ribosomal structure and biogenesis				-0.34809	-0.311192	-0.0247347	-0.409481	-0.0464917	-0.547477	-0.559486	-0.399732	-0.37524	-0.40565	0.0368973	-0.384746	-0.500985	0.159753	-0.0304102
637800527	Synpcc7942_2082	elongation factor EF-G	687.986	441.834	151.886	565.711	38.814	282.202	239.027	364.222	41.302	586.214	291.604	274.714	240.92	1989	J - Translation, ribosomal structure and biogenesis				-0.638875	-2.17939	-0.282314	-4.14773	-1.28565	-1.52521	-0.917561	-4.0581	-1.32445	-1.51383	-1.54052	-3.86542	-0.239555	-3.14053	-0.189376
637800555	Synpcc7942_2110	methionyl-tRNA formyltransferase	37.127	78.222	30.158	31.404	45.133	49.66	37.702	29.767	37.589	95.53	33.845	45.941	37.968	984	J - Translation, ribosomal structure and biogenesis	map00970 Aminoacyl-tRNA biosynthesis>map00670 One carbon pool by folate	EC:2.1.2.9		1.07511	-0.299928	-0.24152	0.281714	0.419616	0.0221723	-0.318755	0.0178418	0.307314	0.0323153	-1.37503	0.523234	-0.397443	0.336597	-0.274998
637800562	Synpcc7942_2117	glutamyl-tRNA(Gln) amidotransferase, A subunit	129.503	166.416	338.951	97.826	196.737	131.556	130.916	91.002	177.974	307.002	142.801	120.659	136.54	1440	J - Translation, ribosomal structure and biogenesis	map00970 Aminoacyl-tRNA biosynthesis	EC:6.3.5.6		0.361809	1.38809	-0.404696	0.603283	0.0226915	0.0156559	-0.509015	0.458681	-0.10205	0.0763381	1.02628	1.00798	-0.00703562	0.967696	0.178388
637800564	Synpcc7942_2119	RNA methyltransferase TrmH, group 3	1015.33	5684.06	4671.93	769.358	1495.05	3168.03	1298.66	1103.1	1478.37	2482.26	924.964	2373.04	1213.99	1560	J - Translation, ribosomal structure and biogenesis				2.48497	2.20207	-0.40022	0.55825	1.64164	0.355072	0.119618	0.542062	1.22479	0.257808	-0.282902	0.958471	-1.28657	0.422444	-0.96698
637800587	Synpcc7942_2142	probable translation initiation factor SUI1	63.647	82.657	59.051	43.857	72.095	105.416	82.932	103.14	73.594	83.104	53.54	54.987	218.516	336	J - Translation, ribosomal structure and biogenesis	map03013 RNA transport			0.377044	-0.108131	-0.537285	0.179807	0.727929	0.381836	0.69644	0.209496	-0.211002	1.77957	-0.485176	0.717092	-0.346093	-0.486944	1.99058
637800648	Synpcc7942_2203	peptide chain release factor 1	57.15	135.118	286.46	92.783	350.653	158.803	98.03	46.612	400.888	132.426	103.088	98.837	61.091	1107	J - Translation, ribosomal structure and biogenesis				1.24139	2.32551	0.699107	2.61722	1.47441	0.77847	-0.294052	2.81037	0.790298	0.0962064	1.08411	1.91811	-0.695943	3.10443	-0.694091
637800650	Synpcc7942_2204	ribosomal protein L31	910.638	1426.79	2513.49	941.314	4317.57	1611.43	1674.83	1053.8	5082.72	1209.64	1605.77	1160.26	775.069	234	J - Translation, ribosomal structure and biogenesis	map03010 Ribosome		map03010 Ribosome, bacteria	0.647818	1.46474	0.0477984	2.24527	0.823396	0.879064	0.210645	2.48065	0.349495	-0.232553	0.816925	2.19747	0.0556678	2.27001	-0.582048
637800651	Synpcc7942_2205	30S ribosomal protein S9	557.533	976.81	1363.75	416.965	3451.07	1164.48	1161.85	611.061	3456.65	803.688	828.703	868.414	508.567	408	J - Translation, ribosomal structure and biogenesis	map03010 Ribosome		map03010 Ribosome, archaea>map03010 Ribosome, bacteria	0.809021	1.29045	-0.419131	2.62991	1.06256	1.05929	0.132259	2.63224	0.639326	-0.132619	0.481434	3.04904	-0.0032608	2.49999	-0.771945
637800652	Synpcc7942_2206	ribosomal protein L13	583.708	1032.56	1570.94	431.917	3863.9	1324.22	1228.43	622.176	3726.05	840.511	823.609	889.644	583.895	456	J - Translation, ribosomal structure and biogenesis	map03010 Ribosome		map03010 Ribosome, archaea>map03010 Ribosome, bacteria	0.822904	1.42831	-0.434493	2.72674	1.18182	1.07349	0.0920759	2.67433	0.607981	0.000462116	0.605403	3.16123	-0.108326	2.58225	-0.607519
637800653	Synpcc7942_2207	tRNA pseudouridine synthase A	761.459	1176.47	1990.05	581.654	4245.38	1591.03	1376.15	834.063	4495.91	996.897	1057.32	1039.68	710.721	885	J - Translation, ribosomal structure and biogenesis				0.62763	1.38597	-0.388605	2.47905	1.06313	0.853803	0.13139	2.56178	0.449296	-0.099483	0.758336	2.86766	-0.209323	2.43039	-0.548779
637800654	Synpcc7942_2208	ribosomal protein L17	587.146	930.278	2238.97	488.123	3326.69	1244.67	992.931	622.962	3290.2	713.797	764.84	605.514	604.291	351	J - Translation, ribosomal structure and biogenesis	map03010 Ribosome		map03010 Ribosome, bacteria	0.663943	1.93104	-0.266475	2.5023	1.08397	0.757974	0.0854249	2.48639	0.044441	0.0415242	1.2671	2.76877	-0.325994	2.40096	-0.00291686
637800657	Synpcc7942_2210	30S ribosomal protein S11	520.187	838.431	1157.23	365.163	3260.06	1161.95	913.847	577.185	3291.6	566.705	546.481	559.14	593.862	393	J - Translation, ribosomal structure and biogenesis	map03010 Ribosome		map03010 Ribosome, archaea>map03010 Ribosome, bacteria	0.688662	1.15357	-0.51049	2.6478	1.15944	0.812922	0.150003	2.66169	0.104179	0.191097	0.46491	3.15829	-0.34652	2.51169	0.0869182
637800658	Synpcc7942_2211	30S ribosomal protein S13	948.976	1461.58	2009.21	759.89	4648.71	1784.88	1358.26	952.169	4518.38	1023.56	940.112	895.045	960.548	378	J - Translation, ribosomal structure and biogenesis	map03010 Ribosome		map03010 Ribosome, archaea>map03010 Ribosome, bacteria	0.623088	1.08218	-0.320581	2.29239	0.91138	0.517315	0.00484606	2.25136	-0.0844114	0.0174861	0.459094	2.61297	-0.394064	2.24651	0.101897
637800662	Synpcc7942_2215	ribosomal protein L15	439.506	541.961	1649.92	269.225	5089.44	727.235	869.245	573.597	5014.41	413.091	578.873	662.838	999.105	444	J - Translation, ribosomal structure and biogenesis	map03010 Ribosome		map03010 Ribosome, archaea>map03010 Ribosome, bacteria	0.302306	1.90844	-0.70707	3.53355	0.726539	0.98388	0.384155	3.51212	0.592773	1.18475	1.60614	4.24062	0.257341	3.12797	0.59198
637800663	Synpcc7942_2216	ribosomal protein S5	764.464	978	3262.83	509.137	9347.3	1384.43	1519.8	1001.54	8750.66	757.443	995.255	1205.84	1732.53	543	J - Translation, ribosomal structure and biogenesis	map03010 Ribosome		map03010 Ribosome, archaea>map03010 Ribosome, bacteria	0.355386	2.0936	-0.586395	3.61203	0.856767	0.991359	0.389707	3.51687	0.657518	1.18036	1.73822	4.19842	0.134592	3.12716	0.522841
637800664	Synpcc7942_2217	ribosomal protein L18	385.387	445.391	1616.94	196.611	5782.93	722.279	785.644	532.936	5043.02	379.347	482.872	611.487	911.648	363	J - Translation, ribosomal structure and biogenesis	map03010 Ribosome		map03010 Ribosome, archaea>map03010 Ribosome, bacteria	0.208764	2.06889	-0.970964	3.90742	0.906248	1.02757	0.467654	3.70991	0.666014	1.24217	1.86012	4.87838	0.12132	3.24225	0.576155
637800665	Synpcc7942_2218	50S ribosomal protein L6	363.729	411.815	1606.77	210.57	5648.22	721.701	809.897	524.763	5032.9	383.57	466.053	565.14	872.063	540	J - Translation, ribosomal structure and biogenesis	map03010 Ribosome		map03010 Ribosome, archaea>map03010 Ribosome, bacteria	0.179132	2.14323	-0.788564	3.95686	0.988537	1.15487	0.528802	3.79045	0.635744	1.26157	1.9641	4.74542	0.166337	3.26165	0.625824
637800666	Synpcc7942_2219	30S ribosomal protein S8	325.833	369.859	1983.24	193.95	5649.34	656.45	686.862	442.048	4954.72	370.614	423.175	527.065	761.442	402	J - Translation, ribosomal structure and biogenesis	map03010 Ribosome		map03010 Ribosome, archaea>map03010 Ribosome, bacteria	0.182843	2.60566	-0.748448	4.11588	1.01055	1.07589	0.44007	3.9266	0.693848	1.2246	2.42282	4.86433	0.0653351	3.48653	0.530753
637800667	Synpcc7942_2220	50S ribosomal protein L5	559.856	605.232	3070.73	342.94	7701.52	871.095	1044.15	652.169	6991.19	583.147	695.663	841.765	1065.61	540	J - Translation, ribosomal structure and biogenesis	map03010 Ribosome		map03010 Ribosome, archaea>map03010 Ribosome, bacteria	0.112432	2.45545	-0.7071	3.78202	0.637774	0.8992	0.22019	3.64241	0.588362	0.928553	2.34302	4.48912	0.261426	3.42222	0.340191
637800668	Synpcc7942_2221	ribosomal protein L24	464.509	548.436	2474.45	284.247	6507.72	709.124	929.699	578.109	5979.51	477.855	620.421	782.366	871.521	342	J - Translation, ribosomal structure and biogenesis	map03010 Ribosome		map03010 Ribosome, archaea>map03010 Ribosome, bacteria	0.239617	2.41333	-0.708561	3.80837	0.610331	1.00106	0.315635	3.68625	0.752137	0.907829	2.17371	4.51693	0.390726	3.37061	0.155692
637800669	Synpcc7942_2222	ribosomal protein L14	536.65	575.346	2081.68	282.734	7190.26	728.147	955.14	645.122	6285.93	507.136	658.633	785.481	885.44	366	J - Translation, ribosomal structure and biogenesis	map03010 Ribosome		map03010 Ribosome, archaea>map03010 Ribosome, bacteria	0.100448	1.9557	-0.924536	3.74399	0.440248	0.831731	0.265591	3.55007	0.549595	0.722413	1.85525	4.66853	0.391482	3.28448	0.172818
637800670	Synpcc7942_2223	30S ribosomal protein S17	584.323	615.843	2777.81	345.805	7878.07	826.088	1056.73	726.321	6877.02	552.255	741.366	827.77	914.034	249	J - Translation, ribosomal structure and biogenesis	map03010 Ribosome		map03010 Ribosome, archaea>map03010 Ribosome, bacteria	0.0757965	2.24911	-0.756807	3.753	0.499529	0.854767	0.313841	3.55695	0.502464	0.645482	2.17332	4.50981	0.355238	3.24311	0.143018
637800671	Synpcc7942_2224	ribosomal protein L29	477.187	519.339	1994.28	307.912	6072.37	651.435	874.571	606.514	5732.69	422.72	577.179	719.001	739.095	195	J - Translation, ribosomal structure and biogenesis	map03010 Ribosome		map03010 Ribosome, archaea>map03010 Ribosome, bacteria	0.122122	2.06324	-0.632037	3.66963	0.449066	0.874021	0.345986	3.58659	0.591439	0.631205	1.94112	4.30167	0.424954	3.2406	0.039766
637800672	Synpcc7942_2225	ribosomal protein L16	408.882	419.411	1282.52	198.918	5020.41	504.036	712.587	510.291	4539.71	355.759	430.948	569.947	631.667	429	J - Translation, ribosomal structure and biogenesis	map03010 Ribosome		map03010 Ribosome, bacteria	0.0366801	1.64922	-1.03951	3.61805	0.301842	0.801382	0.319636	3.47284	0.479143	0.62748	1.61254	4.65756	0.499539	3.15321	0.148336
637800673	Synpcc7942_2226	ribosomal protein S3	549.873	518.343	1755.35	285.021	6437.32	633.572	851.403	680.951	5842.89	414.253	600.843	752.503	808.313	735	J - Translation, ribosomal structure and biogenesis	map03010 Ribosome		map03010 Ribosome, archaea>map03010 Ribosome, bacteria	-0.0851914	1.67459	-0.94803	3.54929	0.20441	0.630744	0.308453	3.40951	0.452599	0.555816	1.75978	4.49732	0.426334	3.10106	0.103217
637800674	Synpcc7942_2227	ribosomal protein L22	500.544	480.25	1742.85	302.259	6081.83	577.377	840.244	687.677	5761.35	406.82	558.736	705.505	737.106	354	J - Translation, ribosomal structure and biogenesis	map03010 Ribosome		map03010 Ribosome, archaea>map03010 Ribosome, bacteria	-0.0597113	1.79988	-0.727712	3.60294	0.206017	0.747311	0.458234	3.52484	0.495159	0.558375	1.85959	4.33065	0.541295	3.0666	0.0632158
637800675	Synpcc7942_2228	ribosomal protein S19	365.277	333.862	1148.33	198.023	4559.63	385.725	593.626	518.599	4284.42	282.377	412.803	498.495	535.466	276	J - Translation, ribosomal structure and biogenesis	map03010 Ribosome		map03010 Ribosome, archaea>map03010 Ribosome, bacteria	-0.129739	1.65247	-0.883323	3.64185	0.0785817	0.700563	0.505629	3.55204	0.448588	0.551804	1.78221	4.52518	0.621982	3.04641	0.103216
637800676	Synpcc7942_2229	ribosomal protein L2	495.472	425.224	1527.42	267.922	5924.21	514.588	753.982	627.571	5255.19	400.659	539.75	678.52	674.491	864	J - Translation, ribosomal structure and biogenesis	map03010 Ribosome		map03010 Ribosome, archaea>map03010 Ribosome, bacteria	-0.220581	1.62422	-0.88699	3.57975	0.0546143	0.605727	0.340975	3.40687	0.453588	0.444996	1.8448	4.46674	0.551112	3.06589	-0.00859215
637800677	Synpcc7942_2230	50S ribosomal protein L23	474.305	429.161	1757.19	331.358	6939.11	502.691	809.879	641.84	5741.48	356.944	564.485	696.247	747.235	303	J - Translation, ribosomal structure and biogenesis	map03010 Ribosome		map03010 Ribosome, archaea>map03010 Ribosome, bacteria	-0.144296	1.88939	-0.517424	3.87086	0.0838568	0.771891	0.436399	3.59754	0.553784	0.655747	2.03368	4.38829	0.688035	3.16114	0.101963
637800678	Synpcc7942_2231	50S ribosomal protein L4	374.44	316.055	778.16	192.489	5311.05	380.593	631.524	560.254	4333.74	262.861	412.301	532.619	595.264	633	J - Translation, ribosomal structure and biogenesis	map03010 Ribosome		map03010 Ribosome, bacteria	-0.244559	1.05533	-0.959959	3.82619	0.0235145	0.754103	0.581346	3.53281	0.508369	0.668795	1.29989	4.78615	0.730589	2.95146	0.160426
637800679	Synpcc7942_2232	50S ribosomal protein L3	591.26	478.328	1849.46	363.308	8747.04	485.599	796.668	1023.5	7042.2	517.607	667.907	872.94	927.984	642	J - Translation, ribosomal structure and biogenesis	map03010 Ribosome		map03010 Ribosome, archaea>map03010 Ribosome, bacteria	-0.305792	1.64524	-0.7026	3.88693	-0.284027	0.430186	0.791644	3.57416	0.56209	0.650307	1.95104	4.58953	0.714213	2.78252	0.0882174
637800682	Synpcc7942_2235	tRNA (guanine-N1)-methyltransferase	45.847	98.908	113.315	38.365	119.055	93.253	90.026	61.095	286.258	89.009	87.433	458.245	56.444	708	J - Translation, ribosomal structure and biogenesis				1.10926	1.30544	-0.257037	1.37673	1.02432	0.973514	0.414227	2.64242	3.32122	0.299993	0.19618	1.63377	-0.0508084	2.22819	-3.02123
637800706	Synpcc7942_2259	16S rRNA processing protein RimM	77.906	113.823	74.795	43.266	59.011	104.178	89.307	70.259	45.168	84.305	60.494	78.286	51.255	549	J - Translation, ribosomal structure and biogenesis				0.546986	-0.0587926	-0.848501	-0.400751	0.419244	0.197039	-0.149051	-0.786433	0.00701989	-0.604042	-0.605778	0.44775	-0.222205	-0.637382	-0.611062
637800710	Synpcc7942_2263	histidyl-tRNA synthetase	62.382	91.074	126.232	41.953	98.396	88.526	62.724	117.306	104.269	149.435	59.81	107.992	123.835	1308	J - Translation, ribosomal structure and biogenesis	map00970 Aminoacyl-tRNA biosynthesis	EC:6.1.1.21	map00970 Aminoacyl-tRNA biosynthesis, eukaryotes>map00970 Aminoacyl-tRNA biosynthesis, prokaryotes	0.545909	1.01688	-0.572356	0.65747	0.504971	0.00788776	0.911075	0.741109	0.791723	0.989217	0.470967	1.22983	-0.497084	-0.169967	0.197495
637800747	Synpcc7942_2299	ribosomal protein S15	805.78	1029.12	988.841	545.573	1859.79	941.373	836.994	575.643	2025.28	862.809	653.242	484.27	636.687	309	J - Translation, ribosomal structure and biogenesis	map03010 Ribosome		map03010 Ribosome, archaea>map03010 Ribosome, bacteria	0.352951	0.295353	-0.562614	1.20668	0.22438	0.0548313	-0.485212	1.32967	-0.734574	-0.339802	-0.0575979	1.7693	-0.169549	1.81488	0.394773
637800770	Synpcc7942_2322	glutamyl-tRNA(Gln) amidotransferase, C subunit	321.077	377.324	459.489	420.224	345.494	316.19	268.736	150.984	405.357	612.538	391.841	274.223	154.391	291	J - Translation, ribosomal structure and biogenesis	map00970 Aminoacyl-tRNA biosynthesis	EC:6.3.5.6		0.232885	0.517111	0.388239	0.105741	-0.0221276	-0.25673	-1.08852	0.336274	-0.22757	-1.05633	0.284226	-0.282498	-0.234602	1.4248	-0.828761
637800796	Synpcc7942_2348	S-adenosylmethionine	43.61	51.706	46.967	35.638	47.138	47.383	44.792	34.611	53.232	80.663	43.052	50.108	46.964	1080	J - Translation, ribosomal structure and biogenesis				0.245673	0.106988	-0.291243	0.112232	0.119711	0.0385821	-0.333428	0.287635	0.200382	0.106896	-0.138684	0.403474	-0.0811285	0.621063	-0.0934857
637800798	Synpcc7942_2350	Sua5/YciO/YrdC/YwlC	106.985	107.525	146.971	203.332	79.815	103.341	94.986	126.024	89.887	127.911	98.299	130.1	243.872	702	J - Translation, ribosomal structure and biogenesis				0.0072636	0.458123	0.926429	-0.422677	-0.0499958	-0.171622	0.23629	-0.251224	0.282212	1.18872	0.450859	-1.34911	-0.121626	-0.487514	0.906503
637800800	Synpcc7942_2352	putative sigma 54 modulation protein/ribosomal protein S30EA	1537.52	403.429	1129.47	5537.21	237.182	913.508	566.119	137.546	657.022	1070.29	1721.63	416.407	3745.49	624	J - Translation, ribosomal structure and biogenesis				-1.93022	-0.444959	1.84856	-2.69654	-0.751113	-1.44143	-3.48262	-1.22659	-1.88454	1.28455	1.48526	-4.54509	-0.690312	2.25603	3.16909
637800813	Synpcc7942_2365	peptide chain release factor 3 Small GTP-binding protein domain	110.153	100.138	107.277	87.988	75.724	124.118	81.912	83.059	77.058	90.648	63.711	85.473	177.382	1671	J - Translation, ribosomal structure and biogenesis				-0.137519	-0.038168	-0.32413	-0.540686	0.172204	-0.427362	-0.4073	-0.515492	-0.365968	0.687351	0.0993513	-0.216556	-0.599566	-0.108192	1.05332
637800822	Synpcc7942_2374	hypothetical protein	111.932	207.5	102.833	87.311	214.259	140.209	120.62	101.501	195.105	102.734	78.609	77.713	105.703	1359	J - Translation, ribosomal structure and biogenesis				0.890489	-0.122319	-0.358387	0.936733	0.324956	0.107847	-0.141129	0.801628	-0.526395	-0.0826062	-1.01281	1.29512	-0.21711	0.942757	0.443788
637800841	Synpcc7942_2393	glutamyl-tRNA synthetase	70.337	67.909	131.009	53.844	115.496	61.064	79.456	65.186	112.377	131.603	62.523	52.014	107.275	1446	J - Translation, ribosomal structure and biogenesis	map01110 Biosynthesis of secondary metabolites>map00860 Porphyrin and chlorophyll metabolism>map00970 Aminoacyl-tRNA biosynthesis	EC:6.1.1.17	Aminoacyl-tRNA biosynthesis, eukaryotes (map00860 map00860, map00970 map00970, map01110 map01110) >Aminoacyl-tRNA biosynthesis, prokaryotes (map00860 map00860, map00970 map00970, map01110 map01110) >Heme biosynthesis, glutamate => protoheme/siroheme (map00860 map00860, map00970 map00970, map01110 map01110)	-0.050681	0.89731	-0.385498	0.715487	-0.203962	0.175872	-0.109722	0.675991	-0.435384	0.608958	0.947991	1.10099	0.379834	0.785713	1.04434
637800856	Synpcc7942_2408	hypothetical protein	26.972	52.285	108.779	22.733	612.199	97.228	57.011	26.842	616.229	49.42	36.949	25.733	40.327	387	J - Translation, ribosomal structure and biogenesis				0.954935	2.01187	-0.246674	4.50447	1.84991	1.07978	-0.00697033	4.51393	-0.0678428	0.580284	1.05693	4.75114	-0.770132	4.5209	0.648126
637800863	Synpcc7942_2415	lysyl-tRNA synthetase	72.763	78.303	108.301	76.506	123.95	103.055	89.915	81.27	120.014	97.079	62.538	65.819	132.668	1515	J - Translation, ribosomal structure and biogenesis	map00970 Aminoacyl-tRNA biosynthesis	EC:6.1.1.6	map00970 Aminoacyl-tRNA biosynthesis, eukaryotes>map00970 Aminoacyl-tRNA biosynthesis, prokaryotes	0.105863	0.57377	0.0723679	0.768481	0.502138	0.305357	0.159518	0.721926	-0.144701	0.866543	0.467907	0.696113	-0.196781	0.562408	1.01124
637800878	Synpcc7942_2430	tRNA (guanine-N(2)-)-methyltransferase	11.996	22.244	18.819	11.227	12.287	19	12.051	8.322	8.764	51.986	14.249	13.378	11.761	1146	J - Translation, ribosomal structure and biogenesis				0.890863	0.649637	-0.095581	0.0345793	0.663446	0.00659944	-0.527551	-0.452892	0.157309	-0.0285427	-0.241226	0.13016	-0.656847	0.0746592	-0.185852
637800885	Synpcc7942_2437	isoleucyl-tRNA synthetase	170.213	204.331	228.054	164.32	173.948	220.782	181.8	149.967	168.558	199.431	146.866	158.566	296.63	2865	J - Translation, ribosomal structure and biogenesis	map00970 Aminoacyl-tRNA biosynthesis	EC:6.1.1.5	map00970 Aminoacyl-tRNA biosynthesis, eukaryotes>map00970 Aminoacyl-tRNA biosynthesis, prokaryotes	0.263567	0.422034	-0.0508331	0.0313149	0.375281	0.095011	-0.182696	-0.0140961	-0.102258	0.801323	0.158467	0.082148	-0.28027	0.1686	0.903581
637800888	Synpcc7942_2440	Polyribonucleotide nucleotidyltransferase	374.72	524.992	746.671	418.198	367.561	665.012	389.509	436.427	399.717	695.529	412.848	493.064	1289.66	2151	J - Translation, ribosomal structure and biogenesis	map00230 Purine metabolism>map03018 RNA degradation>map00240 Pyrimidine metabolism	EC:2.7.7.8	RNA degradosome (map00230 map00230, map00240 map00240, map03018 map03018)	0.486482	0.99466	0.158373	-0.0278293	0.827567	0.0558437	0.219927	0.093166	0.395962	1.7831	0.508177	-0.186202	-0.771724	-0.126761	1.38714
637800894	Synpcc7942_2446	methionine aminopeptidase, type I	860.528	782.326	1045.73	818.832	616.801	1337.98	770.717	1407.69	683.352	1021.51	590.469	747.547	2645.03	834	J - Translation, ribosomal structure and biogenesis				-0.137452	0.281223	-0.0716547	-0.480417	0.636763	-0.159021	0.710041	-0.332593	-0.203058	1.61999	0.418675	-0.408762	-0.795783	-1.04263	1.82305
637800906	Synpcc7942_2457	glycyl-tRNA synthetase, alpha subunit	69.657	104.605	156.436	53.671	179.69	106.96	101.889	51.341	143.416	153.721	85.747	57.243	43.042	879	J - Translation, ribosomal structure and biogenesis	map00970 Aminoacyl-tRNA biosynthesis	EC:6.1.1.14	map00970 Aminoacyl-tRNA biosynthesis, prokaryotes	0.586612	1.16723	-0.376126	1.36717	0.618731	0.548658	-0.440157	1.04187	-0.283169	-0.694523	0.580621	1.7433	-0.0700731	1.48202	-0.411354
637800939	Synpcc7942_2490	tRNA delta(2)-isopentenylpyrophosphate transferase	6.081	10.123	13.862	3.94	4.704	4.685	5.057	3.883	2.783	14.64	7.212	6.402	4.621	921	J - Translation, ribosomal structure and biogenesis	map01110 Biosynthesis of secondary metabolites>map01070 Biosynthesis of plant hormones>map00908 Zeatin biosynthesis	EC:2.5.1.75		0.735256	1.18875	-0.626113	-0.370421	-0.37626	-0.266027	-0.647137	-1.12767	0.0742141	-0.396104	0.453499	0.255692	0.110233	-0.480531	-0.470318
637800959	Synpcc7942_2510	translation initiation factor IF-1	103.389	122.938	230.851	117.197	147.938	138.968	98.98	81.15	141.783	164.317	95.719	71.361	240.902	213	J - Translation, ribosomal structure and biogenesis				0.249848	1.15888	0.180853	0.51691	0.42667	-0.0628738	-0.34942	0.455602	-0.534875	1.22036	0.909031	0.336057	-0.489544	0.805022	1.75524
637800961	Synpcc7942_2512	hypothetical protein	218.993	205.31	311.165	199.303	294.616	343.768	198.608	247.486	269.212	281.674	139.637	170.565	197.574	1359	J - Translation, ribosomal structure and biogenesis				-0.0930809	0.506795	-0.135921	0.427951	0.650551	-0.140961	0.176462	0.297858	-0.360563	-0.148492	0.599876	0.563872	-0.791512	0.121396	0.212071
637800980	Synpcc7942_2530	ribosomal protein S2	405.79	214.252	776.388	219.065	2358.87	526.119	482.406	369.875	2319.11	352.53	364.501	377.153	300.738	756	J - Translation, ribosomal structure and biogenesis	map03010 Ribosome		map03010 Ribosome, archaea>map03010 Ribosome, bacteria	-0.921425	0.936045	-0.889374	2.53929	0.374656	0.249515	-0.133696	2.51476	-0.105583	-0.432226	1.85747	3.42867	-0.125141	2.64846	-0.326643
637800981	Synpcc7942_2531	translation elongation factor Ts	473.432	374.562	1187.77	281.031	2643.63	693.488	737.285	488.641	2887.1	568.306	546.736	509.376	373.155	666	J - Translation, ribosomal structure and biogenesis				-0.337953	1.32702	-0.752428	2.48129	0.550714	0.639065	0.0456177	2.60839	0.105574	-0.343382	1.66498	3.23372	0.0883515	2.56277	-0.448956
637800991	Synpcc7942_2541	ribosomal protein L19	1688.33	1258.54	2328.33	1211.52	6941.01	1964.38	1415.82	1503.87	5888.56	1433.94	1458.01	859.31	994.111	414	J - Translation, ribosomal structure and biogenesis	map03010 Ribosome		map03010 Ribosome, bacteria	-0.423844	0.4637	-0.478784	2.03955	0.218475	-0.253959	-0.16692	1.80232	-0.974345	-0.764117	0.887544	2.51833	-0.472434	1.96924	0.210228
637801009	Synpcc7942_2559	ribosomal protein L9	1655.37	1905.32	2381.98	980.614	5118.99	1887.43	1530.35	1295.03	5002.35	1718.58	1438.28	1471.62	952.802	459	J - Translation, ribosomal structure and biogenesis	map03010 Ribosome		map03010 Ribosome, bacteria	0.202881	0.525005	-0.755396	1.6287	0.189271	-0.113291	-0.354173	1.59545	-0.169747	-0.796905	0.322124	2.3841	-0.302562	1.94962	-0.627159
637801015	Synpcc7942_2565	translation elongation factor P	215.35	252.948	380.31	170.077	605.826	357.482	368.454	181.435	473.934	341.892	192.278	160.151	168.871	558	J - Translation, ribosomal structure and biogenesis				0.232158	0.820493	-0.340495	1.49222	0.731187	0.774801	-0.247231	1.138	-0.427251	-0.350762	0.588335	1.83272	0.0436139	1.38523	0.0764888
637801020	Synpcc7942_2570	tyrosyl-tRNA synthetase	49.485	93.527	142.991	41.841	165.91	60.668	91.652	30.777	124.724	102.508	58.45	38.042	34.716	1209	J - Translation, ribosomal structure and biogenesis	map00970 Aminoacyl-tRNA biosynthesis	EC:6.1.1.1	map00970 Aminoacyl-tRNA biosynthesis, eukaryotes>map00970 Aminoacyl-tRNA biosynthesis, prokaryotes	0.918392	1.53086	-0.242074	1.74534	0.293944	0.889175	-0.685139	1.33368	-0.379398	-0.511391	0.61247	1.98741	0.595231	2.01881	-0.131992
637801060	Synpcc7942_2606	threonyl-tRNA synthetase	118.877	141.596	228.71	114.392	157.662	134.394	124.442	114.703	161.161	187.566	97.286	109.375	213.272	1815	J - Translation, ribosomal structure and biogenesis	map00970 Aminoacyl-tRNA biosynthesis	EC:6.1.1.3	map00970 Aminoacyl-tRNA biosynthesis, eukaryotes>map00970 Aminoacyl-tRNA biosynthesis, prokaryotes	0.252311	0.94405	-0.0554835	0.407365	0.176999	0.0660039	-0.0515665	0.439033	-0.120187	0.843225	0.691739	0.462849	-0.110995	0.4906	0.963412
637798468	Synpcc7942_0062	glucose-1-phosphate cytidylyltransferase	50.819	70.995	102.761	95.335	37.531	39.539	42.653	20.572	43.313	138.869	56.854	180.466	29.634	774	J - Translation, ribosomal structure and biogenesis> M - Cell wall/membrane/envelope biogenesis	map00520 Amino sugar and nucleotide sugar metabolism>map00500 Starch and sucrose metabolism	EC:2.7.7.33		0.482349	1.01585	0.907638	-0.437285	-0.362092	-0.252721	-1.30469	-0.230568	1.82829	-0.778115	0.533504	-1.34492	0.109371	1.07412	-2.6064
637800418	Synpcc7942_1973	mannose-1-phosphate guanyltransferase	79.966	210.584	252.898	66.639	101.922	189.702	128.092	56.11	82.941	164.2	74.276	99.003	117.524	1170	J - Translation, ribosomal structure and biogenesis> M - Cell wall/membrane/envelope biogenesis	map01110 Biosynthesis of secondary metabolites>map00520 Amino sugar and nucleotide sugar metabolism>map00051 Fructose and mannose metabolism	EC:2.7.7.13	Ascorbate biosynthesis, plants, glucose-6P => ascorbate (map00051 map00051, map00520 map00520, map01110 map01110) >Nucleotide sugar biosynthesis, eukaryotes (map00051 map00051, map00520 map00520, map01110 map01110) >Nucleotide sugar biosynthesis, prokaryotes (map00051 map00051, map00520 map00520, map01110 map01110)	1.39694	1.6611	-0.26302	0.350007	1.24628	0.679722	-0.511129	0.0526987	0.308086	0.555497	0.26416	0.613027	-0.566555	0.563828	0.247411
637798357	Synpcc7942_B2626	hypothetical protein	11.264	20.319	32.624	7.731	19.575	9.608	24.465	4.335	16.204	9.968	11.853	17.312	6.736	825	K - Transcription				0.85111	1.53421	-0.542992	0.797293	-0.229411	1.119	-1.37762	0.524631	0.620053	-0.741755	0.683104	1.34029	1.34841	1.90225	-1.36181
637798368	Synpcc7942_B2618	hypothetical protein	11.413	12.769	15.865	10.112	6.565	6.689	6.387	7.83	3.503	40.229	13.573	15.664	4.892	435	K - Transcription				0.161967	0.475169	-0.17461	-0.797811	-0.770816	-0.837468	-0.543594	-1.70402	0.456775	-1.22218	0.313202	-0.623201	-0.0666521	-1.16042	-1.67896
637798396	Synpcc7942_B2643	ThiJ family protein	1.578	2.596	4.04	1.666	2.713	1.106	0.788	2.463	1.049	1.712	1.906	2.346	1.954	726	K - Transcription				0.718193	1.35626	0.0782912	0.781792	-0.512746	-1.00183	0.642319	-0.589083	0.572106	0.308333	0.638065	0.703501	-0.489084	-1.2314	-0.263773
637798496	Synpcc7942_0090	transcriptional regulator, GntR family	104.914	179.023	94.681	88.4	68.049	143.371	128.553	57.631	54.413	123.615	104.723	101.737	49.984	984	K - Transcription				0.770938	-0.14806	-0.247089	-0.624561	0.450546	0.293156	-0.86429	-0.947184	-0.0443627	-1.06967	-0.918998	-0.377472	-0.15739	-0.0828937	-1.02531
637798832	Synpcc7942_0426	putative transcriptional regulator	43.123	50.852	55.947	39.844	42.813	54.896	51.517	26.84	36.138	61.326	33.927	35.844	33.199	552	K - Transcription				0.237847	0.375603	-0.114095	-0.0104086	0.348243	0.256591	-0.684073	-0.254941	-0.266726	-0.377318	0.137756	0.103686	-0.0916524	0.429132	-0.110592
637798977	Synpcc7942_0569	DNA-directed RNA polymerase sigma subunit (sigma70/sigma32)-like	305.314	1705.06	449.022	560.653	141.605	521.744	603.267	160.107	95.758	782.895	586.64	547.79	171.915	936	K - Transcription				2.48146	0.556492	0.876814	-1.10842	0.773048	0.982503	-0.931257	-1.67283	0.843329	-0.828598	-1.92497	-1.98524	0.209455	-0.741571	-1.67193
637799010	Synpcc7942_0599	putative transcriptional regulator, TetR family	153.892	298.716	143.346	233.615	56.176	173.556	90.66	75.969	53.299	985.132	312.562	423.304	56.665	603	K - Transcription				0.956856	-0.102417	0.602215	-1.45389	0.173483	-0.76338	-1.01844	-1.52974	1.45978	-1.44139	-1.05927	-2.05611	-0.936863	-0.511302	-2.90116
637799027	Synpcc7942_0616	heat-inducible transcription repressor HrcA	31.644	80.602	59.46	28.476	43.579	51.304	45.475	32.071	35.22	90.584	32.054	31.093	25.272	1062	K - Transcription				1.34888	0.909987	-0.152185	0.461701	0.697139	0.523142	0.0193374	0.154463	-0.0253422	-0.324392	-0.438896	0.613887	-0.173998	0.135126	-0.29905
637799047	Synpcc7942_0635	NusG antitermination factor	2283.25	1968.84	3633.47	1681.92	7108.87	2649.74	2004.03	2236.03	6328.48	1523.07	1677.14	1935.17	3673	618	K - Transcription				-0.213744	0.670261	-0.440982	1.63853	0.214764	-0.188187	-0.0301519	1.47077	-0.238626	0.685871	0.884005	2.07951	-0.402951	1.50092	0.924497
637799061	Synpcc7942_0649	Sigma-70 factor	1073.4	1015.03	1171.63	857.115	1149.4	990.267	946.544	1370.95	1332.78	1004.96	951.446	731.709	879.244	1200	K - Transcription				-0.0806738	0.126323	-0.32463	0.098693	-0.116301	-0.181449	0.352985	0.31225	-0.552849	-0.287855	0.206997	0.423323	-0.065148	-0.0407351	0.264994
637799084	Synpcc7942_0672	group2 RNA polymerase sigma factor SigD	13.879	201.775	335.387	18.842	105.526	43.97	110.482	209.465	46.68	132.07	80.95	173.486	109.023	963	K - Transcription	map05111 Vibrio cholerae pathogenic cycle			3.86177	4.59485	0.441048	2.92662	1.66362	2.99284	3.91573	1.7499	3.64384	2.97366	0.733079	2.48557	1.32922	-2.16583	-0.670187
637799089	Synpcc7942_0677	circadian period extender gene	1365.15	457.151	497.214	1768.45	217.877	328.934	363.754	158.227	221.067	699.507	724.23	766.938	527.85	381	K - Transcription				-1.57831	-1.45712	0.373427	-2.64747	-2.05319	-1.90802	-3.10899	-2.6265	-0.831874	-1.37086	0.121196	-3.0209	0.145165	0.482488	-0.538982
637799100	Synpcc7942_0688	putative transcriptional regulator, ArsR family	26.66	27.211	30.027	24.005	11.329	30.783	18.802	30.141	15.324	71.086	20.41	31.695	35.225	339	K - Transcription				0.0295132	0.171584	-0.151342	-1.23466	0.207457	-0.503791	0.177051	-0.798884	0.249578	0.401923	0.14207	-1.08331	-0.711248	-0.975934	0.152344
637799107	Synpcc7942_0695	Protein of unknown function DUF193	483.565	712.512	441.025	502.993	243.167	311.706	364.418	306.834	239.765	502.654	404.68	636.556	428.616	507	K - Transcription				0.559204	-0.132849	0.0568285	-0.991762	-0.633524	-0.408116	-0.656251	-1.01209	0.396578	-0.174024	-0.692054	-1.04859	0.225408	-0.355837	-0.570602
637799178	Synpcc7942_0763	transcriptional regulator, XRE family	20.444	46.889	64.307	32.657	17.904	44.089	19.067	33.801	12.594	64.041	23.203	35.339	49.084	330	K - Transcription				1.19757	1.6533	0.675715	-0.191396	1.10874	-0.1006	0.725388	-0.698941	0.789584	1.26358	0.455726	-0.86711	-1.20934	-1.42433	0.473992
637799356	Synpcc7942_0938	putative transcriptional regulator, ArsR family	18.638	23.484	16.124	10.277	18.406	30.321	12.728	162.338	16.184	21.449	9.484	12.246	104.603	321	K - Transcription				0.333431	-0.209037	-0.858828	-0.0180709	0.70207	-0.550241	3.12268	-0.203679	-0.605936	2.48861	-0.542468	0.840757	-1.25231	-3.32636	3.09454
637799380	Synpcc7942_0961	cell envelope-related function transcriptional attenuator common domain	34.773	58.202	30.116	23.425	33.698	50.17	38.037	57.185	21.176	35.554	20.471	70.685	38.944	1014	K - Transcription				0.743101	-0.207437	-0.569918	-0.0453046	0.528857	0.129436	0.717669	-0.715537	1.02344	0.163434	-0.950539	0.524614	-0.399421	-1.43321	-0.860003
637799448	Synpcc7942_1026	fibronectin binding protein-like	48.161	44.536	45.222	39.413	29.625	64.435	40.09	60.744	25.575	60.972	27.229	34.793	76.665	1755	K - Transcription				-0.112893	-0.0908405	-0.289194	-0.70105	0.419979	-0.264623	0.334877	-0.913131	-0.469068	0.670703	0.0220528	-0.411856	-0.684602	-1.24801	1.13977
637799520	Synpcc7942_1094	putative transcriptional activator, TenA family	18.95	36.112	21.497	17.083	20.077	20.295	21.95	15.156	13.898	58.645	31.946	33.712	11.67	618	K - Transcription	map00730 Thiamine metabolism	EC:3.5.99.2		0.93028	0.181937	-0.149636	0.0833459	0.0989265	0.212023	-0.322309	-0.447321	0.831064	-0.699393	-0.748343	0.232982	0.113097	-0.125012	-1.53046
637799550	Synpcc7942_1124	Exoribonuclease II	121.729	134.025	219.585	123.571	656.571	123.169	136.965	63.618	630.27	168.832	123.876	116.647	54.27	2013	K - Transcription				0.138829	0.851107	0.0216673	2.43128	0.0169663	0.170134	-0.936166	2.3723	-0.0615237	-1.16545	0.712277	2.40961	0.153168	3.30846	-1.10392
637799585	Synpcc7942_1159	transcriptional regulator, MarR family	8.131	17.026	14.464	9.219	9.434	15.021	9.949	56.935	11.06	15.27	9.944	14.385	199.883	501	K - Transcription				1.06623	0.830962	0.181177	0.214437	0.885476	0.291119	2.80781	0.443847	0.823061	4.61958	-0.235273	0.0332593	-0.594357	-2.36396	3.79652
637799671	Synpcc7942_1242	nitrate assimilation transcriptional activator	51.602	67.725	34.877	45.288	57.494	14.781	42.703	36.348	33.664	64.163	42.457	24.798	59.751	930	K - Transcription				0.392262	-0.565151	-0.188298	0.155984	-1.80368	-0.27309	-0.505551	-0.61622	-1.0572	0.211536	-0.957413	0.344283	1.53059	-0.110669	1.26874
637799721	Synpcc7942_1291	putative transcriptional regulator, ArsR family	60.714	81.447	77.615	36.656	42.964	45.411	54.256	35.997	14.266	93.295	43.252	49.004	29.798	369	K - Transcription				0.423832	0.354306	-0.72798	-0.498901	-0.418987	-0.162247	-0.754153	-2.08945	-0.30913	-1.02681	-0.0695261	0.229079	0.256741	-1.3353	-0.717684
637799741	Synpcc7942_1310	ndhF3 operon transcriptional regulator	22.001	55.003	42.245	25.003	37.585	37.06	36.234	27.244	140.74	33.942	36.541	176.463	54.615	972	K - Transcription				1.32194	0.941211	0.184532	0.772588	0.752294	0.719775	0.308369	2.67739	3.00372	1.31173	-0.38073	0.588056	-0.0325188	2.36902	-1.692
637799791	Synpcc7942_1360	cell envelope-related function transcriptional attenuator common domain	28.352	161.001	89.49	15.518	50.024	49.137	57.968	54.297	40.524	92.199	41.729	91.053	95.324	1311	K - Transcription				2.50555	1.65828	-0.869508	0.81917	0.793359	1.03181	0.937422	0.515326	1.68326	1.74939	-0.847271	1.68868	0.238447	-0.422096	0.0661329
637799897	Synpcc7942_1465	hypothetical protein	37.965	31.758	177.449	33.521	95.664	31.246	39.424	48.362	70.936	95.627	84.971	31.896	72.598	456	K - Transcription				-0.25755	2.22466	-0.179605	1.33331	-0.280998	0.0544042	0.349204	0.901848	-0.251294	0.93526	2.48221	1.51291	0.335403	0.552644	1.18655
637799943	Synpcc7942_1510	group3 RNA polymerase sigma factor SigF	136.269	61.802	92.901	155.507	46.837	54.286	68.411	32.203	58.076	134.491	94.028	77.444	52.598	780	K - Transcription				-1.14073	-0.552691	0.190522	-1.54074	-1.32781	-0.994157	-2.08119	-1.23044	-0.815232	-1.37338	0.588041	-1.73126	0.333648	0.850747	-0.558146
637799955	Synpcc7942_1522	DNA-directed RNA polymerase, beta subunit	433.908	791.944	718.173	266.548	1060.85	653.771	485.422	431.874	1124.43	560.241	458.533	600.895	865.81	3303	K - Transcription	map00230 Purine metabolism>map00240 Pyrimidine metabolism>map03020 RNA polymerase	EC:2.7.7.6	RNA polymerase, bacteria (map00230 map00230, map00240 map00240, map03020 map03020)	0.868009	0.726942	-0.702994	1.28976	0.591396	0.16185	-0.00677872	1.37374	0.469724	0.996661	-0.141067	1.99275	-0.429546	1.38052	0.526938
637799956	Synpcc7942_1523	DNA-directed RNA polymerase	257.438	564.289	635.189	164.513	869.695	592.19	360.727	296.587	939.165	413.924	388.401	431.954	715.943	1875	K - Transcription	map00230 Purine metabolism>map00240 Pyrimidine metabolism>map03020 RNA polymerase	EC:2.7.7.6	RNA polymerase, bacteria (map00230 map00230, map00240 map00240, map03020 map03020)	1.13221	1.30296	-0.646023	1.75628	1.20184	0.486682	0.20423	1.86715	0.746653	1.47562	0.170752	2.40231	-0.715153	1.66292	0.728967
637799957	Synpcc7942_1524	DNA-directed RNA polymerase	264.881	598.739	641.856	151.488	911.049	639.642	380.164	302.676	998.038	377.336	399.511	500.687	795.616	3957	K - Transcription	map00230 Purine metabolism>map00240 Pyrimidine metabolism>map03020 RNA polymerase	EC:2.7.7.6	RNA polymerase, bacteria (map00230 map00230, map00240 map00240, map03020 map03020)	1.17658	1.27691	-0.806141	1.78218	1.27192	0.521278	0.19243	1.91375	0.918565	1.58673	0.100322	2.58833	-0.750643	1.72132	0.668163
637799979	Synpcc7942_1546	putative ribonuclease II	26.588	35.262	28.015	20.767	12.679	18.589	19.231	13.582	12.139	27.771	23.756	27.181	38.649	1398	K - Transcription				0.407339	0.0754242	-0.356482	-1.06833	-0.516326	-0.467341	-0.969079	-1.13113	0.0318233	0.539656	-0.331915	-0.711852	0.0489846	-0.162046	0.507833
[truncated: 1,906 more rows]

## Sheet: Synechococcus sp PCC7942. GSEA
Distribution of COG functions in up regulated genes (logR=2)																			Distribution of COG functions in up regulated genes (logR=1)
[truncated: 91 more rows]

## Sheet: Synechocystis sp. PCC6803 
RPKM of genes														Gene functional classification					Pairwise comparisons (values in logR2)
[truncated: 3,628 more rows]

[truncated: 1 more sheets: Synechocystis sp PCC6803. GSEA]
