# Supplementary material for: Comparative Transcriptomics between Synechococcus PCC 7942 and Synechocystis PCC 6803 Provide Insights into Mechanisms of Stress Acclimation
Source: PLoS One. 2014 Oct 23;9(10):e109738. doi: 10.1371/journal.pone.0109738 (PMC4207680; doi:10.1371/journal.pone.0109738)
Supplement: Table S3 — Results obtained by using 5′ enriched data for Synechococcus . Individual worksheets list CDS with 5′ peak downstream of their annotated translation initiation sequence, CDSs without any detectable 5′ peak and Transcriptional Units with more than one CDS (operons). (XLS) [file pone.0109738.s003.xls]

## Sheet: CDS that might need corrections
CDS of chromosome that might need correction
Synpcc7942_1762
Synpcc7942_1171
Synpcc7942_1684
Synpcc7942_0329
Synpcc7942_0960
Synpcc7942_0686
Synpcc7942_2459
Synpcc7942_1920
Synpcc7942_1393
Synpcc7942_1071
Synpcc7942_1354
Synpcc7942_1214
Synpcc7942_0490
Synpcc7942_1819
Synpcc7942_1261
Synpcc7942_0959
Synpcc7942_2281
Synpcc7942_2028
Synpcc7942_1926
Synpcc7942_1027
Synpcc7942_1624
Synpcc7942_0413
Synpcc7942_0671
Synpcc7942_1202
Synpcc7942_2174
Synpcc7942_2357
Synpcc7942_0088
Synpcc7942_0710
Synpcc7942_1818
Synpcc7942_1051
Synpcc7942_0377
Synpcc7942_0404
Synpcc7942_2541
Synpcc7942_1851
Synpcc7942_0035
Synpcc7942_1001
Synpcc7942_1151
Synpcc7942_2039
Synpcc7942_1442
Synpcc7942_2164
Synpcc7942_0234
Synpcc7942_0540
Synpcc7942_1917
Synpcc7942_0457
Synpcc7942_0576
Synpcc7942_0588
Synpcc7942_1152
Synpcc7942_0789
Synpcc7942_1553
Synpcc7942_0455
Synpcc7942_1270
Synpcc7942_0506
Synpcc7942_2155
Synpcc7942_2280
Synpcc7942_1089
Synpcc7942_1652
Synpcc7942_0352
Synpcc7942_1533
Synpcc7942_0902
Synpcc7942_0801
Synpcc7942_1563
Synpcc7942_0749
Synpcc7942_2589
Synpcc7942_1317
Synpcc7942_1206
Synpcc7942_0376
Synpcc7942_2610
Synpcc7942_0930
Synpcc7942_2544
Synpcc7942_0892
Synpcc7942_2402
Synpcc7942_0150
Synpcc7942_1255
Synpcc7942_1507
Synpcc7942_2458
Synpcc7942_1812
Synpcc7942_1060
Synpcc7942_0256
Synpcc7942_2535
Synpcc7942_0982
Synpcc7942_1551
Synpcc7942_0863
Synpcc7942_1155
Synpcc7942_0368
Synpcc7942_0845
Synpcc7942_1612
Synpcc7942_1984
Synpcc7942_1061
Synpcc7942_1273
Synpcc7942_1110
Synpcc7942_2258
Synpcc7942_0552
Synpcc7942_1000
Synpcc7942_0452
Synpcc7942_1100
Synpcc7942_0921
Synpcc7942_0876
Synpcc7942_0528
Synpcc7942_0761
Synpcc7942_1767
Synpcc7942_0589
Synpcc7942_1501
Synpcc7942_1911
Synpcc7942_1245
Synpcc7942_0610
Synpcc7942_1199
Synpcc7942_1124
Synpcc7942_1525
Synpcc7942_0766
Synpcc7942_0440
Synpcc7942_1566
Synpcc7942_2299
Synpcc7942_2490
Synpcc7942_1634
Synpcc7942_2562
Synpcc7942_2122
Synpcc7942_0604
Synpcc7942_2175
Synpcc7942_2347
Synpcc7942_0171
Synpcc7942_1082
Synpcc7942_1264
Synpcc7942_1663
Synpcc7942_0878
Synpcc7942_0303
Synpcc7942_0227
Synpcc7942_0831
Synpcc7942_1091
Synpcc7942_0476
Synpcc7942_0265
Synpcc7942_2390
Synpcc7942_0901
Synpcc7942_0725
Synpcc7942_0560
Synpcc7942_1607
Synpcc7942_1324
Synpcc7942_0807
Synpcc7942_0971
Synpcc7942_2325
Synpcc7942_0660
Synpcc7942_0385
Synpcc7942_1768
Synpcc7942_0544
Synpcc7942_2010
Synpcc7942_1301
Synpcc7942_1318
Synpcc7942_1204
Synpcc7942_1986
Synpcc7942_2312
Synpcc7942_1764
Synpcc7942_0151
Synpcc7942_1334
Synpcc7942_0189
Synpcc7942_1369
Synpcc7942_0031
Synpcc7942_2376
Synpcc7942_1722
Synpcc7942_2159
Synpcc7942_1886
Synpcc7942_0350
Synpcc7942_2435
Synpcc7942_1028
Synpcc7942_0223
Synpcc7942_2125
Synpcc7942_2083
Synpcc7942_1164
Synpcc7942_0891
Synpcc7942_0097
Synpcc7942_2090
Synpcc7942_1452
Synpcc7942_1678

## Sheet: CDSs without 5 and annotation
CDS without 5'		Uniprot Entry	Uniprot Status	Protein names	InterPro
Synpcc7942_0005		Q31SD2	unreviewed	Uncharacterized protein
Synpcc7942_0015		Q31SC2	reviewed	PKHD-type hydroxylase Synpcc7942_0015 (EC 1.14.11.-)	IPR005123; IPR023550; IPR006620;
Synpcc7942_0028		Q31SA9	unreviewed	Uncharacterized protein	IPR029058; IPR029059;
Synpcc7942_0029		Q31SA8	unreviewed	Uncharacterized protein	IPR029063;
Synpcc7942_0030		Q31SA7	unreviewed	ATP-dependent dethiobiotin synthetase BioD (EC 6.3.3.3) (DTB synthetase) (Dethiobiotin synthase)	IPR004472; IPR027417;
Synpcc7942_0034		Q31SA3	unreviewed	N-acetylornithine aminotransferase	IPR015422
Synpcc7942_0036		Q31SA1	unreviewed	Uncharacterized protein	IPR009078;
Synpcc7942_0045		Q31S92	unreviewed	TPR repeat	IPR013026; IPR011990; IPR013105; IPR019734;
Synpcc7942_0063		Q31S74	unreviewed	Dual specificity protein phosphatase	IPR000340; IPR024950; IPR029021; IPR000387;
Synpcc7942_0064		Q31S73	unreviewed	Uncharacterized protein	IPR022573;
Synpcc7942_0072		Q31S65	unreviewed	Uncharacterized protein	IPR018971;
Synpcc7942_0074		Q31S63	unreviewed	Uncharacterized protein
Synpcc7942_0094		Q31S43	unreviewed	DNA polymerase III, delta prime subunit	IPR027417;
Synpcc7942_0115		Q31S22	unreviewed	Uncharacterized protein	IPR014710; IPR011051;
Synpcc7942_0116		Q31S21	unreviewed	Fructokinase	IPR002173; IPR011611; IPR029056;
Synpcc7942_0117		Q31S20	unreviewed	Thiol methyltransferase 1-like
Synpcc7942_0121		Q31S16	unreviewed	Uncharacterized protein	IPR019994;
Synpcc7942_0123		Q31S14	unreviewed	Uncharacterized protein
Synpcc7942_0131		Q31S06	unreviewed	Cyclic nucleotide-binding domain (CNMP-BD) protein	IPR001450; IPR018490; IPR000595; IPR014710;
Synpcc7942_0167		Q31RX0	unreviewed	Uncharacterized protein
Synpcc7942_0174		Q31RW3	unreviewed	Ribosomal RNA small subunit methyltransferase I (EC 2.1.1.198) (16S rRNA 2'-O-ribose C1402 methyltransferase) (rRNA (cytidine-2'-O-)-methyltransferase RsmI)	IPR000878; IPR014777; IPR014776; IPR008189;
Synpcc7942_0182		Q31RV5	unreviewed	Uncharacterized protein	IPR029063;
Synpcc7942_0211		Q31RS6	reviewed	Cobyric acid synthase	IPR029062; IPR017929; IPR002586; IPR004459; IPR011698; IPR027417;
Synpcc7942_0218		Q31RR9	unreviewed	Uncharacterized protein	IPR013580;
Synpcc7942_0226		Q31RR1	reviewed	Sec-independent protein translocase protein TatA	IPR003369; IPR006312; IPR003998;
Synpcc7942_0239		Q31RP8	unreviewed	Cytochrome c6 (Cytochrome c-553) (Cytochrome c553) (Soluble cytochrome f)	IPR009056; IPR023655; IPR008168;
Synpcc7942_0251		Q31RN6	unreviewed	Exonuclease	IPR006055; IPR013520; IPR012337;
Synpcc7942_0294		P11472	reviewed	Photosystem II manganese-stabilizing polypeptide (MSP)	IPR011250; IPR002628;
Synpcc7942_0296		Q31RJ1	unreviewed	Uncharacterized protein	IPR029030; IPR011600; IPR006311;
Synpcc7942_0306		Q31RI1	unreviewed	Uncharacterized protein
Synpcc7942_0314		Q31RH3	unreviewed	Succinate dehydrogenase subunit C (EC 1.3.5.1)
Synpcc7942_0325		Q31RG2	unreviewed	Phycobilisome 7.8 kDa linker polypeptide, allophycocyanin-associated, core	IPR011134; IPR011064; IPR008213;
Synpcc7942_0326		Q31RG1	unreviewed	Allophycocyanin, beta subunit	IPR006245; IPR009050; IPR012128;
Synpcc7942_0327		Q31RG0	unreviewed	Allophycocyanin alpha chain	IPR009050; IPR012128;
Synpcc7942_0339		Q31RE8	unreviewed	Uncharacterized protein	IPR021763;
Synpcc7942_0358		P72546	reviewed	tRNA (guanine-N(7)-)-methyltransferase (EC 2.1.1.33) (tRNA (guanine(46)-N(7))-methyltransferase) (tRNA(m7G46)-methyltransferase)	IPR029063; IPR003358;
Synpcc7942_0370		Q31RB7	unreviewed	O-acetylhomoserine/O-acetylserine sulfhydrylase (EC 2.5.1.49)	IPR000277; IPR006235; IPR015424; IPR015421; IPR015422;
Synpcc7942_0371		Q31RB6	reviewed	Homoserine O-succinyltransferase (EC 2.3.1.46) (Homoserine O-transsuccinylase) (HTS)	IPR029062; IPR005697;
Synpcc7942_0375		Q31RB2	unreviewed	Processing protease	IPR011249; IPR011237; IPR011765; IPR007863;
Synpcc7942_0384		Q31RA3	unreviewed	Uncharacterized protein
Synpcc7942_0408		Q31R79	reviewed	N-(5'-phosphoribosyl)anthranilate isomerase (PRAI) (EC 5.3.1.24)	IPR013785; IPR001240; IPR011060;
Synpcc7942_0449		Q8GMR7	reviewed	Serine--tRNA ligase (EC 6.1.1.11) (Seryl-tRNA synthetase) (SerRS) (Seryl-tRNA(Ser/Sec) synthetase)	IPR002314; IPR006195; IPR002317; IPR015866; IPR010978;
Synpcc7942_0454		Q8GMS2	reviewed	Cobalamin synthase (EC 2.-.-.-)	IPR003805;
Synpcc7942_0475		Q31R12	reviewed	Cytochrome b6-f complex subunit 8 (Cytochrome b6-f complex subunit PetN) (Cytochrome b6-f complex subunit VIII)	IPR005497;
Synpcc7942_0500		Q31QY7	unreviewed	Uncharacterized protein
Synpcc7942_0502		Q31QY5	unreviewed	Uncharacterized protein	IPR016181; IPR000182;
Synpcc7942_0503		Q31QY4	unreviewed	Uncharacterized protein	IPR007138; IPR022512; IPR011008;
Synpcc7942_0532		Q31QV5	unreviewed	Uncharacterized protein	IPR002782;
Synpcc7942_0533		Q31QV4	unreviewed	Uncharacterized protein	IPR007367; IPR009057; IPR011991;
Synpcc7942_0539		Q31QU8	unreviewed	Uncharacterized protein	IPR003675;
Synpcc7942_0547		Q31QU0	unreviewed	Uncharacterized protein
Synpcc7942_0580		Q31QQ7	unreviewed	Peptidoglycan glycosyltransferase (EC 2.4.1.129)	IPR012338; IPR005311; IPR001460; IPR017790;
Synpcc7942_0586		Q31QQ1	unreviewed	3',5'-cyclic adenosine monophosphate phosphodiesterase CpdA (3',5'-cyclic AMP phosphodiesterase) (cAMP phosphodiesterase) (EC 3.1.4.17)	IPR004843; IPR026575; IPR029052;
Synpcc7942_0601		Q31QN6	unreviewed	Uncharacterized protein
Synpcc7942_0605		Q31QN2	unreviewed	Uncharacterized protein	IPR021134;
Synpcc7942_0606		Q31QN1	unreviewed	Leucyl/phenylalanyl-tRNA--protein transferase (EC 2.3.2.6) (L/F-transferase) (Leucyltransferase) (Phenyalanyltransferase)	IPR016181; IPR004616;
Synpcc7942_0609		Q8VPU9	unreviewed	NADPH dehydrogenase subunit 4 (Proton-translocating NADH-quinone oxidoreductase, chain M) (EC 1.6.99.5)	IPR010227; IPR001750; IPR003918;
Synpcc7942_0631		Q31QK6	reviewed	50S ribosomal protein L7/L12	IPR000206; IPR014719; IPR013823; IPR008932;
Synpcc7942_0632		Q31QK5	reviewed	50S ribosomal protein L10	IPR022973; IPR001790; IPR002363;
Synpcc7942_0693		P11005	reviewed	Photosystem II D2 protein (PSII D2 protein) (EC 1.10.3.9) (Photosystem Q(A) protein)	IPR000484; IPR005868;
Synpcc7942_0717		Q31QE4	unreviewed	Uncharacterized protein	IPR023214; IPR006439;
Synpcc7942_0718		Q31QC0	unreviewed	dCTP deaminase (EC 3.5.4.13)	IPR010550; IPR029054;
Synpcc7942_0719		Q31QB9	unreviewed	Uncharacterized protein
Synpcc7942_0720		Q31QB8	unreviewed	Uncharacterized protein
Synpcc7942_0721		Q31QB7	unreviewed	Uncharacterized protein
Synpcc7942_0722		Q31QB6	unreviewed	Uncharacterized protein
Synpcc7942_0724		Q31QB5	unreviewed	Uncharacterized protein
Synpcc7942_0726		Q31QB3	unreviewed	Uncharacterized protein
Synpcc7942_0727		Q31QB1	unreviewed	Uncharacterized protein	IPR014883;
Synpcc7942_0731		Q31QB0	unreviewed	Uncharacterized protein	IPR013237; IPR006171; IPR002694;
Synpcc7942_0738		Q31QA6	unreviewed	Putative phage terminase large subunit	IPR008866;
Synpcc7942_0739		Q31Q99	unreviewed	Phage baseplate assembly protein V	IPR006531; IPR013046;
Synpcc7942_0740		Q31Q98	unreviewed	Uncharacterized protein	IPR015801; IPR007048;
Synpcc7942_0741		Q31Q97	unreviewed	GPJ of phage P2-like	IPR006949; IPR014507;
Synpcc7942_0747		Q31Q96	unreviewed	Phage tail protein I	IPR006521;
Synpcc7942_0748		Q31Q90	unreviewed	Uncharacterized protein	IPR007067;
Synpcc7942_0754		Q31Q89	unreviewed	Phage major tail tube protein	IPR006498;
Synpcc7942_0755		Q31Q83	unreviewed	Uncharacterized protein
Synpcc7942_0763		Q31Q82	unreviewed	Uncharacterized protein	IPR009045; IPR013230;
Synpcc7942_0764		Q31Q74	unreviewed	Transcriptional regulator, XRE family	IPR001387; IPR010982;
Synpcc7942_0765		Q31Q73	unreviewed	Transcriptional regulator, XRE family	IPR001387; IPR010982;
Synpcc7942_0767		Q31Q72	unreviewed	Uncharacterized protein
Synpcc7942_0768		Q31Q70	unreviewed	Uncharacterized protein	IPR011112;
Synpcc7942_0769		Q31Q69	unreviewed	Uncharacterized protein	IPR007715;
Synpcc7942_0780		Q31Q68	unreviewed	Uncharacterized protein
Synpcc7942_0790		Q31Q57	unreviewed	Serine/threonine protein kinase	IPR011009; IPR000719; IPR017441;
Synpcc7942_0816		Q31Q47	unreviewed	RNA-binding region RNP-1	IPR012677; IPR000504;
Synpcc7942_0826		Q31Q21	unreviewed	Diguanylate cyclase/phosphodiesterase	IPR001054; IPR001633; IPR000160; IPR000014;
Synpcc7942_0872		Q31Q11	unreviewed	Uncharacterized protein	IPR012338;
Synpcc7942_0874		Q31PW7	unreviewed	Uncharacterized protein
Synpcc7942_0883		Q31PW5	unreviewed	DEAD/DEAH box helicase-like	IPR014001; IPR001650; IPR022138; IPR027417; IPR000330;
Synpcc7942_0884		Q31PV6	reviewed	30S ribosomal protein S10	IPR001848; IPR018268; IPR027486;
Synpcc7942_0885		P33171	reviewed	Elongation factor Tu (EF-Tu)	IPR000795; IPR027417; IPR005225; IPR009000; IPR009001; IPR004161; IPR004541; IPR004160;
Synpcc7942_0886		Q31PV4	reviewed	Elongation factor G (EF-G)	IPR000795; IPR009022; IPR000640; IPR027417; IPR020568; IPR014721; IPR005225; IPR009000; IPR004540; IPR005517; IPR004161;
Synpcc7942_0900		Q31PV3	reviewed	30S ribosomal protein S7	IPR000235; IPR005717; IPR020606; IPR023798;
Synpcc7942_0907		Q31PT9	unreviewed	Uncharacterized protein
Synpcc7942_0913		Q31PT2	unreviewed	Uncharacterized protein
Synpcc7942_0914		Q31PS6	unreviewed	N-acetyltransferase-like	IPR016181; IPR000182;
Synpcc7942_0922		Q31PS5	unreviewed	tRNA-(MS(2)IO(6)A)-hydroxylase-like	IPR009078; IPR012347; IPR010386;
Synpcc7942_0923		Q31PR7	unreviewed	Glutamyl-Q tRNA(Asp) synthetase (Glu-Q-RSs) (EC 6.1.1.-)	IPR022380; IPR000924; IPR020058; IPR014729;
Synpcc7942_0953		Q31PR6	unreviewed	S-methyl-5'-thioadenosine phosphorylase (EC 2.4.2.28) (5'-methylthioadenosine phosphorylase)	IPR010044; IPR000845; IPR001369; IPR018099;
Synpcc7942_0962		Q31PN6	unreviewed	Uncharacterized protein	IPR002740; IPR015947;
Synpcc7942_0986		Q31PM7	unreviewed	Sun protein	IPR001678; IPR006027; IPR023267; IPR004573; IPR029063;
Synpcc7942_1004		Q31PK3	unreviewed	Probable glycosyltransferase	IPR001296; IPR028098;
Synpcc7942_1005		Q31PI5	unreviewed	Uncharacterized protein	IPR013096; IPR014710; IPR011051;
Synpcc7942_1024		Q31PI4	unreviewed	HAD-superfamily hydrolase subfamily IA, variant 3	IPR023214; IPR006439; IPR023198;
Synpcc7942_1041		Q31PG5	unreviewed	Uncharacterized protein	IPR000620;
Synpcc7942_1047		Q31PE8	unreviewed	Uncharacterized protein
Synpcc7942_1048		P06539	reviewed	C-phycocyanin beta chain	IPR009050; IPR012128; IPR006247;
Synpcc7942_1049		P13530	reviewed	C-phycocyanin alpha chain	IPR009050; IPR012128; IPR006246;
Synpcc7942_1050		Q31PE0	unreviewed	Phycobilisome rod linker polypeptide	IPR008213; IPR001297; IPR016470;
Synpcc7942_1052		Q31PD9	unreviewed	Phycobilisome rod linker polypeptide	IPR008213; IPR001297; IPR016470;
Synpcc7942_1053		P06539	reviewed	C-phycocyanin beta chain	IPR009050; IPR012128; IPR006247;
Synpcc7942_1054		P13530	reviewed	C-phycocyanin alpha chain	IPR009050; IPR012128; IPR006246;
Synpcc7942_1066		Q44115	reviewed	Phycocyanobilin lyase subunit alpha (EC 4.-.-.-) (Phycocyanin operon protein CpcE)	IPR011989; IPR016024; IPR004155;
Synpcc7942_1067		Q31PC3	unreviewed	Uncharacterized protein
Synpcc7942_1070		Q31PC2	unreviewed	Uncharacterized protein
Synpcc7942_1073		Q31PB9	unreviewed	Oxidoreductase aldo/keto reductase	IPR017896; IPR017900; IPR001395; IPR009051; IPR023210;
Synpcc7942_1075		Q31PB6	reviewed	Ribonuclease PH (RNase PH) (EC 2.7.7.56) (tRNA nucleotidyltransferase)	IPR001247; IPR015847; IPR027408; IPR020568; IPR002381; IPR018336;
Synpcc7942_1076		Q31PB4	unreviewed	Uncharacterized protein
Synpcc7942_1077		Q31PB3	unreviewed	Osmotic signal transduction related protein	IPR019660;
Synpcc7942_1084		Q31PB2	unreviewed	Uncharacterized protein	IPR021420;
Synpcc7942_1096		Q31PA5	unreviewed	Uncharacterized protein	IPR009030;
Synpcc7942_1097		Q31P93	reviewed	Phosphomethylpyrimidine synthase (EC 4.1.99.17) (Hydroxymethylpyrimidine phosphate synthase) (HMP-P synthase) (HMP-phosphate synthase) (HMPP synthase) (Thiamine biosynthesis protein ThiC)	IPR002817;
Synpcc7942_1103		Q31P92	unreviewed	Uncharacterized protein
Synpcc7942_1109		Q31P86	unreviewed	Glucosamine-6-phosphate isomerase 2	IPR006148; IPR004547; IPR018321;
Synpcc7942_1118		Q31P80	unreviewed	L-threonine O-3-phosphate decarboxylase (EC 4.1.1.81)	IPR004839; IPR005860; IPR004838; IPR015424; IPR015421; IPR015422;
Synpcc7942_1119		Q31P71	unreviewed	Dihydrolipoamide dehydrogenase	IPR016156; IPR013027; IPR004099; IPR023753; IPR012999; IPR001327;
Synpcc7942_1132		Q31P70	unreviewed	Uncharacterized protein	IPR015414;
Synpcc7942_1133		Q31P57	unreviewed	Uncharacterized protein	IPR006143; IPR003997; IPR011990;
Synpcc7942_1134		Q31P56	unreviewed	Bacteriocin-processing peptidase. Cysteine peptidase. MEROPS family C39	IPR003593; IPR011527; IPR003439; IPR017871; IPR001140; IPR027417; IPR005074;
Synpcc7942_1138		Q31P55	unreviewed	Uncharacterized protein
Synpcc7942_1160		Q31P51	unreviewed	tRNA(Ile)-lysidine synthase (EC 6.3.4.19) (tRNA(Ile)-2-lysyl-cytidine synthase) (tRNA(Ile)-lysidine synthetase)	IPR012094; IPR012795; IPR015262; IPR014729; IPR011063;
Synpcc7942_1161		Q31P29	unreviewed	Uncharacterized protein	IPR016040
Synpcc7942_1162		Q31P28	unreviewed	Uncharacterized protein	IPR006750;
Synpcc7942_1163		Q31P27	unreviewed	Uncharacterized protein	IPR006750;
Synpcc7942_1165		Q31P26	unreviewed	Uncharacterized protein	IPR011701; IPR020846; IPR016196;
Synpcc7942_1173		Q31P24	unreviewed	Uncharacterized protein	IPR019200;
Synpcc7942_1185		Q31P16	unreviewed	Uncharacterized protein	IPR001173; IPR029044; IPR018641; IPR026461;
Synpcc7942_1186		Q8KPQ2	unreviewed	Putative uncharacterized protein SEF0043 (Uncharacterized protein)
Synpcc7942_1188		Q31P03	unreviewed	Putative riboflavin-specific deaminase	IPR024072; IPR002734;
Synpcc7942_1205		Q8KPQ5	unreviewed	Ap-4-A phosphorylase II-like protein (Putative uncharacterized protein SEF0040)	IPR025595; IPR017260;
Synpcc7942_1213		Q31NY4	unreviewed	Phage_integrase-like	IPR011010; IPR013762; IPR002104;
Synpcc7942_1233		Q79PF1	unreviewed	Ribonuclease VapC (RNase VapC) (EC 3.1.-.-) (Toxin VapC)	IPR002716; IPR029060; IPR022907;
Synpcc7942_1258		Q31NV6	unreviewed	Uncharacterized protein	IPR013099;
Synpcc7942_1285		Q31NT1	unreviewed	Uncharacterized protein	IPR018790; IPR006917;
Synpcc7942_1288		Q56208	reviewed	Molybdenum cofactor biosynthesis bifunctional protein [Includes: Cyclic pyranopterin monophosphate synthase accessory protein (Molybdenum cofactor biosynthesis protein C); Molybdenum cofactor biosynthesis protein B]	IPR023045; IPR020817; IPR012247; IPR008284; IPR001453; IPR002820;
Synpcc7942_1296		Q31NQ1	unreviewed	Uncharacterized protein	IPR025334;
Synpcc7942_1300		Q31NP3	unreviewed	Uncharacterized protein	IPR012668; IPR005123;
Synpcc7942_1316		Q31NN9	unreviewed	Uncharacterized protein	IPR002698; IPR024185;
Synpcc7942_1322		Q31NM3	unreviewed	Mn transporter MntC	IPR006129; IPR006128; IPR006127;
Synpcc7942_1366		Q31NL7	reviewed	Photosystem I reaction center subunit IV	IPR008990; IPR003375;
Synpcc7942_1375		Q31NH3	unreviewed	1,4-dihydroxy-2-naphthoate phytyltransferase	IPR011937; IPR000537; IPR026046;
Synpcc7942_1383		Q31NG4	unreviewed	Uncharacterized protein	IPR029039; IPR005025;
Synpcc7942_1389		Q31NF6	unreviewed	Inorganic pyrophosphatase (EC 3.6.1.1) (Pyrophosphate phospho-hydrolase)	IPR008162;
Synpcc7942_1408		P04997	reviewed	Photosystem Q(B) protein 2 (EC 1.10.3.9) (32 kDa thylakoid membrane protein 2) (Photosystem II protein D1 2)	IPR000484; IPR005867;
Synpcc7942_1441		Q31ND1	unreviewed	Membrane-associated protein	IPR029063;
Synpcc7942_1444		Q31N98	unreviewed	Cobalamin biosynthesis protein CobD	IPR004485;
Synpcc7942_1461		Q31N95	unreviewed	Uncharacterized protein
Synpcc7942_1462		Q31N78	unreviewed	Thiol oxidoreductase-like	IPR009056; IPR010538;
Synpcc7942_1475		P12608	reviewed	Iron-regulated protein A	IPR018976;
Synpcc7942_1488		Q31N64	unreviewed	Sodium-dependent bicarbonate transporter	IPR010293;
Synpcc7942_1489		P39660	reviewed	Bicarbonate-binding protein CmpA	IPR006311;
Synpcc7942_1490		Q55106	reviewed	Bicarbonate transport system permease protein CmpB	IPR000515; IPR005889;
Synpcc7942_1491		Q55107	reviewed	Bicarbonate transport ATP-binding protein CmpC (EC 3.6.3.-)	IPR003593; IPR003439; IPR017871; IPR005890; IPR027417;
Synpcc7942_1494		Q55108	reviewed	Bicarbonate transport ATP-binding protein CmpD (EC 3.6.3.-)	IPR003593; IPR003439; IPR017871; IPR005890; IPR027417;
Synpcc7942_1505		Q31N45	unreviewed	Uncharacterized protein	IPR021499;
Synpcc7942_1538		Q31N34	reviewed	3-isopropylmalate dehydrogenase (EC 1.1.1.85) (3-IPM-DH) (Beta-IPM dehydrogenase) (IMDH)	IPR019818; IPR001804; IPR024084; IPR004429;
Synpcc7942_1539		Q31N01	unreviewed	Uncharacterized protein
Synpcc7942_1540		Q31N00	unreviewed	Uncharacterized protein
Synpcc7942_1541		Q31MZ9	unreviewed	Uncharacterized protein	IPR029058;
Synpcc7942_1543		P10340	reviewed	Flavodoxin	IPR008254; IPR001226; IPR010086; IPR029039;
Synpcc7942_1547		Q31MZ6	unreviewed	Putative ribonuclease II
Synpcc7942_1550		Q31MZ2	unreviewed	Uncharacterized protein	IPR011989; IPR016024;
Synpcc7942_1558		Q31MY9	unreviewed	DNA-directed DNA polymerase (EC 2.7.7.7)	IPR017961; IPR001126; IPR017963; IPR025188;
Synpcc7942_1571		Q31MY1	unreviewed	Uncharacterized protein
Synpcc7942_1579		Q79PG0	unreviewed	MIP family channel proteins (Putative uncharacterized protein SEC0003)	IPR023271; IPR000425; IPR022357;
Synpcc7942_1581		Q31MW0	unreviewed	Dual specificity protein phosphatase	IPR022778; IPR029021; IPR000387; IPR016130;
Synpcc7942_1583		Q8KPU3	unreviewed	Peptidase M14, carboxypeptidase A (Putative uncharacterized protein SEC0015)	IPR000834;
Synpcc7942_1601		Q31MV6	unreviewed	Uncharacterized protein	IPR018639;
Synpcc7942_1623		Q31MT8	unreviewed	Uncharacterized protein	IPR017136;
Synpcc7942_1637		Q31MR6	unreviewed	Uncharacterized protein
Synpcc7942_1639		Q31MQ0	unreviewed	ATPase	IPR003593; IPR003439; IPR017871; IPR027417;
Synpcc7942_1686		Q31MK3	unreviewed	Thiosulphate-binding protein	IPR000957; IPR005669;
Synpcc7942_1687		Q31MK2	unreviewed	Sulfate ABC transporter, permease protein CysT	IPR011865; IPR000515; IPR005667;
Synpcc7942_1688		Q31MK1	unreviewed	Sulfate ABC transporter, permease protein CysW	IPR011866; IPR000515; IPR005667;
Synpcc7942_1698		Q31MJ1	unreviewed	Putative transcriptional regulator	IPR002577; IPR011991;
Synpcc7942_1699		Q31MJ0	unreviewed	MATE efflux family protein	IPR002528;
Synpcc7942_1723		Q31MG6	unreviewed	Carotene isomerase	IPR006076;
Synpcc7942_1756		Q31MD3	unreviewed	Uncharacterized protein
Synpcc7942_1757		Q31MD2	unreviewed	Uncharacterized protein
Synpcc7942_1759		Q31MD0	unreviewed	CAB/ELIP/HLIP-related protein	IPR022796; IPR023329;
Synpcc7942_1781		Q31MA8	unreviewed	Uncharacterized protein	IPR012675; IPR010038; IPR016155; IPR003749;
Synpcc7942_1790		Q31M99	unreviewed	DNA adenine methylase (EC 2.1.1.72)	IPR023095; IPR002052; IPR012263; IPR012327; IPR029063;
Synpcc7942_1799		Q31M90	unreviewed	Hydrogenase expression/formation protein HypE	IPR010918; IPR000728; IPR011854; IPR016188;
Synpcc7942_1801		Q31M88	unreviewed	Uncharacterized protein	IPR029058; IPR000073;
Synpcc7942_1808		Q31M81	reviewed	Type III pantothenate kinase (EC 2.7.1.33) (PanK-III) (Pantothenic acid kinase)	IPR004619;
Synpcc7942_1887		Q31M02	unreviewed	Probable mannosyltransferase	IPR001296;
Synpcc7942_1892		Q31LZ7	reviewed	UPF0176 protein Synpcc7942_1892	IPR001792; IPR001763; IPR020936;
Synpcc7942_1897		Q31LZ2	unreviewed	Putative transcripton factor DevT-like	IPR004843; IPR027629; IPR029052;
Synpcc7942_1899		Q31LZ0	unreviewed	Uncharacterized protein	IPR009327; IPR014710; IPR011051;
Synpcc7942_1918		Q31LX1	unreviewed	UDP-glucose:tetrahydrobiopterin glucosyltransferase	IPR001296;
Synpcc7942_1938		Q31LV1	unreviewed	Multidrug-efflux transporter	IPR004706; IPR002657;
Synpcc7942_1945		Q31LU4	reviewed	UvrABC system protein C (Protein UvrC) (Excinuclease ABC subunit C)	IPR027299; IPR000305; IPR003583; IPR010994; IPR001943; IPR004791; IPR001162;
Synpcc7942_1956		Q54776	reviewed	Acetyl-coenzyme A carboxylase carboxyl transferase subunit beta (ACCase subunit beta) (Acetyl-CoA carboxylase carboxyltransferase subunit beta) (EC 6.4.1.2)	IPR000438; IPR000022; IPR029045; IPR011762;
Synpcc7942_1966		Q31LS3	unreviewed	Uncharacterized protein	IPR021954;
Synpcc7942_1968		Q31LS1	unreviewed	Uncharacterized protein	IPR007549; IPR017673; IPR001478;
Synpcc7942_2018		Q31LM1	unreviewed	Uncharacterized protein	IPR021883;
Synpcc7942_2019		Q31LM0	unreviewed	Uncharacterized protein
Synpcc7942_2034		Q31LK5	unreviewed	Uncharacterized protein	IPR004276; IPR002213;
Synpcc7942_2040		Q31LJ9	reviewed	Sugar fermentation stimulation protein homolog	IPR005224;
Synpcc7942_2048		Q31LJ1	reviewed	Photosystem I P700 chlorophyll a apoprotein A2 (EC 1.97.1.12) (PsaB)	IPR001280; IPR020586; IPR006244;
Synpcc7942_2049		Q31LJ0	reviewed	Photosystem I P700 chlorophyll a apoprotein A1 (EC 1.97.1.12) (PsaA)	IPR006243; IPR001280; IPR020586;
Synpcc7942_2065		Q31LH4	unreviewed	Uncharacterized protein	IPR021725;
Synpcc7942_2097		Q31LE2	unreviewed	Uncharacterized protein	IPR015003;
Synpcc7942_2108		Q31LD1	unreviewed	Uncharacterized protein
Synpcc7942_2111		Q31LC8	unreviewed	Xylose repressor	IPR000600;
Synpcc7942_2157		Q31L82	unreviewed	Uncharacterized protein
Synpcc7942_2165		Q31L74	unreviewed	Uncharacterized protein
Synpcc7942_2166		Q31L73	unreviewed	Uncharacterized protein
Synpcc7942_2170		Q31L69	unreviewed	Putative ferric uptake regulator, FUR family	IPR002481; IPR011991;
Synpcc7942_2172		Q31L67	unreviewed	Uncharacterized protein
Synpcc7942_2173		Q31L66	unreviewed	Uncharacterized protein	IPR012336;
Synpcc7942_2186		Q31L53	unreviewed	Probable Na+/H+-exchanging protein	IPR006153; IPR014729; IPR006016;
Synpcc7942_2191		Q31L48	unreviewed	Uncharacterized protein	IPR002781;
Synpcc7942_2208		Q31L31	reviewed	50S ribosomal protein L17	IPR000456;
Synpcc7942_2209		Q31L30	reviewed	DNA-directed RNA polymerase subunit alpha (RNAP subunit alpha) (EC 2.7.7.6) (RNA polymerase subunit alpha) (Transcriptase subunit alpha)	IPR011262; IPR011263; IPR011773; IPR003583; IPR009025; IPR011260;
Synpcc7942_2210		Q31L29	reviewed	30S ribosomal protein S11	IPR001971; IPR019981; IPR018102;
Synpcc7942_2211		Q31L28	reviewed	30S ribosomal protein S13	IPR027437; IPR001892; IPR010979; IPR019980; IPR018269;
Synpcc7942_2215		P31160	reviewed	50S ribosomal protein L15	IPR005749; IPR001196; IPR021131;
Synpcc7942_2216		Q31L23	reviewed	30S ribosomal protein S5	IPR014720; IPR000851; IPR005712; IPR005324; IPR020568; IPR014721; IPR013810; IPR018192;
Synpcc7942_2217		Q31L22	reviewed	50S ribosomal protein L18	IPR005484; IPR004389;
Synpcc7942_2218		Q31L21	reviewed	50S ribosomal protein L6	IPR000702; IPR020040; IPR019906; IPR002358;
Synpcc7942_2219		Q31L20	reviewed	30S ribosomal protein S8	IPR000630;
Synpcc7942_2220		Q31L19	reviewed	50S ribosomal protein L5	IPR002132; IPR020930; IPR020929; IPR022803;
Synpcc7942_2221		Q31L18	reviewed	50S ribosomal protein L24	IPR005824; IPR014722; IPR003256; IPR005825; IPR008991;
Synpcc7942_2222		Q31L17	reviewed	50S ribosomal protein L14	IPR005745; IPR019972; IPR023571; IPR000218;
Synpcc7942_2223		Q31L16	reviewed	30S ribosomal protein S17	IPR012340; IPR000266; IPR019984; IPR019979;
Synpcc7942_2224		Q31L15	reviewed	50S ribosomal protein L29	IPR001854; IPR018254;
Synpcc7942_2225		Q31L14	reviewed	50S ribosomal protein L16	IPR016180; IPR000114; IPR020798;
Synpcc7942_2226		Q31L13	reviewed	30S ribosomal protein S3	IPR004087; IPR015946; IPR004044; IPR009019; IPR005704; IPR001351; IPR018280;
Synpcc7942_2227		Q31L12	reviewed	50S ribosomal protein L22	IPR001063; IPR018260; IPR005727;
Synpcc7942_2228		Q31L11	reviewed	30S ribosomal protein S19	IPR002222; IPR005732; IPR020934; IPR023575;
Synpcc7942_2229		Q31L10	reviewed	50S ribosomal protein L2	IPR012340; IPR022666; IPR014722; IPR002171; IPR005880; IPR022669; IPR022671; IPR014726; IPR008991;
Synpcc7942_2230		Q31L09	reviewed	50S ribosomal protein L23	IPR012677; IPR012678; IPR013025;
Synpcc7942_2231		Q31L08	reviewed	50S ribosomal protein L4	IPR002136; IPR013005; IPR023574;
Synpcc7942_2232		Q31L07	reviewed	50S ribosomal protein L3	IPR000597; IPR019927; IPR019926; IPR009000;
Synpcc7942_2237		Q31L02	unreviewed	Uncharacterized protein	IPR002750;
Synpcc7942_2238		Q31L01	unreviewed	Glucose transport protein	IPR020846; IPR016196; IPR005828;
Synpcc7942_2256		Q31KY3	unreviewed	Uncharacterized protein	IPR010802;
Synpcc7942_2260		Q31KX9	unreviewed	Uncharacterized protein
Synpcc7942_2269		Q31KX0	unreviewed	Uncharacterized protein	IPR018710;
Synpcc7942_2272		Q31KW7	unreviewed	2-amino-4-hydroxy-6-hydroxymethyldihydropteridine pyrophosphokinase (EC 2.7.6.3)	IPR000550;
Synpcc7942_2277		Q31KW2	unreviewed	Uncharacterized protein
Synpcc7942_2286		Q31KV3	unreviewed	Uncharacterized protein
Synpcc7942_2298		Q31KU1	reviewed	Holliday junction ATP-dependent DNA helicase RuvA (EC 3.6.4.12)	IPR011114; IPR013849; IPR003583; IPR012340; IPR000085; IPR010994;
Synpcc7942_2345		O05161	reviewed	Probable 30S ribosomal protein PSRP-3 (Ycf65-like protein)	IPR006924;
Synpcc7942_2350		Q31KN9	unreviewed	Translation factor SUA5	IPR017945; IPR006070;
Synpcc7942_2367		Q31KM2	unreviewed	Uncharacterized protein	IPR025578;
Synpcc7942_2375		Q31KL4	reviewed	D-alanine--D-alanine ligase (EC 6.3.2.4) (D-Ala-D-Ala ligase) (D-alanylalanine synthetase)	IPR011761; IPR013815; IPR013816; IPR000291; IPR005905; IPR011095; IPR011127; IPR016185;
Synpcc7942_2421		Q31KG8	unreviewed	High-affinity iron transporter	IPR004923;
Synpcc7942_2436		Q31KF3	unreviewed	Peptide methionine sulfoxide reductase MsrA (Protein-methionine-S-oxide reductase) (EC 1.8.4.11) (Peptide-methionine (S)-S-oxide reductase)	IPR028427; IPR002569;
Synpcc7942_2475		Q8GIS1	reviewed	Argininosuccinate lyase (ASAL) (EC 4.3.2.1) (Arginosuccinase)	IPR029419; IPR009049; IPR024083; IPR020557; IPR000362; IPR022761; IPR008948;
Synpcc7942_2505		Q935X6	unreviewed	Caffeoyl-CoA O-methyltransferase (EC 2.1.1.104) (CamT) (EC 2.1.1.104)	IPR002935; IPR029063;
Synpcc7942_2510		Q935Y0	unreviewed	Bacterial translation initiation factor 1 (BIF-1) (InfA)	IPR012340; IPR022967; IPR006196; IPR004368;
Synpcc7942_2515		Q31K74	unreviewed	Putative DNA helicase	IPR014017; IPR000212; IPR027417; IPR014016;
Synpcc7942_2559		Q31K30	reviewed	50S ribosomal protein L9	IPR000244; IPR009027; IPR020594; IPR020069; IPR020070;
Synpcc7942_2573		Q31K16	unreviewed	Manganese transport system membrane protein MntB	IPR001626; IPR029022;
Synpcc7942_2585		Q31K04	unreviewed	Transcriptional regulator, BadM/Rrf2 family	IPR000944; IPR011991;
Synpcc7942_2586		Q31K03	unreviewed	Uncharacterized protein	IPR003807;

## Sheet: >=2 CDS in same TU
CDS	where located in the Transcriptional Unit
Synpcc7942_0019	transcriptional unit start
Synpcc7942_0020	transcriptional unit end
Synpcc7942_0046	transcriptional unit start
Synpcc7942_0047	transcriptional unit end
Synpcc7942_0075	transcriptional unit start
Synpcc7942_0076	transcriptional unit end
Synpcc7942_0083	transcriptional unit start
Synpcc7942_0084	transcriptional unit end
Synpcc7942_0109	transcriptional unit start
Synpcc7942_0110	transcriptional unit end
Synpcc7942_0112	transcriptional unit start
Synpcc7942_0113	transcriptional unit end
Synpcc7942_0154	transcriptional unit start
Synpcc7942_0155	transcriptional unit end
Synpcc7942_0164	transcriptional unit start
Synpcc7942_0165	middle transcriptional unit
Synpcc7942_0166	transcriptional unit end
Synpcc7942_0171	transcriptional unit start
Synpcc7942_0172	transcriptional unit end
Synpcc7942_0183	transcriptional unit start
Synpcc7942_0184	transcriptional unit end
Synpcc7942_0205	transcriptional unit start
Synpcc7942_0206	transcriptional unit end
Synpcc7942_0221	transcriptional unit start
Synpcc7942_0222	transcriptional unit end
Synpcc7942_0246	transcriptional unit start
Synpcc7942_0247	middle transcriptional unit
Synpcc7942_0248	transcriptional unit end
Synpcc7942_0249	transcriptional unit start
Synpcc7942_0250	transcriptional unit end
Synpcc7942_0270	transcriptional unit start
Synpcc7942_0271	transcriptional unit end
Synpcc7942_0272	transcriptional unit start
Synpcc7942_0273	transcriptional unit end
Synpcc7942_0274	transcriptional unit start
Synpcc7942_0275	transcriptional unit end
Synpcc7942_0278	transcriptional unit start
Synpcc7942_0279	transcriptional unit end
Synpcc7942_0284	transcriptional unit start
Synpcc7942_0285	middle transcriptional unit
Synpcc7942_0286	middle transcriptional unit
Synpcc7942_0287	transcriptional unit end
Synpcc7942_0289	transcriptional unit start
Synpcc7942_0290	transcriptional unit end
Synpcc7942_0291	transcriptional unit start
Synpcc7942_0292	transcriptional unit end
Synpcc7942_0330	transcriptional unit start
Synpcc7942_0331	middle transcriptional unit
Synpcc7942_0332	middle transcriptional unit
Synpcc7942_0333	middle transcriptional unit
Synpcc7942_0334	middle transcriptional unit
Synpcc7942_0335	middle transcriptional unit
Synpcc7942_0336	middle transcriptional unit
Synpcc7942_0337	transcriptional unit end
Synpcc7942_0340	transcriptional unit start
Synpcc7942_0341	transcriptional unit end
Synpcc7942_0362	transcriptional unit start
Synpcc7942_0363	transcriptional unit end
Synpcc7942_0396	transcriptional unit start
Synpcc7942_0397	transcriptional unit end
Synpcc7942_0416	transcriptional unit start
Synpcc7942_0417	transcriptional unit end
Synpcc7942_0430	transcriptional unit start
Synpcc7942_0431	middle transcriptional unit
Synpcc7942_0432	transcriptional unit end
Synpcc7942_0434	transcriptional unit start
Synpcc7942_0435	middle transcriptional unit
Synpcc7942_0436	transcriptional unit end
Synpcc7942_0437	transcriptional unit start
Synpcc7942_0438	transcriptional unit end
Synpcc7942_0485	transcriptional unit start
Synpcc7942_0486	transcriptional unit end
Synpcc7942_0506	transcriptional unit start
Synpcc7942_0507	middle transcriptional unit
Synpcc7942_0508	transcriptional unit end
Synpcc7942_0520	transcriptional unit start
Synpcc7942_0521	transcriptional unit end
Synpcc7942_0529	transcriptional unit start
Synpcc7942_0530	transcriptional unit end
Synpcc7942_0536	transcriptional unit start
Synpcc7942_0537	transcriptional unit end
Synpcc7942_0544	transcriptional unit start
Synpcc7942_0545	transcriptional unit end
Synpcc7942_0549	transcriptional unit start
Synpcc7942_0550	transcriptional unit end
Synpcc7942_0565	transcriptional unit start
Synpcc7942_0566	transcriptional unit end
Synpcc7942_0578	transcriptional unit start
Synpcc7942_0579	transcriptional unit end
Synpcc7942_0589	transcriptional unit start
Synpcc7942_0590	middle transcriptional unit
Synpcc7942_0591	transcriptional unit end
Synpcc7942_0618	transcriptional unit start
Synpcc7942_0619	transcriptional unit end
Synpcc7942_0621	transcriptional unit start
Synpcc7942_0622	transcriptional unit end
Synpcc7942_0624	transcriptional unit start
Synpcc7942_0625	transcriptional unit end
Synpcc7942_0655	transcriptional unit start
Synpcc7942_0656	transcriptional unit end
Synpcc7942_0663	transcriptional unit start
Synpcc7942_0664	transcriptional unit end
Synpcc7942_0672	transcriptional unit start
Synpcc7942_0673	transcriptional unit end
Synpcc7942_0682	transcriptional unit start
Synpcc7942_0683	transcriptional unit end
Synpcc7942_0687	transcriptional unit start
Synpcc7942_0688	transcriptional unit end
Synpcc7942_0701	transcriptional unit start
Synpcc7942_0702	transcriptional unit end
Synpcc7942_0703	transcriptional unit start
Synpcc7942_0704	middle transcriptional unit
Synpcc7942_0705	transcriptional unit end
Synpcc7942_0732	transcriptional unit start
Synpcc7942_0733	transcriptional unit end
Synpcc7942_0734	transcriptional unit start
Synpcc7942_0735	middle transcriptional unit
Synpcc7942_0736	middle transcriptional unit
Synpcc7942_0737	transcriptional unit end
Synpcc7942_0742	transcriptional unit start
Synpcc7942_0743	middle transcriptional unit
Synpcc7942_0744	middle transcriptional unit
Synpcc7942_0745	middle transcriptional unit
Synpcc7942_0746	transcriptional unit end
Synpcc7942_0749	transcriptional unit start
Synpcc7942_0750	middle transcriptional unit
Synpcc7942_0751	middle transcriptional unit
Synpcc7942_0752	middle transcriptional unit
Synpcc7942_0753	transcriptional unit end
Synpcc7942_0757	transcriptional unit start
Synpcc7942_0758	transcriptional unit end
Synpcc7942_0784	transcriptional unit start
Synpcc7942_0785	transcriptional unit end
Synpcc7942_0805	transcriptional unit start
Synpcc7942_0806	transcriptional unit end
Synpcc7942_0809	transcriptional unit start
Synpcc7942_0810	transcriptional unit end
Synpcc7942_0814	transcriptional unit start
Synpcc7942_0815	transcriptional unit end
Synpcc7942_0818	transcriptional unit start
Synpcc7942_0819	transcriptional unit end
Synpcc7942_0820	transcriptional unit start
Synpcc7942_0821	middle transcriptional unit
Synpcc7942_0822	transcriptional unit end
Synpcc7942_0823	transcriptional unit start
Synpcc7942_0824	transcriptional unit end
Synpcc7942_0829	transcriptional unit start
Synpcc7942_0830	transcriptional unit end
Synpcc7942_0855	transcriptional unit start
Synpcc7942_0856	middle transcriptional unit
Synpcc7942_0857	middle transcriptional unit
Synpcc7942_0858	middle transcriptional unit
Synpcc7942_0859	middle transcriptional unit
Synpcc7942_0860	transcriptional unit end
Synpcc7942_0867	transcriptional unit start
Synpcc7942_0868	middle transcriptional unit
Synpcc7942_0869	transcriptional unit end
Synpcc7942_0878	transcriptional unit start
Synpcc7942_0879	transcriptional unit end
Synpcc7942_0896	transcriptional unit start
Synpcc7942_0897	middle transcriptional unit
Synpcc7942_0898	transcriptional unit end
Synpcc7942_0905	transcriptional unit start
Synpcc7942_0906	transcriptional unit end
Synpcc7942_0910	transcriptional unit start
Synpcc7942_0911	transcriptional unit end
Synpcc7942_0928	transcriptional unit start
Synpcc7942_0929	transcriptional unit end
Synpcc7942_0930	transcriptional unit start
Synpcc7942_0931	middle transcriptional unit
Synpcc7942_0932	transcriptional unit end
Synpcc7942_0956	transcriptional unit start
Synpcc7942_0957	transcriptional unit end
Synpcc7942_0967	transcriptional unit start
Synpcc7942_0968	transcriptional unit end
Synpcc7942_0982	transcriptional unit start
Synpcc7942_0983	middle transcriptional unit
Synpcc7942_0984	transcriptional unit end
Synpcc7942_0995	transcriptional unit start
Synpcc7942_0996	transcriptional unit end
Synpcc7942_1019	transcriptional unit start
Synpcc7942_1020	middle transcriptional unit
Synpcc7942_1021	transcriptional unit end
Synpcc7942_1029	transcriptional unit start
Synpcc7942_1030	transcriptional unit end
Synpcc7942_1032	transcriptional unit start
Synpcc7942_1033	middle transcriptional unit
Synpcc7942_1034	transcriptional unit end
Synpcc7942_1037	transcriptional unit start
Synpcc7942_1038	transcriptional unit end
Synpcc7942_1062	transcriptional unit start
Synpcc7942_1063	transcriptional unit end
Synpcc7942_1064	transcriptional unit start
Synpcc7942_1065	transcriptional unit end
Synpcc7942_1078	transcriptional unit start
Synpcc7942_1079	transcriptional unit end
Synpcc7942_1086	transcriptional unit start
Synpcc7942_1087	transcriptional unit end
Synpcc7942_1101	transcriptional unit start
Synpcc7942_1102	transcriptional unit end
Synpcc7942_1122	transcriptional unit start
Synpcc7942_1123	transcriptional unit end
Synpcc7942_1156	transcriptional unit start
Synpcc7942_1157	transcriptional unit end
Synpcc7942_1180	transcriptional unit start
Synpcc7942_1181	middle transcriptional unit
Synpcc7942_1182	transcriptional unit end
Synpcc7942_1214	transcriptional unit start
Synpcc7942_1215	transcriptional unit end
Synpcc7942_1219	transcriptional unit start
Synpcc7942_1220	transcriptional unit end
Synpcc7942_1241	transcriptional unit start
Synpcc7942_1242	transcriptional unit end
Synpcc7942_1246	transcriptional unit start
Synpcc7942_1247	middle transcriptional unit
Synpcc7942_1248	transcriptional unit end
Synpcc7942_1256	transcriptional unit start
Synpcc7942_1257	transcriptional unit end
Synpcc7942_1308	transcriptional unit start
Synpcc7942_1309	transcriptional unit end
Synpcc7942_1325	transcriptional unit start
Synpcc7942_1326	transcriptional unit end
Synpcc7942_1327	transcriptional unit start
Synpcc7942_1328	transcriptional unit end
Synpcc7942_1329	transcriptional unit start
Synpcc7942_1330	transcriptional unit end
Synpcc7942_1332	transcriptional unit start
Synpcc7942_1333	transcriptional unit end
Synpcc7942_1334	transcriptional unit start
Synpcc7942_1335	transcriptional unit end
Synpcc7942_1336	transcriptional unit start
Synpcc7942_1337	transcriptional unit end
Synpcc7942_1343	transcriptional unit start
Synpcc7942_1344	middle transcriptional unit
Synpcc7942_1345	middle transcriptional unit
Synpcc7942_1346	transcriptional unit end
Synpcc7942_1379	transcriptional unit start
Synpcc7942_1380	transcriptional unit end
Synpcc7942_1387	transcriptional unit start
Synpcc7942_1388	transcriptional unit end
Synpcc7942_1394	transcriptional unit start
Synpcc7942_1395	transcriptional unit end
Synpcc7942_1419	transcriptional unit start
Synpcc7942_1420	transcriptional unit end
Synpcc7942_1421	transcriptional unit start
Synpcc7942_1422	middle transcriptional unit
Synpcc7942_1423	transcriptional unit end
Synpcc7942_1426	transcriptional unit start
Synpcc7942_1427	transcriptional unit end
Synpcc7942_1456	transcriptional unit start
Synpcc7942_1457	transcriptional unit end
Synpcc7942_1466	transcriptional unit start
Synpcc7942_1467	transcriptional unit end
Synpcc7942_1502	transcriptional unit start
Synpcc7942_1503	transcriptional unit end
Synpcc7942_1513	transcriptional unit start
Synpcc7942_1514	transcriptional unit end
Synpcc7942_1520	transcriptional unit start
Synpcc7942_1521	transcriptional unit end
Synpcc7942_1522	transcriptional unit start
Synpcc7942_1523	transcriptional unit end
Synpcc7942_1531	transcriptional unit start
Synpcc7942_1532	transcriptional unit end
Synpcc7942_1534	transcriptional unit start
Synpcc7942_1535	middle transcriptional unit
Synpcc7942_1536	middle transcriptional unit
Synpcc7942_1537	transcriptional unit end
Synpcc7942_1544	transcriptional unit start
Synpcc7942_1545	middle transcriptional unit
Synpcc7942_1546	transcriptional unit end
Synpcc7942_1572	transcriptional unit start
Synpcc7942_1573	middle transcriptional unit
Synpcc7942_1574	middle transcriptional unit
Synpcc7942_1575	middle transcriptional unit
Synpcc7942_1576	transcriptional unit end
Synpcc7942_1593	transcriptional unit start
Synpcc7942_1594	middle transcriptional unit
Synpcc7942_1595	transcriptional unit end
Synpcc7942_1596	transcriptional unit start
Synpcc7942_1597	middle transcriptional unit
Synpcc7942_1598	transcriptional unit end
Synpcc7942_1603	transcriptional unit start
Synpcc7942_1604	transcriptional unit end
Synpcc7942_1613	transcriptional unit start
Synpcc7942_1614	transcriptional unit end
Synpcc7942_1617	transcriptional unit start
Synpcc7942_1618	transcriptional unit end
Synpcc7942_1619	transcriptional unit start
Synpcc7942_1620	transcriptional unit end
Synpcc7942_1628	transcriptional unit start
Synpcc7942_1629	transcriptional unit end
Synpcc7942_1630	transcriptional unit start
Synpcc7942_1631	transcriptional unit end
Synpcc7942_1641	transcriptional unit start
Synpcc7942_1642	transcriptional unit end
Synpcc7942_1664	transcriptional unit start
Synpcc7942_1665	transcriptional unit end
Synpcc7942_1668	transcriptional unit start
Synpcc7942_1669	middle transcriptional unit
Synpcc7942_1670	middle transcriptional unit
Synpcc7942_1671	transcriptional unit end
Synpcc7942_1681	transcriptional unit start
Synpcc7942_1682	middle transcriptional unit
Synpcc7942_1683	transcriptional unit end
Synpcc7942_1689	transcriptional unit start
Synpcc7942_1690	transcriptional unit end
Synpcc7942_1710	transcriptional unit start
Synpcc7942_1711	middle transcriptional unit
Synpcc7942_1712	transcriptional unit end
Synpcc7942_1728	transcriptional unit start
Synpcc7942_1729	transcriptional unit end
Synpcc7942_1734	transcriptional unit start
Synpcc7942_1735	middle transcriptional unit
Synpcc7942_1736	middle transcriptional unit
Synpcc7942_1737	middle transcriptional unit
Synpcc7942_1738	transcriptional unit end
Synpcc7942_1743	transcriptional unit start
Synpcc7942_1744	transcriptional unit end
Synpcc7942_1762	transcriptional unit start
Synpcc7942_1763	transcriptional unit end
Synpcc7942_1768	transcriptional unit start
Synpcc7942_1769	transcriptional unit end
Synpcc7942_1772	transcriptional unit start
Synpcc7942_1773	transcriptional unit end
Synpcc7942_1774	transcriptional unit start
Synpcc7942_1775	transcriptional unit end
Synpcc7942_1776	transcriptional unit start
Synpcc7942_1777	transcriptional unit end
Synpcc7942_1793	transcriptional unit start
Synpcc7942_1794	transcriptional unit end
Synpcc7942_1806	transcriptional unit start
Synpcc7942_1807	transcriptional unit end
Synpcc7942_1821	transcriptional unit start
Synpcc7942_1822	transcriptional unit end
Synpcc7942_1827	transcriptional unit start
Synpcc7942_1828	transcriptional unit end
Synpcc7942_1851	transcriptional unit start
Synpcc7942_1852	middle transcriptional unit
Synpcc7942_1853	middle transcriptional unit
Synpcc7942_1854	middle transcriptional unit
Synpcc7942_1855	middle transcriptional unit
Synpcc7942_1856	transcriptional unit end
Synpcc7942_1862	transcriptional unit start
Synpcc7942_1863	transcriptional unit end
Synpcc7942_1867	transcriptional unit start
Synpcc7942_1868	transcriptional unit end
Synpcc7942_1871	transcriptional unit start
Synpcc7942_1872	transcriptional unit end
Synpcc7942_1928	transcriptional unit start
Synpcc7942_1929	middle transcriptional unit
Synpcc7942_1930	middle transcriptional unit
Synpcc7942_1931	transcriptional unit end
Synpcc7942_1933	transcriptional unit start
Synpcc7942_1934	transcriptional unit end
Synpcc7942_1939	transcriptional unit start
Synpcc7942_1940	transcriptional unit end
Synpcc7942_1993	transcriptional unit start
Synpcc7942_1994	transcriptional unit end
Synpcc7942_2002	transcriptional unit start
Synpcc7942_2003	transcriptional unit end
Synpcc7942_2074	transcriptional unit start
Synpcc7942_2075	middle transcriptional unit
Synpcc7942_2076	transcriptional unit end
Synpcc7942_2091	transcriptional unit start
Synpcc7942_2092	middle transcriptional unit
Synpcc7942_2093	middle transcriptional unit
Synpcc7942_2094	transcriptional unit end
Synpcc7942_2098	transcriptional unit start
Synpcc7942_2099	transcriptional unit end
Synpcc7942_2100	transcriptional unit start
Synpcc7942_2101	middle transcriptional unit
Synpcc7942_2102	transcriptional unit end
Synpcc7942_2129	transcriptional unit start
Synpcc7942_2130	transcriptional unit end
Synpcc7942_2146	transcriptional unit start
Synpcc7942_2147	transcriptional unit end
Synpcc7942_2148	transcriptional unit start
Synpcc7942_2149	transcriptional unit end
Synpcc7942_2160	transcriptional unit start
Synpcc7942_2161	transcriptional unit end
Synpcc7942_2184	transcriptional unit start
Synpcc7942_2185	transcriptional unit end
Synpcc7942_2197	transcriptional unit start
Synpcc7942_2198	transcriptional unit end
Synpcc7942_2234	transcriptional unit start
Synpcc7942_2235	transcriptional unit end
Synpcc7942_2258	transcriptional unit start
Synpcc7942_2259	transcriptional unit end
Synpcc7942_2292	transcriptional unit start
Synpcc7942_2293	transcriptional unit end
Synpcc7942_2294	transcriptional unit start
Synpcc7942_2295	transcriptional unit end
Synpcc7942_2299	transcriptional unit start
Synpcc7942_2300	transcriptional unit end
Synpcc7942_2306	transcriptional unit start
Synpcc7942_2307	transcriptional unit end
Synpcc7942_2315	transcriptional unit start
Synpcc7942_2316	transcriptional unit end
Synpcc7942_2323	transcriptional unit start
Synpcc7942_2324	transcriptional unit end
Synpcc7942_2331	transcriptional unit start
Synpcc7942_2332	transcriptional unit end
Synpcc7942_2358	transcriptional unit start
Synpcc7942_2359	transcriptional unit end
Synpcc7942_2368	transcriptional unit start
Synpcc7942_2369	transcriptional unit end
Synpcc7942_2376	transcriptional unit start
Synpcc7942_2377	transcriptional unit end
Synpcc7942_2378	transcriptional unit start
Synpcc7942_2379	transcriptional unit end
Synpcc7942_2384	transcriptional unit start
Synpcc7942_2385	middle transcriptional unit
Synpcc7942_2386	transcriptional unit end
Synpcc7942_2406	transcriptional unit start
Synpcc7942_2407	transcriptional unit end
Synpcc7942_2410	transcriptional unit start
Synpcc7942_2411	transcriptional unit end
Synpcc7942_2432	transcriptional unit start
Synpcc7942_2433	transcriptional unit end
Synpcc7942_2455	transcriptional unit start
Synpcc7942_2456	transcriptional unit end
Synpcc7942_2487	transcriptional unit start
Synpcc7942_2488	middle transcriptional unit
Synpcc7942_2489	transcriptional unit end
Synpcc7942_2508	transcriptional unit start
Synpcc7942_2509	transcriptional unit end
Synpcc7942_2530	transcriptional unit start
Synpcc7942_2531	transcriptional unit end
Synpcc7942_2566	transcriptional unit start
Synpcc7942_2567	transcriptional unit end
Synpcc7942_2581	transcriptional unit start
Synpcc7942_2582	transcriptional unit end
Synpcc7942_2583	transcriptional unit start
Synpcc7942_2584	transcriptional unit end
Synpcc7942_2590	transcriptional unit start
Synpcc7942_2591	transcriptional unit end
Synpcc7942_2594	transcriptional unit start
Synpcc7942_2595	transcriptional unit end
Synpcc7942_2602	transcriptional unit start
Synpcc7942_2603	middle transcriptional unit
Synpcc7942_2604	transcriptional unit end
Synpcc7942_2601	transcriptional unit start
Synpcc7942_2600	transcriptional unit end
Synpcc7942_2588	transcriptional unit start
Synpcc7942_2587	transcriptional unit end
Synpcc7942_2580	transcriptional unit start
Synpcc7942_2579	middle transcriptional unit
Synpcc7942_2578	middle transcriptional unit
Synpcc7942_2577	transcriptional unit end
Synpcc7942_2569	transcriptional unit start
Synpcc7942_2568	transcriptional unit end
Synpcc7942_2565	transcriptional unit start
Synpcc7942_2564	transcriptional unit end
Synpcc7942_2557	transcriptional unit start
Synpcc7942_2556	transcriptional unit end
Synpcc7942_2554	transcriptional unit start
Synpcc7942_2553	middle transcriptional unit
Synpcc7942_2552	middle transcriptional unit
Synpcc7942_2551	transcriptional unit end
Synpcc7942_2543	transcriptional unit start
Synpcc7942_2542	transcriptional unit end
Synpcc7942_2538	transcriptional unit start
Synpcc7942_2537	middle transcriptional unit
Synpcc7942_2536	transcriptional unit end
Synpcc7942_2512	transcriptional unit start
Synpcc7942_2511	transcriptional unit end
Synpcc7942_2507	transcriptional unit start
Synpcc7942_2506	transcriptional unit end
Synpcc7942_2500	transcriptional unit start
Synpcc7942_2499	middle transcriptional unit
Synpcc7942_2498	transcriptional unit end
Synpcc7942_2497	transcriptional unit start
Synpcc7942_2496	middle transcriptional unit
Synpcc7942_2495	middle transcriptional unit
Synpcc7942_2494	middle transcriptional unit
Synpcc7942_2493	middle transcriptional unit
Synpcc7942_2492	transcriptional unit end
Synpcc7942_2486	transcriptional unit start
Synpcc7942_2485	middle transcriptional unit
Synpcc7942_2484	transcriptional unit end
Synpcc7942_2483	transcriptional unit start
Synpcc7942_2482	middle transcriptional unit
Synpcc7942_2481	middle transcriptional unit
Synpcc7942_2480	transcriptional unit end
Synpcc7942_2478	transcriptional unit start
Synpcc7942_2477	transcriptional unit end
Synpcc7942_2463	transcriptional unit start
Synpcc7942_2462	transcriptional unit end
Synpcc7942_2452	transcriptional unit start
Synpcc7942_2451	middle transcriptional unit
Synpcc7942_2450	transcriptional unit end
Synpcc7942_2444	transcriptional unit start
Synpcc7942_2443	middle transcriptional unit
Synpcc7942_2442	middle transcriptional unit
Synpcc7942_2441	transcriptional unit end
Synpcc7942_2429	transcriptional unit start
Synpcc7942_2428	transcriptional unit end
Synpcc7942_2414	transcriptional unit start
Synpcc7942_2413	transcriptional unit end
Synpcc7942_2399	transcriptional unit start
Synpcc7942_2398	transcriptional unit end
Synpcc7942_2397	transcriptional unit start
Synpcc7942_2396	transcriptional unit end
Synpcc7942_2388	transcriptional unit start
Synpcc7942_2387	transcriptional unit end
Synpcc7942_2364	transcriptional unit start
Synpcc7942_2363	transcriptional unit end
Synpcc7942_2356	transcriptional unit start
Synpcc7942_2355	transcriptional unit end
Synpcc7942_2343	transcriptional unit start
Synpcc7942_2342	transcriptional unit end
Synpcc7942_2335	transcriptional unit start
Synpcc7942_2334	middle transcriptional unit
Synpcc7942_2333	transcriptional unit end
Synpcc7942_2330	transcriptional unit start
Synpcc7942_2329	transcriptional unit end
Synpcc7942_2314	transcriptional unit start
Synpcc7942_2313	transcriptional unit end
Synpcc7942_2291	transcriptional unit start
Synpcc7942_2290	transcriptional unit end
Synpcc7942_2289	transcriptional unit start
Synpcc7942_2288	middle transcriptional unit
Synpcc7942_2287	transcriptional unit end
Synpcc7942_2252	transcriptional unit start
Synpcc7942_2251	middle transcriptional unit
Synpcc7942_2250	transcriptional unit end
Synpcc7942_2245	transcriptional unit start
Synpcc7942_2244	transcriptional unit end
Synpcc7942_2243	transcriptional unit start
Synpcc7942_2242	transcriptional unit end
Synpcc7942_2207	transcriptional unit start
Synpcc7942_2206	middle transcriptional unit
Synpcc7942_2205	middle transcriptional unit
Synpcc7942_2204	middle transcriptional unit
Synpcc7942_2203	transcriptional unit end
Synpcc7942_2196	transcriptional unit start
Synpcc7942_2195	transcriptional unit end
Synpcc7942_2194	transcriptional unit start
Synpcc7942_2193	transcriptional unit end
Synpcc7942_2180	transcriptional unit start
Synpcc7942_2179	transcriptional unit end
Synpcc7942_2155	transcriptional unit start
Synpcc7942_2154	transcriptional unit end
Synpcc7942_2152	transcriptional unit start
Synpcc7942_2151	transcriptional unit end
Synpcc7942_2121	transcriptional unit start
Synpcc7942_2120	middle transcriptional unit
Synpcc7942_2119	middle transcriptional unit
Synpcc7942_2118	transcriptional unit end
Synpcc7942_2117	transcriptional unit start
Synpcc7942_2116	transcriptional unit end
Synpcc7942_2107	transcriptional unit start
Synpcc7942_2106	middle transcriptional unit
Synpcc7942_2105	transcriptional unit end
Synpcc7942_2086	transcriptional unit start
Synpcc7942_2085	transcriptional unit end
Synpcc7942_2079	transcriptional unit start
Synpcc7942_2078	transcriptional unit end
Synpcc7942_2071	transcriptional unit start
Synpcc7942_2070	middle transcriptional unit
Synpcc7942_2069	transcriptional unit end
Synpcc7942_2061	transcriptional unit start
Synpcc7942_2060	transcriptional unit end
Synpcc7942_2043	transcriptional unit start
Synpcc7942_2042	transcriptional unit end
Synpcc7942_2037	transcriptional unit start
Synpcc7942_2036	middle transcriptional unit
Synpcc7942_2035	transcriptional unit end
Synpcc7942_2023	transcriptional unit start
Synpcc7942_2022	middle transcriptional unit
Synpcc7942_2021	transcriptional unit end
Synpcc7942_2015	transcriptional unit start
Synpcc7942_2014	middle transcriptional unit
Synpcc7942_2013	transcriptional unit end
Synpcc7942_1996	transcriptional unit start
Synpcc7942_1995	transcriptional unit end
Synpcc7942_1990	transcriptional unit start
Synpcc7942_1989	middle transcriptional unit
Synpcc7942_1988	transcriptional unit end
Synpcc7942_1986	transcriptional unit start
Synpcc7942_1985	transcriptional unit end
Synpcc7942_1982	transcriptional unit start
Synpcc7942_1981	transcriptional unit end
Synpcc7942_1971	transcriptional unit start
Synpcc7942_1970	transcriptional unit end
Synpcc7942_1954	transcriptional unit start
Synpcc7942_1953	transcriptional unit end
Synpcc7942_1936	transcriptional unit start
Synpcc7942_1935	transcriptional unit end
Synpcc7942_1926	transcriptional unit start
Synpcc7942_1925	transcriptional unit end
Synpcc7942_1911	transcriptional unit start
Synpcc7942_1910	middle transcriptional unit
Synpcc7942_1909	transcriptional unit end
Synpcc7942_1904	transcriptional unit start
Synpcc7942_1903	middle transcriptional unit
Synpcc7942_1902	middle transcriptional unit
Synpcc7942_1901	transcriptional unit end
Synpcc7942_1894	transcriptional unit start
Synpcc7942_1893	transcriptional unit end
Synpcc7942_1885	transcriptional unit start
Synpcc7942_1884	transcriptional unit end
Synpcc7942_1882	transcriptional unit start
Synpcc7942_1881	transcriptional unit end
Synpcc7942_1879	transcriptional unit start
Synpcc7942_1878	middle transcriptional unit
Synpcc7942_1877	transcriptional unit end
Synpcc7942_1870	transcriptional unit start
Synpcc7942_1869	transcriptional unit end
Synpcc7942_1848	transcriptional unit start
Synpcc7942_1847	middle transcriptional unit
Synpcc7942_1846	transcriptional unit end
Synpcc7942_1844	transcriptional unit start
Synpcc7942_1843	transcriptional unit end
Synpcc7942_1838	transcriptional unit start
Synpcc7942_1837	transcriptional unit end
Synpcc7942_1816	transcriptional unit start
Synpcc7942_1815	middle transcriptional unit
Synpcc7942_1814	transcriptional unit end
Synpcc7942_1787	transcriptional unit start
Synpcc7942_1786	middle transcriptional unit
Synpcc7942_1785	transcriptional unit end
Synpcc7942_1767	transcriptional unit start
Synpcc7942_1766	transcriptional unit end
Synpcc7942_1751	transcriptional unit start
Synpcc7942_1750	middle transcriptional unit
Synpcc7942_1749	middle transcriptional unit
Synpcc7942_1748	transcriptional unit end
Synpcc7942_1741	transcriptional unit start
Synpcc7942_1740	transcriptional unit end
Synpcc7942_1733	transcriptional unit start
Synpcc7942_1732	middle transcriptional unit
Synpcc7942_1731	transcriptional unit end
Synpcc7942_1678	transcriptional unit start
Synpcc7942_1677	transcriptional unit end
Synpcc7942_1656	transcriptional unit start
Synpcc7942_1655	middle transcriptional unit
Synpcc7942_1654	transcriptional unit end
Synpcc7942_1626	transcriptional unit start
Synpcc7942_1625	transcriptional unit end
Synpcc7942_1612	transcriptional unit start
Synpcc7942_1611	middle transcriptional unit
Synpcc7942_1610	transcriptional unit end
Synpcc7942_1591	transcriptional unit start
Synpcc7942_1590	middle transcriptional unit
Synpcc7942_1589	transcriptional unit end
Synpcc7942_1569	transcriptional unit start
Synpcc7942_1568	transcriptional unit end
Synpcc7942_1562	transcriptional unit start
Synpcc7942_1561	transcriptional unit end
Synpcc7942_1517	transcriptional unit start
Synpcc7942_1516	transcriptional unit end
Synpcc7942_1501	transcriptional unit start
Synpcc7942_1500	transcriptional unit end
Synpcc7942_1497	transcriptional unit start
Synpcc7942_1496	transcriptional unit end
Synpcc7942_1486	transcriptional unit start
Synpcc7942_1485	transcriptional unit end
Synpcc7942_1484	transcriptional unit start
Synpcc7942_1483	transcriptional unit end
Synpcc7942_1481	transcriptional unit start
Synpcc7942_1480	transcriptional unit end
Synpcc7942_1474	transcriptional unit start
Synpcc7942_1473	middle transcriptional unit
Synpcc7942_1472	middle transcriptional unit
Synpcc7942_1471	middle transcriptional unit
Synpcc7942_1470	middle transcriptional unit
Synpcc7942_1469	middle transcriptional unit
Synpcc7942_1468	transcriptional unit end
Synpcc7942_1446	transcriptional unit start
Synpcc7942_1445	transcriptional unit end
Synpcc7942_1436	transcriptional unit start
Synpcc7942_1435	transcriptional unit end
Synpcc7942_1430	transcriptional unit start
Synpcc7942_1429	transcriptional unit end
Synpcc7942_1404	transcriptional unit start
Synpcc7942_1403	transcriptional unit end
Synpcc7942_1400	transcriptional unit start
Synpcc7942_1399	middle transcriptional unit
Synpcc7942_1398	transcriptional unit end
Synpcc7942_1356	transcriptional unit start
Synpcc7942_1355	transcriptional unit end
Synpcc7942_1351	transcriptional unit start
Synpcc7942_1350	transcriptional unit end
Synpcc7942_1348	transcriptional unit start
Synpcc7942_1347	transcriptional unit end
Synpcc7942_1306	transcriptional unit start
Synpcc7942_1305	transcriptional unit end
Synpcc7942_1284	transcriptional unit start
Synpcc7942_1283	transcriptional unit end
Synpcc7942_1281	transcriptional unit start
Synpcc7942_1280	transcriptional unit end
Synpcc7942_1278	transcriptional unit start
Synpcc7942_1277	middle transcriptional unit
Synpcc7942_1276	transcriptional unit end
Synpcc7942_1267	transcriptional unit start
Synpcc7942_1266	transcriptional unit end
Synpcc7942_1250	transcriptional unit start
Synpcc7942_1249	transcriptional unit end
Synpcc7942_1240	transcriptional unit start
Synpcc7942_1239	middle transcriptional unit
Synpcc7942_1238	middle transcriptional unit
Synpcc7942_1237	middle transcriptional unit
Synpcc7942_1236	transcriptional unit end
Synpcc7942_1232	transcriptional unit start
Synpcc7942_1231	middle transcriptional unit
Synpcc7942_1230	middle transcriptional unit
Synpcc7942_1229	transcriptional unit end
Synpcc7942_1217	transcriptional unit start
Synpcc7942_1216	transcriptional unit end
Synpcc7942_1212	transcriptional unit start
Synpcc7942_1211	middle transcriptional unit
Synpcc7942_1210	transcriptional unit end
Synpcc7942_1204	transcriptional unit start
Synpcc7942_1203	transcriptional unit end
Synpcc7942_1202	transcriptional unit start
Synpcc7942_1201	middle transcriptional unit
Synpcc7942_1200	transcriptional unit end
Synpcc7942_1198	transcriptional unit start
Synpcc7942_1197	transcriptional unit end
Synpcc7942_1190	transcriptional unit start
Synpcc7942_1189	transcriptional unit end
Synpcc7942_1179	transcriptional unit start
Synpcc7942_1178	transcriptional unit end
Synpcc7942_1177	transcriptional unit start
Synpcc7942_1176	middle transcriptional unit
Synpcc7942_1175	middle transcriptional unit
Synpcc7942_1174	transcriptional unit end
Synpcc7942_1170	transcriptional unit start
Synpcc7942_1169	middle transcriptional unit
Synpcc7942_1168	transcriptional unit end
Synpcc7942_1154	transcriptional unit start
Synpcc7942_1153	transcriptional unit end
Synpcc7942_1146	transcriptional unit start
Synpcc7942_1145	transcriptional unit end
Synpcc7942_1114	transcriptional unit start
Synpcc7942_1113	middle transcriptional unit
Synpcc7942_1112	middle transcriptional unit
Synpcc7942_1111	transcriptional unit end
Synpcc7942_1099	transcriptional unit start
Synpcc7942_1098	transcriptional unit end
Synpcc7942_1093	transcriptional unit start
Synpcc7942_1092	transcriptional unit end
Synpcc7942_1023	transcriptional unit start
Synpcc7942_1022	transcriptional unit end
Synpcc7942_1016	transcriptional unit start
Synpcc7942_1015	transcriptional unit end
Synpcc7942_1014	transcriptional unit start
Synpcc7942_1013	transcriptional unit end
Synpcc7942_1012	transcriptional unit start
Synpcc7942_1011	transcriptional unit end
Synpcc7942_1008	transcriptional unit start
Synpcc7942_1007	transcriptional unit end
Synpcc7942_0991	transcriptional unit start
Synpcc7942_0990	transcriptional unit end
Synpcc7942_0950	transcriptional unit start
Synpcc7942_0949	middle transcriptional unit
Synpcc7942_0948	transcriptional unit end
Synpcc7942_0937	transcriptional unit start
Synpcc7942_0936	middle transcriptional unit
Synpcc7942_0935	transcriptional unit end
Synpcc7942_0889	transcriptional unit start
Synpcc7942_0888	transcriptional unit end
Synpcc7942_0871	transcriptional unit start
Synpcc7942_0870	transcriptional unit end
Synpcc7942_0847	transcriptional unit start
Synpcc7942_0846	transcriptional unit end
Synpcc7942_0843	transcriptional unit start
Synpcc7942_0842	transcriptional unit end
Synpcc7942_0840	transcriptional unit start
Synpcc7942_0839	middle transcriptional unit
Synpcc7942_0838	middle transcriptional unit
Synpcc7942_0837	middle transcriptional unit
Synpcc7942_0836	transcriptional unit end
Synpcc7942_0799	transcriptional unit start
Synpcc7942_0798	transcriptional unit end
Synpcc7942_0792	transcriptional unit start
Synpcc7942_0791	transcriptional unit end
Synpcc7942_0776	transcriptional unit start
Synpcc7942_0775	transcriptional unit end
Synpcc7942_0697	transcriptional unit start
Synpcc7942_0696	transcriptional unit end
Synpcc7942_0690	transcriptional unit start
Synpcc7942_0689	transcriptional unit end
Synpcc7942_0654	transcriptional unit start
Synpcc7942_0653	middle transcriptional unit
Synpcc7942_0652	transcriptional unit end
Synpcc7942_0636	transcriptional unit start
Synpcc7942_0635	middle transcriptional unit
Synpcc7942_0634	middle transcriptional unit
Synpcc7942_0633	transcriptional unit end
Synpcc7942_0614	transcriptional unit start
Synpcc7942_0613	transcriptional unit end
Synpcc7942_0603	transcriptional unit start
Synpcc7942_0602	transcriptional unit end
Synpcc7942_0572	transcriptional unit start
Synpcc7942_0571	transcriptional unit end
Synpcc7942_0516	transcriptional unit start
Synpcc7942_0515	transcriptional unit end
Synpcc7942_0497	transcriptional unit start
Synpcc7942_0496	transcriptional unit end
Synpcc7942_0495	transcriptional unit start
Synpcc7942_0494	transcriptional unit end
Synpcc7942_0468	transcriptional unit start
Synpcc7942_0467	transcriptional unit end
Synpcc7942_0465	transcriptional unit start
Synpcc7942_0464	middle transcriptional unit
Synpcc7942_0463	transcriptional unit end
Synpcc7942_0461	transcriptional unit start
Synpcc7942_0460	transcriptional unit end
Synpcc7942_0459	transcriptional unit start
Synpcc7942_0458	transcriptional unit end
Synpcc7942_0444	transcriptional unit start
Synpcc7942_0443	transcriptional unit end
Synpcc7942_0428	transcriptional unit start
Synpcc7942_0427	transcriptional unit end
Synpcc7942_0421	transcriptional unit start
Synpcc7942_0420	transcriptional unit end
Synpcc7942_0413	transcriptional unit start
Synpcc7942_0412	transcriptional unit end
Synpcc7942_0410	transcriptional unit start
Synpcc7942_0409	transcriptional unit end
Synpcc7942_0403	transcriptional unit start
Synpcc7942_0402	transcriptional unit end
Synpcc7942_0382	transcriptional unit start
Synpcc7942_0381	transcriptional unit end
Synpcc7942_0356	transcriptional unit start
Synpcc7942_0355	middle transcriptional unit
Synpcc7942_0354	transcriptional unit end
Synpcc7942_0309	transcriptional unit start
Synpcc7942_0308	middle transcriptional unit
Synpcc7942_0307	transcriptional unit end
Synpcc7942_0300	transcriptional unit start
Synpcc7942_0299	transcriptional unit end
Synpcc7942_0282	transcriptional unit start
Synpcc7942_0281	middle transcriptional unit
Synpcc7942_0280	transcriptional unit end
Synpcc7942_0269	transcriptional unit start
Synpcc7942_0268	transcriptional unit end
Synpcc7942_0245	transcriptional unit start
Synpcc7942_0244	transcriptional unit end
Synpcc7942_0238	transcriptional unit start
Synpcc7942_0237	transcriptional unit end
Synpcc7942_0232	transcriptional unit start
Synpcc7942_0231	transcriptional unit end
Synpcc7942_0202	transcriptional unit start
Synpcc7942_0201	middle transcriptional unit
Synpcc7942_0200	middle transcriptional unit
Synpcc7942_0199	middle transcriptional unit
Synpcc7942_0198	transcriptional unit end
Synpcc7942_0197	transcriptional unit start
Synpcc7942_0196	transcriptional unit end
Synpcc7942_0181	transcriptional unit start
Synpcc7942_0180	transcriptional unit end
Synpcc7942_0178	transcriptional unit start
Synpcc7942_0177	transcriptional unit end
Synpcc7942_0153	transcriptional unit start
Synpcc7942_0152	transcriptional unit end
Synpcc7942_0150	transcriptional unit start
Synpcc7942_0149	transcriptional unit end
Synpcc7942_0143	transcriptional unit start
Synpcc7942_0142	middle transcriptional unit
Synpcc7942_0141	transcriptional unit end
Synpcc7942_0136	transcriptional unit start
Synpcc7942_0135	transcriptional unit end
Synpcc7942_0125	transcriptional unit start
Synpcc7942_0124	transcriptional unit end
Synpcc7942_0107	transcriptional unit start
Synpcc7942_0106	transcriptional unit end
Synpcc7942_0104	transcriptional unit start
Synpcc7942_0103	transcriptional unit end
Synpcc7942_0086	transcriptional unit start
Synpcc7942_0085	transcriptional unit end
Synpcc7942_0081	transcriptional unit start
Synpcc7942_0080	transcriptional unit end
Synpcc7942_0071	transcriptional unit start
Synpcc7942_0070	transcriptional unit end
Synpcc7942_0067	transcriptional unit start
Synpcc7942_0066	transcriptional unit end
Synpcc7942_0062	transcriptional unit start
Synpcc7942_0061	transcriptional unit end
Synpcc7942_0059	transcriptional unit start
Synpcc7942_0058	middle transcriptional unit
Synpcc7942_0057	middle transcriptional unit
Synpcc7942_0056	transcriptional unit end
Synpcc7942_0055	transcriptional unit start
Synpcc7942_0054	transcriptional unit end
Synpcc7942_0033	transcriptional unit start
Synpcc7942_0032	transcriptional unit end
Synpcc7942_0023	transcriptional unit start
Synpcc7942_0022	middle transcriptional unit
Synpcc7942_0021	transcriptional unit end
Synpcc7942_0018	transcriptional unit start
Synpcc7942_0017	transcriptional unit end
Synpcc7942_0008	transcriptional unit start
Synpcc7942_0007	middle transcriptional unit
Synpcc7942_0006	transcriptional unit end

## Sheet: plasmid NC_007595
###computationally and manually inspected
CDS that might need corrections:
Synpcc7942_B2660
CDS without 5' :
Synpcc7942_B2615
Synpcc7942_B2616
Synpcc7942_B2617
Synpcc7942_B2618
Synpcc7942_B2619
Synpcc7942_B2620
Synpcc7942_B2621
Synpcc7942_B2622
Synpcc7942_B2623
Synpcc7942_B2624
Synpcc7942_B2625
Synpcc7942_B2626
Synpcc7942_B2627
Synpcc7942_B2628
Synpcc7942_B2629
Synpcc7942_B2630
Synpcc7942_B2633
Synpcc7942_B2634
Synpcc7942_B2640
Synpcc7942_B2641
Synpcc7942_B2642
Synpcc7942_B2643
Synpcc7942_B2644
Synpcc7942_B2646
Synpcc7942_B2650
Synpcc7942_B2651
Synpcc7942_B2652
Synpcc7942_B2653
Synpcc7942_B2656
Synpcc7942_B2657
Synpcc7942_B2658
Synpcc7942_B2659
Synpcc7942_B2661
Synpcc7942_B2662
Synpcc7942_B2663
Synpcc7942_B2664
>=2 CDS in same TU (transcriptional unit):
Synpcc7942_B2631	transcriptional unit start
Synpcc7942_B2652	transcriptional unit end
Synpcc7942_B2638	transcriptional unit start
Synpcc7942_B2639	transcriptional unit end
Synpcc7942_B2637	transcriptional unit start
Synpcc7942_B2636	transcriptional unit end

## Sheet: Synechocystis >=2 CDS TU
CDS	where located in the Transcriptional Unit
slr1084	transcriptional unit start
slr1085	middle transcriptional unit
slr1087	transcriptional unit end
sll1692	transcriptional unit start
sll1691	transcriptional unit end
sll0744	transcriptional unit start
sll0743	middle transcriptional unit
sll0742	transcriptional unit end
slr0148	transcriptional unit start
slr0149	middle transcriptional unit
slr0150	middle transcriptional unit
slr0151	transcriptional unit end
sll7085	transcriptional unit start
sll7086	middle transcriptional unit
sll7087	transcriptional unit end
slr1852	transcriptional unit start
slr1853	middle transcriptional unit
slr1854	middle transcriptional unit
slr1855	middle transcriptional unit
slr1856	middle transcriptional unit
slr1857	middle transcriptional unit
slr1859	middle transcriptional unit
slr1860	middle transcriptional unit
slr1861	transcriptional unit end
sll2009	transcriptional unit start
sll2008	transcriptional unit end
sll0992	transcriptional unit start
sll0990	transcriptional unit end
slr6050	transcriptional unit start
slr6051	transcriptional unit end
sll1473	transcriptional unit start
sll1472	transcriptional unit end
slr0552	transcriptional unit start
slr0553	transcriptional unit end
sll0160	transcriptional unit start
sll0158	transcriptional unit end
slr6037	transcriptional unit start
slr6038	transcriptional unit end
slr1616	transcriptional unit start
slr1617	transcriptional unit end
slr1865	transcriptional unit start
slr1866	transcriptional unit end
ssr2333	transcriptional unit start
slr1392	transcriptional unit end
sll0700	transcriptional unit start
sll0699	transcriptional unit end
slr0870	transcriptional unit start
slr0871	transcriptional unit end
slr8045	transcriptional unit start
slr8046	transcriptional unit end
sll0787	transcriptional unit start
sll0786	middle transcriptional unit
sll0785	middle transcriptional unit
sll0784	middle transcriptional unit
sll0783	transcriptional unit end
slr1063	transcriptional unit start
slr1064	middle transcriptional unit
slr1065	middle transcriptional unit
slr1066	middle transcriptional unit
slr1067	transcriptional unit end
slr6014	transcriptional unit start
slr6015	middle transcriptional unit
slr6016	transcriptional unit end
slr6071	transcriptional unit start
slr6072	transcriptional unit end
slr0400	transcriptional unit start
slr0401	transcriptional unit end
sll8033	transcriptional unit start
sll8034	transcriptional unit end
sll1415	transcriptional unit start
sll1414	transcriptional unit end
ssl6035	transcriptional unit start
sll6036	transcriptional unit end
sll7047	transcriptional unit start
ssl7048	transcriptional unit end
sll0525	transcriptional unit start
ssl1004	transcriptional unit end
ssr2831	transcriptional unit start
slr1689	transcriptional unit end
sll1940	transcriptional unit start
sll1939	transcriptional unit end
slr2015	transcriptional unit start
slr2016	middle transcriptional unit
slr2017	middle transcriptional unit
slr2018	transcriptional unit end
slr1993	transcriptional unit start
slr1994	transcriptional unit end
slr2024	transcriptional unit start
slr2025	transcriptional unit end
sll1655	transcriptional unit start
sll1654	transcriptional unit end
slr1930	transcriptional unit start
slr1931	transcriptional unit end
sll1639	transcriptional unit start
sll1638	transcriptional unit end
sll1132	transcriptional unit start
sll1131	transcriptional unit end
slr1535	transcriptional unit start
slr1536	transcriptional unit end
sll1696	transcriptional unit start
sll1695	transcriptional unit end
sll1240	transcriptional unit start
sll1239	transcriptional unit end
sll7033	transcriptional unit start
sll7034	transcriptional unit end
sll8007	transcriptional unit start
ssl8008	transcriptional unit end
ssr1765	transcriptional unit start
ssr1766	transcriptional unit end
sll0024	transcriptional unit start
sll0023	middle transcriptional unit
sll0022	transcriptional unit end
sll5034	transcriptional unit start
sll5035	transcriptional unit end
ssl7019	transcriptional unit start
ssl7020	middle transcriptional unit
ssl7021	middle transcriptional unit
ssl7022	transcriptional unit end
sll0445	transcriptional unit start
sll0444	transcriptional unit end
sll1866	transcriptional unit start
sll1390	transcriptional unit end
slr0982	transcriptional unit start
slr0983	middle transcriptional unit
slr0984	middle transcriptional unit
slr0985	middle transcriptional unit
slr1610	transcriptional unit end
sll1257	transcriptional unit start
sll1256	transcriptional unit end
sll1454	transcriptional unit start
sll1453	middle transcriptional unit
sll1452	middle transcriptional unit
sll1451	middle transcriptional unit
sll1450	transcriptional unit end
slr0746	transcriptional unit start
slr0747	transcriptional unit end
slr0049	transcriptional unit start
ssr0102	transcriptional unit end
sll0406	transcriptional unit start
sll0405	transcriptional unit end
slr2075	transcriptional unit start
slr2076	transcriptional unit end
slr1770	transcriptional unit start
slr1771	transcriptional unit end
ssl0410	transcriptional unit start
sll0223	transcriptional unit end
sll1317	transcriptional unit start
sll1316	transcriptional unit end
slr0161	transcriptional unit start
slr0162	middle transcriptional unit
slr0163	transcriptional unit end
sll0932	transcriptional unit start
sll0931	middle transcriptional unit
sll0930	transcriptional unit end
slr1751	transcriptional unit start
slr1752	transcriptional unit end
sll1085	transcriptional unit start
sll1566	transcriptional unit end
sll0900	transcriptional unit start
sll0899	transcriptional unit end
slr0921	transcriptional unit start
slr0922	transcriptional unit end
sll1927	transcriptional unit start
sll1926	transcriptional unit end
sll0647	transcriptional unit start
sll0646	transcriptional unit end
slr2010	transcriptional unit start
ssr3409	middle transcriptional unit
ssr3410	middle transcriptional unit
slr2011	middle transcriptional unit
slr2012	transcriptional unit end
sll0722	transcriptional unit start
sll0721	transcriptional unit end
sll1068	transcriptional unit start
ssl3451	transcriptional unit end
ssl3093	transcriptional unit start
sll1580	middle transcriptional unit
sll1579	transcriptional unit end
slr0918	transcriptional unit start
slr0919	transcriptional unit end
slr0164	transcriptional unit start
slr0165	transcriptional unit end
slr1674	transcriptional unit start
slr1675	transcriptional unit end
slr1678	transcriptional unit start
ssr2799	transcriptional unit end
sll1160	transcriptional unit start
sll1159	middle transcriptional unit
sll1158	transcriptional unit end
sll0479	transcriptional unit start
sll0478	middle transcriptional unit
sll0477	transcriptional unit end
slr0888	transcriptional unit start
slr0889	transcriptional unit end
sll0790	transcriptional unit start
sll0789	middle transcriptional unit
sll0788	transcriptional unit end
sll0762	transcriptional unit start
sll0761	transcriptional unit end
slr0379	transcriptional unit start
slr0380	transcriptional unit end
slr2006	transcriptional unit start
slr2007	transcriptional unit end
slr1744	transcriptional unit start
slr1746	transcriptional unit end
sll1032	transcriptional unit start
sll1031	middle transcriptional unit
sll1030	middle transcriptional unit
sll1028	middle transcriptional unit
sll1029	transcriptional unit end
slr1407	transcriptional unit start
slr1409	middle transcriptional unit
slr1410	transcriptional unit end
slr1591	transcriptional unit start
slr1592	transcriptional unit end
slr1161	transcriptional unit start
slr1162	transcriptional unit end
slr0342	transcriptional unit start
slr0343	transcriptional unit end
sll0684	transcriptional unit start
sll0683	transcriptional unit end
sll1853	transcriptional unit start
sll1852	transcriptional unit end
sll0595	transcriptional unit start
sll0594	transcriptional unit end
sll5089	transcriptional unit start
sll5090	transcriptional unit end
sll1101	transcriptional unit start
sll1099	transcriptional unit end
sll7003	transcriptional unit start
ssl7004	transcriptional unit end
sll8027	transcriptional unit start
ssl8028	transcriptional unit end
ssr0756	transcriptional unit start
ssr0759	transcriptional unit end
slr7096	transcriptional unit start
slr7097	transcriptional unit end
sll8011	transcriptional unit start
sll8012	transcriptional unit end
slr0770	transcriptional unit start
slr0771	transcriptional unit end
slr7091	transcriptional unit start
slr7092	transcriptional unit end
sll7064	transcriptional unit start
sll7065	middle transcriptional unit
sll7066	middle transcriptional unit
sll7067	transcriptional unit end
slr0667	transcriptional unit start
slr0668	transcriptional unit end
slr1788	transcriptional unit start
slr1789	transcriptional unit end
sll8042	transcriptional unit start
sll8043	transcriptional unit end
slr1034	transcriptional unit start
slr1035	transcriptional unit end
slr1096	transcriptional unit start
slr1097	transcriptional unit end
sll0573	transcriptional unit start
sll0572	transcriptional unit end
ssr1600	transcriptional unit start
slr0954	transcriptional unit end
sll1359	transcriptional unit start
sll1358	transcriptional unit end
ssr6048	transcriptional unit start
slr6049	transcriptional unit end
slr6073	transcriptional unit start
slr6074	middle transcriptional unit
slr6075	transcriptional unit end
sll0682	transcriptional unit start
sll0681	transcriptional unit end
ssr1155	transcriptional unit start
slr0689	transcriptional unit end
slr1124	transcriptional unit start
slr1125	transcriptional unit end
slr0651	transcriptional unit start
slr0652	transcriptional unit end
slr0040	transcriptional unit start
slr0041	middle transcriptional unit
slr0042	middle transcriptional unit
slr0043	middle transcriptional unit
slr0044	transcriptional unit end
sll1800	transcriptional unit start
sll1799	transcriptional unit end
slr0090	transcriptional unit start
slr0091	transcriptional unit end
sll1912	transcriptional unit start
ssl3615	transcriptional unit end
slr0240	transcriptional unit start
slr0241	transcriptional unit end
slr0364	transcriptional unit start
slr0366	transcriptional unit end
slr0074	transcriptional unit start
slr0075	middle transcriptional unit
slr0076	middle transcriptional unit
slr0077	transcriptional unit end
sll0752	transcriptional unit start
sll0751	transcriptional unit end
ssr1398	transcriptional unit start
ssr1399	transcriptional unit end
slr0549	transcriptional unit start
slr0550	transcriptional unit end
sll1612	transcriptional unit start
sll1611	transcriptional unit end
ssr6003	transcriptional unit start
slr6004	middle transcriptional unit
slr6005	transcriptional unit end
sll1770	transcriptional unit start
sll1769	transcriptional unit end
sll0520	transcriptional unit start
sll0519	transcriptional unit end
sll1282	transcriptional unit start
sll1281	transcriptional unit end
slr1572	transcriptional unit start
slr1573	transcriptional unit end
slr1240	transcriptional unit start
slr1241	middle transcriptional unit
ssr2067	transcriptional unit end
slr1666	transcriptional unit start
ssr2781	transcriptional unit end
slr1811	transcriptional unit start
slr1812	middle transcriptional unit
slr1813	middle transcriptional unit
slr1814	transcriptional unit end
sll0142	transcriptional unit start
sll0141	transcriptional unit end
slr0373	transcriptional unit start
slr0374	middle transcriptional unit
slr0376	transcriptional unit end
slr1562	transcriptional unit start
slr1563	transcriptional unit end
ssl1922	transcriptional unit start
ssl1920	transcriptional unit end
slr1728	transcriptional unit start
slr1729	transcriptional unit end
slr7057	transcriptional unit start
slr7058	transcriptional unit end
sll0817	transcriptional unit start
sll0816	transcriptional unit end
slr5010	transcriptional unit start
ssr5011	transcriptional unit end
sll7062	transcriptional unit start
sll7063	transcriptional unit end
sll1285	transcriptional unit start
sll1284	middle transcriptional unit
sll1283	transcriptional unit end
sll0656	transcriptional unit start
sll0654	transcriptional unit end
sll1299	transcriptional unit start
sll1298	transcriptional unit end
slr0144	transcriptional unit start
slr0145	middle transcriptional unit
slr0146	middle transcriptional unit
slr0147	transcriptional unit end
slr1613	transcriptional unit start
slr1614	transcriptional unit end
slr6063	transcriptional unit start
slr6064	transcriptional unit end
slr6039	transcriptional unit start
slr6040	middle transcriptional unit
slr6041	middle transcriptional unit
slr6042	middle transcriptional unit
slr6043	middle transcriptional unit
slr6044	middle transcriptional unit
slr6045	transcriptional unit end
slr0601	transcriptional unit start
slr0602	transcriptional unit end
sll0710	transcriptional unit start
sll0709	transcriptional unit end
sll0320	transcriptional unit start
sll0319	transcriptional unit end
sll1522	transcriptional unit start
sll1521	transcriptional unit end
sll1600	transcriptional unit start
sll1599	middle transcriptional unit
sll1598	transcriptional unit end
slr7024	transcriptional unit start
slr7025	middle transcriptional unit
slr7026	transcriptional unit end
sll7089	transcriptional unit start
sll7090	transcriptional unit end
sll1437	transcriptional unit start
sll1436	transcriptional unit end
slr1670	transcriptional unit start
slr1672	middle transcriptional unit
slr1673	transcriptional unit end
sll0201	transcriptional unit start
sll0200	transcriptional unit end
slr7059	transcriptional unit start
slr7060	transcriptional unit end
slr1030	transcriptional unit start
slr1031	transcriptional unit end
slr0976	transcriptional unit start
slr0977	transcriptional unit end
sll0219	transcriptional unit start
sll0218	middle transcriptional unit
sll0217	transcriptional unit end
sll1813	transcriptional unit start
sll1812	middle transcriptional unit
sll1811	middle transcriptional unit
sll1810	middle transcriptional unit
sll1809	middle transcriptional unit
sll1808	middle transcriptional unit
sll1807	middle transcriptional unit
sll1806	middle transcriptional unit
ssl3437	middle transcriptional unit
ssl3436	middle transcriptional unit
sll1805	middle transcriptional unit
sll1804	middle transcriptional unit
sll1803	middle transcriptional unit
ssl3432	middle transcriptional unit
sll1802	middle transcriptional unit
sll1801	transcriptional unit end
sll5030	transcriptional unit start
ssl5031	middle transcriptional unit
sll5032	transcriptional unit end
sll1192	transcriptional unit start
sll1191	transcriptional unit end
slr0194	transcriptional unit start
slr0195	transcriptional unit end
slr0645	transcriptional unit start
slr0646	transcriptional unit end
sll1221	transcriptional unit start
sll1220	transcriptional unit end
sll0522	transcriptional unit start
sll0521	transcriptional unit end
slr0096	transcriptional unit start
slr0498	transcriptional unit end
sll0720	transcriptional unit start
sll1552	transcriptional unit end
ssr6032	transcriptional unit start
slr6033	transcriptional unit end
slr0589	transcriptional unit start
slr0590	transcriptional unit end
slr1218	transcriptional unit start
slr1219	transcriptional unit end
slr1272	transcriptional unit start
slr1273	transcriptional unit end
sll1198	transcriptional unit start
ssl2384	transcriptional unit end
slr7014	transcriptional unit start
slr7015	transcriptional unit end
sll1482	transcriptional unit start
sll1481	transcriptional unit end
ssl2420	transcriptional unit start
sll1224	middle transcriptional unit
sll1223	middle transcriptional unit
sll1222	transcriptional unit end
sll6052	transcriptional unit start
sll6053	middle transcriptional unit
sll6054	middle transcriptional unit
sll6055	transcriptional unit end
sll0382	transcriptional unit start
sll0381	transcriptional unit end
slr0417	transcriptional unit start
slr0418	transcriptional unit end
sll1296	transcriptional unit start
sll1294	middle transcriptional unit
sll1293	middle transcriptional unit
sll1292	middle transcriptional unit
sll1291	transcriptional unit end
sll1786	transcriptional unit start
ssl2233	transcriptional unit end
sll7069	transcriptional unit start
sll7070	transcriptional unit end
sll1726	transcriptional unit start
sll1725	middle transcriptional unit
sll1724	middle transcriptional unit
sll1723	middle transcriptional unit
sll1722	transcriptional unit end
slr1928	transcriptional unit start
slr1929	transcriptional unit end
slr0455	transcriptional unit start
slr0456	transcriptional unit end
slr0318	transcriptional unit start
slr0319	transcriptional unit end
sll0402	transcriptional unit start
sll0401	transcriptional unit end
slr0899	transcriptional unit start
slr0900	middle transcriptional unit
slr0901	middle transcriptional unit
slr0902	middle transcriptional unit
ssr1527	middle transcriptional unit
slr0903	transcriptional unit end
slr0009	transcriptional unit start
slr0011	middle transcriptional unit
slr0012	transcriptional unit end
sll1486	transcriptional unit start
sll1485	transcriptional unit end
slr1715	transcriptional unit start
slr1716	transcriptional unit end
ssl3445	transcriptional unit start
sll1822	middle transcriptional unit
sll1821	transcriptional unit end
sll1785	transcriptional unit start
sll1784	transcriptional unit end
slr1274	transcriptional unit start
slr1275	middle transcriptional unit
slr1276	transcriptional unit end
sll1226	transcriptional unit start
sll1225	transcriptional unit end
sll0923	transcriptional unit start
sll0922	transcriptional unit end
ssl6092	transcriptional unit start
sll6093	transcriptional unit end
slr1501	transcriptional unit start
slr1113	transcriptional unit end
slr0787	transcriptional unit start
slr0788	transcriptional unit end
sll0861	transcriptional unit start
sll0860	transcriptional unit end
sll1563	transcriptional unit start
sll1562	transcriptional unit end
slr0704	transcriptional unit start
ssr1176	transcriptional unit end
sll1433	transcriptional unit start
sll1432	transcriptional unit end
sll1789	transcriptional unit start
sll1787	transcriptional unit end
ssl3383	transcriptional unit start
ssl3382	transcriptional unit end
sll1130	transcriptional unit start
ssl2245	transcriptional unit end
sll1327	transcriptional unit start
sll1326	middle transcriptional unit
sll1325	middle transcriptional unit
sll1324	middle transcriptional unit
sll1323	transcriptional unit end
sll1742	transcriptional unit start
ssl3335	transcriptional unit end
slr2067	transcriptional unit start
slr1986	transcriptional unit end
sll1713	transcriptional unit start
sll1712	transcriptional unit end
sll1174	transcriptional unit start
sll1173	transcriptional unit end
slr1076	transcriptional unit start
slr1077	transcriptional unit end
slr5021	transcriptional unit start
slr5022	transcriptional unit end
slr1815	transcriptional unit start
slr1816	transcriptional unit end
slr2122	transcriptional unit start
slr2123	middle transcriptional unit
slr2124	transcriptional unit end
sll0543	transcriptional unit start
ssl1046	transcriptional unit end
sll0651	transcriptional unit start
sll0650	transcriptional unit end
sll1735	transcriptional unit start
sll1734	middle transcriptional unit
sll1733	middle transcriptional unit
sll1732	transcriptional unit end
ssr1114	transcriptional unit start
slr0664	transcriptional unit end
slr0912	transcriptional unit start
slr0913	middle transcriptional unit
slr0914	transcriptional unit end
sll1306	transcriptional unit start
sll1305	middle transcriptional unit
sll1304	transcriptional unit end
slr1936	transcriptional unit start
slr1937	transcriptional unit end
slr1338	transcriptional unit start
slr1339	transcriptional unit end
ssr2554	transcriptional unit start
slr1518	transcriptional unit end
slr0947	transcriptional unit start
slr0948	transcriptional unit end
ssr3451	transcriptional unit start
smr0006	transcriptional unit end
sll1820	transcriptional unit start
sll1819	middle transcriptional unit
sll1818	middle transcriptional unit
sll1817	middle transcriptional unit
sll1816	middle transcriptional unit
sml0006	middle transcriptional unit
ssl3441	middle transcriptional unit
sll1815	transcriptional unit end
slr1719	transcriptional unit start
slr1720	transcriptional unit end
slr7100	transcriptional unit start
slr7101	middle transcriptional unit
slr7102	transcriptional unit end
ssr2595	transcriptional unit start
slr1544	transcriptional unit end
slr1114	transcriptional unit start
slr1115	transcriptional unit end
sll1578	transcriptional unit start
sll1577	transcriptional unit end
sll1531	transcriptional unit start
sll1530	transcriptional unit end
ssl3580	transcriptional unit start
sll1899	transcriptional unit end
ssl1707	transcriptional unit start
sll0897	transcriptional unit end
slr0525	transcriptional unit start
slr0526	transcriptional unit end
sll0630	transcriptional unit start
sll0629	transcriptional unit end
sll0662	transcriptional unit start
sll0661	middle transcriptional unit
ssl1263	transcriptional unit end
slr1863	transcriptional unit start
slr1864	transcriptional unit end
sll1082	transcriptional unit start
sll1081	middle transcriptional unit
sll1080	transcriptional unit end
sml0008	transcriptional unit start
sll0819	transcriptional unit end
slr6065	transcriptional unit start
slr6066	transcriptional unit end
slr6012	transcriptional unit start
slr6013	transcriptional unit end
sll0356	transcriptional unit start
sll0355	transcriptional unit end
slr2112	transcriptional unit start
slr2113	transcriptional unit end
slr0093	transcriptional unit start
slr0095	transcriptional unit end
sll1863	transcriptional unit start
sll1862	transcriptional unit end
slr5105	transcriptional unit start
ssr5106	transcriptional unit end
slr0059	transcriptional unit start
slr0060	middle transcriptional unit
slr0061	transcriptional unit end
slr1512	transcriptional unit start
slr1513	transcriptional unit end
ssr6086	transcriptional unit start
slr6087	transcriptional unit end
slr0324	transcriptional unit start
slr0325	transcriptional unit end
sll0609	transcriptional unit start
sll0608	transcriptional unit end
ssl5103	transcriptional unit start
sll5104	transcriptional unit end
slr7104	transcriptional unit start
slr7105	transcriptional unit end
sll1079	transcriptional unit start
sll1078	middle transcriptional unit
sll1077	transcriptional unit end
slr1259	transcriptional unit start
slr1260	middle transcriptional unit
slr1261	middle transcriptional unit
slr1262	transcriptional unit end
sll1163	transcriptional unit start
sll1162	transcriptional unit end
slr2008	transcriptional unit start
slr2009	transcriptional unit end
slr1200	transcriptional unit start
slr1201	transcriptional unit end
sll1097	transcriptional unit start
sll1096	transcriptional unit end
sll1186	transcriptional unit start
sll1185	transcriptional unit end
slr0742	transcriptional unit start
slr0743	transcriptional unit end
sll1984	transcriptional unit start
sll1983	transcriptional unit end
slr1851	transcriptional unit start
ssr3129	transcriptional unit end
slr1289	transcriptional unit start
slr1290	transcriptional unit end
slr6006	transcriptional unit start
slr6007	transcriptional unit end
slr0426	transcriptional unit start
slr0427	transcriptional unit end
slr1593	transcriptional unit start
slr1594	transcriptional unit end
sll1746	transcriptional unit start
sll1745	middle transcriptional unit
sll1744	middle transcriptional unit
sll1743	transcriptional unit end
sll0273	transcriptional unit start
sll0272	transcriptional unit end
sll1070	transcriptional unit start
sll1069	middle transcriptional unit
ssl2084	transcriptional unit end
sll1399	transcriptional unit start
sll1398	transcriptional unit end
slr1247	transcriptional unit start
slr1248	middle transcriptional unit
slr1249	middle transcriptional unit
slr1250	transcriptional unit end
slr0529	transcriptional unit start
slr0530	transcriptional unit end
slr1137	transcriptional unit start
slr1138	transcriptional unit end
ssr6027	transcriptional unit start
slr6028	transcriptional unit end
sll2014	transcriptional unit start
sll2013	transcriptional unit end
ssl0453	transcriptional unit start
ssl0452	transcriptional unit end
sll0857	transcriptional unit start
sll0856	transcriptional unit end
sll0422	transcriptional unit start
sll0421	transcriptional unit end
smr0007	transcriptional unit start
smr0008	transcriptional unit end
slr0006	transcriptional unit start
slr0007	transcriptional unit end
ssr7040	transcriptional unit start
slr7041	transcriptional unit end
slr1081	transcriptional unit start
slr1082	middle transcriptional unit
slr1083	transcriptional unit end
slr1379	transcriptional unit start
slr1380	transcriptional unit end
sll0173	transcriptional unit start
sll0172	transcriptional unit end
sll0385	transcriptional unit start
sll0384	middle transcriptional unit
sll0383	transcriptional unit end
sll0537	transcriptional unit start
sll0536	transcriptional unit end
slr0695	transcriptional unit start
slr1590	transcriptional unit end
slr1279	transcriptional unit start
slr1280	middle transcriptional unit
slr1281	transcriptional unit end
slr0103	transcriptional unit start
slr0104	transcriptional unit end
slr5118	transcriptional unit start
slr5119	transcriptional unit end
sll1861	transcriptional unit start
sll1860	transcriptional unit end
sll1763	transcriptional unit start
sll1762	transcriptional unit end
slr7094	transcriptional unit start
slr7095	transcriptional unit end
sll0328	transcriptional unit start
sll0327	transcriptional unit end
slr0709	transcriptional unit start
slr0710	transcriptional unit end
slr2002	transcriptional unit start
slr2003	transcriptional unit end
sll0225	transcriptional unit start
sll0224	transcriptional unit end
slr0156	transcriptional unit start
slr0157	transcriptional unit end
sll1092	transcriptional unit start
ssl2138	transcriptional unit end
slr1618	transcriptional unit start
slr1619	transcriptional unit end
slr0856	transcriptional unit start
slr0857	transcriptional unit end
slr0473	transcriptional unit start
slr0474	transcriptional unit end
slr1068	transcriptional unit start
slr1069	middle transcriptional unit
slr1070	middle transcriptional unit
slr1071	middle transcriptional unit
slr1072	transcriptional unit end
