# Supplementary material for: Comparative Transcriptomics between Synechococcus PCC 7942 and Synechocystis PCC 6803 Provide Insights into Mechanisms of Stress Acclimation
Source: PLoS One. 2014 Oct 23;9(10):e109738. doi: 10.1371/journal.pone.0109738 (PMC4207680; doi:10.1371/journal.pone.0109738)
Supplement: Table S4 — CDS that could be functionally related using unsupervised clustering based on the assumption that genes with similar expression profiles are functionally linked. (XLSX) [file pone.0109738.s004.xlsx]

## Sheet: Synechocystis sp. PCC 6803
locus_tag	correlated genes (locus tag):	correlated gene annotation (from IMG)	pathway of the correlated genes:	Uniprot annotated (8 Aug 2013):	Length	IMG KO	IMG COG	IMG pfam	July 2012 Corr Locus	July 2012 Corr Desc
sll1214	ssr3451	cytochrome b559 subunit alpha	photosynthesis	acsF1, Magnesium-protoporphyrin IX monomethyl ester [oxidative] cyclase 1	358AA	K04035, acsF		pfam02915	S6july2012_00005	magnesium-protoporphyrin IX monomethyl ester aerobic oxidative cyclase
	smr0006	cytochrome b559 subunit beta
	smr0008	photosystem II reaction center protein PsbJ
sgl0002	ssr3451	cytochrome b559 subunit alpha	photosynthesis	Uncharacterized	49AA	none			S6july2012_00154	hypothetical protein
	smr0006	cytochrome b559 subunit beta
	smr0007	photosystem II reaction center L
	smr0008	photosystem II reaction center protein PsbJ
	smr0003	cytochrome b6-f complex subunit; PetM
	sml0001	photosystem II reaction center I protein PsbI
sll1032	sll1031	carbon dioxide concentrating mechanism protein; CcmM	Carboxysome	CcmN	241AA	K08699, ccmN		pfam00132	S6july2012_00204	Bacterial transferase hexapeptide (three repeats).
	sll1030	carbon dioxide concentrating mechanism protein; CcmL								Chose pfam over KO and removed ccmN annotation.
	sll1028	carbon dioxide concentrating mechanism protein; CcmK
	sll1029	carbon dioxide concentrating mechanism protein; CcmK
sll1188	sll1324	ATP synthase subunit B (EC:3.6.3.14)	Oxidative phosphorylation	Uncharacterized	164AA	K09705, hypoth		pfam06172	S6july2012_00298	Uncharacterized conserved protein
	sll1325	ATP synthase subunit D (EC:3.6.3.14)
	sll1326	ATP synthase subunit A (EC:3.6.3.14)
	slr1329	ATP synthase subunit B (EC:3.6.3.14)
	slr1330	ATP synthase subunit epsilon (EC:3.6.3.14)
slr0962	sll5104	arsenate reductase (EC:1.20.4.1)		Uncharacterized	477AA	none		pfam07444, uncharacterised	S6july2012_00305	Ycf66 protein N-terminus.
	slr6037	arsenate reductase (EC:1.20.4.1)
slr1894	slr0530	membrane bound sugar transport protein		Uncharacterized	156AA	K04047, dps	COG0783
	slr0531	membrane bound sugar transport protein
sll1734	sll1733	NADH dehydrogenase subunit M (EC:1.6.5.3)	Oxidative phosphorylation	Uncharacterized		none		pfam10216, ChpXY, CO2 hydration, assoc with NAD(P)H	S6july2012_00900	CO2 hydration protein
	sll1732	NADH dehydrogenase subunit L (EC:1.6.5.3)
sll1158	slr0043	nitrate transport protein; NrtC (EC:3.6.3.-)		Uncharacterized	125AA	none			S6july2012_01324	hypothetical protein
	slr0044	nitrate transport protein; NrtD (EC:3.6.3.-)
ssl1498	ssr0390	photosystem I subunit X	Photosynthesis	Uncharacterized	61AA	none			S6july2012_01664	hypothetical protein
	sll0258	cytochrome c550
	slr1655	photosystem I reaction center protein subunit XI
ssl0483	slr1655	photosystem I reaction center protein subunit XI	Photosynthesis	Uncharacterized	66AA	none			S6july2012_02060	hypothetical protein
	smr0004	photosystem I subunit VIII
sll0630	sll0629	photosystem I subunit X	Photosynthesis	Uncharacterized	145AA	none			S6july2012_03146	hypothetical protein
sll0727	sll1606	hypothetical protein	Oxidative phosphorylation	Uncharacterized	588AA	none	COG5303, membrane		S6july2012_03251	Predicted membrane protein
	slr1330	ATP synthase subunit epsilon (EC:3.6.3.14)
	sll0027	NADH dehydrogenase subunit M (EC:1.6.5.3)
	sll1323	ATP synthase subunit B (EC:3.6.3.14)
	ssl2615	ATP synthase subunit C (EC:3.6.3.14)
	sll1322	ATP synthase subunit A (EC:3.6.3.14)
ssl5045	sml0008	photosystem I reaction center subunit IX	photosynthesis	Uncharacterized	60AA	none			No gene	Intergenic space
	slr1834	P700 apoprotein subunit Ia
	sll0851	photosystem II CP43 protein
	slr0906	photosystem II CP47 protein
ssl5099	slr1265	DNA-directed RNA polymerase gamma chain (EC:2.7.7.6)	transcription	Uncharacterized	97AA	none	COG3183, endonuclease		S6july2012_03476	hypothetical protein
	sll1787	DNA-directed RNA polymerase beta subunit (EC:2.7.7.6)

## Sheet: Synechococcus sp. PCC 7942
locus_tag	correlated genes (locus tag):	correlated gene annotation (from IMG)	pathway of the correlated genes:	Uniprot annotated (8 Aug 2013):	Lnegth	IMG KO	IMG COG	IMG pfam	Other
Synpcc7942_0304	Synpcc7942_2555	NAD-reducing hydrogenase HoxS beta subunit	Oxidative phosphorylation	Uncharacterized	215AA	none		PF05019, Coq
	Synpcc7942_2556	NAD-reducing hydrogenase HoxS delta subunit
	Synpcc7942_2557	NAD-reducing hydrogenase HoxS gamma subunit (EC:1.6.5.3)
Synpcc7942_0330	Synpcc7942_0331	ATP synthase F0, A subunit (EC:3.6.3.14)	Oxidative phosphorylation	Uncharacterized	168AA	K02116, atpi ATP synthase protein I		pfo3988, ATP synth I
	Synpcc7942_0333	ATP synthase subunit B' (EC:3.6.3.14)
Synpcc7942_0499	Synpcc7942_0278	NADH:ubiquinone oxidoreductase 24 kD subunit-like (EC:1.6.5.3)	Oxidative phosphorylation	Hydroxyneurosporene-O-methyltransferase	331AA	K00599, E2.1.1.-
	Synpcc7942_0279	NADH dehydrogenase (quinone) (EC:1.6.5.3)
Synpcc7942_0908	Synpcc7942_0847	twitching motility protein		Uncharacterized	235AA	none
	Synpcc7942_2070	twitching motility protein
Synpcc7942_1470	Synpcc7942_1468	putative multicomponent Na+:H+ antiporter subunit B	Oxidative phosphorylation	Uncharacterized	97AA	K05571: mnhG, subunit G
Synpcc7942_1471	Synpcc7942_1469	putative multicomponent Na+:H+ antiporter subunit B	Oxidative phosphorylation	Uncharacterized	85AA	K05570: mnhF, subunit F
Synpcc7942_1472	Synpcc7942_1470	hypothetical protein	Oxidative phosphorylation	Uncharacterized	128AA	K05569: mnhE, subunit E
	Synpcc7942_1471	hypothetical protein				fully characterized, in synteny,
	Synpcc7942_1472	hypothetical protein				transcriptomics not necessary
	Synpcc7942_1473	putative multicomponent Na+:H+ antiporter subunit D
	Synpcc7942_1475	sodium-dependent bicarbonate transporter
Synpcc7942_1908	Synpcc7942_1343	NADH dehydrogenase subunit 1 (EC:1.6.5.3)	Oxidative phosphorylation	Uncharacterized	144AA	none		PF11210, DUF2996
	Synpcc7942_1743	NADH dehydrogenase (ubiquinone) (EC:1.6.5.3)
	Synpcc7942_1346	NADH dehydrogenase subunit 4L (EC:1.6.5.3)
	Synpcc7942_1345	NADH dehydrogenase subunit 6 (EC:1.6.5.3)
Synpcc7942_2031	Synpcc7942_0331	ATP synthase F0, A subunit (EC:3.6.3.14)	Oxidative phosphorylation	cpcS Chromophore lyase	193AA	none		PF09367, cpeS	IMG Pathway attach phycocyanobilin to allophycocyanin
	Synpcc7942_0332	ATP synthase F0, C subunit (EC:3.6.3.14)
Synpcc7942_2327	Synpcc7942_1343	NADH dehydrogenase subunit 1 (EC:1.6.5.3)	Oxidative phosphorylation	Uncharacterized	157AA	none	COG3431	PF06146, psiE phosphate starvation
	Synpcc7942_1344	NADH-plastoquinone oxidoreductase, I subunit NADH-quinone oxidoreductase, chain I (EC:1.6.5.3)
	Synpcc7942_1345	NADH dehydrogenase subunit 6 (EC:1.6.5.3)
	Synpcc7942_1346	NADH dehydrogenase subunit 4L (EC:1.6.5.3)
Synpcc7942_2347	Synpcc7942_0068	ATPase		Uncharacterized	358AA	none	COG3435
	Synpcc7942_0417	ATPase
Synpcc7942_2599	Synpcc7942_2600	protoheme IX farnesyltransferase (EC:2.5.1.-)	Oxidative phosphorylation	Uncharacterized	117AA	none		PF01187
	Synpcc7942_2601	putative cytochrome aa3 controlling protein
	Synpcc7942_2602	cytochrome c oxidase subunit II (EC:1.9.3.1)
	Synpcc7942_2603	Cytochrome-c oxidase (EC:1.9.3.1)

## Sheet: Suggestions
locus_tag	correlated genes (locus tag):	correlated gene annotation (from IMG)	pathway of the correlated genes:	Uniprot annotated (8 Aug 2013):	Length	IMG KO	Updated Locus (6803)	Updated description (6803)
sgl0002	ssr3451	cytochrome b559 subunit alpha	photosynthesis	Uncharacterized	49AA	none	S6july2012_00154	hypothetical protein
	smr0006	cytochrome b559 subunit beta
	smr0007	photosystem II reaction center L
	smr0008	photosystem II reaction center protein PsbJ
	smr0003	cytochrome b6-f complex subunit; PetM
	sml0001	photosystem II reaction center I protein PsbI
sll1158	slr0043	nitrate transport protein; NrtC (EC:3.6.3.-)		Uncharacterized	125AA	none	S6july2012_01324	hypothetical protein
	slr0044	nitrate transport protein; NrtD (EC:3.6.3.-)
ssl1498	ssr0390	photosystem I subunit X	Photosynthesis	Uncharacterized	61AA	none	S6july2012_01664	hypothetical protein
	sll0258	cytochrome c550
	slr1655	photosystem I reaction center protein subunit XI
ssl0483	slr1655	photosystem I reaction center protein subunit XI	Photosynthesis	Uncharacterized	66AA	none	S6july2012_02060	hypothetical protein
	smr0004	photosystem I subunit VIII
sll0630	sll0629	photosystem I subunit X	Photosynthesis	Uncharacterized	145AA	none	S6july2012_03146	hypothetical protein
ssl5045	sml0008	photosystem I reaction center subunit IX	photosynthesis	Uncharacterized	60AA	none	No gene	Intergenic space
	slr1834	P700 apoprotein subunit Ia
	sll0851	photosystem II CP43 protein
	slr0906	photosystem II CP47 protein
Synpcc7942_0908	Synpcc7942_0847	twitching motility protein		Uncharacterized	235AA	none	No update	No update
	Synpcc7942_2070	twitching motility protein
