# Supplementary material for: Comparative Transcriptomics between Synechococcus PCC 7942 and Synechocystis PCC 6803 Provide Insights into Mechanisms of Stress Acclimation
Source: PLoS One. 2014 Oct 23;9(10):e109738. doi: 10.1371/journal.pone.0109738 (PMC4207680; doi:10.1371/journal.pone.0109738)
Supplement: Table S5 — Subset of Supplementary Table S2. Gene expression data for genes associated with pathways referenced in the manuscript. (XLSX) [file pone.0109738.s005.xlsx]

## Sheet: Synechococcus
Synechococcus PCC 7942						LogR2
		low temperature		alkaline pH		low light		elevated salinity		low carbon
Name/Annotation	locus tag	1h	24h	1h	24h	1h	24h	1h	24h	1h	24h
NADH dehydrogenases (NDH-1 and NDH-2) / succinate dehydrogenase
type 2 NADH dehydrogenase	Synpcc7942_0101	0.606341	0.403605	0.956741	0.426842	-0.121665	0.928428	-0.23705	0.4532	0.409171	0.200998
type 2 NADH dehydrogenase	Synpcc7942_0198	0.187789	-0.603186	3.1715	0.999915	2.43935	0.348257	0.538927	-0.087324	0.453929	0.880127
CupB, CO2 hydration protein	Synpcc7942_0308	-1.1516	-1.03588	-0.204002	-0.564319	0.104635	-0.383505	-0.331407	-1.31234	-0.653448	-0.707305
NdhF4, NAD(P)H dehydrogenase, subunit NdhF3 family	Synpcc7942_0309	-0.971439	-0.894929	-0.00324539	-1.01291	-0.101558	-0.607058	-0.436426	-1.52307	-0.844441	-0.783313
putative succinate dehydrogenase cytochrome b-556 subunit	Synpcc7942_0314	-0.54636	0.306134	0.0400821	0.377663	-0.538914	-0.081163	-0.513903	0.500205	-0.431254	-0.0459741
NdhD4, proton-translocating NADH-quinone oxidoreductase, chain M	Synpcc7942_0609	-0.761744	0.380492	0.18694	0.0258413	-0.0940462	-0.47298	-0.483266	0.646304	0.180419	0.474795
succinate dehydrogenase	Synpcc7942_0641	0.395967	0.326719	0.243923	0.636481	0.425645	0.507652	-0.485493	0.490236	0.627975	0.142358
NdhC, NADH dehydrogenase subunit 3	Synpcc7942_1180	0.892195	1.47598	0.495844	1.47331	2.46482	1.4344	0.306611	0.439544	1.128	0.530698
NdhK, NADH-quinone oxidoreductase, B subunit	Synpcc7942_1181	0.721256	1.26393	0.523377	0.592616	2.33934	1.53862	-0.293913	0.416085	1.15918	0.660006
NdhJ, NADH dehydrogenase I subunit J	Synpcc7942_1182	0.570588	1.21069	0.536952	0.387883	2.17263	1.43653	-0.322927	0.393046	1.10984	0.536424
NdhA, NADH dehydrogenase subunit 1	Synpcc7942_1343	-0.0515549	1.42547	1.04248	1.16811	3.10023	0.268086	-0.592201	0.427365	0.948307	0.72364
NdhI, NADH-plastoquinone oxidoreductase, I subunit NADH-quinone	Synpcc7942_1344	-0.0918481	1.39707	0.994511	1.43162	3.13693	0.380534	-0.44485	0.405557	1.03945	0.861176
NdhG, NADH dehydrogenase subunit 6	Synpcc7942_1345	-0.117645	1.23838	0.865091	1.31302	3.05466	0.38739	-0.54701	0.420706	0.995144	0.683736
NdhE, NADH dehydrogenase subunit 4L	Synpcc7942_1346	-0.0207803	1.33753	0.852282	1.27479	3.10877	0.45451	-0.556682	0.630884	1.25602	0.810701
NdhB, Proton-translocating NADH-quinone oxidoreductase, chain N	Synpcc7942_1415	-0.570078	1.31041	0.680857	0.536072	1.05956	-0.339366	-0.309239	0.988081	0.763865	0.746144
NdhD2, proton-translocating NADH-quinone oxidoreductase, chain M	Synpcc7942_1439	3.29521	2.02715	4.73909	3.79775	3.44575	4.94815	-0.559853	2.34765	2.42041	2.44994
NdhD6, putative multicomponent Na+:H+ antiporter subunit D	Synpcc7942_1473	3.07592	2.69752	1.2251	2.38063	4.96884	0.400329	0.241571	1.2273	-0.0674012	-0.529654
succinate dehydrogenase	Synpcc7942_1533	-1.23373	-0.656063	0.591651	0.172127	0.582555	-0.79952	0.0554819	-0.294805	-0.819551	-0.265578
NdhH, NADH dehydrogenase (ubiquinone)	Synpcc7942_1743	-0.524092	0.911273	0.348914	0.390437	2.59392	-0.076543	-0.347385	0.0755148	0.583262	0.326742
NdhD1, proton-translocating NADH-quinone oxidoreductase, chain M	Synpcc7942_1976	-1.25998	-0.492767	0.515776	-0.679507	0.844219	-0.579619	0.81222	-1.07799	0.392595	-0.684032
NdhF1, proton-translocating NADH-quinone oxidoreductase, chain L	Synpcc7942_1977	-0.0763797	0.55171	0.84529	0.451602	-0.0264289	-0.0594914	-0.385245	0.838691	1.16086	0.982859
NdhM, NADH dehydrogenase I subunit M	Synpcc7942_1982	-0.264231	-0.0377518	0.392256	0.309243	0.206422	-1.15695	-0.0122415	0.0529683	0.705426	0.538094
NdhF3, NAD(P)H dehydrogenase, subunit NdhF3 family	Synpcc7942_2091	0.0628484	3.85934	1.82051	2.46219	6.20358	0.0501989	-0.505122	1.24579	0.574647	0.887218
NdhD3, proton-translocating NADH-quinone oxidoreductase, chain M	Synpcc7942_2092	0.0173711	3.76778	1.90388	2.02363	5.86762	-0.145019	-0.392979	1.15972	0.588713	1.01345
CupA, CO2 hydration protein	Synpcc7942_2093	0.154739	3.18897	1.33324	1.7114	5.19408	-0.321875	-0.320405	0.450487	0.495417	0.44248
NdhN, NADH dehydrogenase I subunit N	Synpcc7942_2234	0.0540179	2.23086	1.27793	0.563911	3.27198	0.00805069	-0.125178	0.982756	0.751653	0.774133
type 2 NADH dehydrogenase NdbB	Synpcc7942_2508	1.08768	-0.0838544	1.42078	0.81501	0.852153	1.13047	-0.287703	0.103802	0.977216	0.61405
Photosystem II
PsbH, hypothetical protein	Synpcc7942_0225	0.444085	-0.150962	0.0327593	0.416334	-0.497548	0.908019	0.502187	0.00323297	0.952055	0.692807
PsbO, photosystem II manganese-stabilizing polypeptide	Synpcc7942_0294	-0.5479	0.471688	-0.877101	-0.393433	-0.535095	-0.805491	-0.332101	0.563304	0.0523735	0.663965
photosystem II 11 kD protein	Synpcc7942_0343	0.391709	0.148088	-0.156613	0.178799	-0.450607	1.01918	0.003957	0.193655	0.974862	0.51137
D1, photosystem q(b) protein	Synpcc7942_0424	0.211837	0.544866	0.677456	0.348604	1.14778	1.00087	0.936067	0.542737	0.175763	0.995617
PsbK, photosystem II PsbK protein	Synpcc7942_0456	-1.4903	-0.16702	-0.962095	-0.51366	-1.02064	-1.00099	0.344106	-0.824564	0.242396	0.0323387
D2, photosystem II D2 protein (photosystem q(a) protein)	Synpcc7942_0655	0.893952	0.590098	0.26123	0.360505	1.02528	0.702655	0.144845	0.658431	0.439604	1.04678
CP43, photosystem II 44 kDa subunit reaction center protein	Synpcc7942_0656	0.631176	0.448881	0.210956	0.334423	0.87925	0.642814	0.20541	0.632472	0.548302	1.11461
PsbT, photosystem II PsbT protein	Synpcc7942_0696	0.125003	0.619535	-0.0239389	0.189711	0.382998	0.0209896	0.236635	0.709708	0.670842	1.1352
CP47, photosystem II core light harvesting protein	Synpcc7942_0697	0.0684759	0.502266	-0.0305473	-0.0390467	0.431155	0.0429339	0.172454	0.727049	0.620901	1.15569
PsbM, photosystem II PsbM protein	Synpcc7942_0699	1.42644	-0.0154384	1.14413	1.97023	1.0933	0.982468	0.531145	0.859487	1.31001	1.30711
D1, photosystem q(b) protein	Synpcc7942_0893	1.42855	1.1894	1.13837	1.33441	1.53128	1.92565	0.88013	1.26297	0.203711	1.44788
PsbP, photosystem II oxygen-evolving complex 23K protein	Synpcc7942_1038	-0.228191	-0.0706217	1.311	1.48538	0.0606148	0.260211	0.110849	0.490229	0.90064	0.34142
PsbJ, photosystem II PsbJ protein	Synpcc7942_1174	0.268233	0.394806	0.371942	0.353395	-0.103919	0.0254032	0.129615	0.587182	0.795754	0.992762
PsdL, photosystem II protein L	Synpcc7942_1175	0.223092	0.474645	0.437101	0.338606	-0.213334	-0.0129572	0.00418644	0.625225	0.771483	0.972421
cytochrome b559, beta subunit	Synpcc7942_1176	0.240867	0.502634	0.451831	0.35975	-0.30864	0.0419528	0.0261315	0.717379	0.733057	0.932867
cytochrome b559, alpha subunit	Synpcc7942_1177	0.104512	0.37429	0.273233	0.161535	-0.393618	-0.0931996	0.0179038	0.559108	0.673136	0.931478
D1, photosystem q(b) protein	Synpcc7942_1389	1.61095	1.37615	1.29657	1.55932	1.63378	2.07598	0.874487	1.45076	0.218846	1.58037
D2, photosystem II D2 protein (photosystem q(a) protein)	Synpcc7942_1637	0.928817	0.623737	0.273277	0.378819	1.05759	0.713306	0.138734	0.673994	0.435444	1.05586
Psb28, photosystem II reaction center W protein	Synpcc7942_1679	0.0937279	0.194964	-0.288151	1.22941	-0.432362	0.558953	-0.329159	0.402085	0.77425	0.526164
PsbI, photosystem II PsbI protein	Synpcc7942_1705	-1.32968	0.0898568	-0.882575	-0.822317	-0.747252	-1.85855	0.245338	-0.893048	-0.217256	-0.131276
PsbU, probable photosystem II 12 kD extrinsic protein	Synpcc7942_1882	-1.27392	0.049693	-0.454169	-0.726026	-0.308457	-1.22324	-0.0745436	-0.0086465	0.492011	0.351193
PsbY, photosystem II PsbY protein	Synpcc7942_1962	0.419877	-0.203198	0.371742	-0.744531	-0.0970667	-0.745453	0.38707	-0.268218	0.650098	0.642195
PsbV, cytochrome c550	Synpcc7942_2010	-1.43726	0.370121	-1.06646	-0.755794	-1.2163	-1.08325	-0.0181897	0.368234	0.0623237	0.0927229
PsbX, photosystem II PsbX protein	Synpcc7942_2016	-0.618419	-0.608633	0.80931	0.228851	0.641359	-0.868935	0.798356	0.0711815	0.313386	0.535352
PsbZ, putative photosystem II PsbZ protein	Synpcc7942_2245	-1.12616	-0.523344	-0.67788	-0.425472	-0.579756	-0.370479	0.179952	-0.31561	0.482333	0.323205
Psb28-2photosystem II reaction center W protein	Synpcc7942_2478	1.76513	-0.8152	0.386634	-0.593717	0.507991	2.7932	0.551323	-1.05488	0.548592	0.126066
Antenna
hypothetical protein	Synpcc7942_0240	-0.915613	-0.295104	-0.707265	-0.981079	-0.0110886	-0.411903	-0.253631	-0.451378	-0.07928	0.0731529
Lc 7.8 apoprotein (core components of the phycobilisomes)	Synpcc7942_0325	-1.53035	0.338672	-1.83229	-0.689895	0.149283	-1.58315	0.066043	0.0951543	-0.406052	0.616147
allophycocyanin, beta subunit	Synpcc7942_0326	-1.5813	0.197532	-1.92314	-0.880698	0.0310089	-1.63018	-0.0832053	0.118865	-0.524042	0.581949
allophycocyanin alpha chain	Synpcc7942_0327	-1.5925	0.191114	-1.93802	-1.23986	0.0501506	-1.72354	-0.179623	0.0701762	-0.640027	0.486277
phycobilisome core-membrane linker polypeptide	Synpcc7942_0328	-1.29555	-0.430682	-1.28261	-1.29778	0.206195	-1.00639	-0.355531	-0.592523	-0.595872	0.312113
phycocyanin, beta subunit	Synpcc7942_1047	-1.81818	-0.330781	-2.31748	-1.41633	-1.21322	-1.35687	0.0164256	-0.632431	0.070463	0.138944
phycocyanin, alpha subunit	Synpcc7942_1048	-1.7669	-0.315227	-2.20848	-1.20384	-1.07487	-1.31026	0.208146	-0.535941	0.19038	0.284142
phycobilisome rod linker polypeptide	Synpcc7942_1049	-1.79977	-0.709922	-2.20456	-1.01843	-1.35777	-1.11655	0.0284302	-1.05946	0.27812	0.248248
phycobilisome rod linker polypeptide	Synpcc7942_1050	-1.78686	-0.8163	-2.06886	-1.31051	-1.20952	-1.07981	-0.0485914	-1.05021	0.375548	0.411686
phycocyanin linker protein 9K	Synpcc7942_1051	-1.69794	-0.638372	-1.8209	-1.35745	-1.15385	-1.07702	-0.145589	-0.955915	0.512401	0.447632
phycocyanin, beta subunit	Synpcc7942_1052	-1.8175	-0.331171	-2.31944	-1.41626	-1.21331	-1.35844	0.0164341	-0.633158	0.0696068	0.138042
phycocyanin, alpha subunit	Synpcc7942_1053	-1.77472	-0.304825	-2.19312	-1.20292	-1.0635	-1.32012	0.207264	-0.521302	0.19649	0.286072
PBS lyase HEAT-like repeat	Synpcc7942_1054	-2.90825	0.709074	-0.530621	-0.473622	-0.454342	-1.88754	-0.145699	0.158598	0.194275	-0.353907
phycocyanin alpha-subunit phycocyanobilin lyase	Synpcc7942_1055	-2.39507	0.667668	-0.54319	-0.536228	-0.528082	-1.40338	-0.751196	0.202716	0.116624	-0.26292
phycobilisome rod-core linker polypeptide	Synpcc7942_2030	-2.15287	-0.337341	-1.39129	-1.08687	-0.859426	-1.15606	-0.202085	-0.443716	-0.129793	0.041634
allophycocyanin, beta subunit	Synpcc7942_2158	-1.64501	-0.315745	-1.03251	-1.40366	-0.663776	-0.723026	-0.433508	-0.391698	0.0643001	0.0551876
Cytochrome b6f complex / plastocyanin / cytochrome c553
cytC, cytochrome C6 soluble cytochrome f	Synpcc7942_0239	-0.176053	1.17569	0.792095	1.10855	0.821808	0.224099	-0.364673	1.1114	1.54702	0.878384
PetN, cytochrome b6-f complex subunit VIII	Synpcc7942_0475	0.497842	0.595962	1.4474	1.9126	1.19374	1.70077	0.319411	0.317618	1.48678	0.682417
plastocyanin	Synpcc7942_1088	0.322301	0.11764	-0.42963	-0.64665	-0.703449	0.978384	-0.226606	0.26271	1.02671	1.13017
PetA, apocytochrome f component of cytochrome b6/f complex	Synpcc7942_1231	0.0971202	1.23596	0.0826862	0.955583	-0.0566868	0.362681	-0.210013	1.45561	0.883131	1.35992
PetC, cytochrome b6-f complex iron-sulfur subunit	Synpcc7942_1232	0.304182	1.34793	0.100069	1.04138	-0.112103	0.4687	-0.32718	1.53507	0.918426	1.41397
PetG, cytochrome b6-f complex subunit 5	Synpcc7942_1479	1.09945	-0.287013	-0.838175	0.90951	0.933012	0.12011	-0.199143	-0.128462	-0.641445	0.540401
cytochrome c553	Synpcc7942_1630	-2.6082	-0.47952	0.189857	-1.24425	0.980976	-1.41982	-0.90381	-0.264031	0.451618	0.33555
PetB, cytochrome b6	Synpcc7942_2331	1.51905	0.483375	0.717506	1.83837	1.31838	1.63503	0.0746832	0.830172	0.743788	1.28597
PetD, cytochrome b6-f complex subunit 4	Synpcc7942_2332	1.1731	0.321857	0.7321	1.5869	1.38008	1.28799	-0.0035312	0.607919	0.729138	1.21885
PetM, cytochrome b6-f complex subunit PetM	Synpcc7942_2426	0.799922	0.0511704	0.537732	0.907089	0.173884	0.76972	0.991435	-0.220358	0.901547	0.418648
cytC, putative cytochrome C6-2	Synpcc7942_2542	0.107266	-0.0467458	0.630671	1.00478	0.00378539	0.660045	0.194539	0.351475	1.11102	0.617277
Photosystem I
PsaK, photosystem I reaction center subunit X	Synpcc7942_0407	-3.41848	-0.873574	-1.29002	-2.36866	-0.397341	-1.57368	0.375359	-0.984141	-0.233534	-0.321931
PsaC, photosystem I iron-sulfurcenter	Synpcc7942_0535	-2.03461	-0.126067	-0.861458	-1.55722	-0.10305	-1.93901	0.0526672	-0.0629399	0.552778	0.174736
PsaK, photosystem I reaction center	Synpcc7942_0920	-1.60648	0.357239	-0.999608	-0.797308	0.129745	-2.25629	-0.0382405	0.336956	0.511004	0.692297
PsaD, photosystem I reaction center subunit II	Synpcc7942_1002	-1.81213	-0.427149	-0.87011	-1.29053	-0.81883	-0.922167	-0.0605688	-0.767706	0.913049	-0.0122942
PsaJ, photosystem I reactionCenter subunit IX	Synpcc7942_1249	-2.77647	-0.0380786	-1.63704	-0.947459	-0.88876	-1.60081	0.031348	-0.504503	0.152512	-0.307655
photosystem I reaction center subunit III precursor	Synpcc7942_1250	-2.57921	-0.00431866	-1.56887	-1.7392	-0.788056	-1.59077	-0.356815	-0.52533	0.148921	-0.216934
PsaE, photosystem I subunit IV psaE	Synpcc7942_1322	-1.50962	-0.603002	-1.23503	-1.6838	-0.23837	-1.51684	0.256777	-0.627023	-0.0568573	0.229628
PsaM, photosystem I reaction center subunit XII	Synpcc7942_1912a	-2.80263	-2.10023	-0.845318	-0.783689	-3.76549	-1.32894	-0.0184047	-3.17789	-1.34329	-0.359368
P700, photosystem I core protein PsaB	Synpcc7942_2048	-2.68931	-0.746907	-0.59541	-1.5006	0.405102	-1.69738	0.3458	-0.925329	-0.219216	-0.496681
P700, photosystem I core protein PsaA	Synpcc7942_2049	-2.68093	-0.540737	-0.606896	-1.59187	0.344978	-1.67963	0.299479	-0.816767	-0.138555	-0.43738
PsaL, hypothetical protein	Synpcc7942_2342	-2.2097	0.470203	-1.25391	-1.97061	-0.205605	-1.88437	0.0227409	0.178526	0.130424	0.577139
PsaI, photosystem I PsaI protein	Synpcc7942_2343	-1.93372	0.0579167	-0.883501	-0.692552	-0.623821	-2.04518	-0.00670337	-0.166046	-0.194396	0.0848848
terminal oxidases
Cbb3-type cytochrome oxidase subunit 1-like	Synpcc7942_0202	0.322605	-0.964056	3.27405	0.543526	2.81713	-0.0212875	0.727019	-0.341377	0.183403	0.719623
bd, cytochrome d ubiquinol oxidase, subunit II	Synpcc7942_1766	3.93738	1.0125	4.17589	2.68852	2.53602	4.40632	1.53995	1.16697	3.809	2.58049
bd, cytochrome oxidase d subunit I	Synpcc7942_1767	3.9266	0.807923	3.94217	1.65081	2.43878	4.52254	1.1757	0.7333	3.55644	2.45169
CyoE, protoheme IX farnesyltransferase	Synpcc7942_2600	2.08543	0.121999	4.33218	0.653906	2.09866	3.55246	1.91962	-0.0189602	2.50379	1.1937
COXII5, putative cytochrome aa3 controlling protein	Synpcc7942_2601	1.95075	-0.0417622	4.78723	1.35207	2.38655	3.89789	2.10911	0.52883	2.66667	1.02025
CoxB, cytochrome c oxidase subunit II	Synpcc7942_2602	1.02515	-0.620931	3.563	0.63089	1.14611	2.20598	1.51032	-0.669961	1.21745	0.0272993
CoxA, Cytochrome-c oxidase	Synpcc7942_2603	0.688677	-0.715978	3.35229	1.02197	1.04434	2.33793	1.44138	-0.686546	1.35876	-0.0257808
CoxC, cytochrome c oxidase subunit III	Synpcc7942_2604	0.760689	-0.745959	3.43131	1.97088	1.14189	2.62609	1.86466	-0.731708	1.74877	0.064309
F1Fo ATP synthase
ATP synthase F0, A subunit	Synpcc7942_0331	-0.651919	1.15759	-0.143446	1.18055	-0.666602	-1.12689	-0.607381	1.27507	0.535283	1.13363
ATP synthase F0, C subunit	Synpcc7942_0332	-0.671412	1.19594	-0.00243038	1.1142	-0.669821	-1.18417	-0.762227	1.52836	0.777664	1.42251
ATP synthase subunit B'	Synpcc7942_0333	-0.956069	1.2966	0.127147	1.26034	-0.420529	-1.23894	-0.661305	1.45471	0.881197	1.06488
F0F1-type ATP synthase subunit b-like	Synpcc7942_0334	-0.76864	1.39821	0.377493	1.68096	-0.0702838	-0.859286	-0.583514	1.64472	1.27236	1.21096
ATP synthase F1, delta subunit	Synpcc7942_0335	-0.771752	1.5457	0.422294	1.62445	0.0375072	-0.621935	-0.488641	1.79559	1.49595	1.38619
ATP synthase F1, alpha subunit	Synpcc7942_0336	-0.831335	1.39162	0.298547	1.1718	-0.162753	-0.717307	-0.857364	1.55432	1.18201	1.28914
ATP synthase F1, gamma subunit	Synpcc7942_0337	-0.733405	1.91038	0.604202	1.59196	0.305853	-0.836358	-0.920129	2.02921	1.67577	1.55899
Inorganic diphosphatase	Synpcc7942_1383	-0.14022	1.18986	-1.42928	1.27406	-0.827993	0.621643	-0.225714	1.37376	0.0959961	0.97575
Polyphosphate kinase	Synpcc7942_1566	-0.666353	0.113985	0.0806462	1.80376	0.569791	-0.426098	-1.07006	0.0268045	1.14054	0.645932
ATP synthase F1, beta subunit	Synpcc7942_2315	-0.559981	1.22422	0.0550393	1.21562	-0.602281	-0.873244	-0.525089	1.44806	1.06918	1.07766
ATP synthase F1, epsilon subunit	Synpcc7942_2316	-0.349886	1.30179	0.258613	1.26341	-0.283089	-0.705334	-0.63496	1.60015	1.34631	1.25952
carboxysomes
CcmK3, carbon dioxide concentrating mechanism protein CcmK	Synpcc7942_0284	-0.56625	0.148407	-0.117933	1.0071	-1.94185	-1.00508	-0.375931	0.680632	0.321762	0.199212
CcmK4, carbon dioxide concentrating mechanism protein CcmK	Synpcc7942_0285	-0.56614	0.487321	0.216594	1.17772	-1.24638	-0.654545	-0.525757	1.03573	0.461006	0.487701
CcmP, hypothetical protein	Synpcc7942_0520	-0.294574	0.334291	0.0123032	0.931888	-0.453482	-0.0583584	-0.409164	0.49864	0.214222	0.000686272
Phosphoribulokinase	Synpcc7942_0977	-0.455314	-0.0449793	-0.230536	0.221013	-0.0300636	0.718453	-0.778979	0.0346663	0.512493	0.359018
CcmK, putative carboxysome assembly protein	Synpcc7942_1421	-1.06396	-0.556451	-1.83738	1.21492	0.534281	-0.8961	-0.60782	0.139037	0.17502	0.450164
CcmL, carbon dioxide concentrating mechanism protein CcmL	Synpcc7942_1422	-0.8793	0.148283	-2.26231	2.07618	1.29701	-0.624325	-0.88032	0.962091	1.06746	1.06839
CcmM, Carbonate dehydratase	Synpcc7942_1423	-0.474303	0.751028	-1.43077	2.18956	1.97337	-0.0055163	-0.954117	1.55667	1.75983	1.76243
CcmN, carbon dioxide concentrating mechanism protein	Synpcc7942_1424	-0.503253	0.65463	-1.23618	1.94499	1.57683	-0.113751	-0.91376	1.38157	1.50553	1.62012
CcmO, carbon dioxide concentrating mechanism protein CcmO	Synpcc7942_1425	0.0028845	-1.23729	-0.520429	0.384831	0.28168	-0.266126	-0.301996	-0.795813	-0.0434998	-0.320733
Ribulose-bisphosphate carboxylase	Synpcc7942_1426	-1.28391	-0.419648	-1.86129	0.490296	0.29315	-1.19977	-0.791203	0.0086278	0.0453883	0.361527
Ribulose-bisphosphate carboxylase	Synpcc7942_1427	-1.20666	-0.319708	-1.73939	1.01272	0.356916	-1.23761	-0.492478	-0.00624636	0.127687	0.408291
CcaA, Carbonate dehydratase	Synpcc7942_1447	-1.12089	0.209126	-0.0149656	0.667026	2.57549	-0.76678	-0.363311	0.298902	0.158333	0.221609
possible Rubisco chaperonin	Synpcc7942_1535	0.20766	-2.15738	0.708744	-0.201765	0.674335	0.970742	-0.261851	-2.24036	-0.160297	-0.586026
Inorganic carbon transport systems
CupB, CO2 hydration protein	Synpcc7942_0308	-1.1516	-1.03588	-0.204002	-0.564319	0.104635	-0.383505	-0.331407	-1.31234	-0.653448	-0.707305
NdhF4, NAD(P)H dehydrogenase, subunit NdhF3 family	Synpcc7942_0309	-0.971439	-0.894929	-0.00324539	-1.01291	-0.101558	-0.607058	-0.436426	-1.52307	-0.844441	-0.783313
Inorganic carbon transporter	Synpcc7942_0357	-0.462249	-0.469763	0.819505	0.138535	0.471834	-0.0361664	-0.459348	0.110845	0.454018	0.499811
NdhD4, proton-translocating NADH-quinone oxidoreductase	Synpcc7942_0609	-0.761744	0.380492	0.18694	0.0258413	-0.0940462	-0.47298	-0.483266	0.646304	0.180419	0.474795
BicA, hypothetical protein	Synpcc7942_1430	0.110773	-2.24508	-0.121904	0.513255	0.641958	-1.40024	0.0949215	-1.58124	-1.36994	-0.533539
sbtA, sodium-dependent bicarbonate transporter	Synpcc7942_1475	-0.8667	5.54667	1.62049	0.948097	8.04752	-0.878657	-0.665593	-0.824903	-1.13778	-0.456528
membrane protein	Synpcc7942_1488	-0.855483	1.48109	0.816848	0.499831	9.27761	-0.630336	-0.828002	-1.43383	-0.619029	-0.577648
nitrate transport permease	Synpcc7942_1489	0.156918	1.01505	1.55145	1.00045	7.95568	0.0246314	0.151235	0.0444762	0.0192931	0.0125922
nitrate transport ATP-binding subunits C and D	Synpcc7942_1490	-0.459898	0.298934	1.15208	-0.0317568	6.81863	-0.3083	-0.00137484	-0.285151	-0.12266	-0.190487
nitrate transport ATP-binding subunits C and D	Synpcc7942_1491	-0.732144	-0.776659	0.552196	-0.916321	5.3926	-1.27309	-0.348606	-0.903843	-0.802748	-0.478355
NdhF3, NAD(P)H dehydrogenase, subunit NdhF3 family	Synpcc7942_2091	0.0628484	3.85934	1.82051	2.46219	6.20358	0.0501989	-0.505122	1.24579	0.574647	0.887218
NdhD3, proton-translocating NADH-quinone oxidoreductase	Synpcc7942_2092	0.0173711	3.76778	1.90388	2.02363	5.86762	-0.145019	-0.392979	1.15972	0.588713	1.01345
CupA, CO2 hydration protein	Synpcc7942_2093	0.154739	3.18897	1.33324	1.7114	5.19408	-0.321875	-0.320405	0.450487	0.495417	0.44248

## Sheet: Synechocystis
Synechocystis sp. PCC 6803							LogR2
		low temperature		alkaline pH		low light		elevated salinity		low carbon
		1h	24h	1h	24h	1h	24h	1h	24h	1h	24h
NADH dehydrogenases (NDH-1 and NDH-2) / succinate dehydrogenase
NADH dehydrogenase beta subunit	ndhK2	0.326101	0.151361	-0.405266	-0.0866727	-0.431929	-1.00061	-2.20538	-0.635785	-0.278631	-1.29082
ndhF4, NADH dehydrogenase subunit L	sll0026	0.194887	0.458596	0.0927259	-0.703056	-1.26965	-0.973276	-1.50483	-0.668353	-0.123896	-1.34106
ndhD4, NADH dehydrogenase subunit M	sll0027	0.20511	0.00611725	0.196997	-0.551986	-1.27038	-0.825174	-2.05441	-0.613609	0.023226	-1.14802
ndhB, NAD(P)H-quinone oxidoreductase subunit 2	sll0223	-0.200666	-0.194538	-0.179823	-0.445886	-0.207264	-0.754034	-1.70552	-0.260278	-0.0955663	0.934976
ndhA, NADH dehydrogenase subunit H	sll0519	-0.133318	-0.0676388	-0.319759	-0.449886	-0.865263	-1.04829	-2.03518	-0.188056	-0.0273912	1.022
ndhI, NADH dehydrogenase subunit I	sll0520	0.2496	-0.00490616	0.0655651	-0.33704	-0.548125	-0.687003	-2.15996	-0.0170647	0.202919	1.00115
ndhG, NADH dehydrogenase subunit J	sll0521	-0.0955341	0.0992461	-0.106438	-0.415974	-0.980164	-1.08215	-2.10634	-0.407996	0.0139731	0.553428
ndhE, NADH dehydrogenase kappa subunit	sll0522	0.261862	0.152628	0.0468651	-0.318919	-1.03638	-0.994277	-3.03173	-0.120861	-0.0376315	0.471663
succinate dehydrogenase	sll0823	0.196894	-0.332618	0.648741	-0.302511	-1.15322	-1.10274	0.542322	-1.02744	0.143364	-0.97242
ndhN, hypothetical protein	sll1262	-0.935997	-0.340416	-0.14348	-0.85732	-1.07002	-1.08124	-2.12173	-0.847184	-0.04635	-0.236643
NDH-II, NADH dehydrogenase	sll1484	-0.551208	0.215168	-0.844136	-1.18942	-0.988929	-1.35351	0.516497	-0.262819	-0.630041	-1.07997
succinate dehydrogenase	sll1625	-0.54024	0.145045	-0.779722	-1.02078	-0.768555	-1.03302	-1.3824	-0.84359	-0.666247	-0.814554
ndhF3, NADH dehydrogenase subunit L	sll1732	1.40116	-0.530871	1.96129	-0.130009	-0.418368	-0.630682	3.5015	-0.586087	0.455467	4.60317
ndhD3, NADH dehydrogenase subunit M	sll1733	1.06789	-0.638262	1.55507	-0.283445	-0.290765	-0.759633	1.96538	-0.767361	-0.137461	3.78458
CupA, hypothetical protein	sll1734	1.2425	-0.313933	1.7543	-0.244543	-0.595016	-0.55582	2.10663	-0.0405949	0.181307	3.6555
CupS, secreted protein MPB70	sll1735	0.0392923	0.0368737	0.463823	-0.411629	-0.877855	-0.635801	0.38462	-0.957597	-0.134369	1.53154
ndhH, NADH dehydrogenase delta subunit	slr0261	-0.243707	0.0840849	0.0143167	-0.615699	-1.13809	-0.996802	-0.870608	-0.313421	-0.157078	0.344865
ndhD1, NAD(P)H-quinone oxidoreductase subunit 4	slr0331	-0.775199	-0.336909	-0.508101	-0.152003	0.10773	-0.407468	-3.05068	-0.331672	-0.211724	-0.447331
ndhF1, NADH dehydrogenase subunit L	slr0844	0.12161	0.750187	0.363506	0.0770256	-0.11012	-0.351047	-1.88857	0.522606	0.0980717	-0.556191
NDH-II, NADH dehydrogenase	slr0851	1.00265	3.93948	-0.252472	-0.127228	-0.511754	-0.0363638	1.78968	1.97041	0.0363834	-0.0381261
succinate dehydrogenase	slr1233	-0.675827	0.200056	-0.579942	-1.11573	-1.03724	-1.54851	-0.896575	-0.306786	-0.478507	-0.353791
ndhC, NADH dehydrogenase alpha subunit	slr1279	0.2285	0.93659	-0.0752968	-0.625741	-1.21087	-1.33667	-1.06397	0.0948644	0.0469159	1.27097
ndhK, NADH dehydrogenase beta subunit	slr1280	0.281319	0.817294	-0.0396739	-0.654948	-1.31359	-1.38936	-1.90668	0.209297	0.00242555	0.651065
ndhJ, NADH dehydrogenase subunit J	slr1281	0.0122748	0.456102	-0.226532	-0.718047	-1.17874	-1.3158	-1.72835	0.0898102	-0.0509358	0.664915
ndhD2, NAD(P)H-quinone oxidoreductase subunit 4	slr1291	2.89515	3.57693	0.755001	-0.877475	-1.05146	-0.581563	3.06795	1.68391	0.953862	1.18143
CupB, hypothetical protein	slr1302	-0.912852	0.271808	-0.685685	-0.62534	-0.915752	-0.567618	-0.637992	-0.44803	-0.578278	-1.07159
ndhM, hypothetical protein	slr1623	0.291489	0.800667	0.654611	-0.314381	-1.11929	-1.41678	-2.235	0.0914294	0.522931	-0.42939
NDH-II, NADH dehydrogenase	slr1743	0.411852	1.33741	-0.46979	-0.987264	-0.967299	-0.740655	-0.191919	0.100997	-0.539475	0.0363782
ndhD5, NADH dehydrogenase subunit N	slr2007	0.559313	-0.568777	1.91591	-0.515729	-0.450427	-0.362723	2.87467	-0.96311	-0.149606	0.965706
ndhD6, NADH dehydrogenase subunit N	slr2009	0.0576713	-0.213187	0.472319	0.169413	-0.177644	-0.139302	0.972218	0.278941	-0.0621077	0.30979
ndhO, hypothetical protein	ssl1690	-0.782263	0.15745	-0.511854	-0.497649	-0.0775001	-0.340432	-0.318673	-0.647625	-0.166411	0.0224244
ndhL, NADH dehydrogenase subunit; NdhL	ssr1386	-0.150612	0.330179	-0.542277	-0.612739	-0.469287	-0.699399	-0.489328	-0.278217	-0.392803	0.0626522
Photosystem II
iron-stress chlorophyll-binding protein	sll0247	0.568951	0.153665	1.34417	0.140955	0.939741	1.06554	5.46263	0.910853	0.526032	-0.111843
cytochrome c550	sll0258	-1.15378	-1.22864	-1.13734	-0.737938	-0.886467	-1.18995	-3.47831	-0.718795	-0.39495	-2.27345
photosystem II manganese-stabilizing polypeptide	sll0427	-0.569959	-0.162204	-0.170213	-0.230087	-0.545071	-0.873526	-2.56253	0.0206567	0.202049	-2.53794
photosystem II D2 protein	sll0849	0.249017	-0.783579	-0.25126	-0.212577	0.0066247	-0.0460278	-0.28808	0.0633773	0.051357	0.0647209
photosystem II CP43 protein	sll0851	0.0634768	-1.10548	-0.312251	-0.120162	0.109638	-0.120493	-1.6677	0.0993023	-0.0840146	-0.488381
photosystem II complex extrinsic protein precursor PsuB	sll1194	-0.50572	0.419434	0.107167	0.401425	0.211665	0.145324	-1.92545	0.30865	0.373354	-0.336797
photosystem II reaction center protein PsbZ	sll1281	-1.00913	-0.387675	-0.595161	-0.935546	-1.41024	-1.2632	-0.289618	-0.738045	-0.298296	-2.38162
photosystem II 13 kD protein	sll1398	-0.577654	-0.435792	-0.495327	-0.998641	-1.48099	-1.43451	-2.66411	-0.730943	-0.225299	-2.21795
hypothetical protein	sll1418	-0.544929	-0.0735585	-0.560123	-0.760695	-1.05762	-1.12424	-0.882756	-0.436339	-0.34764	-0.98879
photosystem II D1 protein	sll1867	0.408717	0.172954	-0.207388	-0.640057	-0.448046	-0.0638851	0.804336	0.142243	0.218229	1.37467
photosystem II CP47 protein	slr0906	-0.0534183	-0.924009	-0.31499	0.188512	0.323609	-0.118135	-2.57234	0.0218351	0.122534	-0.598487
photosystem II D2 protein	slr0927	0.440803	-0.41588	-0.38865	-0.383184	-0.149464	0.266989	0.837076	-0.0523259	-0.000785463	0.873911
photosystem II D1 protein	slr1181	0.350967	0.0718624	-0.247996	0.0354115	0.138761	0.102643	-0.0514137	0.660753	0.0596027	0.958525
photosystem II D1 protein	slr1311	0.407638	0.168572	-0.206628	-0.636835	-0.446845	-0.0646995	0.791361	0.138861	0.219039	1.37394
photosystem II 11 kD protein	slr1645	-0.549464	0.328192	-0.396087	-0.994696	-1.44193	-1.38695	-0.490876	-0.715496	-0.49528	-1.51764
photosystem II protein	slr1739	-0.721447	0.357626	-1.29758	-0.847458	0.201316	0.146448	2.00546	0.598401	-0.694262	0.24796
hypothetical protein	slr2034	-0.154136	-0.127601	0.0406602	-0.798591	-1.29748	-0.985164	-1.25668	-0.426707	-0.140283	-1.00204
photosystem II reaction center I protein PsbI	sml0001	-0.634356	0.411632	0.0617782	-0.0725543	-0.253905	-0.297308	-2.98062	-0.00278368	0.37493	-1.60224
photosystem II PsbX protein	sml0002	-1.95878	-1.1762	-0.894665	-0.866134	-0.423587	-0.522792	-2.13124	-0.784385	-0.789502	-1.17271
photosystem II reaction center protein PsbM	sml0003	0.191817	0.105138	0.407943	-0.186178	1.04075	0.563695	0.59587	0.653651	0.194119	0.366245
photosystem II reaction center protein PsbK precursor	sml0005	-0.856383	-0.175662	-0.573676	-0.309051	-0.853494	-0.753945	-1.27662	-0.66855	-0.0151273	-1.31305
ycf32 gene product	sml0007	-1.90553	-0.703715	-0.639625	-0.726773	-0.796645	-1.388	-3.32171	-1.76142	-0.585902	-0.87677
photosystem II PsbT protein	smr0001	0.449628	-0.894843	-1.02502	-0.212162	0.295598	-0.403857	-2.16947	-1.17129	-1.35843	0.292226
cytochrome b559 subunit beta	smr0006	-0.11307	0.00805192	0.214052	-0.199628	-0.608187	-0.784738	-2.46571	-0.0889037	0.472719	-1.47721
photosystem II reaction center L	smr0007	-0.717367	-0.20658	-0.189571	-0.595158	-1.03237	-1.01747	-2.38957	-0.429603	-0.046813	-1.5779
photosystem II reaction center protein PsbJ	smr0008	-0.565511	-0.354286	-0.0399431	-0.66319	-0.964793	-1.01787	-2.31032	-0.483892	0.213094	-1.52386
photosystem II PsbN protein	smr0009	1.29392	1.05934	0.104232	-0.212194	-0.214122	0.380323	0.384869	0.150613	0.465938	-0.200837
photosystem II reaction center protein PsbH	ssl2598	-0.994978	-0.0486168	-0.554227	-0.469724	-0.809096	-0.990971	-2.12701	-0.514168	-0.111827	-1.75113
cytochrome b559 subunit alpha	ssr3451	-0.186689	0.0441011	0.141952	-0.426373	-0.723688	-0.914441	-2.27675	-0.255099	0.411984	-1.60109
Antenna
allophycocyanin-B	sll0928	-0.784338	-0.392165	-0.134951	-0.15171	0.0964014	0.0130754	-1.45181	-0.410416	-0.0783703	-1.23922
phycocyanin alpha phycocyanobilin lyase; CpcF	sll1051	0.0751352	0.268308	0.105428	-1.08202	-1.2597	-1.40239	0.273083	-0.599052	-0.182859	-1.34761
phycobilisome rod-core linker polypeptide; CpcG	sll1471	0.427492	0.61229	-0.265176	0.495597	-1.09709	-0.807932	-7.30342	-0.822425	0.31561	-2.55069
phycocyanin b subunit	sll1577	-0.432303	-0.956431	-0.266715	-0.330324	-1.43686	-0.756462	-2.51308	-0.240962	0.0177923	-2.82045
phycocyanin a subunit	sll1578	-0.496043	-1.03635	-0.280313	-0.30813	-1.5028	-0.73696	-2.60244	-0.22254	0.0307811	-2.78791
phycocyanin associated linker protein	sll1579	-0.344043	-1.71652	-0.187087	0.0191271	-0.86667	-0.0860736	-1.42234	-0.00737859	0.164613	-2.04864
phycocyanin associated linker protein	sll1580	-0.131793	-1.45698	-0.0991669	0.158686	-0.534695	0.163019	-1.34145	0.0733828	0.250317	-1.7729
hypothetical protein	sll1663	-0.663845	0.327116	-0.588699	-0.8647	-1.54882	-1.1419	-1.63807	-0.867515	-0.624486	-1.06492
phycobilisome LCM core-membrane linker polypeptide	slr0335	-0.605733	-0.933087	0.0774839	0.0995078	0.0177519	-0.0943647	-2.77247	0.306602	0.175676	-1.68262
phycobilisome core component	slr1459	-1.84848	-0.864949	-0.865241	-0.839292	-1.18497	-1.41248	-3.79169	-0.790653	-0.400917	-2.18404
phycocyanin alpha phycocyanobilin lyase; CpcE	slr1878	-0.44737	0.0532744	-0.587517	-1.02737	-1.87578	-1.61259	-0.141329	-0.881683	-0.868977	-1.23994
allophycocyanin b chain	slr1986	-0.797742	-0.811595	-0.308719	-0.385068	-1.09302	-1.37286	-4.36341	-0.190345	0.0560218	-3.2606
phycobilisome rod-core linker polypeptide; CpcG	slr2051	-1.11925	-1.17957	-0.722424	-0.176237	-0.277093	-0.330582	-4.30263	-0.561262	-0.0114402	-1.73919
allophycocyanin a chain	slr2067	-0.856698	-0.753626	-0.415681	-0.473051	-1.16667	-1.48574	-4.3058	-0.267626	-0.00782793	-3.26325
phycobilisome degradation protein; NblA	ssl0452	0.191765	2.0056	-0.204047	0.3522	1.11526	0.894253	3.83927	1.26418	-0.206488	2.12605
phycobilisome degradation protein; NblA	ssl0453	-1.46626	0.295746	-0.48144	0.000312664	0.386909	-0.675149	1.00834	-0.566675	-0.318304	0.0564437
phycocyanin associated linker protein	ssl3093	0.317113	-0.843833	0.515035	0.337199	-0.65046	-0.142484	-1.70349	-0.0254398	0.609977	-1.53867
phycobilisome LC linker polypeptide	ssr3383	-0.80285	-1.63541	-0.702148	-0.648595	-0.52296	-1.08587	-4.33201	-0.488127	-0.061946	-2.89528
Cytochrome b6f complex / plastocyanin / cytochrome c553
PetE, plastocyanin precursor	sll0199	-3.29267	-0.393526	-2.76202	-0.284908	-2.22559	-2.4134	0.637434	-0.570369	-1.74873	-2.0733
PetC3, cytochrome b6/f complex iron-sulfur subunit	sll1182	-0.326097	1.01768	-0.258379	-0.592259	-0.288486	-0.194354	0.565947	-0.00667066	-0.0660154	0.213474
cytochrome; CytM	sll1245	0.931026	0.126054	0.777779	-0.609785	-0.511803	-0.45273	0.996703	-0.671551	0.0406677	0.35139
PetC1, plastoquinol--plastocyanin reductase	sll1316	-0.696866	-0.5671	-0.694829	-1.04982	-1.66834	-1.66268	-0.378233	-0.247302	-0.38822	-2.19315
PetA, apocytochrome f precursor	sll1317	-0.479312	-0.659265	-0.385781	-0.877589	-1.70004	-1.74642	-0.434307	-0.216228	-0.198545	-2.03917
PetJ, cytochrome c553	sll1796	3.513	1.98979	4.04079	-0.663641	1.72086	1.02439	-0.574101	2.21337	3.25339	0.327218
PetL, cytochrome b6f complex subunit PetL	sll1994a	1.79752	0.842163	0.97504	-0.0865534	0.710609	0.42612	-1.16972	0.343312	0.641642	-0.370673
PetB, cytochrome b6	slr0342	0.0830879	-0.129472	-0.112897	-0.0435952	5.56469e-05	-0.283314	-1.51793	0.509643	0.18498	-0.161227
PetD, cytochrome b6-f complex subunit 4	slr0343	-0.105462	-0.392469	-0.188832	0.00276053	0.16708	-0.0149838	-1.97449	0.300845	0.0951634	-0.0630367
PetC2, cytochrome b6/f-complex iron-sulfur protein	slr1185	0.965341	1.48281	-0.53031	-1.40318	-0.308266	-1.01096	-0.0592868	0.161808	-0.326087	-0.496285
PetN, hypothetical protein	sml0004	0.212583	0.742625	-0.0864039	-0.256546	0.176296	-0.573852	0.567296	-0.393689	-0.621527	0.366255
PetM, cytochrome b6-f complex subunit; PetM	smr0003	-0.495288	0.337313	0.0744679	-0.420101	-0.319172	-0.573881	-1.7547	-0.616103	0.432401	-1.88862
PetG, cytochrome b6-f complex subunit V	smr0010	-0.48632	-0.336872	-0.118179	-0.106844	-0.00930648	0.0890965	-0.545224	-0.188593	0.252945	-0.114428
Photosystem I
photosystem I assembly protein Ycf4	sll0226	-0.389893	0.136195	-0.140406	-0.677711	-0.79257	-0.880689	-0.0198316	-0.67938	-0.403736	-1.19825
photosystem I subunit X	sll0629	-0.695826	-0.299244	0.0248904	0.167235	-0.848384	-1.14091	-2.08482	-0.290373	0.00537921	-2.06938
BtpA	sll0634	-0.542263	0.120096	-0.404051	-0.749365	-1.19333	-1.05255	-2.04042	-0.699876	-0.451596	-1.18189
photosystem I subunit III	sll0819	-1.18612	-0.874276	-0.647013	0.290469	0.221885	-0.221079	-4.93041	-0.273725	-0.156067	-1.5707
ycf37 gene product	slr0171	0.682552	0.762633	0.834468	-0.101611	-0.287278	-0.140351	-0.318388	-0.0866985	0.393289	-0.468176
photosystem I subunit II	slr0737	-2.79287	-1.46034	-1.91266	-0.546281	-0.881134	-1.18784	-5.60711	-0.609996	-0.960099	-2.83344
photosystem I assembly protein Ycf3	slr0823	-0.56853	-0.377394	-0.130124	-0.631189	-0.992101	-0.726415	-1.77167	-0.671279	-0.208897	-0.414857
photosystem I reaction center protein subunit XI	slr1655	-1.42372	-0.959493	-0.867184	-0.452218	-0.508049	-0.872685	-3.91891	-0.637979	-0.25418	-2.57103
P700 apoprotein subunit Ia	slr1834	-0.577349	-1.68078	-0.51124	0.120626	0.623675	0.236766	-2.65766	-0.257192	-0.183598	-0.628051
P700 apoprotein subunit Ib	slr1835	-0.556653	-2.07528	-0.628292	0.0685917	0.686614	0.324599	-2.5416	-0.145928	-0.21968	-0.91402
photosystem I reaction center subunit IX	sml0008	-0.654828	-0.76361	-0.0836619	0.607597	0.862401	0.399408	-4.49594	-0.0890443	0.144013	-1.28195
photosystem I subunit VIII	smr0004	-0.780271	-0.913632	-0.239841	-0.0347209	0.413474	-0.164139	-4.07253	-0.263702	0.373252	-2.0693
photosystem I PsaM subunit	smr0005	0.140111	1.39097	0.312991	0.253523	-0.583817	-0.449687	-0.726577	0.403592	0.154467	-1.26153
photosystem I subunit VII	ssl0563	-1.45475	-0.559012	-0.938535	0.00941802	-0.33106	-0.64813	-3.49356	-0.521579	-0.368429	-2.08341
photosystem I subunit X	ssr0390	-2.85119	-1.8536	-1.11968	-0.378593	-1.19442	-1.62786	-5.05313	-1.3682	-0.82734	-2.74011
photosystem I reaction center subunit IV	ssr2831	-2.17936	-0.861629	-1.19404	-0.24806	0.0621092	-0.429104	-4.75194	-1.28589	-0.47278	-1.83101
terminal oxidases
bd, cytochrome oxidase d subunit I	slr1379	0.607459	1.0714	0.106597	0.310322	0.081526	0.114317	-1.89538	1.67303	0.516673	0.0907314
bd, cytochrome oxidase d subunit II	slr1380	0.712613	0.929729	-0.0631831	0.241117	0.011934	0.253082	-1.47603	1.59898	0.311725	0.161685
cytochrome c oxidase subunit I	slr1136	0.461239	1.17579	-0.408653	-0.730186	-0.446223	-1.10596	-1.79951	0.850481	0.100036	-0.465009
cytochrome c oxidase subunit II	slr1137	0.503068	0.504808	-0.482997	-0.604254	-0.222502	-0.792645	-2.10767	0.950385	0.0537667	-0.363363
cytochrome c oxidase subunit III	slr1138	0.893012	0.915771	-0.198211	-0.499798	-0.305457	-0.916334	-2.1026	0.919047	0.341072	-0.52467
cytochrome c oxidase subunit II	slr2082	-0.0241135	0.384886	-0.379779	-0.721843	-0.624601	-0.97013	-2.87277	-0.0452701	0.00306586	-0.547007
cytochrome c oxidase subunit I	slr2083	-0.219977	0.0110184	-0.397698	-0.888326	-0.97663	-1.58148	-3.03908	-0.324504	-0.162372	-0.878125
cytochrome c oxidase subunit III	sll0813	-0.295405	0.30029	-0.383956	-0.546934	-0.438335	-0.578167	-0.999789	-0.235698	-0.162509	-0.318298
protoheme IX farnesyltransferase	sll1899	0.26163	0.698007	-0.833796	-1.15502	-0.961583	-1.3923	-2.31231	0.03149	-0.155133	-0.614246
F1Fo ATP synthase
polyphosphate kinase	sll0290	0.253343	0.727803	-1.56786	-0.78687	-1.62706	-0.976975	-1.17836	0.571608	0.116415	-1.44403
ATP synthase subunit A	sll1322	0.469035	0.524533	0.34288	-0.396718	-0.803973	-0.994932	-3.2922	-0.177574	0.137582	-2.12464
ATP synthase subunit B	sll1323	0.518995	-0.202061	0.764349	-0.215023	-1.39667	-1.57054	-3.4861	0.12697	0.160628	-2.37744
ATP synthase subunit B	sll1324	0.577934	-0.486319	0.954524	-0.140925	-1.39977	-1.65219	-3.60902	0.305477	0.166778	-2.41718
ATP synthase subunit D	sll1325	0.849749	-0.391088	1.22547	0.129563	-1.13828	-1.39488	-2.50244	0.519975	0.461934	-2.16259
ATP synthase subunit A	sll1326	0.754601	-0.272192	1.09395	0.0833946	-1.07245	-1.288	-2.33837	0.540886	0.48587	-2.31306
ATP synthase subunit C	sll1327	0.4911	-0.163914	0.85318	-0.057692	-1.21713	-1.4562	-3.1169	0.289936	0.286887	-2.21591
ATP synthase subunit B	slr1329	0.317615	0.145832	0.703623	-0.228087	-1.79075	-1.63983	-2.16108	0.113452	0.216232	-2.28312
ATP synthase subunit epsilon	slr1330	0.523823	0.211293	0.787037	-0.145964	-1.90817	-2.02151	-2.01148	0.231013	0.224459	-2.58623
inorganic pyrophosphatase	slr1622	-0.133817	1.34265	0.545735	-0.843042	-2.16793	-1.88767	-2.64605	-0.334885	0.266651	-2.09452
ATP synthase subunit C	ssl2615	0.147111	0.369062	0.4493	-0.250817	-1.11065	-1.41759	-4.38132	-0.056242	0.159971	-2.51774
carboxysomes
CcmA, 3-deoxy-7-phosphoheptulonate synthase	sll0934	-0.246155	-0.458325	0.175728	-0.217782	-0.422945	-0.634296	0.0250997	-0.145044	-0.437092	-0.0364267
CcmK, carbon dioxide concentrating mechanism protein; CcmK	sll1028	0.450701	-0.473144	-0.0598031	-1.41574	-2.33997	-2.50255	-2.30811	-0.83009	-0.133804	-1.75154
CcmK, carbon dioxide concentrating mechanism protein; CcmK	sll1029	0.276148	-0.201937	-0.19875	-1.21808	-2.0921	-2.17186	-1.55389	-0.891394	-0.19665	-1.45423
CcmL, carbon dioxide concentrating mechanism protein; CcmL	sll1030	0.564873	-0.343664	0.0902839	-1.21569	-2.14111	-2.35848	-2.11993	-0.666191	0.00724945	-1.41871
CcmM, carbon dioxide concentrating mechanism protein; CcmM	sll1031	0.577237	-0.424712	0.258814	-0.956918	-2.19693	-2.31851	-1.66705	-0.440081	0.0204309	-1.3724
CcmN, hypothetical protein	sll1032	0.531773	-0.510568	-0.0545175	-1.20369	-2.24063	-2.44075	-2.08358	-0.632093	-0.24711	-1.51742
glyceraldehyde-3-phosphate dehydrogenase	sll1342	-0.381177	0.0219866	0.121775	-0.604307	-1.51997	-1.4195	-1.84643	-0.631705	-0.104078	-1.98507
phosphoribulokinase	sll1525	-0.0180296	0.0767995	0.659518	-0.355755	-0.893493	-1.11954	0.0165209	-0.221066	0.231585	-1.19519
Rubisco, methionine sulfoxide reductase A	slr0009	1.07235	0.0848846	0.603168	-0.190806	-1.2276	-1.53764	-1.9276	-0.180058	0.364052	-0.102804
Rubisco, ribulose bisphosphate carboxylase small subunit	slr0012	1.0451	0.0284422	0.724914	0.012028	-0.755925	-1.36494	-2.27745	-0.209757	0.517218	-0.0220216
carbonic anhydrase	slr0051	-0.48631	0.607645	-0.671813	-0.827062	-0.861866	-0.693023	-1.05559	0.00586086	-0.338105	-0.372227
CcmP, hypothetical protein	slr0169	0.150003	0.843238	-0.276865	-0.654821	-1.02263	-0.849361	0.64086	-0.0493997	-0.588105	-1.26225
CcmO, carbon dioxide concentrating mechanism protein; CcmK	slr0436	-0.00986832	0.440381	-0.342151	-0.825065	-0.471417	-0.0986458	1.97483	-0.128507	-0.515536	0.233474
triosephosphate isomerase	slr0783	0.412909	0.433609	1.07723	-0.422892	-1.4527	-1.2886	-1.41733	-0.391972	0.0998452	-2.01917
CcaA, carbonic anhydrase	slr1347	-0.146214	-0.204766	-0.228086	-0.671616	-1.16765	-0.977979	-0.0803094	-1.09525	-0.336689	-0.753239
CcmK3, carbon dioxide concentrating mechanism protein; CcmK	slr1838	-0.725999	0.0971322	-0.525146	-0.93147	-1.2439	-1.26882	-0.668382	-1.10819	-0.43368	-1.47716
CcmK4, carbon dioxide concentrating mechanism protein; CcmK	slr1839	0.0580606	0.474539	-0.0244433	-1.05903	-1.38164	-1.34446	-1.65711	-1.21922	-0.172422	-2.10063
Inorganic carbon transport systems
ndhF4, NADH dehydrogenase subunit L	sll0026	0.194887	0.458596	0.0927259	-0.703056	-1.26965	-0.973276	-1.50483	-0.668353	-0.123896	-1.34106
ndhD4, NADH dehydrogenase subunit M	sll0027	0.20511	0.00611725	0.196997	-0.551986	-1.27038	-0.825174	-2.05441	-0.613609	0.023226	-1.14802
ndhF3, NADH dehydrogenase subunit L	sll1732	1.40116	-0.530871	1.96129	-0.130009	-0.418368	-0.630682	3.5015	-0.586087	0.455467	4.60317
ndhD3, NADH dehydrogenase subunit M	sll1733	1.06789	-0.638262	1.55507	-0.283445	-0.290765	-0.759633	1.96538	-0.767361	-0.137461	3.78458
CupA, hypothetical protein	sll1734	1.2425	-0.313933	1.7543	-0.244543	-0.595016	-0.55582	2.10663	-0.0405949	0.181307	3.6555
CupS, secreted protein MPB70	sll1735	0.0392923	0.0368737	0.463823	-0.411629	-0.877855	-0.635801	0.38462	-0.957597	-0.134369	1.53154
cmpA, bicarbonate transporter	slr0040	1.36664	-0.0924947	-0.970871	-1.56403	-0.30501	-0.573807	0.714927	-1.03512	-0.434343	6.59133
cmpB, hypothetical protein	slr0041	1.87775	-0.801171	0.0453167	-1.67256	-0.096655	-1.57438	-1.90742	-2.30223	-0.457927	6.20216
cmpC, hypothetical protein	slr0042	0.680828	0.33116	-0.310999	-0.515722	0.32781	0.0689975	0.817615	-0.00408804	-0.198836	4.35418
cmpD, nitrate transport protein; NrtC	slr0043	0.132128	-0.134797	-0.412653	-0.373142	-0.585543	-0.797567	-0.693755	-0.140865	-0.409051	2.74345
nitrate transport protein; NrtD	slr0044	0.259265	-0.0787393	-0.440096	-0.581948	-1.04241	-0.689327	-1.32577	-0.709521	-0.346204	2.84498
CupB, hypothetical protein	slr1302	-0.912852	0.271808	-0.685685	-0.62534	-0.915752	-0.567618	-0.637992	-0.44803	-0.578278	-1.07159
sbtA, hypothetical protein	slr1512	1.92973	0.502756	2.05525	0.0595453	-0.106904	-0.465524	-0.414395	-0.967183	0.863896	4.01714
bicA, hypothetical protein	slr1515	-0.57211	0.107055	-0.429958	-0.633957	-0.75664	-0.407341	0.0753998	0.0889153	-0.465398	-0.183696

## Sheet: Summary
	Low Temp						High pH						Low Light
	1 hr 6803	24 hr 6803	1 hr 7942	24 hr 7942			1 hr 6803	24 hr 6803	1 hr 7942	24 hr 7942			1 hr 6803	24 hr 6803	1 hr 7942	24 hr 7942
NADH/sdh	+1	+		+		NADH/sdh	+1	-	+	+		NADH/sdh	-	-	+	+
Cytochrome				+		Cytochrome				+		Cytochrome		-	+	+
Term Oxid			+			Term Oxid			+	+		Term Oxid		-	+	+
ATP Synth				+		ATP Synth				+		ATP Synth	-	-		-
Total Respiration		+	+	+		Total Respiration		-	+	+		Total Respiration	-	-	+	+
PS-I	-	-	-			PS-I	-		-	-		PS-I		-		-
PS-II	-					PS-II			+	+		PS-II	-	-	+
Antenna	-	-	-			Antenna			-	-		Antenna	-	-	-	-
Cytochrome				+		Cytochrome				+		Cytochrome		-	+	+
ATP Synth				+		ATP Synth				+		ATP Synth	-	-		-
Total Photosynthesis	-	-	-			Total Photosynthesis	-		-	-		Total Photosynthesis	-	-	-	-
	-P	+R/-P	+R/-P	+R			-P	-R	+R/-P	+R/-P			-R/-P	-R/-P	+R/-P	+R/-P
Carboxysome			-			Carboxysome		-	-	+		Carboxysome	-	-	+	-
Inorg C trans	+			+		Inorg C trans	+		+	+		Inorg C trans	-		+
	High Salinity						Low Carbon
	1 hr 6803	24 hr 6803	1 hr 7942	24 hr 7942			1 hr 6803	24 hr 6803	1 hr 7942	24 hr 7942
NADH/sdh	-					NADH/sdh		+1	+
Cytochrome	-			+		Cytochrome		-	+	+
Term Oxid	-		+			Term Oxid			+	+
ATP Synth	-		-	+		ATP Synth		-	+	+
Total Respiration	-			+		Total Respiration			+	+
PS-I						PS-I		-
PS-II	-					PS-II		-		+
Antenna						Antenna		-
Cytochrome	-			+		Cytochrome		-	+	+
ATP Synth	-		-	+		ATP Synth		-	+	+
Total Photosynthesis	-			+		Total Photosynthesis		-		+
	-R/-P			+R/+P				-P	+R	+R/+P
Carboxysome	-	-		+		Carboxysome		-	+	+
Inorg C trans				-		Inorg C trans		+
Note: + or - for non-totals means that the net # genes up or down regulated was at least 3. For totals, it is net effect of components signs.
Note: cytochromes and ATP synthase are listed twice, because they are used in both electron transport chains.
red = upregulation of respiration and downregulation of photosynthesis (Fig 3B)
blue = downregulation of both photosynthesis and respiration
brown = downregulation of photosynthesis only
green = upregulation of respiration only
black = not classified conditions
1 includes ndhD3, ndhF3 and is ignored (see text)

## Sheet: Synechococcus_edgeR
Reference compared to
	Temp_1_h			Temp_24_h			pH_1_h			pH_24_h			light_1_h			light_24_h			NaCl_1_h			NaCl_24_h			CO2_1_h			CO2_24_h
locus_tag	p-value	FDR		p-value	FDR		p-value	FDR		p-value	FDR		p-value	FDR		p-value	FDR		p-value	FDR		p-value	FDR		p-value	FDR		p-value	FDR
Synpcc7942_0327	0.0407629	0.246212		0.51468	0.856925		0.000440746	0.0159433		0.0191751	0.188416		0.85528	1		0.0108394	0.0896234		0.989201	1		0.821607	0.957538		0.147928	0.996245		0.559016	1
Synpcc7942_0326	0.0423919	0.25212		0.508396	0.852986		0.000474542	0.0167075		0.0685395	0.40411		0.832369	1		0.015718	0.110411		0.893475	1		0.76423	0.939509		0.202856	1		0.46543	1
Synpcc7942_2158	0.0338934	0.214263		0.00037201	0.0108523		0.0235718	0.278045		0.0100647	0.128326		0.205535	0.978871		0.27959	0.582819		0.68797	1		0.630813	0.886634		0.702926	1		0.940631	1
Synpcc7942_0331	0.52118	0.883008		0.0363499	0.279369		0.342348	0.967293		0.194284	0.649921		0.203951	0.977596		0.0920986	0.32908		0.504922	1		0.0419624	0.266697		0.734803	1		0.118815	1
Synpcc7942_0332	0.502424	0.878121		0.0317191	0.259199		0.462206	0.998946		0.230969	0.695214		0.202581	0.974474		0.0771481	0.2951		0.367527	1		0.0164839	0.153097		0.478954	1		0.0472236	0.842879
Synpcc7942_0336	0.36097	0.812534		0.0151478	0.153917		0.782142	0.99973		0.198966	0.655644		0.611977	1		0.283613	0.587435		0.295964	1		0.0148827	0.145186		0.187279	1		0.0735802	0.974264
Synpcc7942_2315	0.616082	0.917699		0.0215097	0.198489		0.516822	0.99973		0.176855	0.625283		0.240492	1		0.191175	0.484096		0.588225	1		0.022385	0.183964		0.250316	1		0.139804	1
Synpcc7942_0335	0.411817	0.83716		0.00818894	0.105292		0.931025	1		0.050968	0.350371		0.841305	1		0.354907	0.660609		0.628677	1		0.00556624	0.0736373		0.0746801	0.809831		0.0537158	0.869704
Synpcc7942_2316	0.857477	0.980949		0.27392	0.696445		0.736271	0.99973		0.155646	0.595363		0.490861	1		0.292809	0.596118		0.479755	1		0.0124687	0.12956		0.118234	0.932516		0.0811294	0.992532
Synpcc7942_0337	0.445186	0.844946		0.00163941	0.0344727		0.849288	0.99973		0.0567501	0.362133		0.835403	1		0.211841	0.508868		0.255479	1		0.001967	0.0349881		0.0407529	0.601603		0.0291995	0.700482
Synpcc7942_0333	0.271096	0.73629		0.0219029	0.200752		0.590893	0.99973		0.156809	0.595488		0.369294	1		0.0649091	0.264712		0.454902	1		0.0219146	0.182797		0.387254	1		0.145308	1
Synpcc7942_1766	5.66107e-08	6.67514e-06		0.123732	0.489336		8.91851e-07	0.000127347		0.00112146	0.0320148		0.00114696	0.0404118		1.07658e-08	1.53668e-06		0.0190284	1		0.0875979	0.390645		2.79012e-06	0.0034221		0.000649185	0.117416
Synpcc7942_1767	2.73567e-08	3.53292e-06		0.663135	0.92403		1.79709e-06	0.000221614		0.0518895	0.352693		0.00107905	0.0395604		2.50304e-09	4.24266e-07		0.047517	1		0.228736	0.60595		6.51921e-06	0.0034221		0.000735997	0.121399
Synpcc7942_1430	0.602974	0.917272		0.00326015	0.0556276		0.362111	0.972679		0.777428	0.972822		0.473265	1		0.038628	0.198032		0.687205	1		0.0255792	0.202838		0.0127362	0.331931		0.334321	1
Synpcc7942_0202	0.403539	0.834144		0.276803	0.696445		6.81905e-05	0.00349058		0.747455	0.967358		0.000151228	0.00837311		0.995105	1		0.178828	1		0.694532	0.918816		0.849615	1		0.355697	1
Synpcc7942_1447	0.181816	0.603531		0.501196	0.851212		0.456393	0.998946		0.606876	0.91881		0.000489114	0.0217747		0.257772	0.557035		0.774066	1		0.570136	0.868189		0.816401	1		0.860725	1
Synpcc7942_1421	0.206215	0.648719		0.623778	0.901459		0.000727379	0.0232162		0.177302	0.625283		0.577274	1		0.180004	0.468801		0.504714	1		0.74102	0.930222		0.832063	1		0.596829	1
Synpcc7942_0284	0.612085	0.917369		0.559698	0.875683		0.364995	0.97368		0.302021	0.759879		0.00209901	0.0677929		0.134867	0.406398		0.756236	1		0.25073	0.6329		0.991547	1		0.885653	1
Synpcc7942_0285	0.611446	0.917369		0.272506	0.695493		0.689246	0.99973		0.197106	0.652689		0.0346319	0.434983		0.330586	0.636743		0.589779	1		0.0931252	0.408284		0.823056	1		0.559104	1
Synpcc7942_1422	0.325131	0.789395		0.558553	0.875683		8.84316e-05	0.00428419		0.00930341	0.123077		0.0886631	0.702657		0.352556	0.658834		0.281395	1		0.11597	0.44871		0.252072	1		0.144045	1
Synpcc7942_1423	0.711695	0.946186		0.135212	0.508509		0.00477542	0.0932067		0.0057797	0.0922031		0.0074232	0.162943		0.991775	1		0.234617	1		0.014807	0.14497		0.0301567	0.559964		0.0134283	0.560478
Synpcc7942_1424	0.684933	0.938208		0.181493	0.592003		0.012034	0.174111		0.0166649	0.170944		0.035974	0.437656		0.883204	0.973531		0.26928	1		0.0299861	0.225896		0.0741597	0.807417		0.0242888	0.650965
Synpcc7942_1425	0.720931	0.947649		0.130356	0.503756		0.131002	0.722786		0.929843	1		0.864832	1		0.700177	0.887912		0.842314	1		0.276004	0.650956		0.586712	1		0.518239	1
Synpcc7942_0520	0.929006	0.991525		0.391772	0.786655		0.486818	0.99973		0.366916	0.814074		0.358628	1		0.948674	0.991829		0.727043	1		0.388838	0.754354		0.887182	1		0.879799	1
Synpcc7942_2603	0.165827	0.575189		0.455834	0.823353		4.33289e-05	0.00244899		0.292869	0.75214		0.188093	0.946745		0.000648884	0.0132314		0.0166985	1		0.35965	0.730291		0.116069	0.930248		0.845613	1
Synpcc7942_2602	0.06065	0.318148		0.470155	0.831404		1.39549e-05	0.00102324		0.650522	0.9365		0.142654	0.859839		0.00123663	0.0200823		0.0129727	1		0.376731	0.74231		0.174832	1		0.910257	1
Synpcc7942_2604	0.143443	0.536032		7.71886e-13	5.83359e-10		3.21823e-05	0.00207066		0.0164564	0.169695		0.151479	0.879608		0.000177365	0.00495891		0.00314041	0.492972		0.336953	0.705105		0.0345187	0.577192		0.959594	1
Synpcc7942_2601	0.00161283	0.0228068		0.560654	0.875683		1.04964e-08	3.36796e-06		0.131971	0.564521		0.00137016	0.0475046		1.2458e-07	1.1262e-05		0.00102423	0.492972		0.373121	0.741018		0.00071241	0.0623014		0.174157	1
Synpcc7942_0656	0.189711	0.620624		0.29717	0.709567		0.681328	0.99973		0.990094	1		0.27963	1		0.317748	0.621292		0.565368	1		0.279758	0.655301		0.719788	1		0.125593	1
Synpcc7942_0697	0.646041	0.928984		0.261431	0.685124		0.43624	0.99784		0.576616	0.909705		0.688899	1		0.932159	0.984695		0.599848	1		0.221254	0.596462		0.638637	1		0.111234	0.992532
Synpcc7942_2093	0.578222	0.906167		0.902242	0.992701		0.207732	0.855201		0.0434432	0.323376		1.11411e-10	2.90453e-08		0.652871	0.862019		0.833824	1		0.440585	0.788171		0.796375	1		0.619877	1
Synpcc7942_0308	0.16508	0.57518		0.225591	0.652482		0.2999	0.924577		0.179496	0.629233		0.922521	1		0.573491	0.819015		0.807731	1		0.0642696	0.332632		0.144243	0.988379		0.21942	1
Synpcc7942_2600	0.0010282	0.0159342		0.781784	0.955865		2.11173e-07	4.09224e-05		0.655916	0.939286		0.00577827	0.135142		1.26796e-06	9.04925e-05		0.00281531	0.492972		0.948655	0.994759		0.00179341	0.110498		0.113334	0.992532
Synpcc7942_0239	0.939413	0.996415		0.0372262	0.281322		0.644081	0.99973		0.246144	0.704746		0.334539	1		0.734176	0.909587		0.783891	1		0.0775673	0.370016		0.0673743	0.774436		0.251422	1
Synpcc7942_2542	0.637446	0.923991		0.618209	0.901412		0.845517	0.99973		0.340934	0.795025		0.848305	1		0.343084	0.648846		0.605456	1		0.539515	0.854666		0.252634	1		0.469075	1
Synpcc7942_1177	0.607515	0.917272		0.352913	0.759517		0.752771	0.99973		0.801512	0.975328		0.39107	1		0.902377	0.97444		0.773329	1		0.33246	0.700962		0.583218	1		0.208645	1
Synpcc7942_1176	0.470931	0.861899		0.26167	0.685124		0.966591	1		0.959628	1		0.466336	1		0.933787	0.984695		0.763866	1		0.227271	0.604821		0.522342	1		0.207994	1
Synpcc7942_1630	0.000583702	0.0103146		0.191715	0.602672		0.659392	0.99973		0.0196674	0.191683		0.218434	0.992746		0.0356808	0.185732		0.266868	1		0.776593	0.942065		0.834133	1		0.724438	1
Synpcc7942_0424	0.497861	0.877676		0.235141	0.66523		0.761951	0.99973		0.972757	1		0.13787	0.842229		0.124511	0.387686		0.0940774	1		0.344484	0.712618		0.832741	1		0.175626	1
Synpcc7942_0893	0.0132488	0.113346		0.0324092	0.261685		0.315263	0.935787		0.126522	0.555036		0.0405447	0.456245		0.00414739	0.0470616		0.111514	1		0.0437402	0.274591		0.866255	1		0.0431708	0.804862
Synpcc7942_1389	0.00625994	0.0653484		0.0160646	0.16202		0.214033	0.860022		0.0628795	0.388449		0.0280548	0.380563		0.00211628	0.0291033		0.113411	1		0.0221409	0.183065		0.88451	1		0.0268387	0.6805
Synpcc7942_0655	0.0887005	0.407722		0.209446	0.629264		0.738504	0.99973		0.958266	1		0.193363	0.955545		0.275965	0.578101		0.629447	1		0.262721	0.639706		0.847328	1		0.152515	1
Synpcc7942_1637	0.0794826	0.380292		0.512985	0.855922		0.752446	0.99973		0.935955	1		0.177319	0.92513		0.268952	0.571629		0.636089	1		0.252866	0.636153		0.852317	1		0.148672	1
Synpcc7942_0334	0.413609	0.83772		0.0148	0.152944		0.876431	1		0.0417711	0.318212		0.714704	1		0.199147	0.495577		0.52923	1		0.0103974	0.113244		0.146272	0.989336		0.0943075	0.992532
Synpcc7942_0240	0.298305	0.764948		0.927529	0.997107		0.0734948	0.534561		0.0494298	0.347606		0.78303	1		0.542635	0.795879		0.899525	1		0.5681	0.867897		0.548687	1		0.962727	1
Synpcc7942_0357	0.728885	0.947958		0.722793	0.942305		0.606348	0.99973		0.777731	0.972822		0.646286	1		0.974602	1		0.663552	1		0.776762	0.942065		0.832773	1		0.548525	1
Synpcc7942_1383	0.889621	0.98263		0.0326623	0.262946		0.00492026	0.0946713		0.151543	0.588705		0.132471	0.836839		0.33509	0.6413		0.934194	1		0.029773	0.225896		0.740471	1		0.186356	1
Synpcc7942_0325	0.0506749	0.283361		0.381364	0.782633		0.000745499	0.0232169		0.123933	0.550995		0.975658	1		0.018944	0.126013		0.717461	1		0.792215	0.944929		0.273322	1		0.434469	1
Synpcc7942_1488	0.494848	0.877676		0.108304	0.469375		0.696416	0.99973		0.87496	0.992426		4.97738e-22	1.35036e-18		0.45842	0.743688		0.508053	1		0.147385	0.498391		0.271828	1		0.390757	1
Synpcc7942_1343	0.783309	0.961764		0.013299	0.142313		0.391006	0.982221		0.20135	0.658697		3.01077e-05	0.00251174		0.668428	0.871946		0.520805	1		0.441904	0.789489		0.334045	1		0.345375	1
Synpcc7942_1415	0.605714	0.917272		0.0207564	0.194193		0.758367	0.99973		0.748741	0.967358		0.176702	0.923687		0.618118	0.844846		0.832633	1		0.107029	0.434641		0.49219	1		0.327982	1
Synpcc7942_1180	0.0897739	0.410565		0.0108999	0.128015		0.980729	1		0.083621	0.457218		0.000809801	0.0313856		0.0301554	0.166561		0.46749	1		0.431558	0.782396		0.216596	1		0.515612	1
Synpcc7942_1976	0.119708	0.481673		0.231416	0.662268		0.955899	1		0.127876	0.555287		0.304146	1		0.387631	0.691616		0.136315	1		0.129668	0.467818		0.904225	1		0.23103	1
Synpcc7942_1439	9.99883e-07	6.89843e-05		0.000948936	0.0231934		1.11727e-08	3.36796e-06		1.38982e-06	0.000471149		4.33447e-06	0.000520798		1.22467e-10	4.15163e-08		0.554188	1		0.000429659	0.0117701		0.00197218	0.114957		0.00063357	0.117416
Synpcc7942_2092	0.722295	0.947649		2.38858e-06	0.000170532		0.036194	0.369152		0.0132952	0.156712		1.27494e-12	5.76485e-10		0.852925	0.961412		0.753589	1		0.067648	0.341148		0.689418	1		0.177768	1
Synpcc7942_0609	0.421079	0.840805		0.349188	0.757919		0.656289	0.99973		0.648328	0.9365		0.689096	1		0.484643	0.757015		0.63505	1		0.2721	0.647881		0.839623	1		0.572387	1
Synpcc7942_1473	8.82428e-06	0.000373929		6.66967e-05	0.00282731		0.31064	0.934331		0.00450839	0.0785154		1.1649e-09	2.10692e-07		0.596696	0.830045		0.624344	1		0.0712623	0.35267		0.639255	1		0.396923	1
Synpcc7942_1346	0.750882	0.954352		0.0192522	0.184563		0.572872	0.99973		0.153443	0.591538		3.05519e-05	0.00251174		0.48144	0.754082		0.562738	1		0.285538	0.660725		0.155911	1		0.284989	1
Synpcc7942_1977	0.812253	0.971694		0.763996	0.953413		0.576389	0.99973		0.848288	0.984551		0.764934	1		0.943239	0.989198		0.743257	1		0.164639	0.526082		0.198178	1		0.182057	1
Synpcc7942_2091	0.659439	0.933679		7.31506e-08	1.24036e-05		0.0465043	0.430649		0.0019512	0.0464181		1.17603e-13	6.38112e-11		0.932939	0.984695		0.62477	1		0.0494319	0.293928		0.70267	1		0.240828	1
Synpcc7942_0309	0.261382	0.720993		0.315889	0.724152		0.462026	0.998946		0.0445494	0.329204		0.679649	1		0.365997	0.672482		0.685553	1		0.0304542	0.2269		0.080765	0.836011		0.178679	1
Synpcc7942_1345	0.862366	0.980949		0.0273491	0.234868		0.556934	0.99973		0.1356	0.574125		3.88683e-05	0.00292915		0.542529	0.795879		0.567343	1		0.448625	0.793653		0.300429	1		0.377728	1
Synpcc7942_1743	0.655909	0.932921		0.0849655	0.418306		0.842222	0.99973		0.922441	1		0.000427849	0.0196738		0.922823	0.98145		0.787813	1		0.815899	0.956739		0.680911	1		0.733873	1
Synpcc7942_1344	0.831572	0.979255		0.0149531	0.153086		0.433079	0.996825		0.0953147	0.486805		2.47778e-05	0.00224074		0.549529	0.800389		0.677005	1		0.462573	0.804181		0.27039	1		0.250265	1
Synpcc7942_1182	0.223192	0.671137		0.0302166	0.252328		0.930616	1		0.925852	1		0.00314518	0.0917513		0.0298947	0.165458		0.817075	1		0.473869	0.809995		0.226798	1		0.509876	1
Synpcc7942_1181	0.148686	0.548623		0.0247842	0.217604		0.946926	1		0.68469	0.944056		0.00146401	0.0490352		0.0203863	0.130568		0.851309	1		0.452195	0.797003		0.199382	1		0.396907	1
Synpcc7942_1982	0.9618	1		0.355933	0.759517		0.895082	1		0.980653	1		0.956184	1		0.0857174	0.314568		0.81021	1		0.843728	0.965183		0.551341	1		0.508991	1
Synpcc7942_2234	0.667776	0.934332		0.660127	0.9229		0.229394	0.873317		0.726238	0.958779		1.27398e-05	0.00119183		0.977698	1		0.950456	1		0.111864	0.442882		0.509974	1		0.314574	1
Synpcc7942_1490	0.750954	0.954352		0.437553	0.811639		0.324966	0.945957		0.606974	0.91881		2.25424e-15	1.52894e-12		0.680576	0.875995		0.823656	1		0.7744	0.941633		0.540161	1		0.66927	1
Synpcc7942_1491	0.48304	0.870769		0.529163	0.861814		0.921018	1		0.0869125	0.46217		3.33434e-11	1.13076e-08		0.0754531	0.291079		0.810152	1		0.244408	0.62828		0.109091	0.916044		0.406252	1
Synpcc7942_1489	0.679362	0.938051		0.438415	0.811639		0.178732	0.804146		0.42351	0.855444		5.4139e-18	4.89597e-15		1	1		0.698707	1		0.938413	0.992622		0.752733	1		0.942485	1
Synpcc7942_2049	0.000375851	0.00722913		3.72959e-08	7.22741e-06		0.100167	0.63052		0.00453003	0.0785154		0.788159	1		0.0129123	0.0980899		0.472648	1		0.260182	0.639706		0.489594	1		0.408703	1
Synpcc7942_2048	0.000360391	0.00698129		0.640539	0.911475		0.103729	0.641275		0.00669731	0.100906		0.718388	1		0.0120273	0.0936214		0.430362	1		0.197361	0.568493		0.415911	1		0.359624	1
Synpcc7942_1054	0.000136411	0.00313514		0.153195	0.536338		0.127626	0.722094		0.227556	0.691852		0.344498	1		0.00590931	0.0604737		0.971024	1		0.720472	0.92551		0.856607	1		0.487066	1
Synpcc7942_1231	0.615574	0.917699		0.0274528	0.234951		0.544968	0.99973		0.338009	0.792292		0.730203	1		0.566811	0.812469		0.952557	1		0.0218316	0.182738		0.385593	1		0.0584583	0.869704
Synpcc7942_2331	0.00920805	0.0898947		0.395502	0.786655		0.715996	0.99973		0.0235518	0.21845		0.0825958	0.69519		0.0139625	0.103178		0.707647	1		0.168462	0.529397		0.511459	1		0.0743357	0.974264
Synpcc7942_1232	0.414664	0.837981		0.0180898	0.176538		0.563518	0.99973		0.277539	0.747227		0.668601	1		0.463779	0.749118		0.812261	1		0.0161778	0.15129		0.357701	1		0.0489044	0.855985
Synpcc7942_2332	0.0348847	0.217989		0.282634	0.696445		0.699502	0.99973		0.057511	0.365716		0.0678023	0.621445		0.0502248	0.231256		0.798431	1		0.296908	0.669067		0.526003	1		0.0919135	0.992532
Synpcc7942_1479	0.0483569	0.275345		0.0216311	0.198933		0.0537726	0.45447		0.38805	0.829155		0.254691	1		0.848474	0.958776		0.978598	1		0.940648	0.992622		0.160451	1		0.515277	1
Synpcc7942_2426	0.140417	0.53384		0.391997	0.786655		0.949634	1		0.412266	0.847662		1	1		0.259002	0.558477		0.0955403	1		0.850141	0.967842		0.40299	1		0.661954	1
Synpcc7942_0475	0.358608	0.812116		0.32241	0.728916		0.217703	0.86349		0.0434367	0.323376		0.221198	0.993558		0.0317427	0.171829		0.558636	1		0.688138	0.915717		0.141526	0.988379		0.515523	1
Synpcc7942_0977	0.73262	0.949214		0.770889	0.953413		0.279652	0.909707		0.872127	0.991713		0.760392	1		0.265676	0.568013		0.353804	1		0.864149	0.974254		0.761188	1		0.696502	1
Synpcc7942_1250	0.000625419	0.010735		0.723839	0.942763		0.00255156	0.0591657		0.00236631	0.0521742		0.146542	0.873777		0.0183479	0.12378		0.776028	1		0.493829	0.82824		0.800966	1		0.623837	1
Synpcc7942_0343	0.342633	0.801376		0.558746	0.875683		0.333361	0.955711		0.822511	0.975328		0.346013	1		0.118561	0.378146		0.790177	1		0.679639	0.909763		0.314525	1		0.534464	1
Synpcc7942_0328	0.10745	0.454608		0.765214	0.953413		0.00879945	0.139608		0.0153504	0.164694		0.955161	1		0.132116	0.399887		0.777529	1		0.431663	0.782396		0.167373	1		0.750218	1
Synpcc7942_1049	0.019061	0.142015		0.46876	0.831218		0.000113023	0.00519713		0.0431418	0.323206		0.0222595	0.335057		0.0950699	0.334593		0.760679	1		0.136492	0.47887		0.956554	1		0.825301	1
Synpcc7942_1050	0.0200225	0.146364		0.375634	0.776158		0.000228259	0.00924279		0.0145893	0.160366		0.0382546	0.445246		0.106327	0.36084		0.851804	1		0.140144	0.484168		0.92474	1		0.638012	1
Synpcc7942_2030	0.00448182	0.0514263		0.434839	0.810952		0.00556418	0.105564		0.033836	0.274499		0.119139	0.818288		0.0840138	0.31169		0.961788	1		0.575394	0.872061		0.498087	1		0.924072	1
Synpcc7942_1055	0.00209966	0.027777		0.175804	0.582363		0.128766	0.722094		0.206015	0.664501		0.303746	1		0.0429204	0.208615		0.389168	1		0.680284	0.910048		0.769807	1		0.584543	1
Synpcc7942_1051	0.0283654	0.189475		0.539236	0.86406		0.000811732	0.0240295		0.0124181	0.149617		0.0471159	0.501276		0.108273	0.364313		0.970019	1		0.183239	0.550406		0.76205	1		0.600208	1
Synpcc7942_1048	0.0215596	0.155092		0.902751	0.992701		0.000110229	0.0051739		0.0219625	0.207535		0.060588	0.587055		0.0506519	0.231665		0.56251	1		0.483498	0.817485		0.850226	1		0.782751	1
Synpcc7942_1053	0.0209297	0.151769		0.91537	0.99535		0.000119486	0.00540277		0.0220392	0.207536		0.0629116	0.595806		0.0489762	0.22589		0.563418	1		0.497509	0.829327		0.85756	1		0.780485	1
Synpcc7942_1047	0.0177193	0.13601		0.88393	0.986715		6.17893e-05	0.0032905		0.0095091	0.124344		0.0376922	0.440772		0.0431409	0.208925		0.774587	1		0.396848	0.758458		0.709751	1		0.957272	1
Synpcc7942_1052	0.0177661	0.13601		0.883458	0.986715		6.11442e-05	0.0032905		0.00951178	0.124344		0.0376807	0.440772		0.0429062	0.208615		0.774577	1		0.396234	0.758316		0.708777	1		0.958372	1
Synpcc7942_1088	0.398105	0.832576		0.589771	0.88946		0.167864	0.798972		0.140589	0.575971		0.185342	0.942168		0.133166	0.402168		0.932174	1		0.603671	0.876174		0.277865	1		0.120167	1
Synpcc7942_1566	0.516082	0.882481		0.710378	0.939208		0.547768	0.99973		0.0280476	0.241786		0.546328	1		0.533587	0.789857		0.182246	1		0.878333	0.978227		0.213299	1		0.413924	1
Synpcc7942_1535	0.509911	0.878754		0.5995	0.892293		0.733383	0.99973		0.432906	0.859682		0.447342	1		0.14184	0.418629		0.900337	1		0.00205467	0.0360292		0.478321	1		0.304627	1
Synpcc7942_0535	0.00744272	0.0747579		0.867246	0.986715		0.0437085	0.41754		0.00529137	0.0864469		0.677126	1		0.00439518	0.0490524		0.73268	1		0.982684	1		0.714788	1		0.913817	1
Synpcc7942_1002	0.0181575	0.137936		0.769265	0.953413		0.0423582	0.40751		0.0157598	0.165214		0.134114	0.839513		0.16739	0.45396		0.866153	1		0.292894	0.665696		0.360737	1		0.858861	1
Synpcc7942_1322	0.054307	0.295151		0.574396	0.879575		0.0107008	0.162186		0.00304342	0.0588204		0.533523	1		0.0243103	0.148156		0.513855	1		0.401726	0.759945		0.571268	1		0.847609	1
Synpcc7942_2343	0.034271	0.216147		0.691325	0.934072		0.0680536	0.515725		0.208992	0.667593		0.319771	1		0.0180807	0.123203		0.870682	1		0.935144	0.991959		0.48232	1		1	1
Synpcc7942_1249	0.000235201	0.00494469		0.762993	0.953413		0.00187764	0.0454725		0.0551733	0.360803		0.10946	0.785622		0.0177158	0.121021		0.757481	1		0.514284	0.841724		0.805353	1		0.529748	1
Synpcc7942_0920	0.03962	0.240379		0.367231	0.767664		0.0270666	0.305965		0.0910975	0.473637		0.952603	1		0.00110654	0.0189932		0.840505	1		0.528224	0.84706		0.763925	1		0.370643	1
Synpcc7942_0407	9.73702e-06	0.000400103		0.333816	0.74294		0.00908502	0.141653		0.000138156	0.00780584		0.390108	1		0.0208811	0.132312		0.407576	1		0.172712	0.537092		0.407286	1		0.518407	1
Synpcc7942_2342	0.00350551	0.0424391		0.701744	0.936925		0.00990725	0.152718		0.000802032	0.0250013		0.566802	1		0.00556724	0.0585208		0.767384	1		0.695843	0.919652		0.779227	1		0.470031	1
Synpcc7942_1912a	0.0167826	0.131165		0.97526	1		0.177284	0.804146		0.324544	0.781694		0.00744743	0.162943		0.26675	0.569179		0.909315	1		0.0222081	0.183065		0.0967864	0.883461		0.656347	1
Synpcc7942_2478	0.00353099	0.0424391		0.82192	0.969801		0.896034	1		0.175178	0.625065		0.613347	1		6.72202e-05	0.00246353		0.280956	1		0.150888	0.504574		0.727131	1		0.975324	1
Synpcc7942_1679	0.620813	0.919884		0.621448	0.901459		0.245271	0.880184		0.17198	0.61776		0.362647	1		0.385478	0.689836		0.810766	1		0.466523	0.805661		0.48396	1		0.520914	1
Synpcc7942_0225	0.303737	0.770633		0.897742	0.992701		0.495915	0.99973		0.891086	0.997415		0.310715	1		0.162764	0.446513		0.305969	1		0.902623	0.983638		0.331226	1		0.369759	1
Synpcc7942_1705	0.0989686	0.433388		0.0834025	0.415176		0.0417774	0.406791		0.0859724	0.461093		0.167711	0.901768		0.00667924	0.0654911		0.527938	1		0.218988	0.594437		0.420386	1		0.721464	1
Synpcc7942_1174	0.44584	0.844946		0.337276	0.745683		0.869782	0.99973		0.967442	1		0.676853	1		0.953996	0.995091		0.64679	1		0.311962	0.683945		0.462387	1		0.177464	1
Synpcc7942_0456	0.0585027	0.310488		0.917298	0.996648		0.0308849	0.335163		0.203184	0.660714		0.0732341	0.658456		0.135225	0.407026		0.432949	1		0.256613	0.639706		0.913643	1		0.913353	1
Synpcc7942_0699	0.0187039	0.14077		0.780565	0.955865		0.350093	0.967293		0.0214052	0.204405		0.20198	0.974474		0.165999	0.451092		0.332035	1		0.185759	0.551715		0.155108	1		0.0898633	0.992532
Synpcc7942_0294	0.629155	0.921981		0.281623	0.696445		0.0413939	0.405421		0.273354	0.741542		0.283516	1		0.228071	0.528833		0.805163	1		0.329003	0.700962		0.689459	1		0.392949	1
Synpcc7942_1038	1	1		0.833931	0.975196		0.23082	0.873317		0.097714	0.494404		0.913523	1		0.717973	0.901873		0.69523	1		0.415406	0.770049		0.401746	1		0.736872	1
Synpcc7942_0696	0.586486	0.907837		0.194612	0.605072		0.443432	0.998946		0.835611	0.980246		0.744881	1		0.95964	0.997525		0.534848	1		0.232138	0.610037		0.586204	1		0.118764	1
Synpcc7942_1882	0.114841	0.473325		0.0967864	0.442107		0.156806	0.776302		0.111454	0.521361		0.466058	1		0.0679937	0.273184		0.883233	1		0.916671	0.986749		0.785328	1		0.705545	1
Synpcc7942_2010	0.069001	0.347827		0.583034	0.88507		0.0207456	0.256999		0.101735	0.504399		0.0374073	0.440772		0.105336	0.358759		0.815604	1		0.496411	0.829327		0.700713	1		0.986415	1
Synpcc7942_2016	0.574402	0.905221		0.876053	0.986715		0.626993	0.99973		0.895182	0.998656		0.481479	1		0.210528	0.507513		0.148505	1		0.833	0.960909		1	1		0.521769	1
Synpcc7942_1962	0.344132	0.801376		0.694179	0.935053		0.879262	1		0.136289	0.574829		0.715862	1		0.301674	0.606478		0.423621	1		0.793823	0.945826		0.627849	1		0.430608	1
Synpcc7942_2245	0.174959	0.592371		0.0285737	0.241496		0.0806429	0.565938		0.253239	0.715123		0.25481	1		0.585075	0.825965		0.592368	1		0.715837	0.92459		0.796816	1		0.73765	1
Synpcc7942_1175	0.487697	0.874349		0.280003	0.696445		0.948637	1		0.985393	1		0.559461	1		1	1		0.789543	1		0.285182	0.660725		0.485045	1		0.18737	1
Synpcc7942_0314	0.64331	0.928577		0.418864	0.803148		0.522708	0.99973		0.958663	1		0.301763	1		0.919776	0.979746		0.623471	1		0.393967	0.757814		0.273105	1		0.827499	1
Synpcc7942_1426	0.111204	0.466849		0.778061	0.955865		0.000643572	0.0212928		0.801911	0.975328		0.849826	1		0.0731145	0.285715		0.344212	1		0.895538	0.981689		0.681516	1		0.693632	1
Synpcc7942_1427	0.139602	0.532034		0.897493	0.992701		0.00116251	0.0328531		0.295893	0.755515		0.774386	1		0.0648029	0.264677		0.6231	1		0.913698	0.986749		0.776076	1		0.641848	1
Synpcc7942_1475	0.373931	0.819117		0.941406	0.999096		0.0942984	0.60371		0.373618	0.814648		5.18251e-19	7.03008e-16		0.221326	0.519069		0.483017	1		0.28586	0.660725		0.0427232	0.611283		0.42243	1
Synpcc7942_0641	0.345032	0.801376		0.397014	0.789083		0.723522	0.99973		0.642741	0.934056		0.702961	1		0.432489	0.724019		0.640448	1		0.392972	0.757814		0.636917	1		0.956189	1
Synpcc7942_1533	0.135987	0.523861		0.00545439	0.0782951		0.868555	0.99973		0.824419	0.975743		0.53719	1		0.242584	0.54371		0.737331	1		0.743629	0.930222		0.0926732	0.863358		0.577768	1
Synpcc7942_0101	0.203317	0.642651		0.330848	0.738854		0.466961	0.998946		0.878558	0.993441		0.657505	1		0.153904	0.431634		0.91997	1		0.419174	0.773333		0.8846	1		0.88258	1
Synpcc7942_0198	0.530838	0.889952		0.586499	0.887931		0.000121545	0.00540577		0.313714	0.77127		0.00100394	0.037829		0.590586	0.828863		0.289397	1		0.989004	1		0.83525	1		0.243745	1
Synpcc7942_2508	0.0486754	0.276166		0.789984	0.959797		0.157713	0.776545		0.461368	0.871938		0.303998	1		0.0869103	0.317228		0.864386	1		0.784275	0.943342		0.317054	1		0.443707	1

## Sheet: Synechocysts_edgeR
Reference compared to
	Temp_1_h			Temp_24_h			pH_1_h			pH_24_h			light_1_h			light_24_h			NaCl_1_h			NaCl_24_h			CO2_1_h			CO2_24_h
locus_tag	p-value	FDR		p-value	FDR		p-value	FDR		p-value	FDR		p-value	FDR		p-value	FDR		p-value	FDR		p-value	FDR		p-value	FDR		p-value	FDR
sll0928	0.153463	0.622813		0.213457	1		0.95567	1		0.582387	1		0.250533	1		0.298465	1		0.181618	0.33477		0.932275	1		0.943862	1		0.253991	0.777901
sll1051	0.910833	0.991595		0.828616	1		0.771692	1		0.403667	1		0.380369	1		0.303156	1		0.217091	0.380279		0.71788	1		0.945668	1		0.217387	0.745066
sll1471	0.680399	0.938821		0.777662	1		0.799181	1		0.127234	1		0.504788	1		0.833967	1		3.88687e-15	9.35958e-13		0.475938	1		0.502015	1		0.0024419	0.0795049
sll1577	0.36826	0.814388		0.0375602	0.640827		0.796747	1		0.780923	1		0.236818	1		0.895064	1		0.00407503	0.0219359		0.861952	1		0.827408	1		0.00067087	0.0319016
sll1578	0.319152	0.788375		0.0281478	0.555497		0.780738	1		0.755	1		0.199847	1		0.918711	1		0.00274017	0.0158107		0.839857	1		0.811961	1		0.00078563	0.0364009
sll1579	0.443861	0.853986		0.00164563	0.116711		0.892069	1		0.417543	1		0.75124	1		0.372921	1		0.195603	0.350656		0.595625	1		0.658244	1		0.0196282	0.270749
sll1580	0.658215	0.934176		0.00525666	0.229206		0.999092	1		0.306779	1		0.848725	1		0.205289	1		0.240912	0.408583		0.513278	1		0.566603	1		0.0530378	0.455294
sll1663	0.215048	0.704253		0.881211	1		0.459332	1		0.594674	1		0.180946	1		0.476808	1		0.111811	0.238108		0.439694	1		0.449253	1		0.385565	0.863224
slr0335	0.245539	0.727027		0.0408518	0.669059		0.787973	1		0.351142	1		0.302307	1		0.379789	1		0.00125942	0.00874815		0.313739	1		0.646143	1		0.0715406	0.505718
slr1459	0.00310363	0.100369		0.0518425	0.738245		0.243713	1		0.617469	1		0.423025	1		0.259221	1		6.25004e-06	0.00011577		0.505857	1		0.673124	1		0.0116184	0.21245
slr1878	0.371196	0.814388		0.578609	1		0.466452	1		0.454886	1		0.0761484	0.865215		0.169643	1		0.530538	0.68734		0.437789	1		0.272514	1		0.272664	0.797421
slr1986	0.147304	0.617732		0.0617335	0.792565		0.747661	1		0.845922	1		0.507743	1		0.284623	1		2.01342e-07	6.37936e-06		0.80161	1		0.78221	1		7.08079e-05	0.00456964
slr2051	0.0543917	0.396392		0.0163929	0.445813		0.34146	1		0.607717	1		0.559111	1		0.60365	1		2.9247e-07	8.73058e-06		0.75195	1		0.862481	1		0.0593941	0.472168
slr2067	0.124325	0.573029		0.0745684	0.837757		0.627614	1		0.952394	1		0.438735	1		0.215025	1		2.85535e-07	8.59461e-06		0.894159	1		0.858107	1		6.9804e-05	0.00456964
ssl0452	1	1		0.0427432	0.676188		0.946047	1		0.299162	1		0.0233575	0.648751		0.0476477	0.852326		4.61302e-08	1.75392e-06		0.0387451	0.911999		1	1		0.000810138	0.0370612
ssl0453	0.0236096	0.268305		0.861418	1		0.588002	1		0.47649	1		0.133302	0.988132		1	1		0.0247985	0.080334		0.775744	1		0.791873	1		0.447362	0.905231
ssl3093	0.808092	0.971017		0.0561777	0.769677		0.350855	1		0.197933	1		0.989919	1		0.422108	1		0.0882952	0.200959		0.616146	1		0.264528	1		0.113078	0.604532
ssr3383	0.145783	0.613024		0.00242301	0.14441		0.358006	1		0.835191	1		0.835217	1		0.5265	1		2.85038e-07	8.59461e-06		0.838633	1		0.92397	1		0.000479948	0.024779
sll0934	0.538288	0.899751		0.179597	1		0.675907	1		0.653698	1		0.718499	1		0.956843	1		0.364803	0.541376		0.749383	1		0.633846	1		0.490787	0.92278
sll1028	0.654965	0.932473		0.172766	1		0.953612	1		0.171505	1		0.0125639	0.570294		0.00680822	0.458863		0.0101018	0.0429334		0.469225	1		0.989406	1		0.0577153	0.467995
sll1029	0.856347	0.985566		0.338132	1		0.878276	1		0.28304	1		0.0317504	0.725436		0.0247059	0.632547		0.136735	0.274839		0.413331	1		0.912631	1		0.143601	0.660274
sll1030	0.534751	0.898496		0.242109	1		0.77378	1		0.285542	1		0.0267895	0.681057		0.0122608	0.498301		0.0209575	0.0728571		0.634999	1		0.840874	1		0.159331	0.687959
sll1031	0.521676	0.896736		0.19579	1		0.585373	1		0.497313	1		0.0214776	0.632477		0.0140179	0.525351		0.0975505	0.215638		0.896143	1		0.824535	1		0.179842	0.712365
sll1032	0.570502	0.910901		0.158918	1		0.9485	1		0.296597	1		0.0192127	0.611809		0.00925437	0.458863		0.0253383	0.0815535		0.674331	1		0.853729	1		0.122489	0.620461
sll1342	0.411283	0.836891		0.536132	1		0.736508	1		0.888016	1		0.191322	1		0.254542	1		0.0547745	0.141016		0.672002	1		0.975012	1		0.0250313	0.314108
sll1525	0.788476	0.969741		0.592614	1		0.248996	1		0.811281	1		0.720651	1		0.493122	1		0.370972	0.547333		0.838394	1		0.586382	1		0.282329	0.804047
slr0009	0.164932	0.640281		0.600881	1		0.285319	1		0.62336	1		0.38613	1		0.187685	1		0.0413281	0.114389		0.789517	1		0.455585	1		0.555543	0.933395
slr0012	0.17828	0.66365		0.54335	1		0.211374	1		0.424768	1		0.883257	1		0.291454	1		0.0113139	0.0463858		0.825372	1		0.328716	1		0.47711	0.916398
slr0051	0.332242	0.79356		0.788226	1		0.387276	1		0.63786	1		0.761301	1		0.976535	1		0.466284	0.639415		0.585748	1		0.748143	1		0.865408	0.995095
slr0169	0.993552	1		0.530591	1		0.790817	1		0.829533	1		0.586448	1		0.791519	1		0.0718761	0.171251		0.647173	1		0.487202	1		0.246897	0.771206
slr0436	0.806646	0.971017		0.987959	1		0.718807	1		0.642672	1		0.780957	1		0.390809	1		0.000264182	0.00260718		0.738142	1		0.560567	1		0.281072	0.803971
slr0783	0.70225	0.944566		0.993552	1		0.0790022	0.981632		0.895082	1		0.235728	1		0.356282	1		0.210965	0.372619		0.956735	1		0.737028	1		0.0250196	0.314108
slr1347	0.650348	0.931476		0.345734	1		0.847457	1		0.8169	1		0.448986	1		0.652626	1		0.466093	0.639396		0.271347	1		0.753936	1		0.694878	0.964429
slr1838	0.184498	0.671976		0.618927	1		0.520192	1		0.528999	1		0.381509	1		0.37156	1		0.886801	0.947261		0.256987	1		0.641057	1		0.140074	0.651188
slr1839	0.880876	0.986254		0.944212	1		0.912039	1		0.409002	1		0.275315	1		0.30974	1		0.103832	0.225521		0.192049	1		0.943516	1		0.0171016	0.257935
sll0199	1.63071e-06	0.00196882		0.212576	1		0.00012723	0.0158511		0.728671	1		0.0193001	0.611809		0.00960236	0.458863		0.068487	0.165137		0.741763	1		0.0154139	1		0.0179759	0.263016
sll1182	0.470321	0.865929		0.376229	1		0.81408	1		0.908295	1		0.578018	1		0.478555	1		0.0907086	0.205006		0.601847	1		0.934273	1		0.293214	0.81269
sll1245	0.251433	0.731478		0.657863	1		0.192544	1		0.887478	1		0.83431	1		0.757815	1		0.0218129	0.0750506		0.645536	1		0.811812	1		0.215226	0.74252
sll1316	0.195064	0.68236		0.132588	0.97079		0.364102	1		0.413229	1		0.127198	0.978146		0.133621	1		0.769645	0.867202		0.870297	1		0.687796	1		0.011306	0.210304
sll1317	0.332316	0.79356		0.100665	0.925257		0.660899	1		0.577236	1		0.115597	0.963755		0.104053	1		0.835511	0.913398		0.83283	1		0.910383	1		0.0205376	0.275922
sll1796	3.81282e-06	0.0034525		0.0227984	0.507681		3.44774e-08	1.24567e-05		0.841295	1		0.000708881	0.12186		0.014361	0.525351		1	1		0.000274281	0.0368908		3.44814e-06	0.0124547		0.235881	0.765944
sll1994a	0.442579	0.853986		1	1		0.726708	1		1	1		0.726708	1		1	1		1	1		1	1		1	1		1	1
slr0342	0.9095	0.991038		0.396156	1		0.982474	1		0.474763	1		0.315283	1		0.55477	1		0.151205	0.294741		0.189431	1		0.636239	1		0.617123	0.943169
slr0343	0.688037	0.941382		0.213339	1		0.890298	1		0.432618	1		0.209436	1		0.318637	1		0.0353682	0.102528		0.318425	1		0.737179	1		0.516252	0.92278
slr1185	0.256023	0.73682		0.136798	0.97786		0.554649	1		0.233786	1		0.631974	1		0.648527	1		0.486983	0.655656		0.474127	1		0.80801	1		1	1
sml0004	1	1		0.804303	1		1	1		0.876186	1		0.394949	1		1	1		0.335879	0.511158		1	1		0.745855	1		0.479616	0.917108
smr0003	0.411671	0.836891		0.920448	1		0.854685	1		0.951983	1		0.688962	1		0.949189	1		0.167446	0.315996		0.775122	1		0.48232	1		0.103178	0.577739
smr0010	0.407585	0.834007		0.328735	1		1	1		0.602008	1		0.401512	1		0.317704	1		1	1		0.85762	1		0.642763	1		0.631262	0.9467
sll0290	0.884671	0.987755		0.647502	1		0.0282853	0.680056		0.676592	1		0.143882	1		0.641672	1		0.357845	0.534547		0.161139	1		0.713985	1		0.148938	0.668375
sll1322	0.63398	0.930734		0.881654	1		0.500384	1		0.859978	1		0.825039	1		0.619815	1		9.32141e-05	0.00114132		0.786628	1		0.68844	1		0.0146331	0.244834
sll1323	0.581265	0.911403		0.338249	1		0.190412	1		0.650417	1		0.262618	1		0.172591	1		3.55661e-05	0.00050343		0.462866	1		0.663268	1		0.00522931	0.132159
sll1324	0.521682	0.896736		0.166552	1		0.111429	0.997494		0.571717	1		0.261098	1		0.13786	1		1.88449e-05	0.000293322		0.315471	1		0.656803	1		0.00446243	0.118582
sll1325	0.2929	0.76862		0.214974	1		0.0467119	0.792349		0.329551	1		0.4665	1		0.27211	1		0.00452752	0.0238388		0.185062	1		0.372289	1		0.0129144	0.226045
sll1326	0.362906	0.811886		0.28728	1		0.0720033	0.9291		0.364248	1		0.528549	1		0.346977	1		0.00869108	0.0384893		0.174183	1		0.352254	1		0.00683562	0.15775
sll1327	0.611022	0.918029		0.368524	1		0.149502	1		0.488843	1		0.396169	1		0.233405	1		0.000250465	0.00250604		0.326889	1		0.530472	1		0.0103322	0.198577
slr1329	0.806694	0.971017		0.667242	1		0.222712	1		0.664313	1		0.0873993	0.890827		0.141747	1		0.0175432	0.0647897		0.474975	1		0.602472	1		0.00771398	0.170741
slr1330	0.576805	0.910901		0.742338	1		0.179623	1		0.577248	1		0.0606084	0.827726		0.0429909	0.825517		0.0315187	0.0947134		0.373065	1		0.59483	1		0.00211935	0.0750913
slr1622	0.658532	0.934176		0.166618	1		0.328909	1		0.616099	1		0.0250877	0.670865		0.0691085	0.927441		0.00259459	0.0151891		0.977697	1		0.552714	1		0.0172718	0.257935
ssl2615	0.987444	1		0.929379	1		0.403692	1		0.6899	1		0.491224	1		0.255977	1		2.00765e-07	6.37936e-06		0.648652	1		0.66373	1		0.00280533	0.0851972
slr0040	0.131501	0.588021		0.542911	1		0.330406	1		0.270771	1		0.761112	1		1	1		0.118412	0.247371		0.488687	1		0.802807	1		1.11426e-15	1.34232e-12
slr0041	0.0628452	0.426264		0.390133	1		1	1		0.442579	1		0.763627	1		0.63315	1		0.372947	0.548487		0.191276	1		0.854437	1		3.80498e-13	2.29187e-10
slr0042	0.458265	0.86044		0.9053	1		0.775236	1		1	1		0.157725	1		0.294173	1		0.0498441	0.131824		0.629582	1		0.935636	1		5.30953e-10	2.39858e-07
slr0043	0.981201	1		0.41859	1		0.652667	1		0.851289	1		0.918944	1		0.8672	1		0.869285	0.935595		0.764757	1		0.686308	1		8.18231e-06	0.000624465
slr0044	0.903268	0.990012		0.497893	1		0.648382	1		0.942563	1		0.612869	1		1	1		0.319771	0.494652		0.634991	1		0.784749	1		7.14772e-06	0.000574041
slr1512	0.009095	0.179033		0.912411	1		0.00171405	0.107568		0.390583	1		0.406807	1		0.762407	1		0.820148	0.904333		0.362255	1		0.139277	1		2.72452e-09	9.84641e-07
slr1515	0.269361	0.751745		0.627093	1		0.614807	1		0.854268	1		0.88356	1		0.690477	1		0.327923	0.503226		0.500781	1		0.60516	1		0.643658	0.949139
ndhK2	0.820478	0.97418		0.708207	1		0.665666	1		0.583598	1		0.777827	1		0.656635	1		0.0412252	0.114191		0.705811	1		0.842517	1		0.295371	0.81377
sll0026	0.955209	1		0.962471	1		0.771149	1		0.771621	1		0.353998	1		0.645037	1		0.158761	0.306001		0.632948	1		0.999809	1		0.196851	0.730409
sll0027	0.943753	0.999787		0.52253	1		0.654398	1		0.953477	1		0.355807	1		0.816622	1		0.0278403	0.0872908		0.694778	1		0.823408	1		0.318894	0.830548
sll0223	0.58442	0.912339		0.343665	1		0.901074	1		0.919635	1		0.490267	1		0.898375	1		0.0867035	0.19796		0.885558	1		0.964715	1		0.0326555	0.357627
sll0519	0.657367	0.933719		0.451118	1		0.735724	1		0.924933	1		0.753768	1		0.5649	1		0.028735	0.088862		0.799713	1		0.882346	1		0.0238201	0.307266
sll0520	0.890057	0.988285		0.512003	1		0.804484	1		0.791331	1		0.867402	1		0.982545	1		0.0190509	0.0683748		0.609167	1		0.619629	1		0.0261963	0.322018
sll0521	0.700344	0.944566		0.618112	1		0.991011	1		0.884688	1		0.626095	1		0.53208	1		0.0226363	0.0759178		0.936015	1		0.833474	1		0.11568	0.606084
sll0522	0.876394	0.986254		0.678462	1		0.830522	1		0.772559	1		0.576001	1		0.63033	1		0.000601264	0.0049135		0.72995	1		0.896423	1		0.149855	0.670268
sll0823	0.954176	1		0.25416	1		0.260381	1		0.75417	1		0.458485	1		0.514865	1		0.0958429	0.213608		0.310822	1		0.685783	1		0.467035	0.911964
sll1262	0.0995253	0.530094		0.245418	1		0.946159	1		0.600694	1		0.533342	1		0.534568	1		0.021322	0.0736282		0.454916	1		0.906142	1		0.702225	0.964847
sll1484	0.283519	0.763536		0.75001	1		0.260578	1		0.307224	1		0.618595	1		0.303069	1		0.102663	0.22433		0.89208	1		0.44524	1		0.371139	0.861624
sll1625	0.295079	0.770012		0.672635	1		0.306824	1		0.447503	1		0.873651	1		0.586163	1		0.227349	0.392651		0.462232	1		0.416877	1		0.627943	0.946367
sll1732	0.0634631	0.427102		0.152578	1		0.00260793	0.144961		0.565046	1		0.720857	1		0.956451	1		4.15254e-08	1.61279e-06		0.731542	1		0.382205	1		6.07107e-11	3.1344e-08
sll1733	0.175412	0.658384		0.11764	0.958346		0.0153447	0.473849		0.740394	1		0.588046	1		0.895831	1		0.000297344	0.00284129		0.542992	1		0.987568	1		1.32417e-08	4.3505e-06
sll1734	0.108926	0.554496		0.277679	1		0.00699495	0.297327		0.699955	1		0.931466	1		0.879214	1		0.000150736	0.00166501		0.643802	1		0.652207	1		3.15489e-08	8.14412e-06
sll1735	0.863827	0.986254		0.559502	1		0.398313	1		0.887121	1		0.745884	1		0.968399	1		0.153871	0.298648		0.370053	1		0.992177	1		0.00315131	0.0933512
slr0261	0.54088	0.900329		0.601048	1		0.863834	1		0.87491	1		0.466203	1		0.619097	1		0.647967	0.778854		0.950456	1		0.961008	1		0.206024	0.741696
slr0331	0.157331	0.630868		0.245454	1		0.53182	1		0.582578	1		0.243481	1		0.68828	1		0.000333531	0.00309695		0.972327	1		0.894343	1		0.949968	1
slr0844	0.956438	1		0.622007	1		0.481163	1		0.36958	1		0.402607	1		0.626259	1		0.0477613	0.127599		0.183157	1		0.733847	1		0.918054	1
slr0851	0.218239	0.708934		1.67565e-06	0.000466217		0.835013	1		0.583562	1		0.851603	1		0.366267	1		0.000838711	0.006351		0.000946246	0.110192		0.834901	1		0.515791	0.92278
slr1233	0.210306	0.701206		0.732248	1		0.465729	1		0.36228	1		0.568742	1		0.188282	1		0.625645	0.761587		0.945656	1		0.593551	1		0.840706	0.98614
slr1279	0.917683	0.994783		0.444327	1		0.976374	1		0.867148	1		0.410975	1		0.321001	1		0.463296	0.637495		0.498598	1		0.799198	1		0.00954148	0.191337
slr1280	0.851827	0.985245		0.553988	1		0.930265	1		0.8295	1		0.322508	1		0.278712	1		0.0469368	0.125955		0.392684	1		0.848018	1		0.0864159	0.549328
slr1281	0.825962	0.977339		0.966322	1		0.846456	1		0.755755	1		0.431196	1		0.329382	1		0.0833815	0.193067		0.500225	1		0.912029	1		0.0826696	0.544204
slr1291	9.3669e-05	0.0156432		9.86658e-06	0.00222108		0.199818	1		0.586448	1		0.555101	1		0.899679	1		5.88433e-07	1.52908e-05		0.0028745	0.241324		0.106424	1		0.0135318	0.231772
slr1302	0.108136	0.552424		0.815101	1		0.374452	1		0.868372	1		0.699981	1		0.877177	1		0.921174	0.967233		0.888464	1		0.494965	1		0.379432	0.862542
slr1623	0.841266	0.982958		0.575997	1		0.25975	1		0.77276	1		0.494869	1		0.268642	1		0.0160596	0.0608043		0.502789	1		0.331387	1		0.932128	1
slr1743	0.704916	0.944566		0.173417	1		0.579849	1		0.480039	1		0.644436	1		0.920666	1		0.571838	0.723155		0.495585	1		0.533064	1		0.431246	0.893053
slr2007	0.559686	0.904143		0.152731	1		0.00373441	0.187395		1	1		0.772768	1		0.659953	1		2.42771e-06	5.03958e-05		0.384323	1		0.980029	1		0.0338726	0.367614
slr2009	0.881864	0.986759		0.338227	1		0.391583	1		0.306397	1		0.467994	1		0.425689	1		0.0225413	0.0759178		0.341681	1		0.928378	1		0.23046	0.760286
ssl1690	0.158993	0.631441		0.683472	1		0.532478	1		0.985302	1		0.381551	1		0.620738	1		0.707862	0.822229		0.663303	1		0.952283	1		0.441977	0.903627
ssr1386	0.651004	0.931476		0.887611	1		0.508105	1		0.885429	1		0.782278	1		0.975525	1		0.913123	0.965515		0.914042	1		0.691197	1		0.414726	0.880285
sll0226	0.407147	0.834007		0.661949	1		0.950099	1		0.80391	1		0.841746	1		0.749923	1		0.40559	0.583378		0.624148	1		0.673129	1		0.284324	0.805438
sll0629	0.198265	0.687194		0.27224	1		0.852494	1		0.303723	1		0.775175	1		0.477055	1		0.0249572	0.0807031		0.923711	1		0.844445	1		0.0190975	0.269602
sll0634	0.291587	0.76862		0.643295	1		0.643597	1		0.722767	1		0.420869	1		0.564431	1		0.0304601	0.0921455		0.6031	1		0.622755	1		0.296446	0.81377
sll0819	0.0432872	0.351538		0.0500673	0.724374		0.402641	1		0.222333	1		0.180769	1		0.492806	1		6.25999e-09	3.18466e-07		0.901619	1		0.961781	1		0.101634	0.57662
slr0171	0.445191	0.854071		0.624859	1		0.171945	1		0.548841	1		0.58843	1		0.440791	1		0.719314	0.831412		0.70513	1		0.450399	1		0.978955	1
slr0737	2.70597e-05	0.00816753		0.00519572	0.229206		0.00709261	0.297972		0.958434	1		0.73468	1		0.429842	1		8.63627e-11	7.79856e-09		0.696278	1		0.204331	1		0.000634338	0.0309797
slr0823	0.275498	0.759199		0.228412	1		0.96365	1		0.858587	1		0.615852	1		0.934964	1		0.07698	0.18067		0.633171	1		0.9011	1		0.914615	1
slr1655	0.0180969	0.238503		0.0372045	0.638972		0.242151	1		0.92708	1		0.816951	1		0.756939	1		2.85413e-06	5.82437e-05		0.664848	1		0.843005	1		0.00218523	0.0753105
slr1834	0.263168	0.74815		0.0019373	0.129764		0.528128	1		0.334704	1		0.0531938	0.80006		0.168417	1		0.00213208	0.0129213		0.8815	1		0.92816	1		0.831023	0.984123
slr1835	0.276712	0.760432		0.000287187	0.0358191		0.418599	1		0.375677	1		0.042857	0.772686		0.131482	1		0.00359306	0.0197837		0.749537	1		0.884412	1		0.515701	0.92278
sml0008	0.217645	0.708276		0.0728059	0.830723		0.982544	1		0.0909127	1		0.0228301	0.648751		0.105976	1		1.15518e-07	3.84451e-06		0.685535	1		0.681966	1		0.228684	0.758219
smr0004	0.155323	0.62509		0.0439967	0.680069		0.829133	1		0.466812	1		0.104773	0.918032		0.440558	1		1.3143e-06	2.9857e-05		0.889895	1		0.447806	1		0.0183265	0.263531
smr0005	0.981689	1		0.158897	1		0.549241	1		0.265649	1		0.932056	1		0.758974	1		0.82336	0.904494		0.26628	1		0.692801	1		0.267534	0.795486
ssl0563	0.0160974	0.228983		0.135156	0.972171		0.201935	1		0.42638	1		0.616024	1		0.973243	1		3.24573e-05	0.000461558		0.798623	1		0.709588	1		0.0172503	0.257935
ssr0390	2.0332e-05	0.00681159		0.000874348	0.0810902		0.122329	0.997494		0.83873	1		0.415081	1		0.147182	1		3.57935e-09	2.05017e-07		0.125166	1		0.2853	1		0.00100897	0.0439138
ssr2831	0.000659092	0.0511339		0.0523378	0.739476		0.0975944	0.997494		0.686632	1		0.272154	1		0.712521	1		1.97688e-08	8.40058e-07		0.157816	1		0.594934	1		0.0435669	0.413256
sll0247	0.56956	0.910901		0.717385	1		0.0424687	0.761514		0.374293	1		0.0263108	0.674918		0.0156023	0.531361		3.2116e-13	4.46165e-11		0.077659	1		0.369126	1		0.615257	0.943119
sll0258	0.0485975	0.377394		0.0136167	0.405103		0.11603	0.997494		0.730344	1		0.728885	1		0.428504	1		3.60768e-05	0.000505075		0.578377	1		0.679887	1		0.00808154	0.173849
sll0427	0.268249	0.751745		0.368957	1		0.912621	1		0.66654	1		0.861325	1		0.756131	1		0.00330682	0.0185596		0.566541	1		0.617632	1		0.00254942	0.0807462
sll0849	0.888703	0.988032		0.0676842	0.807381		0.815085	1		0.646993	1		0.310158	1		0.341253	1		0.665802	0.791338		0.523113	1		0.787695	1		0.398514	0.865903
sll0851	0.885559	0.988032		0.0217657	0.507024		0.743562	1		0.549229	1		0.241903	1		0.401521	1		0.0969842	0.215044		0.488146	1		0.950394	1		0.999758	1
sll1194	0.313286	0.782761		0.991014	1		0.754042	1		0.166293	1		0.186535	1		0.215887	1		0.0423717	0.116297		0.313151	1		0.448067	1		0.817214	0.976012
sll1281	0.0792647	0.482152		0.217464	1		0.450454	1		0.520405	1		0.255657	1		0.36978	1		0.669907	0.795165		0.56016	1		0.792079	1		0.00534408	0.132827
sll1398	0.268365	0.751745		0.195219	1		0.548298	1		0.464455	1		0.218908	1		0.254901	1		0.00269453	0.0155972		0.571509	1		0.881043	1		0.0113443	0.210304
sll1418	0.291468	0.76862		0.449676	1		0.487171	1		0.711377	1		0.552591	1		0.497462	1		0.64224	0.775143		0.90754	1		0.738631	1		0.454369	0.905231
sll1867	0.70082	0.944566		0.697384	1		0.867518	1		0.844754	1		0.746426	1		0.355068	1		0.038729	0.109182		0.448076	1		0.600092	1		0.00573751	0.137928
slr0906	0.746932	0.957609		0.0421258	0.676188		0.740413	1		0.285929	1		0.136101	0.996262		0.399539	1		0.00314221	0.0177894		0.56511	1		0.70536	1		0.866509	0.995178
slr0927	0.664911	0.937947		0.200089	1		0.657172	1		0.84367	1		0.436328	1		0.154953	1		0.0344892	0.100952		0.643975	1		0.849661	1		0.0404726	0.395318
slr1181	0.775222	0.964567		0.606406	1		0.8344	1		0.419006	1		0.238611	1		0.252914	1		0.444551	0.617821		0.135358	1		0.789363	1		0.0341416	0.368326
slr1311	0.702042	0.944566		0.692437	1		0.868433	1		0.848614	1		0.745036	1		0.35571	1		0.0405393	0.112724		0.451156	1		0.599233	1		0.00575555	0.137928
slr1645	0.283789	0.763536		0.880866	1		0.650912	1		0.464094	1		0.236433	1		0.278387	1		0.904851	0.961271		0.583511	1		0.573327	1		0.121255	0.617204
slr1739	0.216598	0.706772		0.926619	1		0.0941076	0.997494		0.644413	1		0.21432	1		0.247334	1		0.000331248	0.00308368		0.16924	1		0.424578	1		0.292409	0.81269
slr2034	0.635052	0.930734		0.399036	1		0.832625	1		0.663094	1		0.332727	1		0.632216	1		0.298535	0.470465		0.913066	1		0.981659	1		0.435156	0.896066
sml0001	0.234353	0.718518		0.984368	1		0.809965	1		0.508409	1		0.540707	1		0.574649	1		0.000635444	0.00512327		0.595604	1		0.450187	1		0.0960917	0.572178
sml0002	0.00292137	0.100126		0.0221578	0.507024		0.246381	1		0.612083	1		0.73675	1		0.840739	1		0.0295072	0.0904755		0.5318	1		0.330084	1		0.315961	0.830533
sml0003	1	1		0.866239	1		0.683327	1		1	1		0.0817032	0.88308		0.253153	1		0.26675	0.438686		0.315121	1		0.884696	1		0.494712	0.92278
sml0005	0.141204	0.607411		0.376503	1		0.492764	1		0.775696	1		0.787665	1		0.908763	1		0.323305	0.498412		0.647741	1		0.874903	1		0.239679	0.76638
sml0007	0.00408912	0.10971		0.107859	0.931088		0.441599	1		0.774791	1		0.852725	1		0.308886	1		0.000449148	0.00394726		0.0466534	1		0.508686	1		0.572833	0.93506
smr0001	1	1		0.442579	1		0.63315	1		1	1		0.431875	1		1	1		0.521739	0.68181		0.63315	1		0.442579	1		0.514813	0.92278
smr0006	0.681308	0.938886		0.524948	1		0.635363	1		0.635789	1		0.9394	1		0.863434	1		0.00556799	0.0281281		0.687059	1		0.364861	1		0.136667	0.647954
smr0007	0.185439	0.671976		0.335971	1		0.890035	1		0.90015	1		0.57071	1		0.59796	1		0.00736918	0.0344179		0.909678	1		0.906271	1		0.100592	0.575944
smr0008	0.272934	0.756364		0.236574	1		0.929903	1		0.818911	1		0.642645	1		0.597818	1		0.010307	0.0431388		0.844566	1		0.607403	1		0.118504	0.610947
smr0009	0.153099	0.622813		0.455728	1		0.863995	1		0.726541	1		0.624149	1		0.178922	1		0.256416	0.426612		0.571539	1		0.471443	1		0.749699	0.971115
ssl2598	0.0824796	0.488139		0.469065	1		0.487831	1		0.949305	1		0.819979	1		0.62577	1		0.0206593	0.0723077		0.808213	1		0.985072	1		0.057918	0.467995
ssr3451	0.599766	0.916992		0.559412	1		0.714089	1		0.896512	1		0.922338	1		0.710113	1		0.0113864	0.0466299		0.879789	1		0.413822	1		0.0933945	0.567273
sll0813	0.493771	0.881862		0.84901	1		0.666538	1		0.960023	1		0.739221	1		0.889739	1		0.52019	0.68181		0.858292	1		0.955801	1		0.797422	0.972295
sll1899	0.874931	0.986254		0.680769	1		0.265477	1		0.330044	1		0.646578	1		0.274621	1		0.0101604	0.0429334		0.557512	1		0.963962	1		0.849318	0.989675
slr1136	0.644463	0.931434		0.256521	1		0.637532	1		0.741187	1		0.746554	1		0.509573	1		0.0664304	0.162017		0.0698944	1		0.73309	1		0.972703	1
slr1137	0.598701	0.916524		0.906398	1		0.558261	1		0.88901	1		0.506108	1		0.852845	1		0.0222432	0.0753681		0.0498648	1		0.786036	1		0.849222	0.989675
slr1138	0.268581	0.751745		0.462846	1		0.881647	1		0.989615	1		0.593307	1		0.713627	1		0.0253636	0.0815535		0.0569165	1		0.482902	1		0.958892	1
slr1379	0.497877	0.884394		0.330871	1		0.756862	1		0.216349	1		0.263569	1		0.238118	1		0.0499236	0.131912		0.0029663	0.243371		0.332043	1		0.382973	0.863224
slr1380	0.405486	0.834007		0.451385	1		0.961666	1		0.258642	1		0.314487	1		0.167825	1		0.182411	0.334965		0.00427492	0.32151		0.514189	1		0.329023	0.833863
slr2082	0.783103	0.966572		0.949812	1		0.669615	1		0.751219	1		0.959402	1		0.650792	1		0.000916478	0.00681136		0.639026	1		0.847109	1		0.930565	1
slr2083	0.576192	0.910901		0.535556	1		0.658367	1		0.580076	1		0.642776	1		0.182706	1		0.000692717	0.00545119		0.969137	1		0.960582	1		0.562593	0.934197
