# Supplementary material for: Comparative Transcriptomics between Synechococcus PCC 7942 and Synechocystis PCC 6803 Provide Insights into Mechanisms of Stress Acclimation
Source: PLoS One. 2014 Oct 23;9(10):e109738. doi: 10.1371/journal.pone.0109738 (PMC4207680; doi:10.1371/journal.pone.0109738)
Supplement: File S1 — Sequence similarity results based on blast for newly identified transcribed sequences located in intergenic regions. (ZIP) [file pone.0109738.s006.zip]

Archive with 24 entries (21 files):
- File 1/
- File 1/.DS_Store
- __MACOSX/
- __MACOSX/File 1/
- __MACOSX/File 1/._.DS_Store
- File 1/files_info.txt
- __MACOSX/File 1/._files_info.txt
- File 1/Supp6_637000308.newfeatures.antisense.gff
- __MACOSX/File 1/._Supp6_637000308.newfeatures.antisense.gff
- File 1/Supp6_637000308.newfeatures.intergenic.cl_filter_1e-5.blast
- __MACOSX/File 1/._Supp6_637000308.newfeatures.intergenic.cl_filter_1e-5.blast
- File 1/Supp6_637000308.newfeatures.intergenic.cl_filter_1e-5.NoOfBl_perF.tab
- __MACOSX/File 1/._Supp6_637000308.newfeatures.intergenic.cl_filter_1e-5.NoOfBl_perF.tab
- File 1/Supp6_637000308.newfeatures.intergenic.gff
- __MACOSX/File 1/._Supp6_637000308.newfeatures.intergenic.gff
- File 1/Supp6_637000315.newfeatures.antisense.gff
- __MACOSX/File 1/._Supp6_637000315.newfeatures.antisense.gff
- File 1/Supp6_637000315.newfeatures.intergenic.cl_filter_1e-5.blast
- __MACOSX/File 1/._Supp6_637000315.newfeatures.intergenic.cl_filter_1e-5.blast
- File 1/Supp6_637000315.newfeatures.intergenic.cl_filter_1e-5.NoOfBl_perF.tab
- __MACOSX/File 1/._Supp6_637000315.newfeatures.intergenic.cl_filter_1e-5.NoOfBl_perF.tab
- File 1/Supp6_637000315.newfeatures.intergenic.gff
- __MACOSX/File 1/._Supp6_637000315.newfeatures.intergenic.gff
- __MACOSX/._File 1
