# Supplementary material for: Comparative Transcriptomics between Synechococcus PCC 7942 and Synechocystis PCC 6803 Provide Insights into Mechanisms of Stress Acclimation
Source: PLoS One. 2014 Oct 23;9(10):e109738. doi: 10.1371/journal.pone.0109738 (PMC4207680; doi:10.1371/journal.pone.0109738)
Supplement: File S1 — Sequence similarity results based on blast for newly identified transcribed sequences located in intergenic regions. (ZIP) [file pone.0109738.s006.zip › File 1/files_info.txt]

---------------------------------------------------------------------------
Synechococcus elongatus PCC 7942 - 637000308
Synechocystis sp. PCC 6803 - 637000315
---------------------------------------------------------------------------

6370003XX.newfeatures.antisense.gff
Gff file with the new features that found in antisense regions

6370003XX.newfeatures.intergenic.gff
Gff file with the new features that found in intergenic regions

6370003XX.newfeatures.intergenic.cl_filter_1e-5.blast
Blast results with more than 1e-5 e-value (significant)
The order of fields for BLAST result in tabular format is: query id, database sequence (subject) id, percent identity, alignment length, number of mismatches, number of gap openings, query start, query end, subject start, subject end, Expect value, HSP bit score.

6370003XX.newfeatures.intergenic.cl_filter_1e-5.NoOfBl_perF.tab
List of new features of intergenic regions with significant hits and how many significant hits they have.


files.info
