# Supplementary material for: Comparative Transcriptomics between Synechococcus PCC 7942 and Synechocystis PCC 6803 Provide Insights into Mechanisms of Stress Acclimation
Source: PLoS One. 2014 Oct 23;9(10):e109738. doi: 10.1371/journal.pone.0109738 (PMC4207680; doi:10.1371/journal.pone.0109738)
Supplement: File S1 — Sequence similarity results based on blast for newly identified transcribed sequences located in intergenic regions. (ZIP) [file pone.0109738.s006.zip › File 1/Supp6_637000308.newfeatures.antisense.gff]

NC_007604	artemis	CDS	6091	6591	.	+	0	ID=CDS:6091..6591; gene_id=1;
NC_007604	artemis	CDS	12683	13064	.	-	0	ID=CDS:complement%2812683..13064%29; gene_id=2;
NC_007604	artemis	CDS	13030	14248	.	+	0	ID=CDS:13030..14248; gene_id=3;
NC_007604	artemis	CDS	15620	15838	.	+	0	ID=CDS:15620..15838; gene_id=5;
NC_007604	artemis	CDS	22726	23018	.	+	0	ID=CDS:22726..23018; gene_id=6;
NC_007604	artemis	CDS	26834	27080	.	-	0	ID=CDS:complement%2826834..27080%29; gene_id=7;
NC_007604	artemis	CDS	34453	34739	.	+	0	ID=CDS:34453..34739; gene_id=8;
NC_007604	artemis	CDS	37484	38114	.	-	0	ID=CDS:complement%2837484..38114%29; gene_id=9;
NC_007604	artemis	CDS	38174	38432	.	-	0	ID=CDS:complement%2838174..38432%29; gene_id=10;
NC_007604	artemis	CDS	44271	44816	.	-	0	ID=CDS:complement%2844271..44816%29; gene_id=11;
NC_007604	artemis	CDS	47142	48925	.	-	0	ID=CDS:complement%2847142..48925%29; gene_id=12;
NC_007604	artemis	CDS	48903	49379	.	+	0	ID=CDS:48903..49379; gene_id=13;
NC_007604	artemis	CDS	49550	50070	.	+	0	ID=CDS:49550..50070; gene_id=14;
NC_007604	artemis	CDS	50141	50584	.	-	0	ID=CDS:complement%2850141..50584%29; gene_id=15;
NC_007604	artemis	CDS	56797	57139	.	+	0	ID=CDS:56797..57139; gene_id=16;
NC_007604	artemis	CDS	81921	82797	.	+	0	ID=CDS:81921..82797; gene_id=18;
NC_007604	artemis	CDS	85147	85505	.	+	0	ID=CDS:85147..85505; gene_id=19;
NC_007604	artemis	CDS	85969	86493	.	+	0	ID=CDS:85969..86493; gene_id=20;
NC_007604	artemis	CDS	87946	88336	.	+	0	ID=CDS:87946..88336; gene_id=22;
NC_007604	artemis	CDS	88184	88463	.	+	0	ID=CDS:88184..88463; gene_id=23;
NC_007604	artemis	CDS	89422	89715	.	-	0	ID=CDS:complement%2889422..89715%29; gene_id=24;
NC_007604	artemis	CDS	92340	92590	.	-	0	ID=CDS:complement%2892340..92590%29; gene_id=26;
NC_007604	artemis	CDS	100542	100998	.	+	0	ID=CDS:100542..100998; gene_id=28;
NC_007604	artemis	CDS	113701	114225	.	+	0	ID=CDS:113701..114225; gene_id=29;
NC_007604	artemis	CDS	128298	128815	.	-	0	ID=CDS:complement%28128298..128815%29; gene_id=32;
NC_007604	artemis	CDS	140208	140668	.	-	0	ID=CDS:complement%28140208..140668%29; gene_id=33;
NC_007604	artemis	CDS	142956	143549	.	+	0	ID=CDS:142956..143549; gene_id=34;
NC_007604	artemis	CDS	146424	146691	.	-	0	ID=CDS:complement%28146424..146691%29; gene_id=35;
NC_007604	artemis	CDS	146740	147116	.	+	0	ID=CDS:146740..147116; gene_id=36;
NC_007604	artemis	CDS	153002	153390	.	-	0	ID=CDS:complement%28153002..153390%29; gene_id=39;
NC_007604	artemis	CDS	154532	154913	.	-	0	ID=CDS:complement%28154532..154913%29; gene_id=40;
NC_007604	artemis	CDS	169207	169933	.	-	0	ID=CDS:complement%28169207..169933%29; gene_id=41;
NC_007604	artemis	CDS	174716	175263	.	+	0	ID=CDS:174716..175263; gene_id=42;
NC_007604	artemis	CDS	180205	180561	.	+	0	ID=CDS:180205..180561; gene_id=43;
NC_007604	artemis	CDS	191256	191701	.	-	0	ID=CDS:complement%28191256..191701%29; gene_id=44;
NC_007604	artemis	CDS	195800	196090	.	-	0	ID=CDS:complement%28195800..196090%29; gene_id=46;
NC_007604	artemis	CDS	196059	196586	.	+	0	ID=CDS:196059..196586; gene_id=47;
NC_007604	artemis	CDS	200201	201040	.	+	0	ID=CDS:200201..201040; gene_id=48;
NC_007604	artemis	CDS	202636	203323	.	+	0	ID=CDS:202636..203323; gene_id=49;
NC_007604	artemis	CDS	215404	215637	.	-	0	ID=CDS:complement%28215404..215637%29; gene_id=50;
NC_007604	artemis	CDS	216970	217424	.	-	0	ID=CDS:complement%28216970..217424%29; gene_id=52;
NC_007604	artemis	CDS	219518	219832	.	-	0	ID=CDS:complement%28219518..219832%29; gene_id=53;
NC_007604	artemis	CDS	223013	223386	.	-	0	ID=CDS:complement%28223013..223386%29; gene_id=55;
NC_007604	artemis	CDS	226222	227497	.	+	0	ID=CDS:226222..227497; gene_id=56;
NC_007604	artemis	CDS	232559	233071	.	+	0	ID=CDS:232559..233071; gene_id=58;
NC_007604	artemis	CDS	234911	235355	.	+	0	ID=CDS:234911..235355; gene_id=59;
NC_007604	artemis	CDS	244930	245170	.	-	0	ID=CDS:complement%28244930..245170%29; gene_id=61;
NC_007604	artemis	CDS	246702	247903	.	-	0	ID=CDS:complement%28246702..247903%29; gene_id=62;
NC_007604	artemis	CDS	247893	248625	.	+	0	ID=CDS:247893..248625; gene_id=63;
NC_007604	artemis	CDS	250796	251501	.	-	0	ID=CDS:complement%28250796..251501%29; gene_id=64;
NC_007604	artemis	CDS	251964	252858	.	+	0	ID=CDS:251964..252858; gene_id=65;
NC_007604	artemis	CDS	254106	254751	.	+	0	ID=CDS:254106..254751; gene_id=66;
NC_007604	artemis	CDS	255540	255961	.	-	0	ID=CDS:complement%28255540..255961%29; gene_id=67;
NC_007604	artemis	CDS	257187	257702	.	+	0	ID=CDS:257187..257702; gene_id=68;
NC_007604	artemis	CDS	257704	258018	.	+	0	ID=CDS:257704..258018; gene_id=69;
NC_007604	artemis	CDS	270001	270590	.	+	0	ID=CDS:270001..270590; gene_id=72;
NC_007604	artemis	CDS	277508	277792	.	+	0	ID=CDS:277508..277792; gene_id=73;
NC_007604	artemis	CDS	278249	278717	.	+	0	ID=CDS:278249..278717; gene_id=74;
NC_007604	artemis	CDS	289479	289756	.	-	0	ID=CDS:complement%28289479..289756%29; gene_id=75;
NC_007604	artemis	CDS	290556	290785	.	-	0	ID=CDS:complement%28290556..290785%29; gene_id=76;
NC_007604	artemis	CDS	290774	291105	.	-	0	ID=CDS:complement%28290774..291105%29; gene_id=77;
NC_007604	artemis	CDS	291732	292184	.	-	0	ID=CDS:complement%28291732..292184%29; gene_id=78;
NC_007604	artemis	CDS	296183	296716	.	-	0	ID=CDS:complement%28296183..296716%29; gene_id=80;
NC_007604	artemis	CDS	296752	297305	.	+	0	ID=CDS:296752..297305; gene_id=81;
NC_007604	artemis	CDS	298382	298736	.	+	0	ID=CDS:298382..298736; gene_id=82;
NC_007604	artemis	CDS	299991	300698	.	+	0	ID=CDS:299991..300698; gene_id=83;
NC_007604	artemis	CDS	317350	318147	.	-	0	ID=CDS:complement%28317350..318147%29; gene_id=89;
NC_007604	artemis	CDS	318185	318540	.	+	0	ID=CDS:318185..318540; gene_id=90;
NC_007604	artemis	CDS	318747	319030	.	+	0	ID=CDS:318747..319030; gene_id=91;
NC_007604	artemis	CDS	319943	320807	.	+	0	ID=CDS:319943..320807; gene_id=92;
NC_007604	artemis	CDS	322212	322887	.	+	0	ID=CDS:322212..322887; gene_id=93;
NC_007604	artemis	CDS	322890	323618	.	+	0	ID=CDS:322890..323618; gene_id=94;
NC_007604	artemis	CDS	325713	326037	.	+	0	ID=CDS:325713..326037; gene_id=96;
NC_007604	artemis	CDS	328315	329058	.	-	0	ID=CDS:complement%28328315..329058%29; gene_id=98;
NC_007604	artemis	CDS	336640	336937	.	-	0	ID=CDS:complement%28336640..336937%29; gene_id=99;
NC_007604	artemis	CDS	340453	341286	.	+	0	ID=CDS:340453..341286; gene_id=103;
NC_007604	artemis	CDS	346711	347103	.	+	0	ID=CDS:346711..347103; gene_id=104;
NC_007604	artemis	CDS	351488	351873	.	+	0	ID=CDS:351488..351873; gene_id=105;
NC_007604	artemis	CDS	356535	357375	.	-	0	ID=CDS:complement%28356535..357375%29; gene_id=106;
NC_007604	artemis	CDS	359514	359765	.	-	0	ID=CDS:complement%28359514..359765%29; gene_id=108;
NC_007604	artemis	CDS	364723	365051	.	-	0	ID=CDS:complement%28364723..365051%29; gene_id=109;
NC_007604	artemis	CDS	365348	365858	.	-	0	ID=CDS:complement%28365348..365858%29; gene_id=110;
NC_007604	artemis	CDS	367766	368001	.	+	0	ID=CDS:367766..368001; gene_id=111;
NC_007604	artemis	CDS	374171	375032	.	-	0	ID=CDS:complement%28374171..375032%29; gene_id=113;
NC_007604	artemis	CDS	376749	377102	.	+	0	ID=CDS:376749..377102; gene_id=116;
NC_007604	artemis	CDS	377690	378006	.	+	0	ID=CDS:377690..378006; gene_id=117;
NC_007604	artemis	CDS	381697	381993	.	+	0	ID=CDS:381697..381993; gene_id=118;
NC_007604	artemis	CDS	399817	400428	.	-	0	ID=CDS:complement%28399817..400428%29; gene_id=120;
NC_007604	artemis	CDS	404563	405164	.	-	0	ID=CDS:complement%28404563..405164%29; gene_id=122;
NC_007604	artemis	CDS	406403	407139	.	-	0	ID=CDS:complement%28406403..407139%29; gene_id=123;
NC_007604	artemis	CDS	407223	407524	.	-	0	ID=CDS:complement%28407223..407524%29; gene_id=124;
NC_007604	artemis	CDS	408845	410022	.	+	0	ID=CDS:408845..410022; gene_id=126;
NC_007604	artemis	CDS	412358	413396	.	-	0	ID=CDS:complement%28412358..413396%29; gene_id=127;
NC_007604	artemis	CDS	413292	413640	.	+	0	ID=CDS:413292..413640; gene_id=128;
NC_007604	artemis	CDS	413849	414924	.	-	0	ID=CDS:complement%28413849..414924%29; gene_id=129;
NC_007604	artemis	CDS	414956	415496	.	+	0	ID=CDS:414956..415496; gene_id=130;
NC_007604	artemis	CDS	419350	419574	.	-	0	ID=CDS:complement%28419350..419574%29; gene_id=132;
NC_007604	artemis	CDS	419595	419871	.	-	0	ID=CDS:complement%28419595..419871%29; gene_id=133;
NC_007604	artemis	CDS	419919	420246	.	-	0	ID=CDS:complement%28419919..420246%29; gene_id=134;
NC_007604	artemis	CDS	429015	429261	.	+	0	ID=CDS:429015..429261; gene_id=136;
NC_007604	artemis	CDS	431378	432072	.	-	0	ID=CDS:complement%28431378..432072%29; gene_id=137;
NC_007604	artemis	CDS	432064	432633	.	-	0	ID=CDS:complement%28432064..432633%29; gene_id=138;
NC_007604	artemis	CDS	432636	433076	.	-	0	ID=CDS:complement%28432636..433076%29; gene_id=139;
NC_007604	artemis	CDS	432952	434300	.	+	0	ID=CDS:432952..434300; gene_id=140;
NC_007604	artemis	CDS	435794	436248	.	+	0	ID=CDS:435794..436248; gene_id=141;
NC_007604	artemis	CDS	437744	438257	.	+	0	ID=CDS:437744..438257; gene_id=142;
NC_007604	artemis	CDS	440589	441356	.	-	0	ID=CDS:complement%28440589..441356%29; gene_id=143;
NC_007604	artemis	CDS	441490	441774	.	+	0	ID=CDS:441490..441774; gene_id=144;
NC_007604	artemis	CDS	453380	453803	.	-	0	ID=CDS:complement%28453380..453803%29; gene_id=146;
NC_007604	artemis	CDS	454361	454688	.	+	0	ID=CDS:454361..454688; gene_id=147;
NC_007604	artemis	CDS	455407	455720	.	+	0	ID=CDS:455407..455720; gene_id=148;
NC_007604	artemis	CDS	455724	456068	.	+	0	ID=CDS:455724..456068; gene_id=149;
NC_007604	artemis	CDS	459600	460147	.	-	0	ID=CDS:complement%28459600..460147%29; gene_id=150;
NC_007604	artemis	CDS	460547	460994	.	-	0	ID=CDS:complement%28460547..460994%29; gene_id=151;
NC_007604	artemis	CDS	466570	466998	.	-	0	ID=CDS:complement%28466570..466998%29; gene_id=152;
NC_007604	artemis	CDS	466829	467289	.	+	0	ID=CDS:466829..467289; gene_id=153;
NC_007604	artemis	CDS	468489	468988	.	+	0	ID=CDS:468489..468988; gene_id=154;
NC_007604	artemis	CDS	473044	473494	.	-	0	ID=CDS:complement%28473044..473494%29; gene_id=155;
NC_007604	artemis	CDS	475147	475654	.	-	0	ID=CDS:complement%28475147..475654%29; gene_id=156;
NC_007604	artemis	CDS	475753	476257	.	+	0	ID=CDS:475753..476257; gene_id=157;
NC_007604	artemis	CDS	479838	480485	.	+	0	ID=CDS:479838..480485; gene_id=158;
NC_007604	artemis	CDS	482209	482631	.	-	0	ID=CDS:complement%28482209..482631%29; gene_id=159;
NC_007604	artemis	CDS	492638	492882	.	+	0	ID=CDS:492638..492882; gene_id=161;
NC_007604	artemis	CDS	508313	508655	.	+	0	ID=CDS:508313..508655; gene_id=163;
NC_007604	artemis	CDS	522213	522479	.	-	0	ID=CDS:complement%28522213..522479%29; gene_id=165;
NC_007604	artemis	CDS	530704	531062	.	+	0	ID=CDS:530704..531062; gene_id=166;
NC_007604	artemis	CDS	533561	533878	.	-	0	ID=CDS:complement%28533561..533878%29; gene_id=167;
NC_007604	artemis	CDS	534626	535178	.	-	0	ID=CDS:complement%28534626..535178%29; gene_id=168;
NC_007604	artemis	CDS	535186	535744	.	+	0	ID=CDS:535186..535744; gene_id=169;
NC_007604	artemis	CDS	536535	536805	.	-	0	ID=CDS:complement%28536535..536805%29; gene_id=170;
NC_007604	artemis	CDS	538136	538501	.	-	0	ID=CDS:complement%28538136..538501%29; gene_id=171;
NC_007604	artemis	CDS	539923	540347	.	-	0	ID=CDS:complement%28539923..540347%29; gene_id=172;
NC_007604	artemis	CDS	540373	540638	.	+	0	ID=CDS:540373..540638; gene_id=173;
NC_007604	artemis	CDS	547602	548014	.	-	0	ID=CDS:complement%28547602..548014%29; gene_id=174;
NC_007604	artemis	CDS	555617	556414	.	-	0	ID=CDS:complement%28555617..556414%29; gene_id=175;
NC_007604	artemis	CDS	567052	567401	.	+	0	ID=CDS:567052..567401; gene_id=176;
NC_007604	artemis	CDS	579305	579518	.	+	0	ID=CDS:579305..579518; gene_id=177;
NC_007604	artemis	CDS	582351	582708	.	+	0	ID=CDS:582351..582708; gene_id=178;
NC_007604	artemis	CDS	584130	584399	.	-	0	ID=CDS:complement%28584130..584399%29; gene_id=179;
NC_007604	artemis	CDS	587027	587583	.	-	0	ID=CDS:complement%28587027..587583%29; gene_id=181;
NC_007604	artemis	CDS	593002	593345	.	-	0	ID=CDS:complement%28593002..593345%29; gene_id=183;
NC_007604	artemis	CDS	593637	593884	.	+	0	ID=CDS:593637..593884; gene_id=184;
NC_007604	artemis	CDS	607025	607301	.	-	0	ID=CDS:complement%28607025..607301%29; gene_id=185;
NC_007604	artemis	CDS	612638	612942	.	-	0	ID=CDS:complement%28612638..612942%29; gene_id=186;
NC_007604	artemis	CDS	612978	613310	.	-	0	ID=CDS:complement%28612978..613310%29; gene_id=187;
NC_007604	artemis	CDS	627405	627742	.	+	0	ID=CDS:627405..627742; gene_id=189;
NC_007604	artemis	CDS	634001	634399	.	+	0	ID=CDS:634001..634399; gene_id=191;
NC_007604	artemis	CDS	636328	636756	.	+	0	ID=CDS:636328..636756; gene_id=192;
NC_007604	artemis	CDS	644677	645110	.	-	0	ID=CDS:complement%28644677..645110%29; gene_id=193;
NC_007604	artemis	CDS	649299	649667	.	+	0	ID=CDS:649299..649667; gene_id=194;
NC_007604	artemis	CDS	650211	651792	.	-	0	ID=CDS:complement%28650211..651792%29; gene_id=195;
NC_007604	artemis	CDS	651197	652558	.	-	0	ID=CDS:complement%28651197..652558%29; gene_id=196;
NC_007604	artemis	CDS	653132	653405	.	+	0	ID=CDS:653132..653405; gene_id=197;
NC_007604	artemis	CDS	654974	655267	.	+	0	ID=CDS:654974..655267; gene_id=198;
NC_007604	artemis	CDS	659207	659479	.	-	0	ID=CDS:complement%28659207..659479%29; gene_id=199;
NC_007604	artemis	CDS	664297	664540	.	+	0	ID=CDS:664297..664540; gene_id=201;
NC_007604	artemis	CDS	669297	670295	.	-	0	ID=CDS:complement%28669297..670295%29; gene_id=202;
NC_007604	artemis	CDS	670301	670906	.	+	0	ID=CDS:670301..670906; gene_id=203;
NC_007604	artemis	CDS	671197	672082	.	-	0	ID=CDS:complement%28671197..672082%29; gene_id=204;
NC_007604	artemis	CDS	673857	674114	.	-	0	ID=CDS:complement%28673857..674114%29; gene_id=205;
NC_007604	artemis	CDS	674593	674880	.	-	0	ID=CDS:complement%28674593..674880%29; gene_id=206;
NC_007604	artemis	CDS	683796	684046	.	-	0	ID=CDS:complement%28683796..684046%29; gene_id=208;
NC_007604	artemis	CDS	689388	690272	.	+	0	ID=CDS:689388..690272; gene_id=211;
NC_007604	artemis	CDS	690000	690601	.	+	0	ID=CDS:690000..690601; gene_id=212;
NC_007604	artemis	CDS	691734	692158	.	+	0	ID=CDS:691734..692158; gene_id=214;
NC_007604	artemis	CDS	692305	692796	.	+	0	ID=CDS:692305..692796; gene_id=215;
NC_007604	artemis	CDS	696576	697118	.	+	0	ID=CDS:696576..697118; gene_id=216;
NC_007604	artemis	CDS	706704	707253	.	+	0	ID=CDS:706704..707253; gene_id=217;
NC_007604	artemis	CDS	735544	736782	.	-	0	ID=CDS:complement%28735544..736782%29; gene_id=220;
NC_007604	artemis	CDS	751905	752358	.	-	0	ID=CDS:complement%28751905..752358%29; gene_id=221;
NC_007604	artemis	CDS	763644	763963	.	+	0	ID=CDS:763644..763963; gene_id=225;
NC_007604	artemis	CDS	766907	767223	.	-	0	ID=CDS:complement%28766907..767223%29; gene_id=226;
NC_007604	artemis	CDS	768735	769176	.	+	0	ID=CDS:768735..769176; gene_id=227;
NC_007604	artemis	CDS	771434	771960	.	-	0	ID=CDS:complement%28771434..771960%29; gene_id=228;
NC_007604	artemis	CDS	772608	773302	.	+	0	ID=CDS:772608..773302; gene_id=229;
NC_007604	artemis	CDS	774934	775237	.	+	0	ID=CDS:774934..775237; gene_id=230;
NC_007604	artemis	CDS	776043	776337	.	+	0	ID=CDS:776043..776337; gene_id=231;
NC_007604	artemis	CDS	777003	777400	.	+	0	ID=CDS:777003..777400; gene_id=232;
NC_007604	artemis	CDS	783235	783949	.	-	0	ID=CDS:complement%28783235..783949%29; gene_id=233;
NC_007604	artemis	CDS	783907	784542	.	+	0	ID=CDS:783907..784542; gene_id=234;
NC_007604	artemis	CDS	784233	784527	.	+	0	ID=CDS:784233..784527; gene_id=235;
NC_007604	artemis	CDS	785350	785660	.	+	0	ID=CDS:785350..785660; gene_id=236;
NC_007604	artemis	CDS	789515	789815	.	+	0	ID=CDS:789515..789815; gene_id=238;
NC_007604	artemis	CDS	792275	792851	.	+	0	ID=CDS:792275..792851; gene_id=239;
NC_007604	artemis	CDS	811187	811408	.	+	0	ID=CDS:811187..811408; gene_id=240;
NC_007604	artemis	CDS	828601	828870	.	-	0	ID=CDS:complement%28828601..828870%29; gene_id=241;
NC_007604	artemis	CDS	828883	829135	.	-	0	ID=CDS:complement%28828883..829135%29; gene_id=242;
NC_007604	artemis	CDS	836358	837064	.	-	0	ID=CDS:complement%28836358..837064%29; gene_id=244;
NC_007604	artemis	CDS	838222	838573	.	+	0	ID=CDS:838222..838573; gene_id=245;
NC_007604	artemis	CDS	840283	840631	.	+	0	ID=CDS:840283..840631; gene_id=246;
NC_007604	artemis	CDS	863612	864176	.	-	0	ID=CDS:complement%28863612..864176%29; gene_id=249;
NC_007604	artemis	CDS	863950	864446	.	+	0	ID=CDS:863950..864446; gene_id=250;
NC_007604	artemis	CDS	867490	867926	.	-	0	ID=CDS:complement%28867490..867926%29; gene_id=251;
NC_007604	artemis	CDS	885066	885368	.	-	0	ID=CDS:complement%28885066..885368%29; gene_id=253;
NC_007604	artemis	CDS	886581	886906	.	-	0	ID=CDS:complement%28886581..886906%29; gene_id=254;
NC_007604	artemis	CDS	888129	888433	.	-	0	ID=CDS:complement%28888129..888433%29; gene_id=255;
NC_007604	artemis	CDS	889374	889745	.	+	0	ID=CDS:889374..889745; gene_id=256;
NC_007604	artemis	CDS	889677	890480	.	+	0	ID=CDS:889677..890480; gene_id=257;
NC_007604	artemis	CDS	890513	891703	.	+	0	ID=CDS:890513..891703; gene_id=258;
NC_007604	artemis	CDS	891718	892411	.	+	0	ID=CDS:891718..892411; gene_id=259;
NC_007604	artemis	CDS	892516	892877	.	+	0	ID=CDS:892516..892877; gene_id=260;
NC_007604	artemis	CDS	893155	893879	.	+	0	ID=CDS:893155..893879; gene_id=261;
NC_007604	artemis	CDS	893568	893994	.	+	0	ID=CDS:893568..893994; gene_id=262;
NC_007604	artemis	CDS	899187	899604	.	-	0	ID=CDS:complement%28899187..899604%29; gene_id=263;
NC_007604	artemis	CDS	899910	900213	.	-	0	ID=CDS:complement%28899910..900213%29; gene_id=264;
NC_007604	artemis	CDS	900645	901171	.	-	0	ID=CDS:complement%28900645..901171%29; gene_id=265;
NC_007604	artemis	CDS	902036	902530	.	+	0	ID=CDS:902036..902530; gene_id=267;
NC_007604	artemis	CDS	903185	904232	.	-	0	ID=CDS:complement%28903185..904232%29; gene_id=268;
NC_007604	artemis	CDS	916210	916780	.	-	0	ID=CDS:complement%28916210..916780%29; gene_id=270;
NC_007604	artemis	CDS	935555	936587	.	-	0	ID=CDS:complement%28935555..936587%29; gene_id=273;
NC_007604	artemis	CDS	936230	936610	.	-	0	ID=CDS:complement%28936230..936610%29; gene_id=274;
NC_007604	artemis	CDS	944900	945289	.	-	0	ID=CDS:complement%28944900..945289%29; gene_id=275;
NC_007604	artemis	CDS	960347	960817	.	-	0	ID=CDS:complement%28960347..960817%29; gene_id=276;
NC_007604	artemis	CDS	965723	966141	.	+	0	ID=CDS:965723..966141; gene_id=277;
NC_007604	artemis	CDS	975363	975675	.	+	0	ID=CDS:975363..975675; gene_id=278;
NC_007604	artemis	CDS	978041	978494	.	+	0	ID=CDS:978041..978494; gene_id=279;
NC_007604	artemis	CDS	979767	980182	.	+	0	ID=CDS:979767..980182; gene_id=280;
NC_007604	artemis	CDS	985143	985573	.	+	0	ID=CDS:985143..985573; gene_id=281;
NC_007604	artemis	CDS	987010	987348	.	-	0	ID=CDS:complement%28987010..987348%29; gene_id=282;
NC_007604	artemis	CDS	987922	988475	.	+	0	ID=CDS:987922..988475; gene_id=283;
NC_007604	artemis	CDS	989341	989736	.	+	0	ID=CDS:989341..989736; gene_id=284;
NC_007604	artemis	CDS	993157	994105	.	-	0	ID=CDS:complement%28993157..994105%29; gene_id=285;
NC_007604	artemis	CDS	993827	994103	.	-	0	ID=CDS:complement%28993827..994103%29; gene_id=286;
NC_007604	artemis	CDS	995960	996274	.	-	0	ID=CDS:complement%28995960..996274%29; gene_id=287;
NC_007604	artemis	CDS	1004744	1005256	.	-	0	ID=CDS:complement%281004744..1005256%29; gene_id=288;
NC_007604	artemis	CDS	1007545	1007861	.	+	0	ID=CDS:1007545..1007861; gene_id=289;
NC_007604	artemis	CDS	1009964	1010270	.	+	0	ID=CDS:1009964..1010270; gene_id=290;
NC_007604	artemis	CDS	1013848	1014208	.	-	0	ID=CDS:complement%281013848..1014208%29; gene_id=291;
NC_007604	artemis	CDS	1036248	1036601	.	-	0	ID=CDS:complement%281036248..1036601%29; gene_id=293;
NC_007604	artemis	CDS	1039810	1040391	.	+	0	ID=CDS:1039810..1040391; gene_id=294;
NC_007604	artemis	CDS	1045042	1046015	.	-	0	ID=CDS:complement%281045042..1046015%29; gene_id=295;
NC_007604	artemis	CDS	1046012	1046297	.	+	0	ID=CDS:1046012..1046297; gene_id=296;
NC_007604	artemis	CDS	1050041	1050540	.	+	0	ID=CDS:1050041..1050540; gene_id=297;
NC_007604	artemis	CDS	1053312	1053877	.	-	0	ID=CDS:complement%281053312..1053877%29; gene_id=298;
NC_007604	artemis	CDS	1055981	1056653	.	+	0	ID=CDS:1055981..1056653; gene_id=299;
NC_007604	artemis	CDS	1057654	1057969	.	+	0	ID=CDS:1057654..1057969; gene_id=300;
NC_007604	artemis	CDS	1059128	1059804	.	-	0	ID=CDS:complement%281059128..1059804%29; gene_id=301;
NC_007604	artemis	CDS	1061431	1061723	.	-	0	ID=CDS:complement%281061431..1061723%29; gene_id=303;
NC_007604	artemis	CDS	1062004	1062484	.	-	0	ID=CDS:complement%281062004..1062484%29; gene_id=304;
NC_007604	artemis	CDS	1062793	1063330	.	-	0	ID=CDS:complement%281062793..1063330%29; gene_id=305;
NC_007604	artemis	CDS	1068955	1069683	.	-	0	ID=CDS:complement%281068955..1069683%29; gene_id=308;
NC_007604	artemis	CDS	1078799	1079368	.	-	0	ID=CDS:complement%281078799..1079368%29; gene_id=309;
NC_007604	artemis	CDS	1080174	1080806	.	-	0	ID=CDS:complement%281080174..1080806%29; gene_id=310;
NC_007604	artemis	CDS	1084520	1085128	.	-	0	ID=CDS:complement%281084520..1085128%29; gene_id=312;
NC_007604	artemis	CDS	1099177	1099511	.	+	0	ID=CDS:1099177..1099511; gene_id=313;
NC_007604	artemis	CDS	1103573	1103912	.	-	0	ID=CDS:complement%281103573..1103912%29; gene_id=314;
NC_007604	artemis	CDS	1104218	1104513	.	-	0	ID=CDS:complement%281104218..1104513%29; gene_id=315;
NC_007604	artemis	CDS	1112727	1113203	.	-	0	ID=CDS:complement%281112727..1113203%29; gene_id=317;
NC_007604	artemis	CDS	1118553	1118915	.	-	0	ID=CDS:complement%281118553..1118915%29; gene_id=318;
NC_007604	artemis	CDS	1120260	1120700	.	+	0	ID=CDS:1120260..1120700; gene_id=319;
NC_007604	artemis	CDS	1132927	1133428	.	-	0	ID=CDS:complement%281132927..1133428%29; gene_id=321;
NC_007604	artemis	CDS	1135058	1135482	.	+	0	ID=CDS:1135058..1135482; gene_id=322;
NC_007604	artemis	CDS	1144334	1145036	.	+	0	ID=CDS:1144334..1145036; gene_id=324;
NC_007604	artemis	CDS	1151640	1151989	.	+	0	ID=CDS:1151640..1151989; gene_id=326;
NC_007604	artemis	CDS	1161087	1161551	.	+	0	ID=CDS:1161087..1161551; gene_id=327;
NC_007604	artemis	CDS	1162171	1162565	.	-	0	ID=CDS:complement%281162171..1162565%29; gene_id=328;
NC_007604	artemis	CDS	1173915	1174387	.	+	0	ID=CDS:1173915..1174387; gene_id=329;
NC_007604	artemis	CDS	1182750	1183114	.	-	0	ID=CDS:complement%281182750..1183114%29; gene_id=331;
NC_007604	artemis	CDS	1199889	1200121	.	-	0	ID=CDS:complement%281199889..1200121%29; gene_id=333;
NC_007604	artemis	CDS	1200375	1200764	.	-	0	ID=CDS:complement%281200375..1200764%29; gene_id=334;
NC_007604	artemis	CDS	1201640	1202000	.	+	0	ID=CDS:1201640..1202000; gene_id=335;
NC_007604	artemis	CDS	1208622	1209222	.	-	0	ID=CDS:complement%281208622..1209222%29; gene_id=336;
NC_007604	artemis	CDS	1209665	1209967	.	+	0	ID=CDS:1209665..1209967; gene_id=337;
NC_007604	artemis	CDS	1212202	1212968	.	-	0	ID=CDS:complement%281212202..1212968%29; gene_id=338;
NC_007604	artemis	CDS	1218044	1218663	.	+	0	ID=CDS:1218044..1218663; gene_id=340;
NC_007604	artemis	CDS	1220684	1220980	.	-	0	ID=CDS:complement%281220684..1220980%29; gene_id=341;
NC_007604	artemis	CDS	1223633	1224215	.	-	0	ID=CDS:complement%281223633..1224215%29; gene_id=342;
NC_007604	artemis	CDS	1238320	1238541	.	-	0	ID=CDS:complement%281238320..1238541%29; gene_id=344;
NC_007604	artemis	CDS	1242352	1242920	.	+	0	ID=CDS:1242352..1242920; gene_id=346;
NC_007604	artemis	CDS	1255445	1256086	.	+	0	ID=CDS:1255445..1256086; gene_id=347;
NC_007604	artemis	CDS	1258312	1258746	.	+	0	ID=CDS:1258312..1258746; gene_id=348;
NC_007604	artemis	CDS	1263259	1263555	.	+	0	ID=CDS:1263259..1263555; gene_id=349;
NC_007604	artemis	CDS	1273692	1274351	.	+	0	ID=CDS:1273692..1274351; gene_id=352;
NC_007604	artemis	CDS	1276304	1276940	.	-	0	ID=CDS:complement%281276304..1276940%29; gene_id=353;
NC_007604	artemis	CDS	1277857	1278361	.	+	0	ID=CDS:1277857..1278361; gene_id=354;
NC_007604	artemis	CDS	1283510	1284192	.	-	0	ID=CDS:complement%281283510..1284192%29; gene_id=355;
NC_007604	artemis	CDS	1283845	1284194	.	-	0	ID=CDS:complement%281283845..1284194%29; gene_id=356;
NC_007604	artemis	CDS	1284072	1284887	.	+	0	ID=CDS:1284072..1284887; gene_id=357;
NC_007604	artemis	CDS	1294430	1294743	.	-	0	ID=CDS:complement%281294430..1294743%29; gene_id=358;
NC_007604	artemis	CDS	1295163	1295428	.	-	0	ID=CDS:complement%281295163..1295428%29; gene_id=359;
NC_007604	artemis	CDS	1295426	1296216	.	+	0	ID=CDS:1295426..1296216; gene_id=360;
NC_007604	artemis	CDS	1301378	1301777	.	+	0	ID=CDS:1301378..1301777; gene_id=362;
NC_007604	artemis	CDS	1304388	1305126	.	+	0	ID=CDS:1304388..1305126; gene_id=363;
NC_007604	artemis	CDS	1312794	1313290	.	-	0	ID=CDS:complement%281312794..1313290%29; gene_id=364;
NC_007604	artemis	CDS	1326546	1326881	.	-	0	ID=CDS:complement%281326546..1326881%29; gene_id=365;
NC_007604	artemis	CDS	1330732	1331078	.	+	0	ID=CDS:1330732..1331078; gene_id=366;
NC_007604	artemis	CDS	1336658	1336944	.	-	0	ID=CDS:complement%281336658..1336944%29; gene_id=367;
NC_007604	artemis	CDS	1338055	1338435	.	+	0	ID=CDS:1338055..1338435; gene_id=369;
NC_007604	artemis	CDS	1352535	1352823	.	-	0	ID=CDS:complement%281352535..1352823%29; gene_id=370;
NC_007604	artemis	CDS	1356427	1356717	.	-	0	ID=CDS:complement%281356427..1356717%29; gene_id=371;
NC_007604	artemis	CDS	1377694	1378011	.	-	0	ID=CDS:complement%281377694..1378011%29; gene_id=372;
NC_007604	artemis	CDS	1378423	1379146	.	-	0	ID=CDS:complement%281378423..1379146%29; gene_id=373;
NC_007604	artemis	CDS	1408218	1408827	.	+	0	ID=CDS:1408218..1408827; gene_id=374;
NC_007604	artemis	CDS	1429342	1429798	.	-	0	ID=CDS:complement%281429342..1429798%29; gene_id=375;
NC_007604	artemis	CDS	1430833	1431276	.	-	0	ID=CDS:complement%281430833..1431276%29; gene_id=376;
NC_007604	artemis	CDS	1434606	1435632	.	+	0	ID=CDS:1434606..1435632; gene_id=377;
NC_007604	artemis	CDS	1447854	1448158	.	+	0	ID=CDS:1447854..1448158; gene_id=378;
NC_007604	artemis	CDS	1465397	1465708	.	-	0	ID=CDS:complement%281465397..1465708%29; gene_id=379;
NC_007604	artemis	CDS	1475230	1475532	.	-	0	ID=CDS:complement%281475230..1475532%29; gene_id=380;
NC_007604	artemis	CDS	1476150	1476851	.	-	0	ID=CDS:complement%281476150..1476851%29; gene_id=381;
NC_007604	artemis	CDS	1479351	1479779	.	-	0	ID=CDS:complement%281479351..1479779%29; gene_id=382;
NC_007604	artemis	CDS	1480530	1480751	.	-	0	ID=CDS:complement%281480530..1480751%29; gene_id=383;
NC_007604	artemis	CDS	1482580	1482852	.	-	0	ID=CDS:complement%281482580..1482852%29; gene_id=384;
NC_007604	artemis	CDS	1482799	1483211	.	+	0	ID=CDS:1482799..1483211; gene_id=385;
NC_007604	artemis	CDS	1484709	1485022	.	-	0	ID=CDS:complement%281484709..1485022%29; gene_id=386;
NC_007604	artemis	CDS	1484987	1485765	.	+	0	ID=CDS:1484987..1485765; gene_id=387;
NC_007604	artemis	CDS	1492439	1493040	.	+	0	ID=CDS:1492439..1493040; gene_id=389;
NC_007604	artemis	CDS	1497162	1498072	.	-	0	ID=CDS:complement%281497162..1498072%29; gene_id=390;
NC_007604	artemis	CDS	1500146	1500486	.	+	0	ID=CDS:1500146..1500486; gene_id=391;
NC_007604	artemis	CDS	1504762	1505509	.	+	0	ID=CDS:1504762..1505509; gene_id=392;
NC_007604	artemis	CDS	1508045	1508493	.	-	0	ID=CDS:complement%281508045..1508493%29; gene_id=393;
NC_007604	artemis	CDS	1515368	1516188	.	-	0	ID=CDS:complement%281515368..1516188%29; gene_id=394;
NC_007604	artemis	CDS	1516325	1516760	.	-	0	ID=CDS:complement%281516325..1516760%29; gene_id=395;
NC_007604	artemis	CDS	1517360	1517584	.	-	0	ID=CDS:complement%281517360..1517584%29; gene_id=396;
NC_007604	artemis	CDS	1517587	1518457	.	-	0	ID=CDS:complement%281517587..1518457%29; gene_id=397;
NC_007604	artemis	CDS	1531084	1531493	.	+	0	ID=CDS:1531084..1531493; gene_id=398;
NC_007604	artemis	CDS	1542458	1542827	.	-	0	ID=CDS:complement%281542458..1542827%29; gene_id=399;
NC_007604	artemis	CDS	1548411	1548990	.	+	0	ID=CDS:1548411..1548990; gene_id=400;
NC_007604	artemis	CDS	1548731	1548991	.	+	0	ID=CDS:1548731..1548991; gene_id=401;
NC_007604	artemis	CDS	1553479	1553870	.	-	0	ID=CDS:complement%281553479..1553870%29; gene_id=403;
NC_007604	artemis	CDS	1558609	1559008	.	+	0	ID=CDS:1558609..1559008; gene_id=404;
NC_007604	artemis	CDS	1566298	1566848	.	+	0	ID=CDS:1566298..1566848; gene_id=405;
NC_007604	artemis	CDS	1573244	1573873	.	-	0	ID=CDS:complement%281573244..1573873%29; gene_id=406;
NC_007604	artemis	CDS	1575082	1575520	.	-	0	ID=CDS:complement%281575082..1575520%29; gene_id=407;
NC_007604	artemis	CDS	1576637	1576895	.	-	0	ID=CDS:complement%281576637..1576895%29; gene_id=408;
NC_007604	artemis	CDS	1579072	1579345	.	-	0	ID=CDS:complement%281579072..1579345%29; gene_id=409;
NC_007604	artemis	CDS	1580338	1580805	.	-	0	ID=CDS:complement%281580338..1580805%29; gene_id=410;
NC_007604	artemis	CDS	1583808	1585142	.	-	0	ID=CDS:complement%281583808..1585142%29; gene_id=411;
NC_007604	artemis	CDS	1599715	1600105	.	+	0	ID=CDS:1599715..1600105; gene_id=412;
NC_007604	artemis	CDS	1607982	1608283	.	-	0	ID=CDS:complement%281607982..1608283%29; gene_id=414;
NC_007604	artemis	CDS	1611472	1611877	.	+	0	ID=CDS:1611472..1611877; gene_id=415;
NC_007604	artemis	CDS	1612351	1612781	.	-	0	ID=CDS:complement%281612351..1612781%29; gene_id=416;
NC_007604	artemis	CDS	1612796	1613460	.	-	0	ID=CDS:complement%281612796..1613460%29; gene_id=417;
NC_007604	artemis	CDS	1613451	1613898	.	+	0	ID=CDS:1613451..1613898; gene_id=418;
NC_007604	artemis	CDS	1625238	1625702	.	-	0	ID=CDS:complement%281625238..1625702%29; gene_id=423;
NC_007604	artemis	CDS	1630302	1630773	.	-	0	ID=CDS:complement%281630302..1630773%29; gene_id=425;
NC_007604	artemis	CDS	1643408	1643643	.	-	0	ID=CDS:complement%281643408..1643643%29; gene_id=426;
NC_007604	artemis	CDS	1651519	1652731	.	-	0	ID=CDS:complement%281651519..1652731%29; gene_id=427;
NC_007604	artemis	CDS	1652679	1653057	.	+	0	ID=CDS:1652679..1653057; gene_id=428;
NC_007604	artemis	CDS	1653409	1653711	.	+	0	ID=CDS:1653409..1653711; gene_id=429;
NC_007604	artemis	CDS	1654569	1654947	.	+	0	ID=CDS:1654569..1654947; gene_id=430;
NC_007604	artemis	CDS	1679232	1679557	.	+	0	ID=CDS:1679232..1679557; gene_id=431;
NC_007604	artemis	CDS	1682024	1682645	.	-	0	ID=CDS:complement%281682024..1682645%29; gene_id=432;
NC_007604	artemis	CDS	1683006	1683465	.	-	0	ID=CDS:complement%281683006..1683465%29; gene_id=433;
NC_007604	artemis	CDS	1692579	1692985	.	-	0	ID=CDS:complement%281692579..1692985%29; gene_id=435;
NC_007604	artemis	CDS	1695317	1695790	.	+	0	ID=CDS:1695317..1695790; gene_id=436;
NC_007604	artemis	CDS	1701526	1702109	.	-	0	ID=CDS:complement%281701526..1702109%29; gene_id=437;
NC_007604	artemis	CDS	1702800	1704563	.	+	0	ID=CDS:1702800..1704563; gene_id=438;
NC_007604	artemis	CDS	1703492	1704529	.	+	0	ID=CDS:1703492..1704529; gene_id=439;
NC_007604	artemis	CDS	1705445	1706470	.	+	0	ID=CDS:1705445..1706470; gene_id=441;
NC_007604	artemis	CDS	1706658	1706964	.	-	0	ID=CDS:complement%281706658..1706964%29; gene_id=442;
NC_007604	artemis	CDS	1708065	1708418	.	-	0	ID=CDS:complement%281708065..1708418%29; gene_id=443;
NC_007604	artemis	CDS	1708730	1709025	.	-	0	ID=CDS:complement%281708730..1709025%29; gene_id=444;
NC_007604	artemis	CDS	1709946	1710492	.	-	0	ID=CDS:complement%281709946..1710492%29; gene_id=445;
NC_007604	artemis	CDS	1712934	1713314	.	-	0	ID=CDS:complement%281712934..1713314%29; gene_id=446;
NC_007604	artemis	CDS	1713693	1714008	.	-	0	ID=CDS:complement%281713693..1714008%29; gene_id=447;
NC_007604	artemis	CDS	1714284	1714508	.	-	0	ID=CDS:complement%281714284..1714508%29; gene_id=448;
NC_007604	artemis	CDS	1723537	1724077	.	+	0	ID=CDS:1723537..1724077; gene_id=449;
NC_007604	artemis	CDS	1728693	1729189	.	+	0	ID=CDS:1728693..1729189; gene_id=450;
NC_007604	artemis	CDS	1731723	1732519	.	+	0	ID=CDS:1731723..1732519; gene_id=451;
NC_007604	artemis	CDS	1743896	1744179	.	+	0	ID=CDS:1743896..1744179; gene_id=452;
NC_007604	artemis	CDS	1782939	1783239	.	-	0	ID=CDS:complement%281782939..1783239%29; gene_id=456;
NC_007604	artemis	CDS	1787052	1787362	.	+	0	ID=CDS:1787052..1787362; gene_id=457;
NC_007604	artemis	CDS	1798058	1798439	.	-	0	ID=CDS:complement%281798058..1798439%29; gene_id=460;
NC_007604	artemis	CDS	1799097	1799372	.	+	0	ID=CDS:1799097..1799372; gene_id=461;
NC_007604	artemis	CDS	1802644	1803148	.	+	0	ID=CDS:1802644..1803148; gene_id=462;
NC_007604	artemis	CDS	1805273	1805525	.	-	0	ID=CDS:complement%281805273..1805525%29; gene_id=463;
NC_007604	artemis	CDS	1810490	1810828	.	+	0	ID=CDS:1810490..1810828; gene_id=464;
NC_007604	artemis	CDS	1812650	1813730	.	-	0	ID=CDS:complement%281812650..1813730%29; gene_id=465;
NC_007604	artemis	CDS	1815350	1815848	.	-	0	ID=CDS:complement%281815350..1815848%29; gene_id=466;
NC_007604	artemis	CDS	1820143	1820494	.	+	0	ID=CDS:1820143..1820494; gene_id=467;
NC_007604	artemis	CDS	1822396	1823011	.	+	0	ID=CDS:1822396..1823011; gene_id=469;
NC_007604	artemis	CDS	1827278	1827747	.	-	0	ID=CDS:complement%281827278..1827747%29; gene_id=470;
NC_007604	artemis	CDS	1832231	1832606	.	+	0	ID=CDS:1832231..1832606; gene_id=471;
NC_007604	artemis	CDS	1835071	1835390	.	+	0	ID=CDS:1835071..1835390; gene_id=472;
NC_007604	artemis	CDS	1841694	1842006	.	-	0	ID=CDS:complement%281841694..1842006%29; gene_id=473;
NC_007604	artemis	CDS	1845891	1846261	.	-	0	ID=CDS:complement%281845891..1846261%29; gene_id=474;
NC_007604	artemis	CDS	1852780	1853169	.	-	0	ID=CDS:complement%281852780..1853169%29; gene_id=475;
NC_007604	artemis	CDS	1853312	1853796	.	+	0	ID=CDS:1853312..1853796; gene_id=476;
NC_007604	artemis	CDS	1863507	1863910	.	-	0	ID=CDS:complement%281863507..1863910%29; gene_id=477;
NC_007604	artemis	CDS	1869507	1869790	.	-	0	ID=CDS:complement%281869507..1869790%29; gene_id=478;
NC_007604	artemis	CDS	1869811	1870404	.	-	0	ID=CDS:complement%281869811..1870404%29; gene_id=479;
NC_007604	artemis	CDS	1883605	1884079	.	-	0	ID=CDS:complement%281883605..1884079%29; gene_id=482;
NC_007604	artemis	CDS	1888798	1889338	.	+	0	ID=CDS:1888798..1889338; gene_id=483;
NC_007604	artemis	CDS	1892240	1893007	.	-	0	ID=CDS:complement%281892240..1893007%29; gene_id=484;
NC_007604	artemis	CDS	1893083	1893768	.	+	0	ID=CDS:1893083..1893768; gene_id=485;
NC_007604	artemis	CDS	1894162	1894497	.	-	0	ID=CDS:complement%281894162..1894497%29; gene_id=486;
NC_007604	artemis	CDS	1894511	1895091	.	+	0	ID=CDS:1894511..1895091; gene_id=487;
NC_007604	artemis	CDS	1896229	1896453	.	+	0	ID=CDS:1896229..1896453; gene_id=488;
NC_007604	artemis	CDS	1896953	1897287	.	+	0	ID=CDS:1896953..1897287; gene_id=489;
NC_007604	artemis	CDS	1898581	1898843	.	-	0	ID=CDS:complement%281898581..1898843%29; gene_id=490;
NC_007604	artemis	CDS	1899161	1899599	.	+	0	ID=CDS:1899161..1899599; gene_id=491;
NC_007604	artemis	CDS	1900144	1901075	.	+	0	ID=CDS:1900144..1901075; gene_id=492;
NC_007604	artemis	CDS	1902905	1903655	.	-	0	ID=CDS:complement%281902905..1903655%29; gene_id=493;
NC_007604	artemis	CDS	1905431	1906030	.	+	0	ID=CDS:1905431..1906030; gene_id=494;
NC_007604	artemis	CDS	1910214	1910579	.	+	0	ID=CDS:1910214..1910579; gene_id=495;
NC_007604	artemis	CDS	1911328	1911636	.	+	0	ID=CDS:1911328..1911636; gene_id=496;
NC_007604	artemis	CDS	1914513	1914939	.	+	0	ID=CDS:1914513..1914939; gene_id=497;
NC_007604	artemis	CDS	1917451	1917860	.	-	0	ID=CDS:complement%281917451..1917860%29; gene_id=498;
NC_007604	artemis	CDS	1919606	1919849	.	-	0	ID=CDS:complement%281919606..1919849%29; gene_id=499;
NC_007604	artemis	CDS	1933786	1934190	.	-	0	ID=CDS:complement%281933786..1934190%29; gene_id=500;
NC_007604	artemis	CDS	1936168	1936387	.	-	0	ID=CDS:complement%281936168..1936387%29; gene_id=502;
NC_007604	artemis	CDS	1940875	1941384	.	+	0	ID=CDS:1940875..1941384; gene_id=503;
NC_007604	artemis	CDS	1953027	1953461	.	+	0	ID=CDS:1953027..1953461; gene_id=504;
NC_007604	artemis	CDS	1963752	1964265	.	-	0	ID=CDS:complement%281963752..1964265%29; gene_id=505;
NC_007604	artemis	CDS	1968101	1968652	.	-	0	ID=CDS:complement%281968101..1968652%29; gene_id=506;
NC_007604	artemis	CDS	1968593	1968852	.	+	0	ID=CDS:1968593..1968852; gene_id=507;
NC_007604	artemis	CDS	1984065	1984760	.	+	0	ID=CDS:1984065..1984760; gene_id=508;
NC_007604	artemis	CDS	1990855	1991352	.	+	0	ID=CDS:1990855..1991352; gene_id=510;
NC_007604	artemis	CDS	1994072	1994561	.	-	0	ID=CDS:complement%281994072..1994561%29; gene_id=511;
NC_007604	artemis	CDS	1998202	1998655	.	-	0	ID=CDS:complement%281998202..1998655%29; gene_id=512;
NC_007604	artemis	CDS	2003338	2003864	.	-	0	ID=CDS:complement%282003338..2003864%29; gene_id=513;
NC_007604	artemis	CDS	2016108	2016849	.	+	0	ID=CDS:2016108..2016849; gene_id=514;
NC_007604	artemis	CDS	2019418	2019765	.	+	0	ID=CDS:2019418..2019765; gene_id=515;
NC_007604	artemis	CDS	2025366	2025792	.	-	0	ID=CDS:complement%282025366..2025792%29; gene_id=516;
NC_007604	artemis	CDS	2028494	2029234	.	-	0	ID=CDS:complement%282028494..2029234%29; gene_id=517;
NC_007604	artemis	CDS	2029168	2029659	.	+	0	ID=CDS:2029168..2029659; gene_id=518;
NC_007604	artemis	CDS	2035112	2035410	.	+	0	ID=CDS:2035112..2035410; gene_id=519;
NC_007604	artemis	CDS	2035705	2035987	.	-	0	ID=CDS:complement%282035705..2035987%29; gene_id=520;
NC_007604	artemis	CDS	2035990	2036483	.	-	0	ID=CDS:complement%282035990..2036483%29; gene_id=521;
NC_007604	artemis	CDS	2045752	2046498	.	+	0	ID=CDS:2045752..2046498; gene_id=522;
NC_007604	artemis	CDS	2046472	2046715	.	+	0	ID=CDS:2046472..2046715; gene_id=523;
NC_007604	artemis	CDS	2047545	2048193	.	+	0	ID=CDS:2047545..2048193; gene_id=524;
NC_007604	artemis	CDS	2048633	2048909	.	+	0	ID=CDS:2048633..2048909; gene_id=525;
NC_007604	artemis	CDS	2055692	2055997	.	+	0	ID=CDS:2055692..2055997; gene_id=526;
NC_007604	artemis	CDS	2067318	2067877	.	+	0	ID=CDS:2067318..2067877; gene_id=529;
NC_007604	artemis	CDS	2079564	2080107	.	+	0	ID=CDS:2079564..2080107; gene_id=530;
NC_007604	artemis	CDS	2083757	2084478	.	+	0	ID=CDS:2083757..2084478; gene_id=531;
NC_007604	artemis	CDS	2085538	2085891	.	-	0	ID=CDS:complement%282085538..2085891%29; gene_id=532;
NC_007604	artemis	CDS	2085831	2086247	.	+	0	ID=CDS:2085831..2086247; gene_id=533;
NC_007604	artemis	CDS	2087398	2087887	.	+	0	ID=CDS:2087398..2087887; gene_id=534;
NC_007604	artemis	CDS	2088835	2089189	.	+	0	ID=CDS:2088835..2089189; gene_id=535;
NC_007604	artemis	CDS	2091718	2092186	.	+	0	ID=CDS:2091718..2092186; gene_id=536;
NC_007604	artemis	CDS	2092362	2093024	.	+	0	ID=CDS:2092362..2093024; gene_id=537;
NC_007604	artemis	CDS	2098934	2099548	.	-	0	ID=CDS:complement%282098934..2099548%29; gene_id=538;
NC_007604	artemis	CDS	2099549	2099983	.	+	0	ID=CDS:2099549..2099983; gene_id=539;
NC_007604	artemis	CDS	2108277	2108833	.	+	0	ID=CDS:2108277..2108833; gene_id=541;
NC_007604	artemis	CDS	2114276	2114646	.	+	0	ID=CDS:2114276..2114646; gene_id=543;
NC_007604	artemis	CDS	2121630	2123584	.	+	0	ID=CDS:2121630..2123584; gene_id=544;
NC_007604	artemis	CDS	2122365	2123583	.	+	0	ID=CDS:2122365..2123583; gene_id=545;
NC_007604	artemis	CDS	2123605	2125756	.	+	0	ID=CDS:2123605..2125756; gene_id=546;
NC_007604	artemis	CDS	2132266	2132702	.	+	0	ID=CDS:2132266..2132702; gene_id=548;
NC_007604	artemis	CDS	2133996	2134624	.	-	0	ID=CDS:complement%282133996..2134624%29; gene_id=549;
NC_007604	artemis	CDS	2135420	2135761	.	-	0	ID=CDS:complement%282135420..2135761%29; gene_id=550;
NC_007604	artemis	CDS	2136761	2137382	.	+	0	ID=CDS:2136761..2137382; gene_id=551;
NC_007604	artemis	CDS	2144161	2144536	.	-	0	ID=CDS:complement%282144161..2144536%29; gene_id=552;
NC_007604	artemis	CDS	2147506	2147965	.	+	0	ID=CDS:2147506..2147965; gene_id=553;
NC_007604	artemis	CDS	2148015	2148247	.	+	0	ID=CDS:2148015..2148247; gene_id=554;
NC_007604	artemis	CDS	2149986	2150450	.	-	0	ID=CDS:complement%282149986..2150450%29; gene_id=555;
NC_007604	artemis	CDS	2152946	2153209	.	-	0	ID=CDS:complement%282152946..2153209%29; gene_id=556;
NC_007604	artemis	CDS	2153231	2153478	.	-	0	ID=CDS:complement%282153231..2153478%29; gene_id=557;
NC_007604	artemis	CDS	2172994	2173327	.	-	0	ID=CDS:complement%282172994..2173327%29; gene_id=560;
NC_007604	artemis	CDS	2183822	2184113	.	-	0	ID=CDS:complement%282183822..2184113%29; gene_id=561;
NC_007604	artemis	CDS	2184092	2184600	.	+	0	ID=CDS:2184092..2184600; gene_id=562;
NC_007604	artemis	CDS	2195518	2195959	.	-	0	ID=CDS:complement%282195518..2195959%29; gene_id=563;
NC_007604	artemis	CDS	2200258	2201596	.	+	0	ID=CDS:2200258..2201596; gene_id=564;
NC_007604	artemis	CDS	2201862	2202239	.	+	0	ID=CDS:2201862..2202239; gene_id=565;
NC_007604	artemis	CDS	2202704	2203198	.	+	0	ID=CDS:2202704..2203198; gene_id=566;
NC_007604	artemis	CDS	2205880	2206397	.	-	0	ID=CDS:complement%282205880..2206397%29; gene_id=567;
NC_007604	artemis	CDS	2206404	2206871	.	+	0	ID=CDS:2206404..2206871; gene_id=568;
NC_007604	artemis	CDS	2207153	2207505	.	-	0	ID=CDS:complement%282207153..2207505%29; gene_id=569;
NC_007604	artemis	CDS	2207347	2208154	.	+	0	ID=CDS:2207347..2208154; gene_id=570;
NC_007604	artemis	CDS	2213930	2214388	.	+	0	ID=CDS:2213930..2214388; gene_id=571;
NC_007604	artemis	CDS	2226184	2226456	.	-	0	ID=CDS:complement%282226184..2226456%29; gene_id=574;
NC_007604	artemis	CDS	2226807	2227130	.	-	0	ID=CDS:complement%282226807..2227130%29; gene_id=575;
NC_007604	artemis	CDS	2234023	2234566	.	+	0	ID=CDS:2234023..2234566; gene_id=576;
NC_007604	artemis	CDS	2238176	2238491	.	-	0	ID=CDS:complement%282238176..2238491%29; gene_id=578;
NC_007604	artemis	CDS	2239611	2239872	.	+	0	ID=CDS:2239611..2239872; gene_id=579;
NC_007604	artemis	CDS	2239874	2240171	.	+	0	ID=CDS:2239874..2240171; gene_id=580;
NC_007604	artemis	CDS	2241104	2241557	.	-	0	ID=CDS:complement%282241104..2241557%29; gene_id=581;
NC_007604	artemis	CDS	2252181	2252955	.	+	0	ID=CDS:2252181..2252955; gene_id=582;
NC_007604	artemis	CDS	2257226	2258053	.	-	0	ID=CDS:complement%282257226..2258053%29; gene_id=583;
NC_007604	artemis	CDS	2265255	2265695	.	-	0	ID=CDS:complement%282265255..2265695%29; gene_id=584;
NC_007604	artemis	CDS	2268405	2268668	.	+	0	ID=CDS:2268405..2268668; gene_id=585;
NC_007604	artemis	CDS	2283174	2283457	.	+	0	ID=CDS:2283174..2283457; gene_id=586;
NC_007604	artemis	CDS	2286896	2287753	.	+	0	ID=CDS:2286896..2287753; gene_id=588;
NC_007604	artemis	CDS	2287352	2288064	.	+	0	ID=CDS:2287352..2288064; gene_id=589;
NC_007604	artemis	CDS	2288213	2288633	.	+	0	ID=CDS:2288213..2288633; gene_id=590;
NC_007604	artemis	CDS	2289159	2289819	.	+	0	ID=CDS:2289159..2289819; gene_id=591;
NC_007604	artemis	CDS	2289941	2290447	.	+	0	ID=CDS:2289941..2290447; gene_id=592;
NC_007604	artemis	CDS	2291436	2292211	.	+	0	ID=CDS:2291436..2292211; gene_id=593;
NC_007604	artemis	CDS	2296939	2297619	.	+	0	ID=CDS:2296939..2297619; gene_id=595;
NC_007604	artemis	CDS	2299107	2299400	.	+	0	ID=CDS:2299107..2299400; gene_id=597;
NC_007604	artemis	CDS	2307419	2307793	.	+	0	ID=CDS:2307419..2307793; gene_id=598;
NC_007604	artemis	CDS	2309879	2310231	.	+	0	ID=CDS:2309879..2310231; gene_id=599;
NC_007604	artemis	CDS	2318402	2318925	.	+	0	ID=CDS:2318402..2318925; gene_id=602;
NC_007604	artemis	CDS	2325531	2325929	.	-	0	ID=CDS:complement%282325531..2325929%29; gene_id=604;
NC_007604	artemis	CDS	2327433	2327724	.	-	0	ID=CDS:complement%282327433..2327724%29; gene_id=605;
NC_007604	artemis	CDS	2328506	2328874	.	-	0	ID=CDS:complement%282328506..2328874%29; gene_id=606;
NC_007604	artemis	CDS	2328861	2329092	.	+	0	ID=CDS:2328861..2329092; gene_id=607;
NC_007604	artemis	CDS	2332647	2332941	.	+	0	ID=CDS:2332647..2332941; gene_id=608;
NC_007604	artemis	CDS	2336104	2336903	.	+	0	ID=CDS:2336104..2336903; gene_id=610;
NC_007604	artemis	CDS	2349698	2350026	.	+	0	ID=CDS:2349698..2350026; gene_id=613;
NC_007604	artemis	CDS	2351160	2351506	.	+	0	ID=CDS:2351160..2351506; gene_id=614;
NC_007604	artemis	CDS	2368224	2368476	.	+	0	ID=CDS:2368224..2368476; gene_id=615;
NC_007604	artemis	CDS	2370815	2371410	.	+	0	ID=CDS:2370815..2371410; gene_id=616;
NC_007604	artemis	CDS	2372857	2373130	.	-	0	ID=CDS:complement%282372857..2373130%29; gene_id=617;
NC_007604	artemis	CDS	2383254	2383709	.	+	0	ID=CDS:2383254..2383709; gene_id=618;
NC_007604	artemis	CDS	2383825	2384327	.	-	0	ID=CDS:complement%282383825..2384327%29; gene_id=619;
NC_007604	artemis	CDS	2384418	2385159	.	-	0	ID=CDS:complement%282384418..2385159%29; gene_id=620;
NC_007604	artemis	CDS	2392345	2392696	.	+	0	ID=CDS:2392345..2392696; gene_id=621;
NC_007604	artemis	CDS	2393502	2393792	.	-	0	ID=CDS:complement%282393502..2393792%29; gene_id=622;
NC_007604	artemis	CDS	2398850	2399309	.	-	0	ID=CDS:complement%282398850..2399309%29; gene_id=624;
NC_007604	artemis	CDS	2399329	2399960	.	-	0	ID=CDS:complement%282399329..2399960%29; gene_id=625;
NC_007604	artemis	CDS	2399852	2400406	.	+	0	ID=CDS:2399852..2400406; gene_id=626;
NC_007604	artemis	CDS	2410334	2411268	.	+	0	ID=CDS:2410334..2411268; gene_id=628;
NC_007604	artemis	CDS	2413634	2414135	.	-	0	ID=CDS:complement%282413634..2414135%29; gene_id=630;
NC_007604	artemis	CDS	2414142	2414444	.	+	0	ID=CDS:2414142..2414444; gene_id=631;
NC_007604	artemis	CDS	2417346	2417591	.	-	0	ID=CDS:complement%282417346..2417591%29; gene_id=632;
NC_007604	artemis	CDS	2417581	2418245	.	+	0	ID=CDS:2417581..2418245; gene_id=633;
NC_007604	artemis	CDS	2419121	2419575	.	-	0	ID=CDS:complement%282419121..2419575%29; gene_id=634;
NC_007604	artemis	CDS	2419523	2419924	.	+	0	ID=CDS:2419523..2419924; gene_id=635;
NC_007604	artemis	CDS	2420645	2421202	.	-	0	ID=CDS:complement%282420645..2421202%29; gene_id=636;
NC_007604	artemis	CDS	2421310	2421671	.	+	0	ID=CDS:2421310..2421671; gene_id=637;
NC_007604	artemis	CDS	2422892	2423932	.	+	0	ID=CDS:2422892..2423932; gene_id=638;
NC_007604	artemis	CDS	2425205	2425787	.	-	0	ID=CDS:complement%282425205..2425787%29; gene_id=639;
NC_007604	artemis	CDS	2429441	2429770	.	-	0	ID=CDS:complement%282429441..2429770%29; gene_id=640;
NC_007604	artemis	CDS	2432108	2432601	.	-	0	ID=CDS:complement%282432108..2432601%29; gene_id=641;
NC_007604	artemis	CDS	2438445	2438922	.	+	0	ID=CDS:2438445..2438922; gene_id=643;
NC_007604	artemis	CDS	2446752	2447344	.	-	0	ID=CDS:complement%282446752..2447344%29; gene_id=644;
NC_007604	artemis	CDS	2481579	2482104	.	+	0	ID=CDS:2481579..2482104; gene_id=645;
NC_007604	artemis	CDS	2482202	2482717	.	+	0	ID=CDS:2482202..2482717; gene_id=646;
NC_007604	artemis	CDS	2492951	2493223	.	+	0	ID=CDS:2492951..2493223; gene_id=647;
NC_007604	artemis	CDS	2499369	2499796	.	-	0	ID=CDS:complement%282499369..2499796%29; gene_id=648;
NC_007604	artemis	CDS	2499824	2500359	.	+	0	ID=CDS:2499824..2500359; gene_id=649;
NC_007604	artemis	CDS	2501027	2501283	.	+	0	ID=CDS:2501027..2501283; gene_id=650;
NC_007604	artemis	CDS	2516346	2516911	.	+	0	ID=CDS:2516346..2516911; gene_id=652;
NC_007604	artemis	CDS	2517329	2517662	.	+	0	ID=CDS:2517329..2517662; gene_id=653;
NC_007604	artemis	CDS	2518074	2518650	.	+	0	ID=CDS:2518074..2518650; gene_id=654;
NC_007604	artemis	CDS	2519566	2520265	.	+	0	ID=CDS:2519566..2520265; gene_id=655;
NC_007604	artemis	CDS	2521329	2521553	.	+	0	ID=CDS:2521329..2521553; gene_id=656;
NC_007604	artemis	CDS	2522256	2522932	.	+	0	ID=CDS:2522256..2522932; gene_id=658;
NC_007604	artemis	CDS	2523221	2523934	.	+	0	ID=CDS:2523221..2523934; gene_id=659;
NC_007604	artemis	CDS	2525944	2526485	.	-	0	ID=CDS:complement%282525944..2526485%29; gene_id=660;
NC_007604	artemis	CDS	2526503	2526730	.	-	0	ID=CDS:complement%282526503..2526730%29; gene_id=661;
NC_007604	artemis	CDS	2530418	2530648	.	+	0	ID=CDS:2530418..2530648; gene_id=662;
NC_007604	artemis	CDS	2531091	2531339	.	+	0	ID=CDS:2531091..2531339; gene_id=663;
NC_007604	artemis	CDS	2531402	2531898	.	+	0	ID=CDS:2531402..2531898; gene_id=664;
NC_007604	artemis	CDS	2535490	2535812	.	-	0	ID=CDS:complement%282535490..2535812%29; gene_id=665;
NC_007604	artemis	CDS	2549700	2550132	.	-	0	ID=CDS:complement%282549700..2550132%29; gene_id=666;
NC_007604	artemis	CDS	2550609	2550863	.	-	0	ID=CDS:complement%282550609..2550863%29; gene_id=667;
NC_007604	artemis	CDS	2552698	2553075	.	-	0	ID=CDS:complement%282552698..2553075%29; gene_id=668;
NC_007604	artemis	CDS	2558030	2558562	.	-	0	ID=CDS:complement%282558030..2558562%29; gene_id=669;
NC_007604	artemis	CDS	2558592	2559094	.	+	0	ID=CDS:2558592..2559094; gene_id=670;
NC_007604	artemis	CDS	2560946	2561295	.	+	0	ID=CDS:2560946..2561295; gene_id=671;
NC_007604	artemis	CDS	2562099	2562590	.	+	0	ID=CDS:2562099..2562590; gene_id=672;
NC_007604	artemis	CDS	2586491	2586798	.	-	0	ID=CDS:complement%282586491..2586798%29; gene_id=674;
NC_007604	artemis	CDS	2590177	2590737	.	+	0	ID=CDS:2590177..2590737; gene_id=675;
NC_007604	artemis	CDS	2594163	2594492	.	+	0	ID=CDS:2594163..2594492; gene_id=676;
NC_007604	artemis	CDS	2611670	2612270	.	-	0	ID=CDS:complement%282611670..2612270%29; gene_id=677;
NC_007604	artemis	CDS	2612288	2612800	.	-	0	ID=CDS:complement%282612288..2612800%29; gene_id=678;
NC_007604	artemis	CDS	2614388	2614758	.	+	0	ID=CDS:2614388..2614758; gene_id=679;
NC_007604	artemis	CDS	2620181	2620594	.	+	0	ID=CDS:2620181..2620594; gene_id=680;
NC_007604	artemis	CDS	2637145	2637721	.	-	0	ID=CDS:complement%282637145..2637721%29; gene_id=681;
NC_007604	artemis	CDS	2637852	2638306	.	+	0	ID=CDS:2637852..2638306; gene_id=682;
NC_007604	artemis	CDS	2639277	2639500	.	+	0	ID=CDS:2639277..2639500; gene_id=683;
NC_007604	artemis	CDS	2639639	2640071	.	+	0	ID=CDS:2639639..2640071; gene_id=684;
NC_007604	artemis	CDS	2639983	2640502	.	-	0	ID=CDS:complement%282639983..2640502%29; gene_id=685;
NC_007604	artemis	CDS	2643925	2644316	.	-	0	ID=CDS:complement%282643925..2644316%29; gene_id=686;
NC_007604	artemis	CDS	2648924	2649191	.	+	0	ID=CDS:2648924..2649191; gene_id=687;
NC_007604	artemis	CDS	2651413	2652044	.	-	0	ID=CDS:complement%282651413..2652044%29; gene_id=688;
NC_007604	artemis	CDS	2668749	2668984	.	-	0	ID=CDS:complement%282668749..2668984%29; gene_id=689;
NC_007604	artemis	CDS	2671194	2671521	.	+	0	ID=CDS:2671194..2671521; gene_id=690;
NC_007604	artemis	CDS	2674088	2674582	.	-	0	ID=CDS:complement%282674088..2674582%29; gene_id=691;
NC_007604	artemis	CDS	2675287	2675769	.	+	0	ID=CDS:2675287..2675769; gene_id=692;
NC_007604	artemis	CDS	2676103	2676548	.	-	0	ID=CDS:complement%282676103..2676548%29; gene_id=693;
NC_007604	artemis	CDS	2678112	2678626	.	-	0	ID=CDS:complement%282678112..2678626%29; gene_id=694;
NC_007604	artemis	CDS	2684246	2685001	.	-	0	ID=CDS:complement%282684246..2685001%29; gene_id=695;
NC_007604	artemis	CDS	2685271	2685819	.	-	0	ID=CDS:complement%282685271..2685819%29; gene_id=696;
NC_007604	artemis	CDS	2687318	2688056	.	+	0	ID=CDS:2687318..2688056; gene_id=697;
NC_007604	artemis	CDS	2691487	2692142	.	-	0	ID=CDS:complement%282691487..2692142%29; gene_id=698;
NC_007604	artemis	CDS	2692165	2692687	.	+	0	ID=CDS:2692165..2692687; gene_id=699;
NC_007604	artemis	CDS	2693125	2693563	.	+	0	ID=CDS:2693125..2693563; gene_id=700;
