# Supplementary material for: Comparative Transcriptomics between Synechococcus PCC 7942 and Synechocystis PCC 6803 Provide Insights into Mechanisms of Stress Acclimation
Source: PLoS One. 2014 Oct 23;9(10):e109738. doi: 10.1371/journal.pone.0109738 (PMC4207680; doi:10.1371/journal.pone.0109738)
Supplement: File S1 — Sequence similarity results based on blast for newly identified transcribed sequences located in intergenic regions. (ZIP) [file pone.0109738.s006.zip › File 1/Supp6_637000308.newfeatures.intergenic.cl_filter_1e-5.blast]

NC_007604_340186-340696	gi|56751175|ref|YP_171876.1|	100.00	54	0	0	102	263	1	54	2e-29	109
NC_007604_340186-340696	gi|428223969|ref|YP_007108066.1|	65.38	52	18	1	102	257	1	50	3e-11	63.5
NC_007604_340186-340696	gi|428219508|ref|YP_007103973.1|	61.54	52	20	0	102	257	1	52	2e-09	58.9
NC_007604_340186-340696	gi|428779943|ref|YP_007171729.1|	59.26	54	20	1	102	257	1	54	3e-09	58.2
NC_007604_340186-340696	gi|75908027|ref|YP_322323.1|	55.36	56	25	0	93	260	12	67	4e-09	58.2
NC_007604_340186-340696	gi|427714320|ref|YP_007062944.1|	62.75	51	19	1	102	254	1	48	4e-09	57.8
NC_007604_340186-340696	gi|493554034|ref|WP_006507592.1|	56.00	50	22	1	102	251	1	45	8e-09	57.0
NC_007604_340186-340696	gi|298490436|ref|YP_003720613.1|	54.10	61	27	1	63	242	11	71	2e-08	57.0
NC_007604_340186-340696	gi|434384676|ref|YP_007095287.1|	58.93	56	21	1	102	263	1	56	2e-08	56.2
NC_007604_340186-340696	gi|497318435|ref|WP_009632648.1|	54.72	53	24	0	102	260	1	53	3e-08	55.5
NC_007604_340186-340696	gi|427734400|ref|YP_007053944.1|	56.90	58	21	2	102	263	1	57	3e-08	55.5
NC_007604_340186-340696	gi|158333366|ref|YP_001514538.1|	61.22	49	18	1	102	245	1	49	4e-08	55.5
NC_007604_340186-340696	gi|220909429|ref|YP_002484740.1|	61.22	49	18	1	102	245	1	49	5e-08	55.1
NC_007604_340186-340696	gi|427716143|ref|YP_007064137.1|	54.72	53	24	0	102	260	1	53	6e-08	54.7
NC_007604_340186-340696	gi|17231380|ref|NP_487928.1|	54.72	53	24	0	102	260	1	53	6e-08	54.7
NC_007604_340186-340696	gi|172035737|ref|YP_001802238.1|	57.14	49	21	1	102	248	1	48	6e-08	54.7
NC_007604_340186-340696	gi|495549258|ref|WP_008273837.1|	57.14	49	21	1	102	248	1	48	6e-08	54.7
NC_007604_340186-340696	gi|186685877|ref|YP_001869073.1|	56.86	51	22	0	102	254	1	51	6e-08	54.7
NC_007604_340186-340696	gi|428317898|ref|YP_007115780.1|	58.82	51	21	1	93	245	5	49	6e-08	55.1
NC_007604_340186-340696	gi|494514598|ref|WP_007304056.1|	55.77	52	21	1	102	251	1	52	1e-07	53.9
NC_007604_340186-340696	gi|494599056|ref|WP_007357310.1|	56.36	55	19	1	102	251	1	55	1e-07	53.9
NC_007604_340186-340696	gi|414077167|ref|YP_006996485.1|	56.36	55	23	1	102	263	1	55	1e-07	53.9
NC_007604_340186-340696	gi|493214909|ref|WP_006198310.1|	59.57	47	19	0	102	242	1	47	2e-07	53.5
NC_007604_340186-340696	gi|440682194|ref|YP_007156989.1|	59.57	47	19	0	102	242	1	47	2e-07	53.5
NC_007604_340186-340696	gi|434391629|ref|YP_007126576.1|	57.41	54	23	1	102	263	1	52	2e-07	53.1
NC_007604_340186-340696	gi|434406971|ref|YP_007149856.1|	52.83	53	25	0	102	260	1	53	2e-07	53.1
NC_007604_340186-340696	gi|497311625|ref|WP_009625842.1|	55.56	54	24	1	102	263	1	52	2e-07	53.5
NC_007604_340186-340696	gi|427709321|ref|YP_007051698.1|	52.83	53	25	0	102	260	1	53	3e-07	52.8
NC_007604_340186-340696	gi|22299277|ref|NP_682524.1|	60.38	53	20	2	102	257	1	49	3e-07	52.8
NC_007604_340186-340696	gi|307151257|ref|YP_003886641.1|	44.44	54	30	0	102	263	1	54	3e-07	52.8
NC_007604_340186-340696	gi|493037664|ref|WP_006104830.1|	54.72	53	23	1	102	257	1	53	4e-07	52.8
NC_007604_340186-340696	gi|428298360|ref|YP_007136666.1|	57.45	47	20	0	102	242	1	47	5e-07	52.4
NC_007604_340186-340696	gi|493557835|ref|WP_006511305.1|	40.00	80	33	1	102	296	1	80	6e-07	53.5
NC_007604_340186-340696	gi|33865622|ref|NP_897181.1|	78.12	32	7	0	102	197	1	32	6e-07	52.0
NC_007604_340186-340696	gi|493967660|ref|WP_006910943.1|	78.12	32	7	0	102	197	1	32	6e-07	52.0
NC_007604_340186-340696	gi|113955412|ref|YP_730864.1|	78.12	32	7	0	102	197	1	32	6e-07	52.0
NC_007604_340186-340696	gi|427731948|ref|YP_007078185.1|	57.45	47	20	0	102	242	1	47	6e-07	52.0
NC_007604_340186-340696	gi|497455118|ref|WP_009769316.1|	56.52	46	20	0	102	239	1	46	8e-07	52.0
NC_007604_340186-340696	gi|493682199|ref|WP_006632360.1|	58.33	48	20	1	102	245	1	42	8e-07	52.0
NC_007604_340186-340696	gi|428222510|ref|YP_007106680.1|	58.82	51	20	1	102	251	1	51	8e-07	52.0
NC_007604_340186-340696	gi|33861308|ref|NP_892869.1|	78.12	32	7	0	102	197	1	32	8e-07	51.6
NC_007604_340186-340696	gi|434399673|ref|YP_007133677.1|	59.26	54	20	3	102	257	1	50	1e-06	51.6
NC_007604_340186-340696	gi|488895998|ref|WP_002807109.1|	71.43	35	10	0	102	206	1	35	1e-06	51.2
NC_007604_340186-340696	gi|123966066|ref|YP_001011147.1|	57.45	47	20	1	102	242	1	46	1e-06	51.2
NC_007604_340186-340696	gi|78184822|ref|YP_377257.1|	75.00	32	8	0	102	197	1	32	1e-06	51.2
NC_007604_340186-340696	gi|495505502|ref|WP_008230149.1|	56.86	51	22	1	102	254	1	49	1e-06	51.2
NC_007604_340186-340696	gi|284929608|ref|YP_003422130.1|	56.25	48	21	1	102	245	1	47	1e-06	51.2
NC_007604_340186-340696	gi|496700858|ref|WP_009342401.1|	57.14	56	22	2	102	263	1	51	1e-06	51.2
NC_007604_340186-340696	gi|428776064|ref|YP_007167851.1|	53.70	54	23	2	102	257	1	51	1e-06	51.2
NC_007604_340186-340696	gi|78779143|ref|YP_397255.1|	75.00	32	8	0	102	197	1	32	2e-06	50.8
NC_007604_340186-340696	gi|157413180|ref|YP_001484046.1|	75.00	32	8	0	102	197	1	32	2e-06	50.8
NC_007604_340186-340696	gi|72381995|ref|YP_291350.1|	75.00	32	8	0	102	197	1	32	2e-06	50.8
NC_007604_340186-340696	gi|33862859|ref|NP_894419.1|	75.00	32	8	0	102	197	1	32	2e-06	50.8
NC_007604_340186-340696	gi|148242379|ref|YP_001227536.1|	75.00	32	8	0	102	197	1	32	2e-06	50.4
NC_007604_340186-340696	gi|113474584|ref|YP_720645.1|	58.49	53	21	2	102	257	1	52	3e-06	50.4
NC_007604_340186-340696	gi|33240273|ref|NP_875215.1|	77.42	31	7	0	102	194	1	31	3e-06	50.1
NC_007604_340186-340696	gi|159903553|ref|YP_001550897.1|	77.42	31	7	0	102	194	1	31	3e-06	50.1
NC_007604_340186-340696	gi|492910881|ref|WP_006041287.1|	71.88	32	9	0	102	197	1	32	3e-06	50.1
NC_007604_340186-340696	gi|493319224|ref|WP_006276561.1|	51.85	54	26	1	102	263	1	49	4e-06	50.1
NC_007604_340186-340696	gi|428768451|ref|YP_007160241.1|	51.92	52	25	1	102	257	1	51	4e-06	50.1
NC_007604_340186-340696	gi|428312360|ref|YP_007123337.1|	55.77	52	23	1	102	257	1	51	4e-06	50.1
NC_007604_340186-340696	gi|218439898|ref|YP_002378227.1|	53.85	52	21	1	102	248	1	52	5e-06	50.1
NC_007604_340186-340696	gi|428305550|ref|YP_007142375.1|	49.06	53	27	0	102	260	1	53	5e-06	49.7
NC_007604_518894-519412	gi|56750995|ref|YP_171696.1|	100.00	81	0	0	439	197	1	81	9e-56	177
NC_007604_518894-519412	gi|170078198|ref|YP_001734836.1|	98.77	81	1	0	439	197	1	81	3e-55	176
NC_007604_518894-519412	gi|195549722|gb|ACG50090.1|	98.77	81	1	0	439	197	1	81	3e-55	176
NC_007604_518894-519412	gi|428203989|ref|YP_007082578.1|	97.53	81	2	0	439	197	1	81	4e-55	176
NC_007604_518894-519412	gi|113474325|ref|YP_720386.1|	96.30	81	3	0	439	197	1	81	5e-55	175
NC_007604_518894-519412	gi|428213934|ref|YP_007087078.1|	97.53	81	2	0	439	197	1	81	7e-55	175
NC_007604_518894-519412	gi|428225675|ref|YP_007109772.1|	97.53	81	2	0	439	197	1	81	1e-54	174
NC_007604_518894-519412	gi|493556023|ref|WP_006509544.1|	95.06	81	4	0	439	197	1	81	2e-54	174
NC_007604_518894-519412	gi|16331238|ref|NP_441966.1|	97.53	81	2	0	439	197	1	81	2e-54	174
NC_007604_518894-519412	gi|148241232|ref|YP_001226389.1|	97.53	81	2	0	439	197	1	81	2e-54	174
NC_007604_518894-519412	gi|495504449|ref|WP_008229102.1|	96.30	81	3	0	439	197	1	81	3e-54	173
NC_007604_518894-519412	gi|33241216|ref|NP_876158.1|	96.30	81	3	0	439	197	1	81	3e-54	173
NC_007604_518894-519412	gi|166368664|ref|YP_001660937.1|	96.30	81	3	0	439	197	1	81	3e-54	173
NC_007604_518894-519412	gi|493575255|ref|WP_006528405.1|	95.06	81	4	0	439	197	1	81	4e-54	173
NC_007604_518894-519412	gi|158334823|ref|YP_001515995.1|	96.30	81	3	0	439	197	1	81	4e-54	173
NC_007604_518894-519412	gi|493904410|ref|WP_006850103.1|	96.30	81	3	0	439	197	1	81	6e-54	172
NC_007604_518894-519412	gi|78211679|ref|YP_380458.1|	96.30	81	3	0	439	197	11	91	8e-54	172
NC_007604_518894-519412	gi|33864680|ref|NP_896239.1|	96.30	81	3	0	439	197	11	91	8e-54	172
NC_007604_518894-519412	gi|434398630|ref|YP_007132634.1|	96.30	81	3	0	439	197	1	81	9e-54	172
NC_007604_518894-519412	gi|218246128|ref|YP_002371499.1|	96.30	81	3	0	439	197	1	81	9e-54	172
NC_007604_518894-519412	gi|172036662|ref|YP_001803163.1|	96.30	81	3	0	439	197	1	81	9e-54	172
NC_007604_518894-519412	gi|493168556|ref|WP_006172463.1|	96.30	81	3	0	439	197	1	81	9e-54	172
NC_007604_518894-519412	gi|78183755|ref|YP_376189.1|	96.30	81	3	0	439	197	19	99	1e-53	172
NC_007604_518894-519412	gi|497474196|ref|WP_009788394.1|	96.30	81	3	0	439	197	19	99	1e-53	172
NC_007604_518894-519412	gi|428317218|ref|YP_007115100.1|	96.30	81	3	0	439	197	1	81	1e-53	172
NC_007604_518894-519412	gi|497072057|ref|WP_009458117.1|	95.06	81	4	0	439	197	1	81	1e-53	172
NC_007604_518894-519412	gi|497468949|ref|WP_009783147.1|	96.30	81	3	0	439	197	1	81	1e-53	172
NC_007604_518894-519412	gi|22298556|ref|NP_681803.1|	95.06	81	4	0	439	197	1	81	1e-53	172
NC_007604_518894-519412	gi|225734340|pdb|1K0T|A	98.73	79	1	0	436	200	1	79	2e-53	171
NC_007604_518894-519412	gi|414077609|ref|YP_006996927.1|	95.06	81	4	0	439	197	1	81	2e-53	171
NC_007604_518894-519412	gi|194476938|ref|YP_002049117.1|	96.30	81	3	0	439	197	1	81	2e-53	171
NC_007604_518894-519412	gi|513133770|gb|AGO19835.1|	92.59	81	6	0	439	197	1	81	2e-53	171
NC_007604_518894-519412	gi|434387342|ref|YP_007097953.1|	96.30	81	3	0	439	197	1	81	2e-53	171
NC_007604_518894-519412	gi|493209374|ref|WP_006195256.1|	95.06	81	4	0	439	197	1	81	2e-53	171
NC_007604_518894-519412	gi|494514264|ref|WP_007303722.1|	95.06	81	4	0	439	197	1	81	2e-53	171
NC_007604_518894-519412	gi|33862163|ref|NP_893724.1|	95.06	81	4	0	439	197	1	81	2e-53	171
NC_007604_518894-519412	gi|440682717|ref|YP_007157512.1|	95.06	81	4	0	439	197	1	81	3e-53	171
NC_007604_518894-519412	gi|428297984|ref|YP_007136290.1|	95.06	81	4	0	439	197	1	81	3e-53	171
NC_007604_518894-519412	gi|51210026|ref|YP_063690.1|	91.36	81	7	0	439	197	1	81	3e-53	171
NC_007604_518894-519412	gi|307150284|ref|YP_003885668.1|	95.06	81	4	0	439	197	1	81	3e-53	171
NC_007604_518894-519412	gi|186685290|ref|YP_001868486.1|	95.06	81	4	0	439	197	1	81	3e-53	171
NC_007604_518894-519412	gi|195549702|gb|ACG50076.1|	98.72	78	1	0	439	206	1	78	5e-53	170
NC_007604_518894-519412	gi|427735759|ref|YP_007055303.1|	95.06	81	4	0	439	197	1	81	5e-53	170
NC_007604_518894-519412	gi|72383022|ref|YP_292377.1|	95.06	81	4	0	439	197	1	81	5e-53	170
NC_007604_518894-519412	gi|242620108|ref|YP_003002112.1|	92.59	81	6	0	439	197	1	81	5e-53	170
NC_007604_518894-519412	gi|17230955|ref|NP_487503.1|	93.83	81	5	0	439	197	1	81	5e-53	170
NC_007604_518894-519412	gi|159904273|ref|YP_001551617.1|	95.06	81	4	0	439	197	1	81	5e-53	170
NC_007604_518894-519412	gi|15825930|pdb|1JB0|C	95.00	80	4	0	436	197	1	80	7e-53	170
NC_007604_518894-519412	gi|3914443|sp|O07112.3|PSAC_MASLA	95.06	81	4	0	439	197	1	81	7e-53	170
NC_007604_518894-519412	gi|113955567|ref|YP_729370.1|	93.83	81	5	0	439	197	1	81	7e-53	170
NC_007604_518894-519412	gi|428309144|ref|YP_007120121.1|	93.83	81	5	0	439	197	1	81	1e-52	169
NC_007604_518894-519412	gi|427720216|ref|YP_007068210.1|	93.83	81	5	0	439	197	1	81	1e-52	169
NC_007604_518894-519412	gi|493683572|ref|WP_006633714.1|	95.06	81	4	0	439	197	1	81	1e-52	169
NC_007604_518894-519412	gi|269101132|ref|YP_003289280.1|	92.59	81	6	0	439	197	1	81	1e-52	169
NC_007604_518894-519412	gi|224179422|ref|YP_002600805.1|	91.36	81	7	0	439	197	1	81	1e-52	169
NC_007604_518894-519412	gi|118411092|ref|YP_874487.1|	92.59	81	6	0	439	197	1	81	1e-52	169
NC_007604_518894-519412	gi|37522856|ref|NP_926233.1|	96.30	81	3	0	439	197	1	81	1e-52	169
NC_007604_518894-519412	gi|97733|pir||S16200	95.00	80	4	0	436	197	1	80	2e-52	169
NC_007604_518894-519412	gi|428216997|ref|YP_007101462.1|	92.59	81	6	0	439	197	1	81	2e-52	169
NC_007604_518894-519412	gi|78780085|ref|YP_398197.1|	93.83	81	5	0	439	197	1	81	2e-52	169
NC_007604_518894-519412	gi|298493198|ref|YP_003723375.1|	93.83	81	5	0	439	197	1	81	2e-52	169
NC_007604_518894-519412	gi|376403709|ref|YP_005090070.1|	92.59	81	6	0	439	197	1	81	3e-52	168
NC_007604_518894-519412	gi|260780636|ref|YP_003227055.1|	92.59	81	6	0	439	197	1	81	3e-52	168
NC_007604_518894-519412	gi|113170422|ref|YP_717214.1|	91.36	81	7	0	439	197	1	81	3e-52	168
NC_007604_518894-519412	gi|118411182|ref|YP_874576.1|	91.36	81	7	0	439	197	1	81	3e-52	168
NC_007604_518894-519412	gi|434393929|ref|YP_007128876.1|	96.34	82	2	1	439	197	1	82	3e-52	168
NC_007604_518894-519412	gi|498662917|ref|YP_007517055.2|	91.36	81	7	0	439	197	1	81	4e-52	168
NC_007604_518894-519412	gi|30468095|ref|NP_848982.1|	91.36	81	7	0	439	197	1	81	4e-52	168
NC_007604_518894-519412	gi|124024293|ref|YP_001018600.1|	95.06	81	4	0	439	197	1	81	4e-52	168
NC_007604_518894-519412	gi|34501452|ref|NP_904239.1|	91.36	81	7	0	439	197	1	81	6e-52	167
NC_007604_518894-519412	gi|11465840|ref|NP_053984.1|	90.12	81	8	0	439	197	1	81	6e-52	167
NC_007604_518894-519412	gi|254798642|ref|YP_003058346.1|	91.36	81	7	0	439	197	1	81	6e-52	167
NC_007604_518894-519412	gi|156618948|ref|YP_001430083.1|	91.36	81	7	0	439	197	1	81	6e-52	167
NC_007604_518894-519412	gi|108773303|ref|YP_635858.1|	91.36	81	7	0	439	197	1	81	6e-52	167
NC_007604_518894-519412	gi|11467027|ref|NP_041934.1|	91.36	81	7	0	439	197	1	81	6e-52	167
NC_007604_518894-519412	gi|440801943|ref|YP_007317190.1|	91.36	81	7	0	439	197	1	81	8e-52	167
NC_007604_518894-519412	gi|428222162|ref|YP_007106332.1|	91.36	81	7	0	439	197	1	81	8e-52	167
NC_007604_518894-519412	gi|30352084|ref|NP_848111.1|	90.12	81	8	0	439	197	1	81	8e-52	167
NC_007604_518894-519412	gi|11467642|ref|NP_050694.1|	90.12	81	8	0	439	197	1	81	8e-52	167
NC_007604_518894-519412	gi|159106838|ref|YP_001531258.1|	90.12	81	8	0	439	197	1	81	8e-52	167
NC_007604_518894-519412	gi|149071979|ref|YP_001293507.1|	90.12	81	8	0	439	197	1	81	8e-52	167
NC_007604_518894-519412	gi|22711930|ref|NP_683853.1|	90.12	81	8	0	439	197	1	81	8e-52	167
NC_007604_518894-519412	gi|480512026|gb|AEW12957.2|	91.36	81	7	0	439	197	1	81	1e-51	167
NC_007604_518894-519412	gi|497314439|ref|WP_009628656.1|	90.12	81	8	0	439	197	1	81	1e-51	167
NC_007604_518894-519412	gi|385269106|ref|YP_006234235.1|	91.36	81	7	0	439	197	1	81	1e-51	167
NC_007604_518894-519412	gi|7524769|ref|NP_045771.1|	90.12	81	8	0	439	197	1	81	2e-51	166
NC_007604_518894-519412	gi|378824543|ref|YP_005089713.1|	91.36	81	7	0	439	197	1	81	2e-51	166
NC_007604_518894-519412	gi|331268119|ref|YP_004347768.1|	90.12	81	8	0	439	197	1	81	2e-51	166
NC_007604_518894-519412	gi|323149201|ref|YP_004222030.1|	90.12	81	8	0	439	197	1	81	2e-51	166
NC_007604_518894-519412	gi|223931108|ref|YP_002586970.1|	90.12	81	8	0	439	197	1	81	2e-51	166
NC_007604_518894-519412	gi|189095377|ref|YP_001936390.1|	90.12	81	8	0	439	197	1	81	2e-51	166
NC_007604_518894-519412	gi|124112075|ref|YP_001019157.1|	90.12	81	8	0	439	197	1	81	2e-51	166
NC_007604_518894-519412	gi|501673307|ref|YP_007878312.1|	87.65	81	10	0	439	197	1	81	2e-51	166
NC_007604_518894-519412	gi|108796808|ref|YP_636367.1|	88.89	81	9	0	439	197	1	81	2e-51	166
NC_007604_518894-519412	gi|308746050|ref|YP_003934610.1|	88.89	81	9	0	439	197	1	81	2e-51	166
NC_007604_518894-519412	gi|11467866|ref|NP_050917.1|	91.36	81	7	0	439	197	1	81	2e-51	166
NC_007604_518894-519412	gi|443329685|ref|YP_007374763.1|	90.12	81	8	0	439	197	1	81	3e-51	166
NC_007604_518894-519412	gi|435856211|ref|YP_007317105.1|	88.89	81	9	0	439	197	1	81	3e-51	166
NC_007604_518894-519412	gi|153012160|ref|YP_001381675.1|	90.12	81	8	0	439	197	1	81	3e-51	166
NC_007604_518894-519412	gi|456061502|ref|YP_007475670.1|	90.12	81	8	0	439	197	1	81	5e-51	165
NC_007604_518894-519412	gi|443267275|ref|YP_007374847.1|	88.89	81	9	0	439	197	1	81	5e-51	165
NC_007604_518894-519412	gi|108796964|ref|YP_636264.1|	87.65	81	10	0	439	197	1	81	5e-51	165
NC_007604_518894-519412	gi|108796706|ref|YP_636506.1|	88.89	81	9	0	439	197	1	81	5e-51	165
NC_007604_518894-519412	gi|60117232|ref|YP_209566.1|	88.89	81	9	0	439	197	1	81	5e-51	165
NC_007604_518894-519412	gi|33864219|ref|NP_895779.1|	93.83	81	5	0	439	197	1	81	5e-51	165
NC_007604_518894-519412	gi|308512624|gb|ADO32967.1|	91.36	81	7	0	439	197	1	81	5e-51	165
NC_007604_518894-519412	gi|290488672|gb|ADD30720.1|	90.12	81	8	0	439	197	1	81	5e-51	165
NC_007604_518894-519412	gi|224178056|ref|YP_002600971.1|	90.12	81	8	0	439	197	1	81	5e-51	165
NC_007604_518894-519412	gi|456061982|ref|YP_007476225.1|	87.65	81	10	0	439	197	1	81	7e-51	165
NC_007604_518894-519412	gi|71842258|ref|YP_277346.1|	86.42	81	11	0	439	197	1	81	7e-51	165
NC_007604_518894-519412	gi|372000415|gb|AEX65284.1|	88.89	81	9	0	439	197	1	81	7e-51	165
NC_007604_518894-519412	gi|484759780|ref|YP_007890124.1|	88.89	81	9	0	439	197	1	81	7e-51	165
NC_007604_518894-519412	gi|161784244|ref|YP_001595560.1|	88.89	81	9	0	439	197	1	81	7e-51	165
NC_007604_518894-519412	gi|471435064|ref|YP_007627473.1|	87.65	81	10	0	439	197	1	81	1e-50	164
NC_007604_518894-519412	gi|428697737|ref|YP_007026188.1|	87.65	81	10	0	439	197	1	81	1e-50	164
NC_007604_518894-519412	gi|313183966|ref|YP_004021820.1|	88.89	81	9	0	439	197	1	81	1e-50	164
NC_007604_518894-519412	gi|11467413|ref|NP_043270.1|	88.89	81	9	0	439	197	1	81	1e-50	164
NC_007604_518894-519412	gi|353441243|gb|AEQ94201.1|	87.65	81	10	0	439	197	1	81	1e-50	164
NC_007604_518894-519412	gi|372484567|gb|AEX95924.1|	88.89	81	9	0	439	197	1	81	1e-50	164
NC_007604_518894-519412	gi|222446755|gb|ACM51415.1|	88.89	81	9	0	439	197	1	81	1e-50	164
NC_007604_518894-519412	gi|18860370|ref|NP_569686.1|	87.65	81	10	0	439	197	1	81	1e-50	164
NC_007604_518894-519412	gi|11465532|ref|NP_045077.1|	90.12	81	8	0	439	197	1	81	2e-50	164
NC_007604_518894-519412	gi|374249476|ref|YP_005088695.1|	85.19	81	12	0	439	197	1	81	2e-50	164
NC_007604_518894-519412	gi|342316341|ref|YP_004769863.1|	87.65	81	10	0	439	197	1	81	2e-50	164
NC_007604_518894-519412	gi|383930365|ref|YP_005089787.1|	88.89	81	9	0	439	197	1	81	2e-50	164
NC_007604_518894-519412	gi|242910167|ref|YP_002970696.1|	88.89	81	9	0	439	197	1	81	2e-50	164
NC_007604_518894-519412	gi|41179066|ref|NP_958423.1|	87.65	81	10	0	439	197	1	81	2e-50	164
NC_007604_518894-519412	gi|75755710|ref|YP_319814.1|	88.89	81	9	0	439	197	1	81	3e-50	163
NC_007604_518894-519412	gi|374974247|gb|AFA27219.1|	88.89	81	9	0	439	197	1	81	3e-50	163
NC_007604_518894-519412	gi|374974231|gb|AFA27211.1|	88.89	81	9	0	439	197	1	81	3e-50	163
NC_007604_518894-519412	gi|364284036|ref|YP_004940561.1|	88.89	81	9	0	439	197	1	81	3e-50	163
NC_007604_518894-519412	gi|498921906|gb|AGL61127.1|	88.89	81	9	0	439	197	1	81	4e-50	163
NC_007604_518894-519412	gi|28202225|ref|NP_777465.1|	87.65	81	10	0	439	197	1	81	4e-50	163
NC_007604_518894-519412	gi|374974297|gb|AFA27244.1|	87.65	81	10	0	439	197	1	81	4e-50	163
NC_007604_518894-519412	gi|342316425|ref|YP_004769998.1|	87.65	81	10	0	439	197	1	81	4e-50	163
NC_007604_518894-519412	gi|301353399|ref|YP_003795632.1|	87.65	81	10	0	439	197	1	81	4e-50	163
NC_007604_518894-519412	gi|139389695|ref|YP_001123251.1|	88.89	81	9	0	439	197	1	81	4e-50	163
NC_007604_518894-519412	gi|336169574|ref|YP_004581342.1|	90.12	81	8	0	439	197	1	81	5e-50	162
NC_007604_518894-519412	gi|108773054|ref|YP_635963.1|	88.89	81	9	0	439	197	1	81	5e-50	162
NC_007604_518894-519412	gi|121720665|ref|YP_001001585.1|	90.12	81	8	0	439	197	1	81	5e-50	162
NC_007604_518894-519412	gi|108773244|ref|YP_635799.1|	85.54	83	12	0	445	197	15	97	6e-50	163
NC_007604_518894-519412	gi|11466848|ref|NP_039445.1|	87.65	81	10	0	439	197	1	81	8e-50	162
NC_007604_518894-519412	gi|7525086|ref|NP_051110.1|	88.89	81	9	0	439	197	1	81	8e-50	162
NC_007604_518894-519412	gi|374974301|gb|AFA27246.1|	87.65	81	10	0	439	197	1	81	8e-50	162
NC_007604_518894-519412	gi|372484633|gb|AEX95957.1|	88.89	81	9	0	439	197	1	81	8e-50	162
NC_007604_518894-519412	gi|290488666|gb|ADD30717.1|	87.65	81	10	0	439	197	1	81	8e-50	162
NC_007604_518894-519412	gi|229915423|gb|ACQ90768.1|	87.65	81	10	0	439	197	1	81	8e-50	162
NC_007604_518894-519412	gi|219674003|ref|YP_002456487.1|	87.65	81	10	0	439	197	1	81	8e-50	162
NC_007604_518894-519412	gi|149390321|ref|YP_001294152.1|	88.89	81	9	0	439	197	1	81	8e-50	162
NC_007604_518894-519412	gi|125959483|sp|Q1ACE8.2|PSAC_CHAVU	86.42	81	11	0	439	197	1	81	8e-50	162
NC_007604_518894-519412	gi|548602|sp|Q06439.2|PSAC_ANTSP	87.65	81	10	0	439	197	1	81	8e-50	162
NC_007604_518894-519412	gi|414589241|tpg|DAA39812.1|	86.42	81	11	0	439	197	1	81	1e-49	162
NC_007604_518894-519412	gi|456061938|ref|YP_007476099.1|	87.65	81	10	0	439	197	1	81	1e-49	162
NC_007604_518894-519412	gi|374257124|gb|AEZ01476.1|	87.65	81	10	0	439	197	1	81	1e-49	162
NC_007604_518894-519412	gi|374249586|ref|YP_005088856.1|	88.89	81	9	0	439	197	1	81	1e-49	162
NC_007604_518894-519412	gi|156619249|gb|ABU88303.1|	86.42	81	11	0	439	197	1	81	1e-49	162
NC_007604_518894-519412	gi|11467436|ref|NP_043582.1|	89.02	82	8	1	439	197	1	82	1e-49	162
NC_007604_518894-519412	gi|81176302|ref|YP_398379.1|	87.65	81	10	0	439	197	1	81	2e-49	161
NC_007604_518894-519412	gi|408900945|gb|AFU95230.1|	90.12	81	8	0	439	197	1	81	2e-49	161
NC_007604_518894-519412	gi|156598399|gb|ABU85459.1|	87.65	81	10	0	439	197	1	81	2e-49	161
NC_007604_518894-519412	gi|149390494|ref|YP_001294322.1|	88.89	81	9	0	439	197	1	81	2e-49	161
NC_007604_518894-519412	gi|114107097|ref|YP_740253.1|	88.89	81	9	0	439	197	1	81	2e-49	161
NC_007604_518894-519412	gi|78103297|ref|YP_358641.1|	87.65	81	10	0	439	197	1	81	2e-49	161
NC_007604_518894-519412	gi|408900985|gb|AFU95250.1|	87.65	81	10	0	439	197	1	81	2e-49	161
NC_007604_518894-519412	gi|408900949|gb|AFU95232.1|	87.65	81	10	0	439	197	1	81	2e-49	161
NC_007604_518894-519412	gi|374974251|gb|AFA27221.1|	87.65	81	10	0	439	197	1	81	2e-49	161
NC_007604_518894-519412	gi|342316171|ref|YP_004769680.1|	87.65	81	10	0	439	197	1	81	2e-49	161
NC_007604_518894-519412	gi|330850676|ref|YP_004376557.1|	87.65	81	10	0	439	197	1	81	2e-49	161
NC_007604_518894-519412	gi|197132134|gb|ACH47585.1|	87.65	81	10	0	439	197	1	81	2e-49	161
NC_007604_518894-519412	gi|215400812|ref|YP_002327573.1|	86.42	81	11	0	439	197	1	81	2e-49	161
NC_007604_518894-519412	gi|169794123|ref|YP_001718487.1|	87.65	81	10	0	439	197	1	81	2e-49	161
NC_007604_518894-519412	gi|159161212|ref|YP_001542498.1|	87.65	81	10	0	439	197	1	81	2e-49	161
NC_007604_518894-519412	gi|115604986|ref|YP_784438.1|	88.89	81	9	0	439	197	1	81	2e-49	161
NC_007604_518894-519412	gi|11466753|ref|NP_039349.1|	85.19	81	12	0	439	197	1	81	3e-49	160
NC_007604_518894-519412	gi|372484619|gb|AEX95950.1|	87.65	81	10	0	439	197	1	81	3e-49	160
NC_007604_518894-519412	gi|304322994|ref|YP_003795532.1|	87.65	81	10	0	439	197	1	81	3e-49	160
NC_007604_518894-519412	gi|383931239|ref|YP_006073155.1|	87.65	81	10	0	439	197	1	81	3e-49	160
NC_007604_518894-519412	gi|156618870|ref|YP_001430151.1|	87.65	81	10	0	439	197	1	81	3e-49	160
NC_007604_518894-519412	gi|11466427|ref|NP_038431.1|	87.65	81	10	0	439	197	1	81	3e-49	160
NC_007604_518894-519412	gi|11497582|ref|NP_054989.1|	87.65	81	10	0	439	197	1	81	3e-49	160
NC_007604_518894-519412	gi|11467256|ref|NP_043088.1|	86.42	81	11	0	439	197	1	81	4e-49	160
NC_007604_518894-519412	gi|408900977|gb|AFU95246.1|	87.65	81	10	0	439	197	1	81	4e-49	160
NC_007604_518894-519412	gi|404474463|ref|YP_006665831.1|	87.65	81	10	0	439	197	1	81	4e-49	160
NC_007604_518894-519412	gi|374974239|gb|AFA27215.1|	87.65	81	10	0	439	197	1	81	4e-49	160
NC_007604_518894-519412	gi|156598549|gb|ABU85532.1|	87.65	81	10	0	439	197	1	81	4e-49	160
NC_007604_518894-519412	gi|159161296|ref|YP_001542574.1|	87.65	81	10	0	439	197	1	81	4e-49	160
NC_007604_518894-519412	gi|408900941|gb|AFU95228.1|	86.42	81	11	0	439	197	1	81	6e-49	160
NC_007604_518894-519412	gi|372484577|gb|AEX95929.1|	86.42	81	11	0	439	197	1	81	6e-49	160
NC_007604_518894-519412	gi|290488690|gb|ADD30729.1|	87.65	81	10	0	439	197	1	81	6e-49	160
NC_007604_518894-519412	gi|194033283|ref|YP_002000434.1|	86.42	81	11	0	439	197	1	81	6e-49	160
NC_007604_518894-519412	gi|118614543|ref|YP_899458.1|	86.42	81	11	0	439	197	1	81	6e-49	160
NC_007604_518894-519412	gi|68164855|ref|YP_247651.1|	87.65	81	10	0	439	197	1	81	9e-49	159
NC_007604_518894-519412	gi|260677468|ref|YP_003208250.1|	86.42	81	11	0	439	197	1	81	9e-49	159
NC_007604_518894-519412	gi|115350027|ref|YP_764378.1|	86.42	81	11	0	439	197	1	81	9e-49	159
NC_007604_518894-519412	gi|29565693|ref|NP_817288.1|	86.42	81	11	0	439	197	1	81	9e-49	159
NC_007604_518894-519412	gi|374974269|gb|AFA27230.1|	86.25	80	11	0	436	197	1	80	1e-48	159
NC_007604_518894-519412	gi|361355|prf||1408204A	83.95	81	13	0	439	197	1	81	1e-48	159
NC_007604_518894-519412	gi|408900971|gb|AFU95243.1|	87.65	81	10	0	439	197	1	81	1e-48	159
NC_007604_518894-519412	gi|408900933|gb|AFU95224.1|	87.65	81	10	0	439	197	1	81	1e-48	159
NC_007604_518894-519412	gi|372484581|gb|AEX95931.1|	86.42	81	11	0	439	197	1	81	1e-48	159
NC_007604_518894-519412	gi|325610621|gb|ADZ36552.1|	87.65	81	10	0	439	197	1	81	1e-48	159
NC_007604_518894-519412	gi|290488696|gb|ADD30732.1|	87.65	81	10	0	439	197	1	81	1e-48	159
NC_007604_518894-519412	gi|374974261|gb|AFA27226.1|	86.42	81	11	0	439	197	1	81	2e-48	159
NC_007604_518894-519412	gi|374974217|gb|AFA27204.1|	85.19	81	12	0	439	197	1	81	2e-48	159
NC_007604_518894-519412	gi|372484611|gb|AEX95946.1|	86.42	81	11	0	439	197	1	81	2e-48	159
NC_007604_518894-519412	gi|350529089|dbj|BAL03663.1|	86.42	81	11	0	439	197	1	81	2e-48	159
NC_007604_518894-519412	gi|156598698|gb|ABU85604.1|	86.42	81	11	0	439	197	1	81	2e-48	159
NC_007604_518894-519412	gi|114107184|ref|YP_740168.1|	87.65	81	10	0	439	197	1	81	2e-48	159
NC_007604_518894-519412	gi|363399179|gb|AEW12995.1|	83.72	86	9	1	439	197	1	86	2e-48	159
NC_007604_518894-519412	gi|372484553|gb|AEX95917.1|	86.42	81	11	0	439	197	1	81	3e-48	158
NC_007604_518894-519412	gi|309322318|ref|YP_003934169.1|	85.19	81	12	0	439	197	1	81	3e-48	158
NC_007604_518894-519412	gi|290488682|gb|ADD30725.1|	86.42	81	11	0	439	197	1	81	3e-48	158
NC_007604_518894-519412	gi|222139933|ref|YP_002520001.1|	86.42	81	11	0	439	197	1	81	3e-48	158
NC_007604_518894-519412	gi|34787119|emb|CAD89271.1|	88.61	79	9	0	439	203	1	79	3e-48	158
NC_007604_518894-519412	gi|452849532|ref|YP_007475190.1|	86.42	81	11	0	439	197	1	81	4e-48	158
NC_007604_518894-519412	gi|7524738|ref|NP_042492.1|	85.19	81	12	0	439	197	1	81	4e-48	158
NC_007604_518894-519412	gi|408900939|gb|AFU95227.1|	86.42	81	11	0	439	197	1	81	4e-48	158
NC_007604_518894-519412	gi|218176292|ref|YP_002364549.1|	85.19	81	12	0	439	197	1	81	4e-48	158
NC_007604_518894-519412	gi|149242529|pdb|2O01|C	87.50	80	10	0	436	197	1	80	5e-48	157
NC_007604_518894-519412	gi|377819430|ref|YP_005097925.1|	86.42	81	11	0	439	197	1	81	5e-48	157
NC_007604_518894-519412	gi|356999190|gb|AET47072.1|	85.19	81	12	0	439	197	1	81	5e-48	157
NC_007604_518894-519412	gi|351653848|ref|YP_004891464.1|	85.19	81	12	0	439	197	1	81	5e-48	157
NC_007604_518894-519412	gi|187763147|ref|YP_001876622.1|	85.19	81	12	0	439	197	1	81	5e-48	157
NC_007604_518894-519412	gi|52220862|ref|YP_087017.1|	86.42	81	11	0	439	197	1	81	7e-48	157
NC_007604_518894-519412	gi|356999918|gb|AET47790.1|	85.19	81	12	0	439	197	1	81	7e-48	157
NC_007604_518894-519412	gi|222084145|ref|YP_002519740.1|	85.19	81	12	0	439	197	1	81	7e-48	157
NC_007604_518894-519412	gi|149390408|ref|YP_001294407.1|	85.19	81	12	0	439	197	1	81	7e-48	157
NC_007604_518894-519412	gi|86608041|ref|YP_476803.1|	90.24	82	7	1	439	197	1	82	8e-48	157
NC_007604_518894-519412	gi|372000423|gb|AEX65288.1|	89.47	76	8	0	424	197	1	76	2e-47	156
NC_007604_518894-519412	gi|356999335|gb|AET47215.1|	82.72	81	14	0	439	197	1	81	2e-47	156
NC_007604_518894-519412	gi|86605210|ref|YP_473973.1|	89.02	82	8	1	439	197	1	82	2e-47	156
NC_007604_518894-519412	gi|21542196|sp|Q9MRI1.3|PSAC_GNEGN	83.95	81	13	0	439	197	1	81	4e-47	155
NC_007604_518894-519412	gi|313199670|ref|YP_004021286.1|	85.19	81	12	0	439	197	1	81	6e-47	155
NC_007604_518894-519412	gi|169142833|ref|YP_001687257.1|	82.72	81	14	0	439	197	1	81	9e-47	154
NC_007604_518894-519412	gi|301500947|ref|YP_003795412.1|	86.08	79	11	0	433	197	2	80	2e-46	154
NC_007604_518894-519412	gi|413922448|gb|AFW62380.1|	83.75	80	13	0	439	200	1	80	7e-46	152
NC_007604_518894-519412	gi|402239383|gb|AFQ39593.1|	82.72	81	14	0	439	197	1	81	6e-45	150
NC_007604_518894-519412	gi|356997301|gb|AET45209.1|	80.25	81	16	0	439	197	1	81	5e-44	147
NC_007604_518894-519412	gi|357467753|ref|XP_003604161.1|	86.42	81	11	0	439	197	1	81	1e-43	159
NC_007604_518894-519412	gi|357502801|ref|XP_003621689.1|	86.42	81	11	0	439	197	1	81	1e-43	159
NC_007604_518894-519412	gi|237688639|ref|YP_002905256.1|	80.25	81	16	0	439	197	1	81	1e-43	146
NC_007604_518894-519412	gi|474431739|gb|EMS68000.1|	80.25	81	16	0	439	197	1	81	4e-43	145
NC_007604_518894-519412	gi|402239453|gb|AFQ39653.1|	80.25	81	16	0	439	197	1	81	4e-43	145
NC_007604_518894-519412	gi|374974279|gb|AFA27235.1|	84.21	76	12	0	439	212	1	76	5e-43	145
NC_007604_518894-519412	gi|228015971|gb|ACP50811.1|	79.01	81	17	0	439	197	1	81	5e-43	145
NC_007604_518894-519412	gi|156618998|gb|ABU88176.1|	86.11	72	10	0	412	197	1	72	8e-43	144
NC_007604_518894-519412	gi|228016352|gb|ACP51186.1|	77.78	81	18	0	439	197	1	81	4e-42	142
NC_007604_518894-519412	gi|502182490|ref|XP_004516946.1|	83.95	81	13	0	439	197	1	81	9e-42	154
NC_007604_518894-519412	gi|115443561|ref|YP_778580.1|	73.56	87	23	0	457	197	7	93	4e-41	140
NC_007604_518894-519412	gi|206942071|gb|ACI22634.1|	85.29	68	10	0	439	236	1	68	1e-39	136
NC_007604_755692-756257	gi|56750782|ref|YP_171483.1|	100.00	82	0	0	566	321	102	183	1e-49	166
NC_007604_755692-756257	gi|206601868|gb|EDZ38351.1|	47.37	76	40	0	566	339	98	173	5e-15	77.0
NC_007604_755692-756257	gi|124515652|gb|EAY57162.1|	54.35	46	21	0	476	339	1	46	2e-08	56.2
NC_007604_755692-756257	gi|495999578|ref|WP_008724157.1|	39.39	66	40	0	560	363	106	171	8e-07	55.1
NC_007604_755692-756257	gi|225621476|ref|YP_002722735.1|	39.39	66	40	0	560	363	106	171	8e-07	55.1
NC_007604_1747440-1747842	gi|56752420|ref|YP_173121.1|	100.00	49	0	0	1	147	64	112	9e-27	103
NC_007604_1747440-1747842	gi|493682540|ref|WP_006632697.1|	85.71	49	7	0	1	147	63	111	7e-23	93.6
NC_007604_1747440-1747842	gi|428316542|ref|YP_007114424.1|	83.67	49	8	0	1	147	63	111	8e-22	90.9
NC_007604_1747440-1747842	gi|494597112|ref|WP_007355369.1|	77.55	49	11	0	1	147	63	111	2e-19	85.1
NC_007604_1747440-1747842	gi|434388347|ref|YP_007098958.1|	75.51	49	12	0	1	147	63	111	2e-19	85.1
NC_007604_1747440-1747842	gi|428226568|ref|YP_007110665.1|	77.55	49	11	0	1	147	63	111	2e-19	84.7
NC_007604_1747440-1747842	gi|428772638|ref|YP_007164426.1|	73.47	49	13	0	1	147	63	111	9e-19	83.2
NC_007604_1747440-1747842	gi|428771393|ref|YP_007163183.1|	67.35	49	16	0	1	147	63	111	9e-19	83.2
NC_007604_1747440-1747842	gi|428221102|ref|YP_007105272.1|	73.47	49	13	0	1	147	65	113	1e-18	82.8
NC_007604_1747440-1747842	gi|427728794|ref|YP_007075031.1|	73.47	49	13	0	1	147	63	111	3e-18	81.6
NC_007604_1747440-1747842	gi|298490112|ref|YP_003720289.1|	71.43	49	14	0	1	147	63	111	3e-18	81.6
NC_007604_1747440-1747842	gi|497241185|ref|WP_009555427.1|	73.47	49	13	0	1	147	64	112	4e-18	81.6
NC_007604_1747440-1747842	gi|440681196|ref|YP_007155991.1|	69.39	49	15	0	1	147	63	111	5e-18	81.3
NC_007604_1747440-1747842	gi|427717042|ref|YP_007065036.1|	71.43	49	14	0	1	147	63	111	5e-18	81.3
NC_007604_1747440-1747842	gi|11467617|ref|NP_050669.1|	66.67	51	17	0	1	153	65	115	1e-17	80.5
NC_007604_1747440-1747842	gi|493039546|ref|WP_006105709.1|	69.39	49	15	0	1	147	68	116	1e-17	80.5
NC_007604_1747440-1747842	gi|497067032|ref|WP_009455381.1|	71.43	49	14	0	1	147	63	111	1e-17	80.1
NC_007604_1747440-1747842	gi|224002100|ref|XP_002290722.1|	69.39	49	15	0	1	147	64	112	2e-17	79.7
NC_007604_1747440-1747842	gi|428304944|ref|YP_007141769.1|	71.43	49	14	0	1	147	63	111	3e-17	79.3
NC_007604_1747440-1747842	gi|428209079|ref|YP_007093432.1|	69.39	49	15	0	1	147	63	111	3e-17	79.3
NC_007604_1747440-1747842	gi|479128721|ref|YP_005068681.1|	73.47	49	13	0	1	147	63	111	3e-17	79.3
NC_007604_1747440-1747842	gi|493670905|ref|WP_006621246.1|	73.47	49	13	0	1	147	63	111	5e-17	78.6
NC_007604_1747440-1747842	gi|428308683|ref|YP_007119660.1|	69.39	49	15	0	1	147	63	111	6e-17	78.6
NC_007604_1747440-1747842	gi|186684071|ref|YP_001867267.1|	69.39	49	15	0	1	147	63	111	6e-17	78.6
NC_007604_1747440-1747842	gi|118411187|ref|YP_874581.1|	63.27	49	18	0	1	147	66	114	6e-17	78.6
NC_007604_1747440-1747842	gi|497471870|ref|WP_009786068.1|	71.43	49	14	0	1	147	85	133	7e-17	79.0
NC_007604_1747440-1747842	gi|22298036|ref|NP_681283.1|	66.67	51	17	0	1	153	65	115	9e-17	78.2
NC_007604_1747440-1747842	gi|172036514|ref|YP_001803015.1|	67.35	49	16	0	1	147	63	111	1e-16	77.8
NC_007604_1747440-1747842	gi|17228296|ref|NP_484844.1|	67.35	49	16	0	1	147	63	111	1e-16	77.8
NC_007604_1747440-1747842	gi|11467474|ref|NP_043620.1|	65.31	49	17	0	1	147	66	114	1e-16	77.8
NC_007604_1747440-1747842	gi|378824580|ref|YP_005089750.1|	63.27	49	18	0	1	147	66	114	1e-16	77.8
NC_007604_1747440-1747842	gi|434390847|ref|YP_007125794.1|	67.35	49	16	0	1	147	63	111	2e-16	77.4
NC_007604_1747440-1747842	gi|330850890|ref|YP_004376640.1|	63.27	49	18	0	1	147	66	114	2e-16	77.0
NC_007604_1747440-1747842	gi|149072107|ref|YP_001293482.1|	65.31	49	17	0	1	147	65	113	2e-16	77.0
NC_007604_1747440-1747842	gi|428201030|ref|YP_007079619.1|	69.39	49	15	0	1	147	63	111	3e-16	76.6
NC_007604_1747440-1747842	gi|495460599|ref|WP_008185291.1|	63.27	49	18	0	1	147	63	111	3e-16	76.6
NC_007604_1747440-1747842	gi|428777607|ref|YP_007169394.1|	67.35	49	16	0	1	147	64	112	3e-16	76.6
NC_007604_1747440-1747842	gi|427735069|ref|YP_007054613.1|	69.39	49	15	0	1	147	63	111	3e-16	76.6
NC_007604_1747440-1747842	gi|90994538|ref|YP_537028.1|	65.31	49	17	0	1	147	65	113	3e-16	76.6
NC_007604_1747440-1747842	gi|11465813|ref|NP_053957.1|	65.31	49	17	0	1	147	65	113	3e-16	76.6
NC_007604_1747440-1747842	gi|493565113|ref|WP_006518462.1|	71.43	49	14	0	1	147	62	110	4e-16	76.3
NC_007604_1747440-1747842	gi|434406781|ref|YP_007149666.1|	65.31	49	17	0	1	147	63	111	4e-16	76.3
NC_007604_1747440-1747842	gi|75906816|ref|YP_321112.1|	63.27	49	18	0	1	147	63	111	4e-16	76.3
NC_007604_1747440-1747842	gi|501673169|ref|YP_007878174.1|	61.22	49	19	0	1	147	65	113	7e-16	75.9
NC_007604_1747440-1747842	gi|118411055|ref|YP_874450.1|	61.22	49	19	0	1	147	66	114	7e-16	75.9
NC_007604_1747440-1747842	gi|51209899|ref|YP_063563.1|	63.27	49	18	0	1	147	65	113	9e-16	75.5
NC_007604_1747440-1747842	gi|495589393|ref|WP_008313972.1|	65.31	49	17	0	1	147	63	111	1e-15	75.1
NC_007604_1747440-1747842	gi|496702130|ref|WP_009343673.1|	63.27	49	18	0	1	147	63	111	1e-15	75.1
NC_007604_1747440-1747842	gi|493319228|ref|WP_006276565.1|	63.27	49	18	0	1	147	63	111	1e-15	75.1
NC_007604_1747440-1747842	gi|493577058|ref|WP_006530179.1|	63.27	49	18	0	1	147	63	111	2e-15	74.3
NC_007604_1747440-1747842	gi|428780519|ref|YP_007172305.1|	65.31	49	17	0	1	147	64	112	3e-15	74.3
NC_007604_1747440-1747842	gi|218439882|ref|YP_002378211.1|	63.27	49	18	0	1	147	63	111	3e-15	73.9
NC_007604_1747440-1747842	gi|428218909|ref|YP_007103374.1|	65.31	49	17	0	1	147	64	112	4e-15	73.9
NC_007604_1747440-1747842	gi|495508991|ref|WP_008233637.1|	63.27	49	18	0	1	147	12	60	4e-15	72.4
NC_007604_1747440-1747842	gi|493500084|ref|WP_006454606.1|	62.50	48	18	0	1	144	62	109	5e-15	73.6
NC_007604_1747440-1747842	gi|414878787|tpg|DAA55918.1|	63.04	46	17	0	7	144	12	57	7e-15	71.6
NC_007604_1747440-1747842	gi|218246061|ref|YP_002371432.1|	65.31	49	17	0	1	147	63	111	8e-15	73.2
NC_007604_1747440-1747842	gi|255571176|ref|XP_002526538.1|	68.09	47	15	0	7	147	132	178	8e-15	74.7
NC_007604_1747440-1747842	gi|460403300|ref|XP_004247130.1|	63.83	47	17	0	7	147	134	180	9e-15	74.7
NC_007604_1747440-1747842	gi|470107321|ref|XP_004289996.1|	70.45	44	13	0	7	138	135	178	9e-15	74.7
NC_007604_1747440-1747842	gi|217075366|gb|ACJ86043.1|	63.64	44	16	0	7	138	37	80	1e-14	72.0
NC_007604_1747440-1747842	gi|471434923|ref|YP_007627332.1|	59.18	49	20	0	1	147	65	113	1e-14	72.8
NC_007604_1747440-1747842	gi|255079050|ref|XP_002503105.1|	67.39	46	15	0	1	138	69	114	1e-14	72.8
NC_007604_1747440-1747842	gi|115442119|ref|NP_001045339.1|	65.22	46	16	0	7	144	51	96	1e-14	72.0
NC_007604_1747440-1747842	gi|428211216|ref|YP_007084360.1|	62.50	48	18	0	4	147	64	111	1e-14	72.4
NC_007604_1747440-1747842	gi|427706029|ref|YP_007048406.1|	61.22	49	19	0	1	147	63	111	1e-14	72.4
NC_007604_1747440-1747842	gi|413951359|gb|AFW84008.1|	68.18	44	14	0	7	138	69	112	2e-14	72.4
NC_007604_1747440-1747842	gi|508702416|gb|EOX94312.1|	70.45	44	13	0	7	138	135	178	2e-14	73.9
NC_007604_1747440-1747842	gi|449445636|ref|XP_004140578.1|	67.39	46	15	0	7	144	175	220	2e-14	74.7
NC_007604_1747440-1747842	gi|220909872|ref|YP_002485183.1|	63.27	49	18	0	1	147	62	110	2e-14	72.0
NC_007604_1747440-1747842	gi|449487345|ref|XP_004157580.1|	67.39	46	15	0	7	144	180	225	2e-14	74.7
NC_007604_1747440-1747842	gi|488871675|ref|WP_002783900.1|	63.27	49	18	0	1	147	63	111	2e-14	72.0
NC_007604_1747440-1747842	gi|488846278|ref|WP_002758684.1|	63.27	49	18	0	1	147	63	111	2e-14	72.0
NC_007604_1747440-1747842	gi|488843582|ref|WP_002755988.1|	63.27	49	18	0	1	147	63	111	2e-14	72.0
NC_007604_1747440-1747842	gi|225437969|ref|XP_002271666.1|	67.39	46	15	0	7	144	133	178	2e-14	73.6
NC_007604_1747440-1747842	gi|388494372|gb|AFK35252.1|	65.91	44	15	0	7	138	136	179	2e-14	73.6
NC_007604_1747440-1747842	gi|414078466|ref|YP_006997784.1|	62.50	48	18	0	4	147	64	111	3e-14	71.6
NC_007604_1747440-1747842	gi|488824992|ref|WP_002737398.1|	63.27	49	18	0	1	147	63	111	3e-14	71.6
NC_007604_1747440-1747842	gi|488874739|ref|WP_002786964.1|	63.27	49	18	0	1	147	63	111	3e-14	71.6
NC_007604_1747440-1747842	gi|488833833|ref|WP_002746239.1|	63.27	49	18	0	1	147	63	111	3e-14	71.6
NC_007604_1747440-1747842	gi|145354881|ref|XP_001421703.1|	64.58	48	17	0	1	144	81	128	3e-14	72.0
NC_007604_1747440-1747842	gi|224070060|ref|XP_002303109.1|	65.22	46	16	0	7	144	69	114	3e-14	71.6
NC_007604_1747440-1747842	gi|475623679|gb|EMT32324.1|	65.91	44	15	0	7	138	71	114	3e-14	71.6
NC_007604_1747440-1747842	gi|497318594|ref|WP_009632807.1|	63.27	49	18	0	1	147	63	111	4e-14	71.2
NC_007604_1747440-1747842	gi|158338648|ref|YP_001519825.1|	63.27	49	18	0	1	147	63	111	4e-14	71.2
NC_007604_1747440-1747842	gi|488892779|ref|WP_002803927.1|	63.27	49	18	0	1	147	63	111	4e-14	71.2
NC_007604_1747440-1747842	gi|307150103|ref|YP_003885487.1|	63.27	49	18	0	1	147	63	111	4e-14	71.2
NC_007604_1747440-1747842	gi|428300812|ref|YP_007139118.1|	70.45	44	13	0	1	132	63	106	5e-14	70.9
NC_007604_1747440-1747842	gi|434400393|ref|YP_007134397.1|	61.22	49	19	0	1	147	63	111	6e-14	70.9
NC_007604_1747440-1747842	gi|16329210|ref|NP_439938.1|	61.22	49	19	0	1	147	63	111	6e-14	70.9
NC_007604_1747440-1747842	gi|357122411|ref|XP_003562909.1|	65.22	46	16	0	1	138	131	176	7e-14	72.4
NC_007604_1747440-1747842	gi|413951360|gb|AFW84009.1|	68.18	44	14	0	7	138	136	179	7e-14	72.4
NC_007604_1747440-1747842	gi|293651705|pdb|2KVO|A	61.22	49	19	0	1	147	63	111	7e-14	70.9
NC_007604_1747440-1747842	gi|30468121|ref|NP_849008.1|	65.22	46	16	0	1	138	61	106	7e-14	70.5
NC_007604_1747440-1747842	gi|414878780|tpg|DAA55911.1|	63.04	46	17	0	7	144	109	154	8e-14	71.6
NC_007604_1747440-1747842	gi|125529042|gb|EAY77156.1|	65.22	46	16	0	7	144	134	179	9e-14	72.0
NC_007604_1747440-1747842	gi|122064924|sp|Q0JG75.2|PSB28_ORYSJ	65.22	46	16	0	7	144	134	179	9e-14	72.0
NC_007604_1747440-1747842	gi|242055531|ref|XP_002456911.1|	63.04	46	17	0	7	144	130	175	1e-13	71.6
NC_007604_1747440-1747842	gi|226528942|ref|NP_001151243.1|	63.04	46	17	0	7	144	133	178	1e-13	71.6
NC_007604_1747440-1747842	gi|462396789|gb|EMJ02588.1|	68.18	44	14	0	7	138	134	177	1e-13	71.6
NC_007604_1747440-1747842	gi|195611266|gb|ACG27463.1|	63.04	46	17	0	7	144	134	179	1e-13	71.6
NC_007604_1747440-1747842	gi|326503710|dbj|BAJ86361.1|	65.91	44	15	0	7	138	136	179	1e-13	71.6
NC_007604_1747440-1747842	gi|452821442|gb|EME28472.1|	59.18	49	20	0	1	147	47	95	2e-13	69.3
NC_007604_1747440-1747842	gi|356537186|ref|XP_003537110.1|	65.22	46	16	0	7	144	133	178	2e-13	71.2
NC_007604_1747440-1747842	gi|308812414|ref|XP_003083514.1|	60.42	48	19	0	1	144	99	146	2e-13	70.5
NC_007604_1747440-1747842	gi|497993884|ref|WP_010308040.1|	58.82	51	21	0	1	153	63	113	2e-13	69.7
NC_007604_1747440-1747842	gi|170077874|ref|YP_001734512.1|	67.35	49	16	0	1	147	63	111	2e-13	69.3
NC_007604_1747440-1747842	gi|384253052|gb|EIE26527.1|	66.67	48	16	0	1	144	92	139	2e-13	70.1
NC_007604_1747440-1747842	gi|424513642|emb|CCO66264.1|	64.58	48	17	0	1	144	109	156	2e-13	70.5
NC_007604_1747440-1747842	gi|290760288|gb|ADD54637.1|	59.18	49	20	0	1	147	65	113	2e-13	69.3
NC_007604_1747440-1747842	gi|474414321|gb|EMS67064.1|	65.91	44	15	0	7	138	177	220	3e-13	71.6
NC_007604_1747440-1747842	gi|397619772|gb|EJK65399.1|	57.14	49	21	0	1	147	108	156	3e-13	70.1
NC_007604_1747440-1747842	gi|19880501|gb|AAM00366.1|	63.04	46	17	0	7	144	52	97	3e-13	68.6
NC_007604_1747440-1747842	gi|11467376|ref|NP_043233.1|	60.78	51	20	0	1	153	62	112	3e-13	68.9
NC_007604_1747440-1747842	gi|299830595|ref|YP_003735043.1|	57.14	49	21	0	1	147	66	114	3e-13	68.9
NC_007604_1747440-1747842	gi|388491040|gb|AFK33586.1|	68.18	44	14	0	7	138	133	176	4e-13	70.5
NC_007604_1747440-1747842	gi|502114807|ref|XP_004495056.1|	60.87	46	18	0	7	144	134	179	4e-13	70.5
NC_007604_1747440-1747842	gi|118488045|gb|ABK95843.1|	63.04	46	17	0	7	144	135	180	4e-13	70.5
NC_007604_1747440-1747842	gi|302829687|ref|XP_002946410.1|	73.91	46	12	0	1	138	1188	1233	4e-13	73.2
NC_007604_1747440-1747842	gi|513133779|gb|AGO19844.1|	55.10	49	22	0	1	147	65	113	5e-13	68.6
NC_007604_1747440-1747842	gi|299830413|ref|YP_003734628.1|	59.18	49	20	0	1	147	66	114	5e-13	68.6
NC_007604_1747440-1747842	gi|194476724|ref|YP_002048903.1|	56.60	53	23	0	1	159	63	115	6e-13	68.6
NC_007604_1747440-1747842	gi|475529982|gb|EMT07842.1|	60.42	48	19	0	1	144	65	112	7e-13	68.2
NC_007604_1747440-1747842	gi|351725219|ref|NP_001235805.1|	65.91	44	15	0	7	138	133	176	7e-13	69.7
NC_007604_1747440-1747842	gi|494518255|ref|WP_007307711.1|	57.14	49	21	0	1	147	63	111	9e-13	67.8
NC_007604_1747440-1747842	gi|166368180|ref|YP_001660453.1|	59.18	49	20	0	1	147	63	111	9e-13	67.8
NC_007604_1747440-1747842	gi|307110368|gb|EFN58604.1|	61.22	49	19	0	1	147	65	113	9e-13	67.8
NC_007604_1747440-1747842	gi|473890567|gb|EMS48629.1|	60.42	48	19	0	1	144	81	128	1e-12	68.2
NC_007604_1747440-1747842	gi|168026840|ref|XP_001765939.1|	59.18	49	20	0	1	147	67	115	1e-12	67.8
NC_007604_1747440-1747842	gi|116782491|gb|ABK22527.1|	65.91	44	15	0	7	138	156	199	1e-12	69.3
NC_007604_1747440-1747842	gi|303283662|ref|XP_003061122.1|	60.42	48	19	0	1	144	103	150	2e-12	68.2
NC_007604_1747440-1747842	gi|302766731|ref|XP_002966786.1|	63.04	46	17	0	7	144	68	113	2e-12	67.0
NC_007604_1747440-1747842	gi|168059549|ref|XP_001781764.1|	57.14	49	21	0	1	147	67	115	2e-12	67.0
NC_007604_1747440-1747842	gi|376403749|ref|YP_005090110.1|	57.14	49	21	0	1	147	66	114	2e-12	67.0
NC_007604_1747440-1747842	gi|427712438|ref|YP_007061062.1|	59.18	49	20	0	1	147	62	110	2e-12	66.6
NC_007604_1747440-1747842	gi|497315421|ref|WP_009629638.1|	57.14	49	21	0	1	147	65	113	3e-12	66.6
NC_007604_1747440-1747842	gi|122064935|sp|Q112E8.2|PSB28_TRIEI	55.10	49	22	0	1	147	63	111	3e-12	66.6
NC_007604_1747440-1747842	gi|397642454|gb|EJK75243.1|	59.57	47	19	0	1	141	103	149	3e-12	69.7
NC_007604_1747440-1747842	gi|124023340|ref|YP_001017647.1|	56.25	48	21	0	1	144	69	116	3e-12	66.6
NC_007604_1747440-1747842	gi|326519394|dbj|BAJ96696.1|	60.42	48	19	0	1	144	134	181	3e-12	68.2
NC_007604_1747440-1747842	gi|297803208|ref|XP_002869488.1|	58.70	46	19	0	7	144	136	181	3e-12	68.2
NC_007604_1747440-1747842	gi|18417239|ref|NP_567814.1|	58.70	46	19	0	7	144	136	181	3e-12	68.2
NC_007604_1747440-1747842	gi|113476038|ref|YP_722099.1|	55.10	49	22	0	1	147	70	118	3e-12	66.6
NC_007604_1747440-1747842	gi|427725085|ref|YP_007072362.1|	59.18	49	20	0	1	147	63	111	3e-12	66.2
NC_007604_1747440-1747842	gi|215400731|ref|YP_002327492.1|	58.70	46	19	0	1	138	66	111	4e-12	66.2
NC_007604_1747440-1747842	gi|334186999|ref|NP_001190860.1|	58.70	46	19	0	7	144	151	196	4e-12	68.2
NC_007604_1747440-1747842	gi|33865599|ref|NP_897158.1|	54.72	53	24	0	1	159	65	117	5e-12	66.2
NC_007604_1747440-1747842	gi|159464615|ref|XP_001690537.1|	67.39	46	15	0	1	138	97	142	5e-12	66.6
NC_007604_1747440-1747842	gi|403066642|ref|YP_006639131.1|	55.10	49	22	0	1	147	66	114	5e-12	65.9
NC_007604_1747440-1747842	gi|7269721|emb|CAB81454.1|	58.70	46	19	0	7	144	177	222	6e-12	68.2
NC_007604_1747440-1747842	gi|33240221|ref|NP_875163.1|	56.25	48	21	0	1	144	69	116	6e-12	65.9
NC_007604_1747440-1747842	gi|78212728|ref|YP_381507.1|	57.14	49	21	0	1	147	65	113	7e-12	65.9
NC_007604_1747440-1747842	gi|482553312|gb|EOA17505.1|	58.70	46	19	0	7	144	136	181	8e-12	67.0
NC_007604_1747440-1747842	gi|78779258|ref|YP_397370.1|	58.33	48	20	0	1	144	68	115	8e-12	65.5
NC_007604_1747440-1747842	gi|493906081|ref|WP_006851753.1|	57.14	49	21	0	1	147	71	119	8e-12	65.9
NC_007604_1747440-1747842	gi|493167076|ref|WP_006171601.1|	58.33	48	20	0	1	144	63	110	8e-12	65.9
NC_007604_1747440-1747842	gi|189095323|ref|YP_001936336.1|	57.14	49	21	0	1	147	66	114	8e-12	65.5
NC_007604_1747440-1747842	gi|493559116|ref|WP_006512565.1|	57.14	49	21	0	1	147	63	111	1e-11	65.1
NC_007604_1747440-1747842	gi|315320557|ref|YP_004072614.1|	55.10	49	22	0	1	147	66	114	1e-11	65.1
NC_007604_1747440-1747842	gi|78184846|ref|YP_377281.1|	56.25	48	21	0	1	144	69	116	1e-11	65.5
NC_007604_1747440-1747842	gi|497475728|ref|WP_009789926.1|	56.25	48	21	0	1	144	69	116	1e-11	65.5
NC_007604_1747440-1747842	gi|495474118|ref|WP_008198805.1|	55.10	49	22	0	1	147	63	111	1e-11	64.7
NC_007604_1747440-1747842	gi|493907193|ref|WP_006852842.1|	54.17	48	22	0	1	144	68	115	1e-11	65.1
NC_007604_1747440-1747842	gi|126696271|ref|YP_001091157.1|	56.25	48	21	0	1	144	68	115	3e-11	63.9
NC_007604_1747440-1747842	gi|123968467|ref|YP_001009325.1|	56.25	48	21	0	1	144	68	115	3e-11	63.9
NC_007604_1747440-1747842	gi|269101016|ref|YP_003289164.1|	53.06	49	23	0	1	147	66	114	4e-11	63.5
NC_007604_1747440-1747842	gi|159903261|ref|YP_001550605.1|	53.19	47	22	0	1	141	69	115	4e-11	63.5
NC_007604_1747440-1747842	gi|488895467|ref|WP_002806585.1|	54.17	48	22	0	1	144	68	115	6e-11	63.2
NC_007604_1747440-1747842	gi|157413299|ref|YP_001484165.1|	54.17	48	22	0	1	144	68	115	6e-11	63.2
NC_007604_1747440-1747842	gi|494162564|ref|WP_007102298.1|	54.17	48	22	0	1	144	79	126	7e-11	63.5
NC_007604_1747440-1747842	gi|492910853|ref|WP_006041259.1|	52.08	48	23	0	1	144	68	115	8e-11	63.2
NC_007604_1747440-1747842	gi|33862877|ref|NP_894437.1|	52.08	48	23	0	1	144	69	116	9e-11	62.8
NC_007604_1747440-1747842	gi|427701781|ref|YP_007045003.1|	58.70	46	19	0	1	138	64	109	1e-10	62.8
NC_007604_1747440-1747842	gi|148239691|ref|YP_001225078.1|	53.19	47	22	0	1	141	68	114	2e-10	62.4
NC_007604_1747440-1747842	gi|494157999|ref|WP_007097737.1|	56.25	48	21	0	1	144	68	115	2e-10	62.0
NC_007604_1747440-1747842	gi|113954403|ref|YP_730788.1|	52.08	48	23	0	1	144	68	115	2e-10	62.0
NC_007604_1747440-1747842	gi|33861483|ref|NP_893044.1|	52.08	48	23	0	1	144	68	115	3e-10	61.2
NC_007604_1747440-1747842	gi|123966242|ref|YP_001011323.1|	52.08	48	23	0	1	144	68	115	3e-10	61.2
NC_007604_1747440-1747842	gi|493966761|ref|WP_006910072.1|	53.19	47	22	0	1	141	64	110	1e-09	60.1
NC_007604_1747440-1747842	gi|323455270|gb|EGB11139.1|	55.10	49	22	0	1	147	103	151	8e-09	58.5
NC_007604_1747440-1747842	gi|11465484|ref|NP_045125.1|	52.17	46	22	0	1	138	67	112	1e-08	57.4
NC_007604_1747440-1747842	gi|86606087|ref|YP_474850.1|	51.11	45	22	0	1	135	58	102	1e-08	57.0
NC_007604_1747440-1747842	gi|86609069|ref|YP_477831.1|	51.11	45	22	0	1	135	58	102	2e-08	56.2
NC_007604_1747440-1747842	gi|485611145|gb|EOD09763.1|	47.83	46	24	0	1	138	55	100	1e-07	54.3
NC_007604_1747440-1747842	gi|485621647|gb|EOD18090.1|	45.65	46	25	0	1	138	55	100	4e-07	52.8
NC_007604_1747440-1747842	gi|148242403|ref|YP_001227560.1|	44.90	49	27	0	1	147	64	112	1e-06	52.0
NC_007604_1747440-1747842	gi|428779800|ref|YP_007171586.1|	46.00	50	22	1	19	153	75	124	3e-06	51.2
NC_007604_757596-757865	gi|493560742|ref|WP_006514166.1|	59.62	52	21	0	264	109	16	67	2e-12	64.3
NC_007604_757596-757865	gi|56750780|ref|YP_171481.1|	52.83	53	25	0	267	109	15	67	1e-10	59.7
NC_007604_757596-757865	gi|81299575|ref|YP_399783.1|	50.94	53	26	0	267	109	15	67	6e-10	58.2
NC_007604_757596-757865	gi|158340746|ref|YP_001521914.1|	49.06	53	27	0	267	109	15	67	2e-09	56.6
NC_007604_757596-757865	gi|497317361|ref|WP_009631574.1|	50.00	52	26	1	267	112	15	65	1e-07	52.0
NC_007604_1063940-1065142	gi|56750505|ref|YP_171206.1|	100.00	173	0	0	133	651	1	173	3e-112	333
NC_007604_1063940-1065142	gi|56750510|ref|YP_171211.1|	99.42	173	1	0	133	651	1	173	1e-111	331
NC_007604_1063940-1065142	gi|459358742|pdb|4H0M|B	99.42	173	1	0	133	651	1	173	3e-111	330
NC_007604_1063940-1065142	gi|56750504|ref|YP_171205.1|	100.00	163	0	0	706	1194	1	163	5e-96	291
NC_007604_1063940-1065142	gi|56750504|ref|YP_171205.1|	29.71	138	95	1	133	540	1	138	1e-08	62.0
NC_007604_1063940-1065142	gi|56750509|ref|YP_171210.1|	99.39	163	1	0	706	1194	1	163	3e-95	289
NC_007604_1063940-1065142	gi|56750509|ref|YP_171210.1|	30.43	138	94	1	133	540	1	138	4e-09	63.5
NC_007604_1063940-1065142	gi|218247840|ref|YP_002373211.1|	85.38	171	25	0	139	651	2	172	7e-95	288
NC_007604_1063940-1065142	gi|494597069|ref|WP_007355326.1|	82.56	172	30	0	133	648	1	172	8e-95	288
NC_007604_1063940-1065142	gi|428310810|ref|YP_007121787.1|	83.63	171	28	0	139	651	2	172	1e-94	288
NC_007604_1063940-1065142	gi|428310810|ref|YP_007121787.1|	32.14	112	76	1	724	1059	6	115	6e-06	54.7
NC_007604_1063940-1065142	gi|498001852|ref|WP_010316008.1|	81.87	171	31	0	139	651	2	172	3e-94	287
NC_007604_1063940-1065142	gi|493170064|ref|WP_006173407.1|	83.53	170	28	0	139	648	2	171	4e-94	286
NC_007604_1063940-1065142	gi|493165698|ref|WP_006170907.1|	84.12	170	27	0	139	648	2	171	4e-94	286
NC_007604_1063940-1065142	gi|427702321|ref|YP_007045543.1|	81.29	171	32	0	139	651	2	172	6e-94	286
NC_007604_1063940-1065142	gi|494160834|ref|WP_007100570.1|	81.87	171	31	0	139	651	2	172	8e-94	286
NC_007604_1063940-1065142	gi|494160831|ref|WP_007100567.1|	81.29	171	32	0	139	651	2	172	2e-93	285
NC_007604_1063940-1065142	gi|497995813|ref|WP_010309969.1|	81.87	171	31	0	139	651	2	172	7e-93	283
NC_007604_1063940-1065142	gi|427702908|ref|YP_007046130.1|	81.29	171	32	0	139	651	2	172	2e-92	282
NC_007604_1063940-1065142	gi|428202508|ref|YP_007081097.1|	80.12	171	34	0	139	651	2	172	3e-92	282
NC_007604_1063940-1065142	gi|18147765|dbj|BAB83248.1|	81.29	171	32	0	139	651	2	172	8e-92	281
NC_007604_1063940-1065142	gi|6654652|gb|AAC25586.2|	81.07	169	32	0	142	648	3	171	1e-91	280
NC_007604_1063940-1065142	gi|16329824|ref|NP_440552.1|	81.29	171	32	0	139	651	2	172	1e-91	280
NC_007604_1063940-1065142	gi|307151533|ref|YP_003886917.1|	80.70	171	33	0	139	651	2	172	1e-91	280
NC_007604_1063940-1065142	gi|172037564|ref|YP_001804065.1|	80.70	171	33	0	139	651	2	172	2e-91	280
NC_007604_1063940-1065142	gi|194477084|ref|YP_002049263.1|	79.53	171	35	0	139	651	2	172	2e-91	280
NC_007604_1063940-1065142	gi|428772182|ref|YP_007163970.1|	79.53	171	35	0	139	651	2	172	4e-91	279
NC_007604_1063940-1065142	gi|1008532|gb|AAA91032.1|	80.70	171	33	0	139	651	2	172	4e-91	279
NC_007604_1063940-1065142	gi|291002739|gb|ADD71501.1|	82.35	170	30	0	139	648	2	171	4e-91	279
NC_007604_1063940-1065142	gi|428220096|ref|YP_007083568.1|	80.70	171	33	0	139	651	2	172	6e-91	278
NC_007604_1063940-1065142	gi|493966337|ref|WP_006909676.1|	80.00	170	34	0	139	648	2	171	6e-91	278
NC_007604_1063940-1065142	gi|495548717|ref|WP_008273296.1|	80.70	171	33	0	139	651	2	172	6e-91	278
NC_007604_1063940-1065142	gi|497453732|ref|WP_009767930.1|	82.25	169	30	0	142	648	3	171	9e-91	278
NC_007604_1063940-1065142	gi|497453732|ref|WP_009767930.1|	35.14	111	72	1	727	1059	7	115	6e-06	54.7
NC_007604_1063940-1065142	gi|493681080|ref|WP_006631257.1|	80.59	170	33	0	139	648	2	171	9e-91	278
NC_007604_1063940-1065142	gi|459358656|pdb|4F0T|B	80.70	171	33	0	139	651	2	172	1e-90	278
NC_007604_1063940-1065142	gi|218437170|ref|YP_002375499.1|	78.36	171	37	0	139	651	2	172	1e-90	278
NC_007604_1063940-1065142	gi|166365186|ref|YP_001657459.1|	79.53	171	35	0	139	651	2	172	2e-90	277
NC_007604_1063940-1065142	gi|488876955|ref|WP_002789180.1|	78.95	171	36	0	139	651	2	172	3e-90	277
NC_007604_1063940-1065142	gi|488859437|ref|WP_002771747.1|	78.95	171	36	0	139	651	2	172	3e-90	277
NC_007604_1063940-1065142	gi|220907116|ref|YP_002482427.1|	80.59	170	33	0	142	651	3	172	3e-90	277
NC_007604_1063940-1065142	gi|130045|sp|P20777.1|PHCB_SYNY1	78.95	171	36	0	139	651	2	172	4e-90	276
NC_007604_1063940-1065142	gi|490389512|ref|WP_004268967.1|	78.95	171	36	0	139	651	2	172	4e-90	276
NC_007604_1063940-1065142	gi|428317017|ref|YP_007114899.1|	79.41	170	35	0	139	648	2	171	5e-90	276
NC_007604_1063940-1065142	gi|495480822|ref|WP_008205509.1|	78.95	171	36	0	139	651	2	172	5e-90	276
NC_007604_1063940-1065142	gi|427731299|ref|YP_007077536.1|	79.19	173	36	0	133	651	1	173	5e-90	276
NC_007604_1063940-1065142	gi|427731299|ref|YP_007077536.1|	33.90	118	78	1	706	1059	1	116	7e-07	57.4
NC_007604_1063940-1065142	gi|428771461|ref|YP_007163251.1|	78.36	171	37	0	139	651	2	172	7e-90	276
NC_007604_1063940-1065142	gi|493562056|ref|WP_006515462.1|	80.12	171	34	0	139	651	2	172	7e-90	276
NC_007604_1063940-1065142	gi|427708508|ref|YP_007050885.1|	80.23	172	34	0	133	648	1	172	7e-90	276
NC_007604_1063940-1065142	gi|427708508|ref|YP_007050885.1|	32.20	118	80	1	706	1059	1	116	6e-06	54.7
NC_007604_1063940-1065142	gi|130012|sp|P07119.1|PHCB1_FREDI	78.82	170	36	0	142	651	3	172	1e-89	275
NC_007604_1063940-1065142	gi|492911752|ref|WP_006042158.1|	77.19	171	39	0	139	651	2	172	1e-89	275
NC_007604_1063940-1065142	gi|434385414|ref|YP_007096025.1|	78.70	169	36	0	142	648	3	171	1e-89	275
NC_007604_1063940-1065142	gi|434399438|ref|YP_007133442.1|	79.29	169	35	0	142	648	3	171	2e-89	275
NC_007604_1063940-1065142	gi|130013|sp|P08039.1|PHCB2_FREDI	79.29	169	35	0	142	648	3	171	2e-89	275
NC_007604_1063940-1065142	gi|434396829|ref|YP_007130833.1|	79.29	169	35	0	142	648	3	171	3e-89	274
NC_007604_1063940-1065142	gi|428300602|ref|YP_007138908.1|	80.00	170	34	0	142	651	3	172	3e-89	274
NC_007604_1063940-1065142	gi|493557056|ref|WP_006510549.1|	78.36	171	37	0	139	651	2	172	4e-89	274
NC_007604_1063940-1065142	gi|493576621|ref|WP_006529749.1|	78.36	171	37	0	139	651	2	172	4e-89	274
NC_007604_1063940-1065142	gi|2493298|sp|Q52446.1|PHCB1_PSEA9	76.61	171	40	0	139	651	2	172	4e-89	274
NC_007604_1063940-1065142	gi|17228024|ref|NP_484572.1|	79.07	172	36	0	133	648	1	172	4e-89	274
NC_007604_1063940-1065142	gi|17228024|ref|NP_484572.1|	33.90	118	78	1	706	1059	1	116	7e-07	57.4
NC_007604_1063940-1065142	gi|266769|sp|P00310.3|PHCB_MASLA	77.46	173	39	0	133	651	1	173	6e-89	273
NC_007604_1063940-1065142	gi|266769|sp|P00310.3|PHCB_MASLA	33.05	118	79	1	706	1059	1	116	1e-06	56.6
NC_007604_1063940-1065142	gi|478247567|pdb|1CPC|B	78.24	170	37	0	142	651	3	172	1e-88	273
NC_007604_1063940-1065142	gi|359358858|gb|AEV40867.1|	79.53	171	35	0	139	651	2	172	1e-88	273
NC_007604_1063940-1065142	gi|22299500|ref|NP_682747.1|	79.41	170	35	0	142	651	3	172	1e-88	273
NC_007604_1063940-1065142	gi|1654093|emb|CAA70295.1|	79.53	171	35	0	139	651	2	172	2e-88	272
NC_007604_1063940-1065142	gi|43382|emb|CAA30061.1|	78.70	169	36	0	142	648	3	171	2e-88	272
NC_007604_1063940-1065142	gi|428301665|ref|YP_007139971.1|	78.24	170	37	0	142	651	3	172	2e-88	272
NC_007604_1063940-1065142	gi|434387945|ref|YP_007098556.1|	79.29	169	35	0	142	648	3	171	2e-88	272
NC_007604_1063940-1065142	gi|493502021|ref|WP_006456522.1|	77.06	170	39	0	139	648	2	171	2e-88	272
NC_007604_1063940-1065142	gi|495500181|ref|WP_008224837.1|	78.70	169	36	0	142	648	3	171	3e-88	271
NC_007604_1063940-1065142	gi|65859|pir||CFMWB	77.78	171	38	0	139	651	2	172	3e-88	271
NC_007604_1063940-1065142	gi|65859|pir||CFMWB	33.93	112	74	1	724	1059	6	115	2e-06	56.2
NC_007604_1063940-1065142	gi|493035255|ref|WP_006103271.1|	77.78	171	38	0	139	651	2	172	3e-88	271
NC_007604_1063940-1065142	gi|496700792|ref|WP_009342335.1|	78.61	173	37	0	133	651	1	173	3e-88	271
NC_007604_1063940-1065142	gi|493320328|ref|WP_006277655.1|	78.61	173	37	0	133	651	1	173	3e-88	271
NC_007604_1063940-1065142	gi|428208381|ref|YP_007092734.1|	80.59	170	33	0	142	651	3	172	5e-88	271
NC_007604_1063940-1065142	gi|428208381|ref|YP_007092734.1|	36.04	111	71	1	727	1059	7	115	7e-07	57.4
NC_007604_1063940-1065142	gi|359358855|gb|AEV40865.1|	78.95	171	36	0	139	651	2	172	5e-88	271
NC_007604_1063940-1065142	gi|479128204|ref|YP_005068164.1|	78.95	171	36	0	139	651	2	172	7e-88	271
NC_007604_1063940-1065142	gi|497468355|ref|WP_009782553.1|	78.82	170	36	0	139	648	2	171	7e-88	271
NC_007604_1063940-1065142	gi|494516555|ref|WP_007306013.1|	77.78	171	38	0	139	651	2	172	7e-88	271
NC_007604_1063940-1065142	gi|452821429|gb|EME28459.1|	78.11	169	37	0	142	648	3	171	9e-88	270
NC_007604_1063940-1065142	gi|452821429|gb|EME28459.1|	35.14	111	72	1	727	1059	7	115	9e-07	57.0
NC_007604_1063940-1065142	gi|148243162|ref|YP_001228319.1|	76.61	171	40	0	139	651	2	172	9e-88	270
NC_007604_1063940-1065142	gi|493670535|ref|WP_006620877.1|	78.95	171	36	0	139	651	2	172	9e-88	270
NC_007604_1063940-1065142	gi|50403704|sp|P00311.4|PHCB_GALSU	78.11	169	37	0	142	648	3	171	9e-88	270
NC_007604_1063940-1065142	gi|50403704|sp|P00311.4|PHCB_GALSU	35.14	111	72	1	727	1059	7	115	1e-06	56.6
NC_007604_1063940-1065142	gi|414076346|ref|YP_006995664.1|	77.46	173	39	0	133	651	1	173	1e-87	270
NC_007604_1063940-1065142	gi|495508849|ref|WP_008233495.1|	78.11	169	37	0	142	648	3	171	1e-87	270
NC_007604_1063940-1065142	gi|427713528|ref|YP_007062152.1|	78.82	170	36	0	142	651	3	172	1e-87	270
NC_007604_1063940-1065142	gi|20151051|pdb|1KTP|B	78.82	170	36	0	142	651	3	172	1e-87	270
NC_007604_1063940-1065142	gi|434395256|ref|YP_007130203.1|	78.82	170	36	0	142	651	3	172	2e-87	270
NC_007604_1063940-1065142	gi|434395256|ref|YP_007130203.1|	36.04	111	71	1	727	1059	7	115	2e-06	56.2
NC_007604_1063940-1065142	gi|189096025|pdb|2UUM|X	78.36	171	37	0	139	651	2	172	2e-87	270
NC_007604_1063940-1065142	gi|440681499|ref|YP_007156294.1|	76.88	173	40	0	133	651	1	173	3e-87	269
NC_007604_1063940-1065142	gi|43385|emb|CAA30064.1|	77.06	170	39	0	142	651	3	172	4e-87	269
NC_007604_1063940-1065142	gi|38894|emb|CAA28862.1|	78.24	170	37	0	133	642	1	170	4e-87	269
NC_007604_1063940-1065142	gi|38894|emb|CAA28862.1|	33.90	118	78	1	706	1059	1	116	7e-07	57.4
NC_007604_1063940-1065142	gi|428305380|ref|YP_007142205.1|	77.65	170	38	0	142	651	3	172	5e-87	268
NC_007604_1063940-1065142	gi|428223125|ref|YP_007107295.1|	77.78	171	38	0	139	651	2	172	7e-87	268
NC_007604_1063940-1065142	gi|189096003|pdb|2UUM|B	78.36	171	37	0	139	651	2	172	7e-87	268
NC_007604_1063940-1065142	gi|7705234|gb|AAB34027.2|	77.51	169	38	0	142	648	3	171	7e-87	268
NC_007604_1063940-1065142	gi|7705234|gb|AAB34027.2|	34.23	111	73	1	727	1059	7	115	8e-06	54.3
NC_007604_1063940-1065142	gi|428226933|ref|YP_007111030.1|	77.65	170	38	0	142	651	3	172	1e-86	268
NC_007604_1063940-1065142	gi|20150040|pdb|1HA7|B	78.36	171	37	0	139	651	2	172	1e-86	268
NC_007604_1063940-1065142	gi|2554753|pdb|1PHN|B	77.51	169	38	0	142	648	3	171	1e-86	268
NC_007604_1063940-1065142	gi|224036288|pdb|3BRP|B	77.51	169	38	0	142	648	3	171	1e-86	268
NC_007604_1063940-1065142	gi|224036288|pdb|3BRP|B	34.23	111	73	1	727	1059	7	115	8e-06	54.3
NC_007604_1063940-1065142	gi|14488471|pdb|1GH0|B	78.36	171	37	0	139	651	2	172	1e-86	268
NC_007604_1063940-1065142	gi|497313442|ref|WP_009627659.1|	75.14	173	43	0	133	651	1	173	1e-86	268
NC_007604_1063940-1065142	gi|427702332|ref|YP_007045554.1|	75.14	173	43	0	133	651	1	173	1e-86	268
NC_007604_1063940-1065142	gi|113478369|ref|YP_724430.1|	75.44	171	42	0	139	651	2	172	1e-86	267
NC_007604_1063940-1065142	gi|194271299|gb|ACF37121.1|	76.47	170	40	0	133	642	1	170	2e-86	267
NC_007604_1063940-1065142	gi|194271299|gb|ACF37121.1|	32.20	118	80	1	706	1059	1	116	8e-06	54.3
NC_007604_1063940-1065142	gi|428778890|ref|YP_007170676.1|	76.02	171	41	0	139	651	2	172	3e-86	266
NC_007604_1063940-1065142	gi|428777757|ref|YP_007169544.1|	76.02	171	41	0	139	651	2	172	3e-86	266
NC_007604_1063940-1065142	gi|427737020|ref|YP_007056564.1|	77.65	170	38	0	142	651	3	172	3e-86	266
NC_007604_1063940-1065142	gi|427737020|ref|YP_007056564.1|	33.33	111	74	1	727	1059	7	115	6e-06	54.7
NC_007604_1063940-1065142	gi|304585|gb|AAB01592.1|	76.92	169	39	0	142	648	3	171	3e-86	266
NC_007604_1063940-1065142	gi|304585|gb|AAB01592.1|	34.23	111	73	1	727	1059	7	115	6e-06	54.7
NC_007604_1063940-1065142	gi|495459859|ref|WP_008184551.1|	76.02	171	41	0	139	651	2	172	3e-86	266
NC_007604_1063940-1065142	gi|428211726|ref|YP_007084870.1|	77.65	170	38	0	142	651	3	172	6e-86	266
NC_007604_1063940-1065142	gi|428211726|ref|YP_007084870.1|	33.33	111	74	1	727	1059	7	115	4e-06	55.1
NC_007604_1063940-1065142	gi|493164027|ref|WP_006169891.1|	74.85	171	43	0	139	651	2	172	6e-86	266
NC_007604_1063940-1065142	gi|493909342|ref|WP_006854876.1|	74.85	171	43	0	139	651	2	172	9e-86	265
NC_007604_1063940-1065142	gi|498000633|ref|WP_010314789.1|	74.27	171	44	0	139	651	2	172	9e-86	265
NC_007604_1063940-1065142	gi|298492052|ref|YP_003722229.1|	73.41	173	46	0	133	651	1	173	1e-85	265
NC_007604_1063940-1065142	gi|497311367|ref|WP_009625584.1|	73.26	172	46	0	133	648	1	172	2e-85	265
NC_007604_1063940-1065142	gi|130014|sp|P14877.1|PHCB3_FREDI	74.57	173	44	0	133	651	1	173	2e-85	265
NC_007604_1063940-1065142	gi|130014|sp|P14877.1|PHCB3_FREDI	30.51	118	82	1	706	1059	1	116	4e-06	55.1
NC_007604_1063940-1065142	gi|89242498|gb|ABD64607.1|	77.19	171	39	0	139	651	2	172	3e-85	264
NC_007604_1063940-1065142	gi|497066359|ref|WP_009454964.1|	75.88	170	41	0	142	651	3	172	3e-85	264
NC_007604_1063940-1065142	gi|493904640|ref|WP_006850328.1|	73.68	171	45	0	139	651	2	172	3e-85	264
NC_007604_1063940-1065142	gi|493501040|ref|WP_006455556.1|	74.85	171	43	0	139	651	2	172	3e-85	264
NC_007604_1063940-1065142	gi|189095981|pdb|2UUL|D	76.61	171	40	0	139	651	2	172	3e-85	264
NC_007604_1063940-1065142	gi|158340292|ref|YP_001521648.1|	76.33	169	40	0	142	648	3	171	3e-85	264
NC_007604_1063940-1065142	gi|220908264|ref|YP_002483575.1|	72.25	173	48	0	133	651	1	173	4e-85	264
NC_007604_1063940-1065142	gi|78185474|ref|YP_377909.1|	74.27	171	44	0	139	651	2	172	5e-85	263
NC_007604_1063940-1065142	gi|2493299|sp|Q52451.1|PHCB2_PSEA9	75.74	169	41	0	142	648	3	171	5e-85	263
NC_007604_1063940-1065142	gi|189095979|pdb|2UUL|B	77.19	171	39	0	139	651	2	172	7e-85	263
NC_007604_1063940-1065142	gi|495589857|ref|WP_008314436.1|	76.61	171	40	0	139	651	2	172	1e-84	263
NC_007604_1063940-1065142	gi|33866554|ref|NP_898113.1|	73.68	171	45	0	139	651	2	172	1e-84	262
NC_007604_1063940-1065142	gi|400789|sp|P11395.3|PHRB_SYNPZ	73.10	171	46	0	139	651	2	172	1e-84	262
NC_007604_1063940-1065142	gi|148238816|ref|YP_001224203.1|	74.85	171	43	0	139	651	2	172	1e-84	262
NC_007604_1063940-1065142	gi|307153717|ref|YP_003889101.1|	73.41	173	46	0	133	651	1	173	3e-84	261
NC_007604_1063940-1065142	gi|78211973|ref|YP_380752.1|	73.10	171	46	0	139	651	2	172	4e-84	261
NC_007604_1063940-1065142	gi|90994568|ref|YP_537058.1|	75.15	169	42	0	142	648	3	171	6e-84	261
NC_007604_1063940-1065142	gi|90994568|ref|YP_537058.1|	33.33	111	74	1	727	1059	7	115	2e-06	55.8
NC_007604_1063940-1065142	gi|188036053|pdb|2UUN|D	76.61	171	40	0	139	651	2	172	8e-84	260
NC_007604_1063940-1065142	gi|188036051|pdb|2UUN|B	76.61	171	40	0	139	651	2	172	8e-84	260
NC_007604_1063940-1065142	gi|3122618|sp|Q36698.1|PHCB_RHOVL	74.71	170	43	0	142	651	3	172	2e-83	259
NC_007604_1063940-1065142	gi|189095985|pdb|2UUL|H	76.61	171	40	0	139	651	2	172	2e-83	259
NC_007604_1063940-1065142	gi|434402873|ref|YP_007145758.1|	73.26	172	46	0	133	648	1	172	2e-83	259
NC_007604_1063940-1065142	gi|434402873|ref|YP_007145758.1|	32.20	118	80	1	706	1059	1	116	3e-06	55.5
NC_007604_1063940-1065142	gi|494160199|ref|WP_007099935.1|	71.93	171	48	0	139	651	2	172	3e-83	259
NC_007604_1063940-1065142	gi|493558112|ref|WP_006511576.1|	71.76	170	48	0	142	651	3	172	4e-83	258
NC_007604_1063940-1065142	gi|11465843|ref|NP_053987.1|	73.96	169	44	0	142	648	3	171	6e-83	258
NC_007604_1063940-1065142	gi|11465843|ref|NP_053987.1|	33.33	111	74	1	727	1059	7	115	3e-06	55.5
NC_007604_1063940-1065142	gi|37087980|sp|P59859.1|PHCB_POLUR	72.94	170	46	0	142	651	3	172	9e-83	258
NC_007604_1063940-1065142	gi|37087980|sp|P59859.1|PHCB_POLUR	35.14	111	72	1	727	1059	7	115	7e-07	57.4
NC_007604_1063940-1065142	gi|30468100|ref|NP_848987.1|	73.96	169	44	0	142	648	3	171	1e-82	257
NC_007604_1063940-1065142	gi|427718930|ref|YP_007066924.1|	72.25	173	48	0	133	651	1	173	1e-82	257
NC_007604_1063940-1065142	gi|427718930|ref|YP_007066924.1|	34.75	118	77	1	706	1059	1	116	2e-07	58.9
NC_007604_1063940-1065142	gi|113954985|ref|YP_729716.1|	72.51	171	47	0	139	651	2	172	2e-82	257
NC_007604_1063940-1065142	gi|400788|sp|Q02183.2|PHRB_SYNPY	72.51	171	47	0	139	651	2	172	2e-82	257
NC_007604_1063940-1065142	gi|130030|sp|P20776.2|PHCA_SYNY1	83.44	163	27	0	706	1194	1	163	3e-82	256
NC_007604_1063940-1065142	gi|130030|sp|P20776.2|PHCA_SYNY1	26.86	175	126	4	133	651	1	163	2e-08	61.6
NC_007604_1063940-1065142	gi|501000306|ref|YP_007947907.1|	73.37	169	45	0	142	648	3	171	4e-82	256
NC_007604_1063940-1065142	gi|501000306|ref|YP_007947907.1|	33.33	111	74	1	727	1059	7	115	2e-06	55.8
NC_007604_1063940-1065142	gi|427724167|ref|YP_007071444.1|	74.71	170	43	0	139	648	2	171	5e-82	256
NC_007604_1063940-1065142	gi|37935785|gb|AAP69765.1|	77.91	163	36	0	163	651	1	163	5e-82	255
NC_007604_1063940-1065142	gi|37935791|gb|AAP69769.1|	77.91	163	36	0	163	651	1	163	7e-82	255
NC_007604_1063940-1065142	gi|11467422|ref|NP_043279.1|	72.78	169	46	0	142	648	3	171	1e-81	255
NC_007604_1063940-1065142	gi|186685357|ref|YP_001868553.1|	71.68	173	49	0	133	651	1	173	1e-81	254
NC_007604_1063940-1065142	gi|122230324|sp|Q0ZHI6.1|PHCB_PORHA	72.78	169	46	0	142	648	3	171	3e-81	254
NC_007604_1063940-1065142	gi|122230324|sp|Q0ZHI6.1|PHCB_PORHA	33.33	111	74	1	727	1059	7	115	2e-06	55.8
NC_007604_1063940-1065142	gi|497317925|ref|WP_009632138.1|	75.00	172	41	1	142	651	3	174	3e-81	254
NC_007604_1063940-1065142	gi|497317925|ref|WP_009632138.1|	35.14	111	72	1	727	1059	7	115	5e-06	55.1
NC_007604_1063940-1065142	gi|488850280|ref|WP_002762686.1|	69.94	173	52	0	133	651	1	173	6e-81	253
NC_007604_1063940-1065142	gi|513133694|gb|AGO19759.1|	71.01	169	49	0	142	648	3	171	8e-81	253
NC_007604_1063940-1065142	gi|513133694|gb|AGO19759.1|	33.33	111	74	1	727	1059	7	115	9e-07	57.0
NC_007604_1063940-1065142	gi|478731864|dbj|BAN15058.1|	69.82	169	51	0	142	648	3	171	8e-81	253
NC_007604_1063940-1065142	gi|478731864|dbj|BAN15058.1|	33.33	111	74	1	727	1059	7	115	1e-06	56.6
NC_007604_1063940-1065142	gi|16329823|ref|NP_440551.1|	82.61	161	28	0	712	1194	2	162	2e-80	251
NC_007604_1063940-1065142	gi|16329823|ref|NP_440551.1|	27.22	169	121	3	151	651	6	162	5e-08	60.5
NC_007604_1063940-1065142	gi|31096330|gb|AAP43514.1|	81.21	165	31	0	700	1194	22	186	3e-80	252
NC_007604_1063940-1065142	gi|31096330|gb|AAP43514.1|	27.22	169	121	3	151	651	30	186	8e-08	60.5
NC_007604_1063940-1065142	gi|166367909|ref|YP_001660182.1|	70.59	170	50	0	142	651	3	172	3e-80	251
NC_007604_1063940-1065142	gi|11465528|ref|NP_045081.1|	72.78	169	46	0	142	648	3	171	3e-80	251
NC_007604_1063940-1065142	gi|18147766|dbj|BAB83249.1|	81.99	161	29	0	712	1194	2	162	7e-80	250
NC_007604_1063940-1065142	gi|18147766|dbj|BAB83249.1|	26.63	169	122	3	151	651	6	162	1e-07	59.3
NC_007604_1063940-1065142	gi|501673310|ref|YP_007878315.1|	69.82	169	51	0	142	648	3	171	9e-80	250
NC_007604_1063940-1065142	gi|501673310|ref|YP_007878315.1|	33.94	109	72	1	733	1059	9	115	2e-06	55.8
NC_007604_1063940-1065142	gi|51210029|ref|YP_063693.1|	70.41	169	50	0	142	648	3	171	9e-80	250
NC_007604_1063940-1065142	gi|51210029|ref|YP_063693.1|	29.08	141	99	2	727	1146	7	145	2e-06	55.8
NC_007604_1063940-1065142	gi|428772183|ref|YP_007163971.1|	80.75	161	31	0	712	1194	2	162	9e-80	249
NC_007604_1063940-1065142	gi|428772183|ref|YP_007163971.1|	30.36	112	76	2	151	480	6	117	1e-07	59.3
NC_007604_1063940-1065142	gi|170078807|ref|YP_001735445.1|	74.12	170	44	0	139	648	2	171	1e-79	249
NC_007604_1063940-1065142	gi|158340553|ref|YP_001521547.1|	72.35	170	47	0	139	648	2	171	1e-79	249
NC_007604_1063940-1065142	gi|86608419|ref|YP_477181.1|	71.60	169	48	0	142	648	3	171	5e-79	248
NC_007604_1063940-1065142	gi|386868009|dbj|BAM15274.1|	71.01	169	49	0	142	648	3	171	5e-79	248
NC_007604_1063940-1065142	gi|386868009|dbj|BAM15274.1|	33.33	111	74	1	727	1059	7	115	4e-06	55.1
NC_007604_1063940-1065142	gi|157881410|pdb|2BV8|B	70.59	170	50	0	142	651	3	172	5e-79	248
NC_007604_1063940-1065142	gi|497313444|ref|WP_009627661.1|	80.86	162	31	0	706	1191	1	162	8e-79	247
NC_007604_1063940-1065142	gi|497313444|ref|WP_009627661.1|	28.16	174	123	4	133	648	1	162	2e-08	61.6
NC_007604_1063940-1065142	gi|471435067|ref|YP_007627476.1|	70.41	169	50	0	142	648	3	171	1e-78	247
NC_007604_1063940-1065142	gi|471435067|ref|YP_007627476.1|	33.94	109	72	1	733	1059	9	115	2e-06	56.2
NC_007604_1063940-1065142	gi|86604945|ref|YP_473708.1|	71.01	169	49	0	142	648	3	171	1e-78	247
NC_007604_1063940-1065142	gi|130031|sp|P28558.1|PHCB_AGLNE	69.23	169	52	0	142	648	3	171	1e-78	247
NC_007604_1063940-1065142	gi|585685|sp|P37208.1|PHCB_PORCR	69.23	169	52	0	142	648	3	171	1e-78	247
NC_007604_1063940-1065142	gi|585685|sp|P37208.1|PHCB_PORCR	29.79	141	98	2	727	1146	7	145	9e-07	57.0
NC_007604_1063940-1065142	gi|493556594|ref|WP_006510097.1|	68.82	170	53	0	142	651	3	172	3e-78	246
NC_007604_1063940-1065142	gi|493557057|ref|WP_006510550.1|	77.64	161	36	0	712	1194	2	162	3e-78	246
NC_007604_1063940-1065142	gi|493557057|ref|WP_006510550.1|	28.66	164	115	4	151	636	6	157	7e-10	65.9
NC_007604_1063940-1065142	gi|428771460|ref|YP_007163250.1|	78.26	161	35	0	712	1194	2	162	9e-78	244
NC_007604_1063940-1065142	gi|428771460|ref|YP_007163250.1|	24.85	169	125	3	151	651	6	162	4e-06	55.1
NC_007604_1063940-1065142	gi|434396830|ref|YP_007130834.1|	81.37	161	30	0	712	1194	2	162	9e-78	244
NC_007604_1063940-1065142	gi|434396830|ref|YP_007130834.1|	26.63	169	122	3	151	651	6	162	2e-08	61.6
NC_007604_1063940-1065142	gi|493035314|ref|WP_006103299.1|	78.26	161	35	0	712	1194	2	162	9e-78	244
NC_007604_1063940-1065142	gi|494597070|ref|WP_007355327.1|	81.37	161	30	0	712	1194	2	162	5e-77	243
NC_007604_1063940-1065142	gi|494597070|ref|WP_007355327.1|	26.04	169	123	3	151	651	6	162	1e-07	59.3
NC_007604_1063940-1065142	gi|488868075|ref|WP_002780314.1|	78.88	161	34	0	712	1194	2	162	7e-77	242
NC_007604_1063940-1065142	gi|488868075|ref|WP_002780314.1|	29.46	112	77	1	151	480	6	117	8e-07	57.0
NC_007604_1063940-1065142	gi|172037565|ref|YP_001804066.1|	79.50	161	33	0	712	1194	2	162	7e-77	242
NC_007604_1063940-1065142	gi|172037565|ref|YP_001804066.1|	25.00	132	97	1	151	540	6	137	3e-06	55.5
NC_007604_1063940-1065142	gi|493558111|ref|WP_006511575.1|	75.78	161	39	0	712	1194	2	162	1e-76	242
NC_007604_1063940-1065142	gi|493558111|ref|WP_006511575.1|	31.25	112	75	2	151	480	6	117	4e-08	60.8
NC_007604_1063940-1065142	gi|493576622|ref|WP_006529750.1|	78.88	161	34	0	712	1194	2	162	1e-76	242
NC_007604_1063940-1065142	gi|493576622|ref|WP_006529750.1|	28.57	112	78	1	151	480	6	117	3e-06	55.5
NC_007604_1063940-1065142	gi|495548724|ref|WP_008273303.1|	78.88	161	34	0	712	1194	2	162	1e-76	242
NC_007604_1063940-1065142	gi|428317016|ref|YP_007114898.1|	80.12	161	32	0	712	1194	2	162	2e-76	241
NC_007604_1063940-1065142	gi|170078808|ref|YP_001735446.1|	77.02	161	37	0	712	1194	2	162	2e-76	241
NC_007604_1063940-1065142	gi|170078808|ref|YP_001735446.1|	26.63	169	122	4	151	651	6	162	1e-08	62.0
NC_007604_1063940-1065142	gi|158340293|ref|YP_001521649.1|	78.26	161	35	0	712	1194	2	162	2e-76	241
NC_007604_1063940-1065142	gi|158340293|ref|YP_001521649.1|	26.19	168	122	3	154	651	7	162	1e-07	59.3
NC_007604_1063940-1065142	gi|428301664|ref|YP_007139970.1|	78.26	161	35	0	712	1194	2	162	3e-76	241
NC_007604_1063940-1065142	gi|428301664|ref|YP_007139970.1|	28.57	112	78	1	151	480	6	117	3e-06	55.5
NC_007604_1063940-1065142	gi|434387946|ref|YP_007098557.1|	78.26	161	35	0	712	1194	2	162	3e-76	241
NC_007604_1063940-1065142	gi|434387946|ref|YP_007098557.1|	27.81	169	120	3	151	651	6	162	2e-10	67.4
NC_007604_1063940-1065142	gi|374427070|gb|AEZ50139.1|	70.52	173	51	0	133	651	1	173	3e-76	241
NC_007604_1063940-1065142	gi|493681079|ref|WP_006631256.1|	79.50	161	33	0	712	1194	2	162	6e-76	240
NC_007604_1063940-1065142	gi|400787|sp|P11394.3|PHRA_SYNPZ	76.88	160	37	0	712	1191	2	161	8e-76	239
NC_007604_1063940-1065142	gi|400787|sp|P11394.3|PHRA_SYNPZ	27.98	168	119	3	151	648	6	161	4e-09	63.5
NC_007604_1063940-1065142	gi|490389511|ref|WP_004268966.1|	78.26	161	35	0	712	1194	2	162	8e-76	239
NC_007604_1063940-1065142	gi|490389511|ref|WP_004268966.1|	29.46	112	77	2	151	480	6	117	5e-06	54.7
NC_007604_1063940-1065142	gi|218437169|ref|YP_002375498.1|	77.64	161	36	0	712	1194	2	162	8e-76	239
NC_007604_1063940-1065142	gi|218247841|ref|YP_002373212.1|	79.50	161	33	0	712	1194	2	162	8e-76	239
NC_007604_1063940-1065142	gi|428310811|ref|YP_007121788.1|	78.26	161	35	0	712	1194	2	162	1e-75	239
NC_007604_1063940-1065142	gi|428310811|ref|YP_007121788.1|	27.22	169	121	4	151	651	6	162	7e-08	60.1
NC_007604_1063940-1065142	gi|495480821|ref|WP_008205508.1|	78.26	161	35	0	712	1194	2	162	1e-75	239
NC_007604_1063940-1065142	gi|495480821|ref|WP_008205508.1|	29.46	112	77	2	151	480	6	117	7e-06	54.3
NC_007604_1063940-1065142	gi|166365187|ref|YP_001657460.1|	77.64	161	36	0	712	1194	2	162	2e-75	238
NC_007604_1063940-1065142	gi|148238815|ref|YP_001224202.1|	76.25	160	38	0	712	1191	2	161	3e-75	238
NC_007604_1063940-1065142	gi|148238815|ref|YP_001224202.1|	26.19	168	122	3	151	648	6	161	6e-07	57.4
NC_007604_1063940-1065142	gi|488846619|ref|WP_002759025.1|	77.64	161	36	0	712	1194	2	162	3e-75	238
NC_007604_1063940-1065142	gi|488846619|ref|WP_002759025.1|	29.46	112	77	2	151	480	6	117	9e-06	53.9
NC_007604_1063940-1065142	gi|488837520|ref|WP_002749926.1|	77.64	161	36	0	712	1194	2	162	4e-75	238
NC_007604_1063940-1065142	gi|434387527|ref|YP_007098138.1|	77.64	161	36	0	712	1194	2	162	6e-75	237
NC_007604_1063940-1065142	gi|434387527|ref|YP_007098138.1|	26.63	169	122	3	151	651	6	162	3e-06	55.5
NC_007604_1063940-1065142	gi|129984|sp|P07122.1|PHCA1_FREDI	79.50	161	33	0	712	1194	2	162	6e-75	237
NC_007604_1063940-1065142	gi|129984|sp|P07122.1|PHCA1_FREDI	27.27	132	94	1	151	540	6	137	2e-07	58.9
NC_007604_1063940-1065142	gi|493903937|ref|WP_006849642.1|	76.25	160	38	0	712	1191	2	161	6e-75	237
NC_007604_1063940-1065142	gi|493903937|ref|WP_006849642.1|	28.57	168	118	3	151	648	6	161	2e-09	64.3
NC_007604_1063940-1065142	gi|14549167|sp|P72509.2|PHCA_SPIPL	76.40	161	38	0	712	1194	2	162	6e-75	237
NC_007604_1063940-1065142	gi|14549167|sp|P72509.2|PHCA_SPIPL	24.26	169	126	3	151	651	6	162	9e-06	53.9
NC_007604_1063940-1065142	gi|428300601|ref|YP_007138907.1|	77.02	161	37	0	712	1194	2	162	9e-75	237
NC_007604_1063940-1065142	gi|428300601|ref|YP_007138907.1|	29.46	112	77	2	151	480	6	117	5e-06	54.7
NC_007604_1063940-1065142	gi|129985|sp|P08040.1|PHCA2_FREDI	78.88	161	34	0	712	1194	2	162	9e-75	237
NC_007604_1063940-1065142	gi|129985|sp|P08040.1|PHCA2_FREDI	25.76	132	96	1	151	540	6	137	1e-06	56.2
NC_007604_1063940-1065142	gi|488859436|ref|WP_002771746.1|	77.64	161	36	0	712	1194	2	162	9e-75	237
NC_007604_1063940-1065142	gi|488859436|ref|WP_002771746.1|	29.46	112	77	2	151	480	6	117	5e-06	54.7
NC_007604_1063940-1065142	gi|14488470|pdb|1GH0|A	76.40	161	38	0	712	1194	2	162	9e-75	237
NC_007604_1063940-1065142	gi|14488470|pdb|1GH0|A	24.26	169	126	3	151	651	6	162	9e-06	53.9
NC_007604_1063940-1065142	gi|479128203|ref|YP_005068163.1|	76.40	161	38	0	712	1194	2	162	1e-74	236
NC_007604_1063940-1065142	gi|493909341|ref|WP_006854875.1|	76.25	160	38	0	712	1191	2	161	1e-74	236
NC_007604_1063940-1065142	gi|493909341|ref|WP_006854875.1|	32.14	112	74	1	151	480	6	117	1e-08	62.4
NC_007604_1063940-1065142	gi|493668003|ref|WP_006618345.1|	75.78	161	39	0	712	1194	2	162	1e-74	236
NC_007604_1063940-1065142	gi|493499771|ref|WP_006454294.1|	77.02	161	37	0	712	1194	2	162	1e-74	236
NC_007604_1063940-1065142	gi|493499771|ref|WP_006454294.1|	26.83	164	118	3	151	636	6	157	5e-08	60.5
NC_007604_1063940-1065142	gi|434385413|ref|YP_007096024.1|	77.02	161	37	0	712	1194	2	162	2e-74	236
NC_007604_1063940-1065142	gi|434385413|ref|YP_007096024.1|	26.83	164	118	3	151	636	6	157	7e-06	54.3
NC_007604_1063940-1065142	gi|78185475|ref|YP_377910.1|	74.53	161	41	0	712	1194	2	162	2e-74	236
NC_007604_1063940-1065142	gi|78185475|ref|YP_377910.1|	27.44	164	117	3	151	636	6	157	4e-08	60.8
NC_007604_1063940-1065142	gi|89242499|gb|ABD64608.1|	76.40	161	38	0	712	1194	2	162	3e-74	236
NC_007604_1063940-1065142	gi|89242499|gb|ABD64608.1|	24.26	169	126	3	151	651	6	162	7e-06	54.3
NC_007604_1063940-1065142	gi|492911753|ref|WP_006042159.1|	76.25	160	38	0	712	1191	2	161	3e-74	236
NC_007604_1063940-1065142	gi|492911753|ref|WP_006042159.1|	30.36	112	76	1	151	480	6	117	3e-06	55.5
NC_007604_1063940-1065142	gi|493170063|ref|WP_006173406.1|	75.93	162	39	0	706	1191	1	162	3e-74	236
NC_007604_1063940-1065142	gi|493170063|ref|WP_006173406.1|	28.99	138	96	1	133	540	1	138	7e-10	65.9
NC_007604_1063940-1065142	gi|428770461|ref|YP_007162251.1|	75.78	161	39	0	712	1194	2	162	4e-74	235
NC_007604_1063940-1065142	gi|497468356|ref|WP_009782554.1|	76.40	161	38	0	712	1194	2	162	4e-74	235
NC_007604_1063940-1065142	gi|1654094|emb|CAA70296.1|	75.78	161	39	0	712	1194	2	162	5e-74	235
NC_007604_1063940-1065142	gi|307151532|ref|YP_003886916.1|	77.02	161	37	0	712	1194	2	162	5e-74	235
NC_007604_1063940-1065142	gi|148243163|ref|YP_001228320.1|	74.38	160	41	0	712	1191	2	161	5e-74	235
NC_007604_1063940-1065142	gi|148243163|ref|YP_001228320.1|	26.19	168	122	3	151	648	6	161	1e-07	59.3
NC_007604_1063940-1065142	gi|78211972|ref|YP_380751.1|	75.16	161	40	0	712	1194	2	162	7e-74	234
NC_007604_1063940-1065142	gi|78211972|ref|YP_380751.1|	28.57	168	118	3	151	648	6	161	9e-10	65.5
NC_007604_1063940-1065142	gi|86610166|ref|YP_478928.1|	66.86	169	56	0	142	648	3	171	1e-73	234
NC_007604_1063940-1065142	gi|494160198|ref|WP_007099934.1|	73.91	161	42	0	712	1194	2	162	1e-73	234
NC_007604_1063940-1065142	gi|494160198|ref|WP_007099934.1|	28.57	168	118	3	151	648	6	161	1e-08	62.4
NC_007604_1063940-1065142	gi|2493295|sp|Q52447.1|PHCA1_PSEA9	78.88	161	34	0	712	1194	2	162	1e-73	234
NC_007604_1063940-1065142	gi|43383|emb|CAA30062.1|	77.64	161	36	0	712	1194	2	162	1e-73	234
NC_007604_1063940-1065142	gi|43383|emb|CAA30062.1|	25.44	169	124	3	151	651	6	162	2e-06	55.8
NC_007604_1063940-1065142	gi|86606683|ref|YP_475446.1|	66.86	169	56	0	142	648	3	171	3e-73	233
NC_007604_1063940-1065142	gi|428202509|ref|YP_007081098.1|	77.02	161	37	0	712	1194	2	162	3e-73	233
NC_007604_1063940-1065142	gi|428202509|ref|YP_007081098.1|	24.85	169	125	3	151	651	6	162	1e-06	56.6
NC_007604_1063940-1065142	gi|493562057|ref|WP_006515463.1|	71.43	161	46	0	712	1194	2	162	3e-73	233
NC_007604_1063940-1065142	gi|493562057|ref|WP_006515463.1|	27.27	132	94	1	151	540	6	137	4e-07	57.8
NC_007604_1063940-1065142	gi|291002740|gb|ADD71502.1|	77.64	161	36	0	712	1194	2	162	3e-73	233
NC_007604_1063940-1065142	gi|291002740|gb|ADD71502.1|	27.27	132	94	1	151	540	6	137	6e-07	57.4
NC_007604_1063940-1065142	gi|158340552|ref|YP_001521546.1|	76.40	161	38	0	712	1194	2	162	3e-73	233
NC_007604_1063940-1065142	gi|158340552|ref|YP_001521546.1|	26.52	132	95	1	151	540	6	137	2e-07	58.9
NC_007604_1063940-1065142	gi|495589859|ref|WP_008314438.1|	77.64	161	36	0	712	1194	2	162	4e-73	233
NC_007604_1063940-1065142	gi|495589859|ref|WP_008314438.1|	27.22	169	121	4	151	651	6	162	2e-07	58.9
NC_007604_1063940-1065142	gi|33866555|ref|NP_898114.1|	73.91	161	42	0	712	1194	2	162	6e-73	232
NC_007604_1063940-1065142	gi|33866555|ref|NP_898114.1|	27.38	168	120	3	151	648	6	161	2e-08	61.6
NC_007604_1063940-1065142	gi|220908265|ref|YP_002483576.1|	73.62	163	43	0	706	1194	1	163	6e-73	232
NC_007604_1063940-1065142	gi|220908265|ref|YP_002483576.1|	26.81	138	99	1	133	540	1	138	3e-07	58.2
NC_007604_1063940-1065142	gi|427724168|ref|YP_007071445.1|	75.16	161	40	0	712	1194	2	162	8e-73	232
NC_007604_1063940-1065142	gi|427724168|ref|YP_007071445.1|	27.68	112	79	1	151	480	6	117	4e-06	55.1
NC_007604_1063940-1065142	gi|189095980|pdb|2UUL|C	73.91	161	42	0	712	1194	2	162	8e-73	232
NC_007604_1063940-1065142	gi|307153718|ref|YP_003889102.1|	74.23	163	42	0	706	1194	1	163	8e-73	232
NC_007604_1063940-1065142	gi|307153718|ref|YP_003889102.1|	28.99	138	96	1	133	540	1	138	2e-08	61.6
NC_007604_1063940-1065142	gi|111610619|gb|ABH11706.1|	78.26	161	35	0	712	1194	2	162	1e-72	231
NC_007604_1063940-1065142	gi|111610619|gb|ABH11706.1|	26.52	132	95	1	151	540	6	137	4e-06	55.1
NC_007604_1063940-1065142	gi|189095978|pdb|2UUL|A	73.29	161	43	0	712	1194	2	162	2e-72	231
NC_007604_1063940-1065142	gi|189095978|pdb|2UUL|A	24.85	169	125	3	151	651	6	162	9e-06	53.9
NC_007604_1063940-1065142	gi|188036050|pdb|2UUN|A	73.29	161	43	0	712	1194	2	162	2e-72	231
NC_007604_1063940-1065142	gi|129986|sp|P14876.1|PHCA3_FREDI	77.30	163	37	1	706	1194	1	162	2e-72	231
NC_007604_1063940-1065142	gi|129986|sp|P14876.1|PHCA3_FREDI	30.51	118	80	2	133	480	1	117	2e-06	55.8
NC_007604_1063940-1065142	gi|22299501|ref|NP_682748.1|	73.91	161	42	0	712	1194	2	162	2e-72	231
NC_007604_1063940-1065142	gi|22299501|ref|NP_682748.1|	31.25	112	75	1	151	480	6	117	1e-08	62.0
NC_007604_1063940-1065142	gi|186685358|ref|YP_001868554.1|	73.62	163	43	0	706	1194	1	163	2e-72	231
NC_007604_1063940-1065142	gi|186685358|ref|YP_001868554.1|	27.12	118	84	1	133	480	1	118	8e-07	57.0
NC_007604_1063940-1065142	gi|13786867|pdb|1I7Y|A	73.29	161	43	0	712	1194	2	162	3e-72	230
NC_007604_1063940-1065142	gi|13786867|pdb|1I7Y|A	30.36	112	76	1	151	480	6	117	2e-08	61.6
NC_007604_1063940-1065142	gi|427713527|ref|YP_007062151.1|	75.78	161	39	0	712	1194	2	162	5e-72	230
NC_007604_1063940-1065142	gi|427713527|ref|YP_007062151.1|	28.79	132	92	1	151	540	6	137	6e-09	63.2
NC_007604_1063940-1065142	gi|37081889|sp|P59858.1|PHCA_POLUR	75.16	161	40	0	712	1194	2	162	5e-72	230
NC_007604_1063940-1065142	gi|37081889|sp|P59858.1|PHCA_POLUR	29.46	112	77	1	151	480	6	117	1e-08	62.4
NC_007604_1063940-1065142	gi|497474784|ref|WP_009788982.1|	72.05	161	45	0	712	1194	2	162	5e-72	230
NC_007604_1063940-1065142	gi|497474784|ref|WP_009788982.1|	26.83	164	118	3	151	636	6	157	7e-08	60.1
NC_007604_1063940-1065142	gi|427702909|ref|YP_007046131.1|	76.88	160	37	0	712	1191	2	161	6e-72	229
NC_007604_1063940-1065142	gi|427702909|ref|YP_007046131.1|	27.98	168	119	4	151	648	6	161	4e-09	63.5
NC_007604_1298396-1298624	gi|81299875|ref|YP_400083.1|	77.50	40	8	1	8	124	12	51	9e-13	64.7
NC_007604_1298396-1298624	gi|25019686|gb|AAN71772.1|	70.00	30	9	0	48	137	29	58	7e-08	51.6
NC_007604_1298396-1298624	gi|22002555|gb|AAM82706.1|	60.00	40	16	1	3	122	15	53	1e-06	49.3
NC_007604_1747592-1748056	gi|81300489|ref|YP_400697.1|	100.00	71	0	0	465	253	268	338	1e-40	146
NC_007604_1747592-1748056	gi|56752419|ref|YP_173120.1|	100.00	71	0	0	465	253	274	344	1e-40	146
NC_007604_1747592-1748056	gi|428206684|ref|YP_007091037.1|	63.77	69	25	0	459	253	270	338	1e-23	101
NC_007604_1747592-1748056	gi|428217827|ref|YP_007102292.1|	71.88	64	18	0	444	253	276	339	2e-23	101
NC_007604_1747592-1748056	gi|427733927|ref|YP_007053471.1|	63.24	68	25	0	456	253	271	338	1e-22	99.0
NC_007604_1747592-1748056	gi|497317529|ref|WP_009631742.1|	62.32	69	26	0	459	253	270	338	3e-22	98.2
NC_007604_1747592-1748056	gi|22299233|ref|NP_682480.1|	63.24	68	25	0	456	253	269	336	5e-22	97.4
NC_007604_1747592-1748056	gi|434392312|ref|YP_007127259.1|	64.06	64	23	0	444	253	275	338	2e-21	95.9
NC_007604_1747592-1748056	gi|497071570|ref|WP_009457950.1|	61.76	68	26	0	456	253	271	338	2e-21	95.9
NC_007604_1747592-1748056	gi|493211850|ref|WP_006196644.1|	60.29	68	27	0	456	253	271	338	3e-21	95.5
NC_007604_1747592-1748056	gi|497454824|ref|WP_009769022.1|	64.06	64	23	0	444	253	275	338	4e-21	95.1
NC_007604_1747592-1748056	gi|428223504|ref|YP_007107601.1|	60.94	64	25	0	444	253	275	338	6e-21	94.7
NC_007604_1747592-1748056	gi|434404523|ref|YP_007147408.1|	60.94	64	25	0	444	253	275	338	8e-21	94.4
NC_007604_1747592-1748056	gi|186683855|ref|YP_001867051.1|	57.81	64	27	0	444	253	275	338	8e-21	94.4
NC_007604_1747592-1748056	gi|220910395|ref|YP_002485706.1|	58.82	68	28	0	456	253	271	338	1e-20	94.0
NC_007604_1747592-1748056	gi|17227622|ref|NP_484170.1|	62.50	64	24	0	444	253	275	338	2e-20	93.2
NC_007604_1747592-1748056	gi|428319554|ref|YP_007117436.1|	64.06	64	23	0	444	253	275	338	3e-20	92.8
NC_007604_1747592-1748056	gi|427732450|ref|YP_007078687.1|	60.94	64	25	0	444	253	275	338	3e-20	92.8
NC_007604_1747592-1748056	gi|428299948|ref|YP_007138254.1|	57.97	69	29	0	459	253	270	338	4e-20	92.4
NC_007604_1747592-1748056	gi|428221383|ref|YP_007105553.1|	57.14	70	30	0	462	253	259	328	7e-20	91.7
NC_007604_1747592-1748056	gi|495510417|ref|WP_008235062.1|	57.35	68	29	0	456	253	271	338	8e-20	91.7
NC_007604_1747592-1748056	gi|427706770|ref|YP_007049147.1|	57.81	64	27	0	444	253	275	338	8e-20	91.7
NC_007604_1747592-1748056	gi|414075793|ref|YP_006995111.1|	59.38	64	26	0	444	253	275	338	1e-19	91.3
NC_007604_1747592-1748056	gi|494595330|ref|WP_007353589.1|	59.38	64	26	0	444	253	275	338	1e-19	91.3
NC_007604_1747592-1748056	gi|427714036|ref|YP_007062660.1|	60.94	64	25	0	444	253	274	337	2e-19	90.9
NC_007604_1747592-1748056	gi|440684150|ref|YP_007158945.1|	56.25	64	28	0	444	253	275	338	2e-19	90.9
NC_007604_1747592-1748056	gi|428304745|ref|YP_007141570.1|	60.94	64	25	0	444	253	275	338	2e-19	90.9
NC_007604_1747592-1748056	gi|434384230|ref|YP_007094841.1|	56.52	69	30	0	459	253	270	338	2e-19	90.5
NC_007604_1747592-1748056	gi|493685743|ref|WP_006635855.1|	62.50	64	24	0	444	253	275	338	3e-19	90.1
NC_007604_1747592-1748056	gi|298492447|ref|YP_003722624.1|	57.81	64	27	0	444	253	275	338	4e-19	89.7
NC_007604_1747592-1748056	gi|428312979|ref|YP_007123956.1|	55.88	68	30	0	456	253	271	338	2e-18	87.8
NC_007604_1747592-1748056	gi|427713643|ref|YP_007062267.1|	57.35	68	29	0	456	253	270	337	4e-18	87.0
NC_007604_1747592-1748056	gi|497315181|ref|WP_009629398.1|	52.17	69	33	0	459	253	270	338	8e-18	86.3
NC_007604_1747592-1748056	gi|434384291|ref|YP_007094902.1|	57.81	64	27	0	444	253	275	338	1e-16	83.2
NC_007604_1747592-1748056	gi|493321520|ref|WP_006278836.1|	57.38	61	26	0	435	253	278	338	5e-16	81.3
NC_007604_1747592-1748056	gi|496701947|ref|WP_009343490.1|	54.84	62	28	0	438	253	277	338	2e-15	79.7
NC_007604_1747592-1748056	gi|428298379|ref|YP_007136685.1|	52.54	59	28	0	447	271	275	333	7e-14	75.5
NC_007604_1747592-1748056	gi|428212225|ref|YP_007085369.1|	49.21	63	32	0	459	271	270	332	2e-12	71.6
NC_007604_1747592-1748056	gi|434404703|ref|YP_007147588.1|	45.31	64	35	0	459	268	270	333	2e-12	71.6
NC_007604_1747592-1748056	gi|494597231|ref|WP_007355485.1|	41.54	65	38	0	459	265	270	334	4e-12	70.5
NC_007604_1747592-1748056	gi|427716690|ref|YP_007064684.1|	48.33	60	31	0	447	268	274	333	1e-11	69.3
NC_007604_1747592-1748056	gi|428221685|ref|YP_007105855.1|	46.88	64	34	0	459	268	269	332	7e-11	67.0
NC_007604_1747592-1748056	gi|513850290|ref|WP_016516477.1|	50.00	52	26	0	435	280	277	328	2e-10	65.9
NC_007604_1747592-1748056	gi|488825585|ref|WP_002737991.1|	50.00	52	26	0	435	280	277	328	2e-10	65.9
NC_007604_1747592-1748056	gi|488890951|ref|WP_002802594.1|	50.00	52	26	0	435	280	277	328	2e-10	65.9
NC_007604_1747592-1748056	gi|488882610|ref|WP_002794835.1|	50.00	52	26	0	435	280	277	328	2e-10	65.9
NC_007604_1747592-1748056	gi|488877149|ref|WP_002789374.1|	50.00	52	26	0	435	280	277	328	2e-10	65.9
NC_007604_1747592-1748056	gi|488861858|ref|WP_002774097.1|	50.00	52	26	0	435	280	277	328	2e-10	65.9
NC_007604_1747592-1748056	gi|488856065|ref|WP_002768375.1|	50.00	52	26	0	435	280	277	328	2e-10	65.9
NC_007604_1747592-1748056	gi|490262695|ref|WP_004159582.1|	50.00	52	26	0	435	280	277	328	2e-10	65.9
NC_007604_1747592-1748056	gi|166365892|ref|YP_001658165.1|	50.00	52	26	0	435	280	277	328	2e-10	65.9
NC_007604_1747592-1748056	gi|497316647|ref|WP_009630860.1|	42.86	63	36	0	459	271	317	379	2e-10	65.9
NC_007604_1747592-1748056	gi|488885743|ref|WP_002797968.1|	50.00	52	26	0	435	280	277	328	4e-10	65.1
NC_007604_1747592-1748056	gi|488842254|ref|WP_002754660.1|	50.00	52	26	0	435	280	277	328	4e-10	65.1
NC_007604_1747592-1748056	gi|428319487|ref|YP_007117369.1|	50.82	61	30	1	435	253	284	343	5e-10	64.7
NC_007604_1747592-1748056	gi|172038739|ref|YP_001805240.1|	50.00	54	27	0	429	268	280	333	7e-10	64.3
NC_007604_1747592-1748056	gi|490259892|ref|WP_004157112.1|	49.02	51	26	0	435	283	277	327	7e-10	64.3
NC_007604_1747592-1748056	gi|86607737|ref|YP_476499.1|	46.97	66	35	0	462	265	270	335	7e-10	64.3
NC_007604_1747592-1748056	gi|220908234|ref|YP_002483545.1|	41.94	62	36	0	462	277	268	329	9e-10	63.9
NC_007604_1747592-1748056	gi|495476103|ref|WP_008200790.1|	50.00	52	26	0	435	280	277	328	2e-09	63.2
NC_007604_1747592-1748056	gi|493681530|ref|WP_006631702.1|	49.18	61	31	1	435	253	284	343	4e-09	62.0
NC_007604_1747592-1748056	gi|488820923|ref|WP_002733329.1|	41.94	62	36	0	456	271	272	333	8e-09	61.2
NC_007604_1747592-1748056	gi|488874895|ref|WP_002787120.1|	41.94	62	36	0	456	271	272	333	8e-09	61.2
NC_007604_1747592-1748056	gi|488865883|ref|WP_002778122.1|	41.94	62	36	0	456	271	272	333	8e-09	61.2
NC_007604_1747592-1748056	gi|488840289|ref|WP_002752695.1|	41.94	62	36	0	456	271	272	333	8e-09	61.2
NC_007604_1747592-1748056	gi|166367933|ref|YP_001660206.1|	41.94	62	36	0	456	271	272	333	8e-09	61.2
NC_007604_1747592-1748056	gi|488855035|ref|WP_002767345.1|	41.94	62	36	0	456	271	290	351	8e-09	61.2
NC_007604_1747592-1748056	gi|488850262|ref|WP_002762668.1|	41.94	62	36	0	456	271	290	351	8e-09	61.2
NC_007604_1747592-1748056	gi|495482673|ref|WP_008207360.1|	41.94	62	36	0	456	271	272	333	1e-08	60.8
NC_007604_1747592-1748056	gi|488870249|ref|WP_002782488.1|	41.94	62	36	0	456	271	272	333	1e-08	60.8
NC_007604_1747592-1748056	gi|170077421|ref|YP_001734059.1|	41.79	67	39	0	462	262	272	338	1e-08	60.8
NC_007604_1747592-1748056	gi|488890067|ref|WP_002801986.1|	41.94	62	36	0	456	271	290	351	1e-08	60.8
NC_007604_1747592-1748056	gi|434399744|ref|YP_007133748.1|	40.32	62	37	0	456	271	271	332	3e-08	59.7
NC_007604_1747592-1748056	gi|86605188|ref|YP_473951.1|	40.79	76	45	0	462	235	270	345	4e-08	59.3
NC_007604_1747592-1748056	gi|37521640|ref|NP_925017.1|	46.43	56	30	0	435	268	276	331	5e-08	58.9
NC_007604_1747592-1748056	gi|497469514|ref|WP_009783712.1|	48.15	54	28	0	444	283	275	328	7e-08	58.5
NC_007604_1747592-1748056	gi|495588994|ref|WP_008313573.1|	41.67	60	35	0	435	256	278	337	2e-07	57.4
NC_007604_1747592-1748056	gi|497313622|ref|WP_009627839.1|	45.16	62	32	1	450	271	270	331	2e-07	57.0
NC_007604_1747592-1748056	gi|427702367|ref|YP_007045589.1|	41.18	68	40	0	456	253	273	340	3e-07	56.6
NC_007604_1747592-1748056	gi|307150493|ref|YP_003885877.1|	34.85	66	43	0	450	253	280	345	5e-07	56.2
NC_007604_1747592-1748056	gi|218440383|ref|YP_002378712.1|	42.86	63	36	0	450	262	282	344	6e-07	55.8
NC_007604_1747592-1748056	gi|495453410|ref|WP_008178104.1|	49.28	69	33	2	453	253	288	356	6e-06	53.1
NC_007604_1747592-1748056	gi|169826189|ref|YP_001696347.1|	47.83	69	34	2	453	253	288	356	8e-06	52.8
NC_007604_1747592-1748056	gi|162455658|ref|YP_001618025.1|	42.62	61	35	0	435	253	296	356	8e-06	52.8
NC_007604_2125870-2126270	gi|56752053|ref|YP_172754.1|	100.00	55	0	0	166	2	1	55	1e-30	122
NC_007604_2125870-2126270	gi|494597706|ref|WP_007355960.1|	94.55	55	3	0	166	2	1	55	2e-28	117
NC_007604_2125870-2126270	gi|493040449|ref|WP_006106148.1|	86.44	59	8	0	178	2	94	152	3e-28	116
NC_007604_2125870-2126270	gi|383321772|ref|YP_005382625.1|	90.91	55	5	0	166	2	1	55	7e-28	115
NC_007604_2125870-2126270	gi|16330029|ref|NP_440757.1|	90.91	55	5	0	166	2	1	55	7e-28	115
NC_007604_2125870-2126270	gi|428226625|ref|YP_007110722.1|	90.91	55	5	0	166	2	1	55	1e-27	114
NC_007604_2125870-2126270	gi|434386898|ref|YP_007097509.1|	92.73	55	4	0	166	2	1	55	2e-27	114
NC_007604_2125870-2126270	gi|307154770|ref|YP_003890154.1|	89.09	55	6	0	166	2	1	55	4e-27	113
NC_007604_2125870-2126270	gi|218437409|ref|YP_002375738.1|	89.09	55	6	0	166	2	1	55	4e-27	113
NC_007604_2125870-2126270	gi|428216065|ref|YP_007089209.1|	89.09	55	6	0	166	2	1	55	4e-27	113
NC_007604_2125870-2126270	gi|428317072|ref|YP_007114954.1|	89.09	55	6	0	166	2	1	55	5e-27	112
NC_007604_2125870-2126270	gi|493681137|ref|WP_006631313.1|	89.09	55	6	0	166	2	1	55	5e-27	112
NC_007604_2125870-2126270	gi|428308865|ref|YP_007119842.1|	87.27	55	7	0	166	2	1	55	7e-27	112
NC_007604_2125870-2126270	gi|493574821|ref|WP_006527979.1|	85.45	55	8	0	166	2	1	55	6e-26	109
NC_007604_2125870-2126270	gi|428779035|ref|YP_007170821.1|	85.45	55	8	0	166	2	1	55	8e-26	109
NC_007604_2125870-2126270	gi|218248820|ref|YP_002374191.1|	87.27	55	7	0	166	2	1	55	8e-26	109
NC_007604_2125870-2126270	gi|113478049|ref|YP_724110.1|	85.45	55	8	0	166	2	1	55	1e-25	108
NC_007604_2125870-2126270	gi|22298273|ref|NP_681520.1|	81.36	59	11	0	178	2	11	69	2e-25	108
NC_007604_2125870-2126270	gi|428774953|ref|YP_007166740.1|	83.64	55	9	0	166	2	1	55	3e-25	107
NC_007604_2125870-2126270	gi|428305644|ref|YP_007142469.1|	85.45	55	8	0	166	2	1	55	3e-25	107
NC_007604_2125870-2126270	gi|428202748|ref|YP_007081337.1|	89.09	55	6	1	166	2	1	54	4e-25	107
NC_007604_2125870-2126270	gi|434398918|ref|YP_007132922.1|	85.45	55	8	0	166	2	1	55	4e-25	107
NC_007604_2125870-2126270	gi|479128592|ref|YP_005068552.1|	83.64	55	9	0	166	2	1	55	1e-24	105
NC_007604_2125870-2126270	gi|493671047|ref|WP_006621388.1|	81.82	55	10	0	166	2	1	55	4e-24	104
NC_007604_2125870-2126270	gi|493720625|ref|WP_006670108.1|	81.82	55	10	0	166	2	1	55	4e-24	104
NC_007604_2125870-2126270	gi|427713373|ref|YP_007061997.1|	81.82	55	10	0	166	2	1	55	6e-24	103
NC_007604_2125870-2126270	gi|131141|sp|P25936.1|PSAA_THEVL	81.82	55	10	0	166	2	1	55	6e-24	103
NC_007604_2125870-2126270	gi|61230044|sp|P0A405.1|PSAA_THEEB	81.82	55	10	0	166	2	1	55	6e-24	103
NC_007604_2125870-2126270	gi|495584741|ref|WP_008309320.1|	81.82	55	10	0	166	2	1	55	1e-23	103
NC_007604_2125870-2126270	gi|427739166|ref|YP_007058710.1|	83.93	56	8	1	166	2	1	56	2e-23	102
NC_007604_2125870-2126270	gi|220910027|ref|YP_002485338.1|	80.00	55	11	0	166	2	1	55	2e-23	102
NC_007604_2125870-2126270	gi|50657704|gb|AAT79689.1|	80.00	60	11	1	178	2	11	70	2e-23	102
NC_007604_2125870-2126270	gi|428768858|ref|YP_007160648.1|	81.82	55	10	1	166	2	1	54	2e-23	102
NC_007604_2125870-2126270	gi|497454896|ref|WP_009769094.1|	78.18	55	12	0	166	2	1	55	2e-23	102
NC_007604_2125870-2126270	gi|428202186|ref|YP_007080775.1|	78.18	55	12	0	166	2	1	55	3e-23	102
NC_007604_2125870-2126270	gi|428773782|ref|YP_007165570.1|	80.00	55	11	1	166	2	1	54	4e-23	101
NC_007604_2125870-2126270	gi|229915421|gb|ACQ90766.1|	83.93	56	8	1	166	2	1	56	4e-23	101
NC_007604_2125870-2126270	gi|428297527|ref|YP_007135833.1|	82.14	56	9	1	166	2	1	56	5e-23	101
NC_007604_2125870-2126270	gi|226968648|ref|YP_002808608.1|	80.36	56	10	1	166	2	1	56	7e-23	100
NC_007604_2125870-2126270	gi|226968565|ref|YP_002808518.1|	80.36	56	10	1	166	2	1	56	7e-23	100
NC_007604_2125870-2126270	gi|493208127|ref|WP_006194486.1|	82.14	56	9	1	166	2	1	56	1e-22	100
NC_007604_2125870-2126270	gi|254798640|ref|YP_003058272.1|	82.14	56	9	1	166	2	1	56	1e-22	100
NC_007604_2125870-2126270	gi|497469502|ref|WP_009783700.1|	81.82	55	10	0	166	2	1	55	1e-22	100
NC_007604_2125870-2126270	gi|513850891|ref|WP_016516619.1|	83.67	49	8	0	151	5	4	52	2e-22	96.7
NC_007604_2125870-2126270	gi|124112136|ref|YP_001019111.1|	78.18	55	12	0	166	2	1	55	2e-22	99.8
NC_007604_2125870-2126270	gi|11466389|ref|NP_038392.1|	78.18	55	12	0	166	2	1	55	3e-22	99.4
NC_007604_2125870-2126270	gi|75908621|ref|YP_322917.1|	80.36	56	10	1	166	2	1	56	3e-22	99.4
NC_007604_2125870-2126270	gi|17232646|ref|NP_489194.1|	80.36	56	10	1	166	2	1	56	3e-22	99.4
NC_007604_2125870-2126270	gi|331268109|ref|YP_004347758.1|	80.36	56	10	1	166	2	1	56	3e-22	99.0
NC_007604_2125870-2126270	gi|11467832|ref|NP_050883.1|	82.14	56	9	1	166	2	1	56	3e-22	99.0
NC_007604_2125870-2126270	gi|7524848|ref|NP_045850.1|	80.36	56	10	1	166	2	1	56	3e-22	99.0
NC_007604_2125870-2126270	gi|497065632|ref|WP_009454571.1|	80.36	56	10	1	166	2	1	56	3e-22	99.0
NC_007604_2125870-2126270	gi|493562272|ref|WP_006515676.1|	78.18	55	12	0	166	2	1	55	3e-22	99.0
NC_007604_2125870-2126270	gi|172035905|ref|YP_001802406.1|	89.36	47	5	0	142	2	6	52	5e-22	98.6
NC_007604_2125870-2126270	gi|495553898|ref|WP_008278477.1|	89.36	47	5	0	142	2	6	52	5e-22	98.6
NC_007604_2125870-2126270	gi|434391809|ref|YP_007126756.1|	78.57	56	11	1	166	2	1	56	5e-22	98.6
NC_007604_2125870-2126270	gi|493499199|ref|WP_006453725.1|	78.57	56	11	1	166	2	1	56	5e-22	98.6
NC_007604_2125870-2126270	gi|493966585|ref|WP_006909907.1|	78.18	55	12	0	166	2	1	55	5e-22	98.6
NC_007604_2125870-2126270	gi|108796960|ref|YP_636260.1|	80.36	56	10	1	166	2	1	56	6e-22	98.2
NC_007604_2125870-2126270	gi|113170462|ref|YP_717254.1|	78.57	56	11	1	166	2	1	56	6e-22	98.2
NC_007604_2125870-2126270	gi|427706393|ref|YP_007048770.1|	80.36	56	10	1	166	2	1	56	6e-22	98.2
NC_007604_2125870-2126270	gi|86607141|ref|YP_475904.1|	78.18	55	12	0	166	2	1	55	6e-22	98.2
NC_007604_2125870-2126270	gi|427703110|ref|YP_007046332.1|	80.00	55	11	0	166	2	1	55	6e-22	98.2
NC_007604_2125870-2126270	gi|323149176|ref|YP_004222005.1|	80.36	56	10	1	166	2	1	56	9e-22	97.8
NC_007604_2125870-2126270	gi|298489996|ref|YP_003720173.1|	78.57	56	11	1	166	2	1	56	9e-22	97.8
NC_007604_2125870-2126270	gi|459314798|ref|YP_007507269.1|	80.36	56	10	1	166	2	1	56	1e-21	97.4
NC_007604_2125870-2126270	gi|41179070|ref|NP_958375.1|	80.36	56	10	1	166	2	1	56	1e-21	97.4
NC_007604_2125870-2126270	gi|17380187|sp|P12154.3|PSAA_CHLRE	80.36	56	10	1	166	2	1	56	1e-21	97.4
NC_007604_2125870-2126270	gi|162134322|gb|ABX82613.1|	78.57	56	11	1	166	2	1	56	1e-21	97.4
NC_007604_2125870-2126270	gi|261888195|gb|ACY06050.1|	80.36	56	10	1	166	2	1	56	1e-21	97.4
NC_007604_2125870-2126270	gi|108773051|ref|YP_635941.1|	80.36	56	10	1	166	2	1	56	1e-21	97.4
NC_007604_2125870-2126270	gi|427731647|ref|YP_007077884.1|	78.57	56	11	1	166	2	1	56	1e-21	97.4
NC_007604_2125870-2126270	gi|86607524|ref|YP_476286.1|	76.36	55	13	0	166	2	1	55	1e-21	97.4
NC_007604_2125870-2126270	gi|409052468|ref|YP_006666426.1|	78.57	56	11	1	166	2	1	56	2e-21	97.1
NC_007604_2125870-2126270	gi|493321437|ref|WP_006278753.1|	78.57	56	11	1	166	2	1	56	2e-21	97.1
NC_007604_2125870-2126270	gi|153805615|ref|YP_001382199.1|	76.79	56	12	1	166	2	1	56	2e-21	97.1
NC_007604_2125870-2126270	gi|434403815|ref|YP_007146700.1|	78.57	56	11	1	166	2	1	56	2e-21	97.1
NC_007604_2125870-2126270	gi|495476311|ref|WP_008200998.1|	83.67	49	8	0	151	5	4	52	2e-21	96.7
NC_007604_2125870-2126270	gi|166367497|ref|YP_001659770.1|	83.67	49	8	0	151	5	4	52	2e-21	96.7
NC_007604_2125870-2126270	gi|488822358|ref|WP_002734764.1|	83.67	49	8	0	151	5	4	52	2e-21	96.7
NC_007604_2125870-2126270	gi|440683845|ref|YP_007158640.1|	78.57	56	11	1	166	2	1	56	2e-21	96.7
NC_007604_2125870-2126270	gi|495508810|ref|WP_008233456.1|	80.36	56	10	1	166	2	1	56	2e-21	96.7
NC_007604_2125870-2126270	gi|224178054|ref|YP_002600932.1|	78.57	56	11	1	166	2	1	56	3e-21	96.3
NC_007604_2125870-2126270	gi|126165902|ref|YP_063614.2|	80.36	56	10	1	166	2	1	56	3e-21	96.3
NC_007604_2125870-2126270	gi|3914447|sp|O52474.1|PSAA_MASLA	78.57	56	11	1	166	2	1	56	3e-21	96.3
NC_007604_2125870-2126270	gi|186683949|ref|YP_001867145.1|	76.79	56	12	1	166	2	1	56	3e-21	96.3
NC_007604_2125870-2126270	gi|194477023|ref|YP_002049202.1|	76.36	55	13	0	166	2	1	55	3e-21	96.3
NC_007604_2125870-2126270	gi|496700707|ref|WP_009342250.1|	76.79	56	12	1	166	2	1	56	4e-21	95.9
NC_007604_2125870-2126270	gi|108773324|ref|YP_635879.1|	78.57	56	11	1	166	2	1	56	4e-21	95.9
NC_007604_2125870-2126270	gi|497318813|ref|WP_009633026.1|	76.79	56	12	1	166	2	1	56	4e-21	95.9
NC_007604_2125870-2126270	gi|371532833|gb|AEX32540.1|	78.57	56	11	1	166	2	1	56	6e-21	95.5
NC_007604_2125870-2126270	gi|383930427|ref|YP_005089772.1|	78.57	56	11	1	166	2	1	56	6e-21	95.5
NC_007604_2125870-2126270	gi|428209919|ref|YP_007094272.1|	76.79	56	12	1	166	2	1	56	6e-21	95.5
NC_007604_2125870-2126270	gi|194033281|ref|YP_002000427.1|	78.57	56	11	1	166	2	1	56	8e-21	95.1
NC_007604_2125870-2126270	gi|11467713|ref|NP_050765.1|	78.57	56	11	1	166	2	1	56	8e-21	95.1
NC_007604_2125870-2126270	gi|11467293|ref|NP_043150.1|	78.18	55	11	1	166	5	1	55	1e-20	94.7
NC_007604_2125870-2126270	gi|376403594|ref|YP_005089888.1|	75.00	56	13	1	166	2	1	56	1e-20	94.7
NC_007604_2125870-2126270	gi|498000493|ref|WP_010314649.1|	72.73	55	15	0	166	2	1	55	1e-20	89.7
NC_007604_2125870-2126270	gi|428222228|ref|YP_007106398.1|	74.55	55	14	0	166	2	1	55	1e-20	94.4
NC_007604_2125870-2126270	gi|336169572|ref|YP_004581328.1|	76.79	56	12	1	166	2	1	56	1e-20	94.4
NC_007604_2125870-2126270	gi|501000212|ref|YP_007947813.1|	78.57	56	11	1	166	2	1	56	1e-20	94.4
NC_007604_2125870-2126270	gi|414078867|ref|YP_006998185.1|	75.00	56	13	1	166	2	1	56	1e-20	94.4
NC_007604_2125870-2126270	gi|494517955|ref|WP_007307411.1|	85.11	47	7	0	142	2	6	52	2e-20	94.0
NC_007604_2125870-2126270	gi|494523036|ref|WP_007312489.1|	85.11	47	7	0	142	2	6	52	2e-20	94.0
NC_007604_2125870-2126270	gi|497311366|ref|WP_009625583.1|	72.22	54	15	0	166	5	1	54	2e-20	94.0
NC_007604_2125870-2126270	gi|378787322|gb|AFC39953.1|	78.57	56	11	1	166	2	1	56	2e-20	94.0
NC_007604_2125870-2126270	gi|428206067|ref|YP_007090420.1|	78.18	55	12	1	166	2	1	54	2e-20	94.0
NC_007604_2125870-2126270	gi|427715608|ref|YP_007063602.1|	76.36	55	13	1	166	2	1	54	2e-20	94.0
NC_007604_2125870-2126270	gi|488844814|ref|WP_002757220.1|	84.00	50	8	1	154	5	4	51	3e-20	93.6
NC_007604_2125870-2126270	gi|497454621|ref|WP_009768819.1|	78.00	50	11	0	151	2	5	54	3e-20	93.6
NC_007604_2125870-2126270	gi|242620082|ref|YP_003002086.1|	78.57	56	11	1	166	2	1	56	3e-20	93.6
NC_007604_2125870-2126270	gi|497064112|ref|WP_009453708.1|	74.55	55	14	1	166	2	1	54	3e-20	93.6
NC_007604_2125870-2126270	gi|427719778|ref|YP_007067772.1|	73.21	56	14	1	166	2	1	56	4e-20	93.2
NC_007604_2125870-2126270	gi|385269084|ref|YP_006234213.1|	75.00	56	13	1	166	2	1	56	5e-20	92.8
NC_007604_2125870-2126270	gi|115349981|ref|YP_764426.1|	75.00	56	13	1	166	2	1	56	5e-20	92.8
NC_007604_2125870-2126270	gi|224179472|ref|YP_002600993.1|	76.36	55	13	1	166	2	1	54	7e-20	92.4
NC_007604_2125870-2126270	gi|465483165|gb|AGH27610.1|	76.79	56	12	1	166	2	1	56	7e-20	92.4
NC_007604_2125870-2126270	gi|11465750|ref|NP_053894.1|	76.79	56	12	1	166	2	1	56	7e-20	92.4
NC_007604_2125870-2126270	gi|148243257|ref|YP_001228414.1|	72.73	55	15	0	166	2	1	55	7e-20	92.4
NC_007604_2125870-2126270	gi|452821469|gb|EME28499.1|	71.43	56	15	1	166	2	1	56	1e-19	88.6
NC_007604_2125870-2126270	gi|284929266|ref|YP_003421788.1|	80.85	47	9	0	142	2	6	52	1e-19	91.7
NC_007604_2125870-2126270	gi|403225169|gb|AFR24781.1|	76.79	56	12	1	166	2	1	56	1e-19	91.7
NC_007604_2125870-2126270	gi|90994474|ref|YP_536964.1|	75.00	56	13	1	166	2	1	56	2e-19	91.3
NC_007604_2125870-2126270	gi|513133768|gb|AGO19833.1|	75.00	56	13	1	166	2	1	56	2e-19	91.3
NC_007604_2125870-2126270	gi|304322947|ref|YP_003795480.1|	73.21	56	14	1	166	2	1	56	2e-19	91.3
NC_007604_2125870-2126270	gi|374249462|ref|YP_005088681.1|	76.79	56	12	1	166	2	1	56	2e-19	90.9
NC_007604_2125870-2126270	gi|149072047|ref|YP_001293576.1|	76.36	55	12	1	166	5	1	55	2e-19	90.9
NC_007604_2125870-2126270	gi|493169973|ref|WP_006173316.1|	74.55	55	14	0	166	2	1	55	2e-19	90.9
NC_007604_2125870-2126270	gi|493503147|ref|WP_006457625.1|	69.09	55	17	1	166	2	1	54	2e-19	90.9
NC_007604_2125870-2126270	gi|493556813|ref|WP_006510311.1|	92.86	42	3	0	127	2	2	43	3e-19	90.5
NC_007604_2125870-2126270	gi|471434986|ref|YP_007627395.1|	76.79	56	12	1	166	2	1	56	3e-19	90.5
NC_007604_2125870-2126270	gi|440801972|ref|YP_007317219.1|	71.43	56	15	1	166	2	1	56	4e-19	90.1
NC_007604_2125870-2126270	gi|428216599|ref|YP_007101064.1|	72.22	54	15	1	166	5	1	52	4e-19	90.1
NC_007604_2125870-2126270	gi|195549723|gb|ACG50091.1|	67.27	55	18	1	166	2	1	53	5e-19	83.2
NC_007604_2125870-2126270	gi|497997700|ref|WP_010311856.1|	72.73	55	15	0	166	2	1	55	6e-19	89.7
NC_007604_2125870-2126270	gi|61967364|gb|AAX56644.1|	63.64	55	20	1	166	2	1	53	8e-19	81.6
NC_007604_2125870-2126270	gi|170078566|ref|YP_001735204.1|	92.50	40	3	0	121	2	5	44	8e-19	89.4
NC_007604_2125870-2126270	gi|78211883|ref|YP_380662.1|	70.91	55	16	0	166	2	1	55	1e-18	89.0
NC_007604_2125870-2126270	gi|78185562|ref|YP_377996.1|	70.91	55	16	0	166	2	1	55	1e-18	89.0
NC_007604_2125870-2126270	gi|493909250|ref|WP_006854785.1|	70.91	55	16	0	166	2	1	55	1e-18	89.0
NC_007604_2125870-2126270	gi|493905238|ref|WP_006850922.1|	70.91	55	16	0	166	2	1	55	1e-18	89.0
NC_007604_2125870-2126270	gi|497474699|ref|WP_009788897.1|	70.91	55	16	0	166	2	1	55	1e-18	89.0
NC_007604_2125870-2126270	gi|113955020|ref|YP_729624.1|	70.91	55	16	0	166	2	1	55	1e-18	89.0
NC_007604_2125870-2126270	gi|460249873|ref|YP_007517026.1|	71.43	56	15	1	166	2	1	56	1e-18	88.6
NC_007604_2125870-2126270	gi|308512620|gb|ADO32965.1|	71.43	56	15	1	166	2	1	56	1e-18	88.6
NC_007604_2125870-2126270	gi|148238727|ref|YP_001224114.1|	70.91	55	16	0	166	2	1	55	1e-18	88.6
NC_007604_2125870-2126270	gi|492911841|ref|WP_006042247.1|	70.91	55	16	0	166	2	1	55	1e-18	88.6
NC_007604_2125870-2126270	gi|494160923|ref|WP_007100659.1|	70.91	55	16	0	166	2	1	55	1e-18	88.6
NC_007604_2125870-2126270	gi|459936607|gb|AEQ94225.2|	71.43	56	15	1	166	2	1	56	2e-18	88.2
NC_007604_2125870-2126270	gi|299890924|gb|ADJ57423.1|	84.44	45	7	0	136	2	12	56	2e-18	88.2
NC_007604_2125870-2126270	gi|260780634|ref|YP_003227058.1|	75.00	56	13	1	166	2	1	56	2e-18	88.2
NC_007604_2125870-2126270	gi|28202172|ref|NP_777413.1|	72.73	55	15	1	166	2	1	53	3e-18	87.8
NC_007604_2125870-2126270	gi|11466703|ref|NP_039299.1|	72.73	55	15	1	166	2	1	53	3e-18	87.8
NC_007604_2125870-2126270	gi|330850630|ref|YP_004376511.1|	72.73	55	15	1	166	2	1	53	3e-18	87.8
NC_007604_2125870-2126270	gi|224179420|ref|YP_002600861.1|	67.86	56	17	1	166	2	1	56	3e-18	87.8
NC_007604_2125870-2126270	gi|242624309|ref|YP_003002227.1|	73.21	56	14	1	166	2	1	56	3e-18	87.8
NC_007604_2125870-2126270	gi|512721754|ref|YP_008082371.1|	73.21	56	14	1	166	2	1	56	3e-18	87.8
NC_007604_2125870-2126270	gi|356999689|gb|AET47564.1|	73.21	56	14	1	166	2	1	56	3e-18	87.8
NC_007604_2125870-2126270	gi|356999253|gb|AET47134.1|	73.21	56	14	1	166	2	1	56	3e-18	87.8
NC_007604_2125870-2126270	gi|356999034|gb|AET46918.1|	73.21	56	14	1	166	2	1	56	3e-18	87.8
NC_007604_2125870-2126270	gi|356997799|gb|AET45700.1|	73.21	56	14	1	166	2	1	56	3e-18	87.8
NC_007604_2125870-2126270	gi|356996787|gb|AET44702.1|	73.21	56	14	1	166	2	1	56	3e-18	87.8
NC_007604_2125870-2126270	gi|228017219|gb|ACP52039.1|	73.21	56	14	1	166	2	1	56	3e-18	87.8
NC_007604_2125870-2126270	gi|228016850|gb|ACP51676.1|	73.21	56	14	1	166	2	1	56	3e-18	87.8
NC_007604_2125870-2126270	gi|228016344|gb|ACP51178.1|	73.21	56	14	1	166	2	1	56	3e-18	87.8
NC_007604_2125870-2126270	gi|495456489|ref|WP_008181182.1|	90.00	40	4	0	121	2	5	44	4e-18	87.4
NC_007604_2125870-2126270	gi|34501415|ref|NP_904202.1|	72.73	55	15	1	166	2	1	53	4e-18	87.4
NC_007604_2125870-2126270	gi|428697688|ref|YP_007026139.1|	72.73	55	15	1	166	2	1	53	4e-18	87.4
NC_007604_2125870-2126270	gi|342316373|ref|YP_004769946.1|	70.91	55	16	1	166	2	1	53	4e-18	87.4
NC_007604_2125870-2126270	gi|342316290|ref|YP_004769812.1|	70.91	55	16	1	166	2	1	53	4e-18	87.4
NC_007604_2125870-2126270	gi|342316121|ref|YP_004769630.1|	70.91	55	16	1	166	2	1	53	4e-18	87.4
NC_007604_2125870-2126270	gi|223931075|ref|YP_002586936.1|	72.73	55	15	1	166	2	1	53	4e-18	87.4
NC_007604_2125870-2126270	gi|161784192|ref|YP_001595508.1|	70.91	55	16	1	166	2	1	53	4e-18	87.4
NC_007604_2125870-2126270	gi|7524710|ref|NP_042464.1|	73.21	56	14	1	166	2	1	56	4e-18	87.4
NC_007604_2125870-2126270	gi|512721681|ref|YP_008082299.1|	73.21	56	14	1	166	2	1	56	4e-18	87.4
NC_007604_2125870-2126270	gi|356999180|gb|AET47062.1|	73.21	56	14	1	166	2	1	56	4e-18	87.4
NC_007604_2125870-2126270	gi|356997581|gb|AET45485.1|	73.21	56	14	1	166	2	1	56	4e-18	87.4
NC_007604_2125870-2126270	gi|356997508|gb|AET45413.1|	73.21	56	14	1	166	2	1	56	4e-18	87.4
NC_007604_2125870-2126270	gi|356997436|gb|AET45342.1|	73.21	56	14	1	166	2	1	56	4e-18	87.4
NC_007604_2125870-2126270	gi|228016981|gb|ACP51805.1|	73.21	56	14	1	166	2	1	56	4e-18	87.4
NC_007604_2125870-2126270	gi|228016416|gb|ACP51249.1|	73.21	56	14	1	166	2	1	56	4e-18	87.4
NC_007604_2125870-2126270	gi|237688562|ref|YP_002905180.1|	73.21	56	14	1	166	2	1	56	4e-18	87.4
NC_007604_2125870-2126270	gi|33866656|ref|NP_898215.1|	69.09	55	17	0	166	2	1	55	4e-18	87.4
NC_007604_2125870-2126270	gi|356998449|gb|AET46341.1|	73.21	56	14	1	166	2	1	56	5e-18	87.0
NC_007604_2125870-2126270	gi|352950918|ref|YP_004891222.1|	69.09	55	17	1	166	2	1	54	5e-18	87.0
NC_007604_2125870-2126270	gi|71842223|ref|YP_277311.1|	71.43	56	15	1	166	2	1	56	5e-18	87.0
NC_007604_2125870-2126270	gi|357000200|gb|AET48068.1|	73.21	56	14	1	166	2	1	56	5e-18	87.0
NC_007604_2125870-2126270	gi|356999981|gb|AET47852.1|	73.21	56	14	1	166	2	1	56	5e-18	87.0
NC_007604_2125870-2126270	gi|356997004|gb|AET44916.1|	73.21	56	14	1	166	2	1	56	5e-18	87.0
NC_007604_2125870-2126270	gi|228017480|gb|ACP52296.1|	73.21	56	14	1	166	2	1	56	5e-18	87.0
NC_007604_2125870-2126270	gi|228016542|gb|ACP51373.1|	73.21	56	14	1	166	2	1	56	5e-18	87.0
NC_007604_2125870-2126270	gi|228016482|gb|ACP51314.1|	73.21	56	14	1	166	2	1	56	5e-18	87.0
NC_007604_2125870-2126270	gi|228016030|gb|ACP50869.1|	73.21	56	14	1	166	2	1	56	5e-18	87.0
NC_007604_2125870-2126270	gi|228015963|gb|ACP50803.1|	73.21	56	14	1	166	2	1	56	5e-18	87.0
NC_007604_2125870-2126270	gi|108773206|ref|YP_635733.1|	69.09	55	17	1	166	2	1	53	7e-18	86.7
NC_007604_2125870-2126270	gi|22711928|ref|NP_683829.1|	70.91	55	16	1	166	2	1	53	7e-18	86.7
NC_007604_2125870-2126270	gi|172072917|ref|YP_001806678.1|	70.91	55	16	1	166	2	1	53	7e-18	86.7
NC_007604_2125870-2126270	gi|356999908|gb|AET47780.1|	70.69	58	14	1	166	2	1	58	7e-18	86.7
NC_007604_2125870-2126270	gi|427726003|ref|YP_007073280.1|	90.00	40	4	0	121	2	5	44	1e-17	86.3
NC_007604_2125870-2126270	gi|480512009|gb|AEW12912.2|	67.86	56	17	1	166	2	1	56	1e-17	86.3
NC_007604_2125870-2126270	gi|189095331|ref|YP_001936344.1|	69.81	53	16	0	160	2	2	54	1e-17	85.9
NC_007604_2125870-2126270	gi|11465395|ref|NP_045214.1|	77.55	49	10	1	148	5	7	55	1e-17	85.9
NC_007604_2125870-2126270	gi|357000491|gb|AET48355.1|	69.49	59	14	1	166	2	1	59	1e-17	85.9
NC_007604_2125870-2126270	gi|356997944|gb|AET45843.1|	69.49	59	14	1	166	2	1	59	1e-17	85.9
NC_007604_2125870-2126270	gi|356996932|gb|AET44845.1|	69.49	59	14	1	166	2	1	59	1e-17	85.9
NC_007604_2125870-2126270	gi|228017736|gb|ACP52548.1|	67.80	59	15	1	166	2	1	59	1e-17	85.9
NC_007604_2125870-2126270	gi|228017044|gb|ACP51867.1|	69.49	59	14	1	166	2	1	59	1e-17	85.9
NC_007604_2125870-2126270	gi|377819378|ref|YP_005097874.1|	69.09	55	17	1	166	2	1	53	2e-17	85.5
NC_007604_2125870-2126270	gi|313199638|ref|YP_004021254.1|	69.09	55	17	1	166	2	1	53	2e-17	85.5
NC_007604_2125870-2126270	gi|356998742|gb|AET46630.1|	69.49	59	14	1	166	2	1	59	2e-17	85.5
NC_007604_2125870-2126270	gi|336893|gb|AAA84232.1|	66.07	56	18	1	166	2	1	56	2e-17	84.7
NC_007604_2125870-2126270	gi|30468157|ref|NP_849044.1|	76.60	47	11	0	142	2	6	52	2e-17	85.1
NC_007604_2125870-2126270	gi|215400829|ref|YP_002327590.1|	69.81	53	16	0	160	2	1	53	2e-17	85.1
NC_007604_2125870-2126270	gi|60117195|ref|YP_209529.1|	69.09	55	17	1	166	2	1	53	2e-17	85.1
NC_007604_2125870-2126270	gi|383930576|ref|YP_005352946.1|	69.09	55	17	1	166	2	1	53	2e-17	85.1
NC_007604_2125870-2126270	gi|374974127|gb|AFA27161.1|	67.27	55	18	1	166	2	1	53	2e-17	85.1
NC_007604_2125870-2126270	gi|354991487|gb|AER45617.1|	67.27	55	18	1	166	2	1	53	2e-17	85.1
NC_007604_2125870-2126270	gi|340034198|ref|YP_004733761.1|	69.09	55	17	1	166	2	1	53	2e-17	85.1
NC_007604_2125870-2126270	gi|356998596|gb|AET46486.1|	72.73	55	14	1	163	2	1	55	2e-17	85.1
NC_007604_2125870-2126270	gi|356997654|gb|AET45557.1|	69.64	56	16	1	166	2	1	56	2e-17	85.1
NC_007604_2125870-2126270	gi|324986541|ref|YP_004276411.1|	68.42	57	16	1	166	2	1	57	2e-17	85.1
NC_007604_2125870-2126270	gi|37523007|ref|NP_926384.1|	67.27	55	18	0	166	2	1	55	2e-17	85.1
NC_007604_2125870-2126270	gi|336870|gb|AAA84451.1|	66.07	56	18	1	166	2	1	56	3e-17	84.7
NC_007604_2125870-2126270	gi|498921854|gb|AGL61075.1|	69.09	55	17	1	166	2	1	53	3e-17	84.7
NC_007604_2125870-2126270	gi|124302906|ref|YP_001023701.1|	67.27	55	18	1	166	2	1	53	3e-17	84.7
NC_007604_2125870-2126270	gi|11466999|ref|NP_041906.1|	66.07	56	18	1	166	2	1	56	3e-17	84.7
NC_007604_2125870-2126270	gi|356998815|gb|AET46702.1|	68.42	57	16	1	166	2	1	57	3e-17	84.7
NC_007604_2125870-2126270	gi|356998236|gb|AET46131.1|	68.42	57	16	1	166	2	1	57	3e-17	84.7
NC_007604_2125870-2126270	gi|324986469|ref|YP_004276340.1|	68.42	57	16	1	166	2	1	57	3e-17	84.7
NC_007604_2125870-2126270	gi|228016729|gb|ACP51557.1|	68.42	57	16	1	166	2	1	57	3e-17	84.7
NC_007604_2125870-2126270	gi|228016098|gb|ACP50936.1|	68.42	57	16	1	166	2	1	57	3e-17	84.7
NC_007604_2125870-2126270	gi|356999835|gb|AET47708.1|	68.97	58	15	1	166	2	1	58	3e-17	84.7
NC_007604_2125870-2126270	gi|313183931|ref|YP_004021785.1|	69.09	55	17	1	166	2	1	53	5e-17	84.3
NC_007604_2125870-2126270	gi|356996714|gb|AET44630.1|	66.67	57	17	1	166	2	1	57	5e-17	84.3
NC_007604_2125870-2126270	gi|125972176|gb|ABN59109.1|	76.60	47	11	0	142	2	2	48	6e-17	84.0
NC_007604_2125870-2126270	gi|482841012|dbj|BAN16968.1|	69.09	55	17	1	166	2	1	52	6e-17	84.0
NC_007604_2125870-2126270	gi|459014493|ref|YP_007507111.1|	69.09	55	17	1	166	2	1	53	6e-17	84.0
NC_007604_2125870-2126270	gi|442742963|ref|YP_007353915.1|	69.09	55	17	1	166	2	1	53	6e-17	84.0
NC_007604_2125870-2126270	gi|380448703|ref|YP_005352707.1|	67.27	55	18	1	166	2	1	53	6e-17	84.0
NC_007604_2125870-2126270	gi|374249527|ref|YP_005088797.1|	67.27	55	18	1	166	2	1	53	6e-17	84.0
NC_007604_2125870-2126270	gi|364283984|ref|YP_004940510.1|	69.09	55	17	1	166	2	1	53	6e-17	84.0
NC_007604_2125870-2126270	gi|359422261|ref|YP_004935666.1|	69.09	55	17	1	166	2	1	53	6e-17	84.0
NC_007604_2125870-2126270	gi|456061352|ref|YP_007475543.1|	65.45	55	19	1	166	2	1	53	6e-17	84.0
NC_007604_2125870-2126270	gi|347977815|dbj|BAK86661.1|	65.45	55	19	1	166	2	1	53	6e-17	84.0
NC_007604_2125870-2126270	gi|352951048|ref|YP_004891475.1|	67.27	55	18	1	166	2	1	53	6e-17	84.0
NC_007604_2125870-2126270	gi|290488864|gb|ADD30816.1|	69.09	55	17	1	166	2	1	53	6e-17	84.0
NC_007604_2125870-2126270	gi|242910165|ref|YP_002970644.1|	69.09	55	17	1	166	2	1	53	6e-17	84.0
NC_007604_2125870-2126270	gi|150251464|ref|YP_001312197.1|	67.27	55	18	1	166	2	1	53	6e-17	84.0
NC_007604_2125870-2126270	gi|228017418|gb|ACP52235.1|	67.27	55	18	1	166	2	1	54	6e-17	84.0
NC_007604_2125870-2126270	gi|501673231|ref|YP_007878236.1|	67.86	56	17	1	166	2	1	56	6e-17	84.0
NC_007604_2344905-2345186	gi|56751831|ref|YP_172532.1|	100.00	31	0	0	188	280	1	31	1e-11	67.0
NC_007604_263575-263859	gi|56751255|ref|YP_171956.1|	97.06	34	1	0	182	283	1	34	3e-07	54.3
NC_007604_1082852-1083142	gi|22002555|gb|AAM82706.1|	48.15	54	19	1	44	178	4	57	6e-06	48.1
NC_007604_1337887-1338212	gi|56750252|ref|YP_170953.1|	100.00	52	0	0	2	157	272	323	3e-25	103
NC_007604_2155283-2155926	gi|56752025|ref|YP_172726.1|	100.00	77	0	0	3	233	52	128	8e-48	160
NC_007604_2155283-2155926	gi|428225206|ref|YP_007109303.1|	68.83	77	24	0	3	233	51	127	5e-32	120
NC_007604_2155283-2155926	gi|78212225|ref|YP_381004.1|	66.67	75	25	0	3	227	53	127	7e-30	115
NC_007604_2155283-2155926	gi|493904739|ref|WP_006850427.1|	66.67	75	25	0	3	227	53	127	1e-29	114
NC_007604_2155283-2155926	gi|33866323|ref|NP_897882.1|	64.00	75	27	0	3	227	53	127	3e-29	113
NC_007604_2155283-2155926	gi|498002555|ref|WP_010316711.1|	65.33	75	26	0	3	227	49	123	2e-28	111
NC_007604_2155283-2155926	gi|427702250|ref|YP_007045472.1|	66.67	75	25	0	3	227	49	123	2e-28	112
NC_007604_2155283-2155926	gi|428776059|ref|YP_007167846.1|	61.33	75	29	0	3	227	56	130	4e-28	110
NC_007604_2155283-2155926	gi|495583715|ref|WP_008308294.1|	63.16	76	28	0	6	233	126	201	5e-28	112
NC_007604_2155283-2155926	gi|493906770|ref|WP_006852430.1|	65.33	75	26	0	3	227	51	125	6e-27	107
NC_007604_2155283-2155926	gi|493967589|ref|WP_006910874.1|	64.00	75	27	0	3	227	57	131	7e-27	108
NC_007604_2155283-2155926	gi|493560494|ref|WP_006513920.1|	61.04	77	30	0	3	233	51	127	8e-27	107
NC_007604_2155283-2155926	gi|434400408|ref|YP_007134412.1|	57.14	77	33	0	3	233	65	141	7e-26	105
NC_007604_2155283-2155926	gi|493029962|ref|WP_006099364.1|	62.34	77	29	0	3	233	64	140	7e-26	105
NC_007604_2155283-2155926	gi|497475030|ref|WP_009789228.1|	62.67	75	28	0	3	227	53	127	2e-25	103
NC_007604_2155283-2155926	gi|428209360|ref|YP_007093713.1|	57.14	77	33	0	3	233	67	143	3e-25	103
NC_007604_2155283-2155926	gi|78185254|ref|YP_377689.1|	63.51	74	27	0	6	227	54	127	4e-25	102
NC_007604_2155283-2155926	gi|488874763|ref|WP_002786988.1|	59.74	77	31	0	3	233	68	144	7e-25	103
NC_007604_2155283-2155926	gi|488892350|ref|WP_002803512.1|	59.74	77	31	0	3	233	68	144	8e-25	102
NC_007604_2155283-2155926	gi|488870344|ref|WP_002782583.1|	59.74	77	31	0	3	233	68	144	8e-25	102
NC_007604_2155283-2155926	gi|488840749|ref|WP_002753155.1|	59.74	77	31	0	3	233	68	144	8e-25	102
NC_007604_2155283-2155926	gi|488853793|ref|WP_002766103.1|	59.74	77	31	0	3	233	68	144	9e-25	102
NC_007604_2155283-2155926	gi|166363688|ref|YP_001655961.1|	59.74	77	31	0	3	233	68	144	9e-25	102
NC_007604_2155283-2155926	gi|513851341|ref|WP_016516761.1|	58.44	77	32	0	3	233	68	144	2e-24	102
NC_007604_2155283-2155926	gi|495475197|ref|WP_008199884.1|	58.44	77	32	0	3	233	68	144	2e-24	102
NC_007604_2155283-2155926	gi|488880284|ref|WP_002792509.1|	58.44	77	32	0	3	233	68	144	2e-24	102
NC_007604_2155283-2155926	gi|488863785|ref|WP_002776024.1|	58.44	77	32	0	3	233	68	144	2e-24	102
NC_007604_2155283-2155926	gi|434394339|ref|YP_007129286.1|	55.84	77	34	0	3	233	69	145	2e-24	101
NC_007604_2155283-2155926	gi|488825238|ref|WP_002737644.1|	58.44	77	32	0	3	233	68	144	3e-24	101
NC_007604_2155283-2155926	gi|428320854|ref|YP_007118736.1|	57.33	75	32	0	3	227	70	144	4e-24	101
NC_007604_2155283-2155926	gi|493681869|ref|WP_006632035.1|	57.33	75	32	0	3	227	70	144	4e-24	101
NC_007604_2155283-2155926	gi|428305876|ref|YP_007142701.1|	57.14	77	33	0	3	233	71	147	4e-24	101
NC_007604_2155283-2155926	gi|488832281|ref|WP_002744687.1|	57.14	77	33	0	3	233	68	144	9e-24	100
NC_007604_2155283-2155926	gi|494158344|ref|WP_007098082.1|	58.44	77	32	0	3	233	52	128	9e-24	99.4
NC_007604_2155283-2155926	gi|488846309|ref|WP_002758715.1|	58.44	77	32	0	3	233	68	144	1e-23	100
NC_007604_2155283-2155926	gi|497993257|ref|WP_010307413.1|	58.44	77	32	0	3	233	58	134	1e-23	99.4
NC_007604_2155283-2155926	gi|113954812|ref|YP_730421.1|	58.67	75	31	0	3	227	52	126	1e-23	99.0
NC_007604_2155283-2155926	gi|493499687|ref|WP_006454210.1|	53.25	77	36	0	3	233	65	141	2e-23	99.4
NC_007604_2155283-2155926	gi|428310828|ref|YP_007121805.1|	56.00	75	33	0	3	227	70	144	2e-23	99.4
NC_007604_2155283-2155926	gi|494522727|ref|WP_007312180.1|	54.55	77	35	0	3	233	69	145	3e-23	99.0
NC_007604_2155283-2155926	gi|494517669|ref|WP_007307126.1|	54.55	77	35	0	3	233	69	145	3e-23	99.0
NC_007604_2155283-2155926	gi|493169353|ref|WP_006172984.1|	57.14	77	33	0	3	233	51	127	3e-23	98.2
NC_007604_2155283-2155926	gi|428202354|ref|YP_007080943.1|	54.55	77	35	0	3	233	66	142	5e-23	98.2
NC_007604_2155283-2155926	gi|497232471|ref|WP_009546733.1|	53.95	76	35	0	6	233	65	140	6e-23	97.8
NC_007604_2155283-2155926	gi|172035154|ref|YP_001801655.1|	53.95	76	35	0	6	233	67	142	6e-23	97.8
NC_007604_2155283-2155926	gi|497313921|ref|WP_009628138.1|	62.67	75	28	0	3	227	63	137	7e-23	98.2
NC_007604_2155283-2155926	gi|497318059|ref|WP_009632272.1|	58.11	74	31	0	6	227	64	137	9e-23	97.4
NC_007604_2155283-2155926	gi|16331669|ref|NP_442397.1|	50.65	77	38	0	3	233	51	127	2e-22	96.7
NC_007604_2155283-2155926	gi|427738216|ref|YP_007057760.1|	52.00	75	36	0	3	227	66	140	3e-22	96.3
NC_007604_2155283-2155926	gi|72382554|ref|YP_291909.1|	53.33	75	35	0	3	227	50	124	4e-22	95.1
NC_007604_2155283-2155926	gi|148242279|ref|YP_001227436.1|	56.00	75	33	0	3	227	49	123	4e-22	95.1
NC_007604_2155283-2155926	gi|257059686|ref|YP_003137574.1|	53.25	77	36	0	3	233	70	146	5e-22	95.9
NC_007604_2155283-2155926	gi|428779083|ref|YP_007170869.1|	52.00	75	36	0	3	227	56	130	5e-22	95.1
NC_007604_2155283-2155926	gi|218438809|ref|YP_002377138.1|	53.25	77	36	0	3	233	63	139	5e-22	95.5
NC_007604_2155283-2155926	gi|428223145|ref|YP_007107315.1|	57.89	76	32	0	6	233	64	139	6e-22	95.9
NC_007604_2155283-2155926	gi|148239773|ref|YP_001225160.1|	58.67	75	31	0	3	227	51	125	6e-22	94.7
NC_007604_2155283-2155926	gi|33240914|ref|NP_875856.1|	54.67	75	34	0	3	227	50	124	2e-21	93.6
NC_007604_2155283-2155926	gi|495549764|ref|WP_008274343.1|	51.32	76	37	0	6	233	65	140	2e-21	94.0
NC_007604_2155283-2155926	gi|307150858|ref|YP_003886242.1|	52.00	75	36	0	3	227	68	142	2e-21	94.0
NC_007604_2155283-2155926	gi|124026258|ref|YP_001015374.1|	50.67	75	37	0	3	227	54	128	3e-21	92.8
NC_007604_2155283-2155926	gi|492911199|ref|WP_006041605.1|	56.76	74	32	0	6	227	52	125	4e-21	92.4
NC_007604_2155283-2155926	gi|452825821|gb|EME32816.1|	57.97	69	29	0	3	209	123	191	5e-21	94.0
NC_007604_2155283-2155926	gi|307150399|ref|YP_003885783.1|	50.67	75	37	0	3	227	68	142	6e-21	92.8
NC_007604_2155283-2155926	gi|170078039|ref|YP_001734677.1|	53.33	75	35	0	3	227	65	139	9e-21	92.4
NC_007604_2155283-2155926	gi|307107151|gb|EFN55395.1|	58.90	73	30	0	3	221	44	116	1e-20	91.3
NC_007604_2155283-2155926	gi|434385595|ref|YP_007096206.1|	55.26	76	34	0	6	233	67	142	1e-20	92.0
NC_007604_2155283-2155926	gi|33863548|ref|NP_895108.1|	54.67	75	34	0	3	227	63	137	2e-20	90.9
NC_007604_2155283-2155926	gi|124022426|ref|YP_001016733.1|	54.67	75	34	0	3	227	63	137	2e-20	90.9
NC_007604_2155283-2155926	gi|384251956|gb|EIE25433.1|	56.94	72	31	0	3	218	48	119	3e-20	90.1
NC_007604_2155283-2155926	gi|218246644|ref|YP_002372015.1|	50.65	77	38	0	3	233	70	146	3e-20	91.3
NC_007604_2155283-2155926	gi|428774453|ref|YP_007166241.1|	53.33	75	35	0	3	227	57	131	5e-20	90.1
NC_007604_2155283-2155926	gi|460380788|ref|XP_004236136.1|	54.17	72	33	0	3	218	124	195	6e-20	91.7
NC_007604_2155283-2155926	gi|498158152|ref|WP_010472308.1|	51.32	76	37	0	6	233	71	146	7e-20	90.1
NC_007604_2155283-2155926	gi|413919877|gb|AFW59809.1|	50.65	77	38	0	3	233	117	193	1e-19	90.5
NC_007604_2155283-2155926	gi|413919876|gb|AFW59808.1|	50.65	77	38	0	3	233	130	206	2e-19	90.5
NC_007604_2155283-2155926	gi|502133975|ref|XP_004501956.1|	52.78	72	34	0	3	218	130	201	2e-19	90.5
NC_007604_2155283-2155926	gi|242074710|ref|XP_002447291.1|	49.35	77	39	0	3	233	117	193	3e-19	89.7
NC_007604_2155283-2155926	gi|388518351|gb|AFK47237.1|	52.78	72	34	0	3	218	123	194	3e-19	89.7
NC_007604_2155283-2155926	gi|326489253|dbj|BAK01610.1|	50.65	77	38	0	3	233	118	194	4e-19	89.4
NC_007604_2155283-2155926	gi|225457126|ref|XP_002283569.1|	51.39	72	35	0	3	218	121	192	4e-19	89.4
NC_007604_2155283-2155926	gi|159903730|ref|YP_001551074.1|	49.33	75	38	0	3	227	50	124	5e-19	87.0
NC_007604_2155283-2155926	gi|158336362|ref|YP_001517536.1|	50.00	76	38	0	6	233	71	146	8e-19	87.4
NC_007604_2155283-2155926	gi|493556944|ref|WP_006510440.1|	49.35	77	39	0	3	233	58	134	8e-19	87.0
NC_007604_2155283-2155926	gi|357166640|ref|XP_003580778.1|	50.65	77	38	0	3	233	123	199	1e-18	88.2
NC_007604_2155283-2155926	gi|449440704|ref|XP_004138124.1|	51.95	77	37	0	3	233	129	205	1e-18	88.2
NC_007604_2155283-2155926	gi|474261429|gb|EMS60538.1|	50.00	76	38	0	6	233	87	162	2e-18	87.0
NC_007604_2155283-2155926	gi|224135751|ref|XP_002322151.1|	48.61	72	37	0	3	218	74	145	4e-18	85.5
NC_007604_2155283-2155926	gi|363807530|ref|NP_001242656.1|	50.00	72	36	0	3	218	126	197	6e-18	86.3
NC_007604_2155283-2155926	gi|449015984|dbj|BAM79386.1|	51.95	77	37	0	3	233	137	213	6e-18	87.0
NC_007604_2155283-2155926	gi|363807536|ref|NP_001242657.1|	50.00	72	36	0	3	218	134	205	6e-18	86.7
NC_007604_2155283-2155926	gi|359359201|gb|AEV41105.1|	53.52	71	33	0	6	218	121	191	6e-18	86.3
NC_007604_2155283-2155926	gi|359359154|gb|AEV41059.1|	53.52	71	33	0	6	218	121	191	6e-18	86.3
NC_007604_2155283-2155926	gi|493577032|ref|WP_006530153.1|	44.16	77	43	0	3	233	54	130	6e-18	84.3
NC_007604_2155283-2155926	gi|222629738|gb|EEE61870.1|	52.11	71	34	0	6	218	116	186	8e-18	85.9
NC_007604_2155283-2155926	gi|115461196|ref|NP_001054198.1|	52.11	71	34	0	6	218	118	188	8e-18	85.9
NC_007604_2155283-2155926	gi|359359055|gb|AEV40962.1|	52.11	71	34	0	6	218	121	191	9e-18	85.9
NC_007604_2155283-2155926	gi|255587476|ref|XP_002534285.1|	52.78	72	34	0	3	218	129	200	1e-17	85.9
NC_007604_2155283-2155926	gi|302805035|ref|XP_002984269.1|	48.61	72	37	0	3	218	44	115	2e-17	83.2
NC_007604_2155283-2155926	gi|508773361|gb|EOY20617.1|	49.30	71	36	0	6	218	154	224	2e-17	85.9
NC_007604_2155283-2155926	gi|508773362|gb|EOY20618.1|	49.30	71	36	0	6	218	137	207	2e-17	85.9
NC_007604_2155283-2155926	gi|18146782|dbj|BAB82450.1|	54.41	68	31	0	6	209	129	196	2e-17	85.1
NC_007604_2155283-2155926	gi|462405304|gb|EMJ10768.1|	47.22	72	38	0	3	218	129	200	8e-17	83.6
NC_007604_2155283-2155926	gi|10177221|dbj|BAB10296.1|	44.00	75	42	0	3	227	44	118	4e-16	79.7
NC_007604_2155283-2155926	gi|168051080|ref|XP_001777984.1|	52.78	72	34	0	6	221	46	117	5e-16	79.7
NC_007604_2155283-2155926	gi|470127244|ref|XP_004299584.1|	47.22	72	38	0	3	218	129	200	8e-16	80.9
NC_007604_2155283-2155926	gi|475560216|gb|EMT13522.1|	48.72	78	38	1	6	233	87	164	9e-16	82.0
NC_007604_2155283-2155926	gi|302781326|ref|XP_002972437.1|	47.06	68	36	0	3	206	44	111	2e-15	77.4
NC_007604_2155283-2155926	gi|297792301|ref|XP_002864035.1|	45.33	75	41	0	3	227	119	193	2e-15	79.7
NC_007604_2155283-2155926	gi|18423105|ref|NP_568719.1|	44.00	75	42	0	3	227	120	194	2e-15	79.7
NC_007604_2155283-2155926	gi|159475224|ref|XP_001695723.1|	48.00	75	39	0	3	227	96	170	1e-14	77.4
NC_007604_2155283-2155926	gi|482549855|gb|EOA14049.1|	47.06	68	36	0	3	206	123	190	7e-14	75.1
NC_007604_2155283-2155926	gi|333985418|ref|YP_004514628.1|	47.06	68	36	0	3	206	50	117	4e-13	71.6
NC_007604_2155283-2155926	gi|303283634|ref|XP_003061108.1|	43.84	73	41	0	3	221	51	123	1e-12	70.1
NC_007604_2155283-2155926	gi|255079026|ref|XP_002503093.1|	43.06	72	41	0	3	218	48	119	2e-12	69.7
NC_007604_2155283-2155926	gi|497651004|ref|WP_009965188.1|	46.97	66	35	0	3	200	49	114	3e-12	69.3
NC_007604_2155283-2155926	gi|308804990|ref|XP_003079807.1|	47.22	72	38	0	3	218	97	168	7e-12	69.7
NC_007604_2155283-2155926	gi|412993129|emb|CCO16662.1|	45.83	72	39	1	3	218	135	205	2e-11	68.9
NC_007604_2155283-2155926	gi|157412837|ref|YP_001483703.1|	40.54	74	44	0	6	227	50	123	4e-11	66.2
NC_007604_2155283-2155926	gi|488894070|ref|WP_002805206.1|	40.54	74	44	0	6	227	50	123	5e-11	65.9
NC_007604_2155283-2155926	gi|78778805|ref|YP_396917.1|	38.03	71	44	0	6	218	50	120	2e-10	64.3
NC_007604_2155283-2155926	gi|407701375|ref|YP_006826162.1|	41.38	58	34	0	30	203	53	110	2e-10	64.3
NC_007604_2155283-2155926	gi|126695782|ref|YP_001090668.1|	39.19	74	45	0	6	227	50	123	3e-10	63.9
NC_007604_2155283-2155926	gi|123968012|ref|YP_001008870.1|	39.19	74	45	0	6	227	50	123	3e-10	63.9
NC_007604_2155283-2155926	gi|332142782|ref|YP_004428520.1|	41.38	58	34	0	30	203	53	110	6e-10	63.2
NC_007604_2155283-2155926	gi|120610621|ref|YP_970299.1|	48.48	66	34	0	3	200	53	118	6e-10	63.5
NC_007604_2155283-2155926	gi|262198852|ref|YP_003270061.1|	46.38	69	37	0	3	209	81	149	1e-09	62.8
NC_007604_2155283-2155926	gi|407685132|ref|YP_006800306.1|	39.66	58	35	0	30	203	53	110	1e-09	62.0
NC_007604_2155283-2155926	gi|145347505|ref|XP_001418204.1|	43.84	73	41	0	3	221	49	121	2e-09	61.6
NC_007604_2155283-2155926	gi|406598108|ref|YP_006749238.1|	39.66	58	35	0	30	203	53	110	2e-09	61.6
NC_007604_2155283-2155926	gi|123965720|ref|YP_001010801.1|	37.84	74	46	0	6	227	50	123	3e-09	61.2
NC_007604_2155283-2155926	gi|326318021|ref|YP_004235693.1|	46.97	66	35	0	3	200	53	118	3e-09	61.6
NC_007604_2155283-2155926	gi|407689072|ref|YP_006804245.1|	37.93	58	36	0	30	203	53	110	1e-08	59.3
NC_007604_2155283-2155926	gi|333891613|ref|YP_004465488.1|	41.38	58	34	0	30	203	53	110	2e-08	60.1
NC_007604_2155283-2155926	gi|28899880|ref|NP_799535.1|	37.88	66	41	0	6	203	47	112	4e-08	58.2
NC_007604_2155283-2155926	gi|326679120|ref|XP_003201245.1|	37.84	74	46	0	3	224	81	154	4e-08	58.9
NC_007604_2155283-2155926	gi|495140977|ref|WP_007865784.1|	44.44	63	35	0	3	191	76	138	5e-08	58.9
NC_007604_2155283-2155926	gi|491640119|ref|WP_005497648.1|	37.88	66	41	0	6	203	29	94	5e-08	57.4
NC_007604_2155283-2155926	gi|33860980|ref|NP_892541.1|	35.14	74	48	0	6	227	50	123	5e-08	57.8
NC_007604_2155283-2155926	gi|433659192|ref|YP_007300051.1|	37.88	66	41	0	6	203	47	112	7e-08	57.4
NC_007604_2155283-2155926	gi|223995325|ref|XP_002287346.1|	37.31	67	42	0	3	203	54	120	7e-08	57.4
NC_007604_2155283-2155926	gi|302855324|ref|XP_002959158.1|	36.62	71	45	0	3	215	32	102	1e-07	57.0
NC_007604_2155283-2155926	gi|302843780|ref|XP_002953431.1|	43.28	67	38	0	27	227	73	139	1e-07	57.8
NC_007604_2155283-2155926	gi|488721109|ref|WP_002644828.1|	40.58	69	41	0	3	209	51	119	2e-07	56.2
NC_007604_2155283-2155926	gi|498273005|ref|WP_010587161.1|	42.03	69	40	0	3	209	54	122	3e-07	55.8
NC_007604_2155283-2155926	gi|491534442|ref|WP_005392063.1|	35.48	62	40	0	6	191	47	108	4e-07	55.5
NC_007604_2155283-2155926	gi|498066098|ref|WP_010380254.1|	37.50	72	41	1	6	209	47	118	4e-07	55.5
NC_007604_2155283-2155926	gi|262396267|ref|YP_003288120.1|	35.48	62	40	0	6	191	47	108	4e-07	55.5
NC_007604_2155283-2155926	gi|397571173|gb|EJK47663.1|	38.81	67	41	0	3	203	86	152	5e-07	56.2
NC_007604_2155283-2155926	gi|491678185|ref|WP_005534327.1|	40.32	62	37	0	6	191	47	108	5e-07	55.1
NC_007604_2155283-2155926	gi|498330266|ref|WP_010644422.1|	40.32	62	37	0	6	191	47	108	5e-07	55.1
NC_007604_2155283-2155926	gi|497527991|ref|WP_009842189.1|	36.36	66	42	0	6	203	47	112	5e-07	55.1
NC_007604_2155283-2155926	gi|32476963|ref|NP_869957.1|	46.88	64	34	0	18	209	60	123	6e-07	55.1
NC_007604_2155283-2155926	gi|494019517|ref|WP_006961822.1|	38.60	57	35	0	33	203	56	112	7e-07	54.7
NC_007604_2155283-2155926	gi|159488350|ref|XP_001702177.1|	35.21	71	46	0	3	215	32	102	8e-07	54.7
NC_007604_2155283-2155926	gi|491525586|ref|WP_005383213.1|	38.71	62	38	0	6	191	29	90	9e-07	53.9
NC_007604_2155283-2155926	gi|491516821|ref|WP_005374453.1|	38.71	62	38	0	6	191	47	108	1e-06	54.3
NC_007604_2155283-2155926	gi|491571276|ref|WP_005428858.1|	40.32	62	37	0	6	191	51	112	1e-06	54.3
NC_007604_2155283-2155926	gi|497382332|ref|WP_009696545.1|	37.10	62	39	0	6	191	47	108	1e-06	53.9
NC_007604_2155283-2155926	gi|375262335|ref|YP_005024565.1|	36.84	57	36	0	33	203	56	112	1e-06	53.9
NC_007604_2155283-2155926	gi|156978216|ref|YP_001449122.1|	38.71	62	38	0	6	191	47	108	1e-06	53.9
NC_007604_2155283-2155926	gi|497392501|ref|WP_009706714.1|	37.10	62	39	0	6	191	47	108	2e-06	53.5
NC_007604_2155283-2155926	gi|297794431|ref|XP_002865100.1|	46.67	45	24	0	3	137	146	190	2e-06	55.5
NC_007604_2155283-2155926	gi|490881027|ref|WP_004743010.1|	31.82	66	45	0	6	203	47	112	3e-06	53.1
NC_007604_2155283-2155926	gi|491585876|ref|WP_005443443.1|	37.10	62	39	0	6	191	47	108	3e-06	53.1
NC_007604_2155283-2155926	gi|302035577|ref|YP_003795899.1|	47.46	59	31	0	33	209	58	116	4e-06	52.8
NC_007604_2155283-2155926	gi|491591319|ref|WP_005448884.1|	37.10	62	39	0	6	191	47	108	7e-06	52.0
NC_007604_2155283-2155926	gi|497865711|ref|WP_010179867.1|	31.82	66	45	0	6	203	47	112	7e-06	52.0
NC_007604_2155283-2155926	gi|495496238|ref|WP_008220896.1|	34.85	66	43	0	6	203	55	120	8e-06	52.0
NC_007604_624031-625559	gi|56750902|ref|YP_171603.1|	100.00	175	0	0	818	294	1	175	8e-97	297
NC_007604_624031-625559	gi|81299444|ref|YP_399652.1|	100.00	139	0	0	1466	1050	99	237	1e-86	274
NC_007604_624031-625559	gi|56750901|ref|YP_171602.1|	98.56	139	2	0	1466	1050	99	237	2e-85	271
NC_007604_624031-625559	gi|428309713|ref|YP_007120690.1|	87.77	139	17	0	1466	1050	99	237	4e-77	249
NC_007604_624031-625559	gi|428224478|ref|YP_007108575.1|	84.89	139	21	0	1466	1050	99	237	3e-76	247
NC_007604_624031-625559	gi|428307483|ref|YP_007144308.1|	87.05	139	18	0	1466	1050	99	237	9e-76	246
NC_007604_624031-625559	gi|497454718|ref|WP_009768916.1|	86.33	139	19	0	1466	1050	98	236	1e-75	245
NC_007604_624031-625559	gi|497312661|ref|WP_009626878.1|	87.05	139	18	0	1466	1050	99	237	7e-75	243
NC_007604_624031-625559	gi|22297840|ref|NP_681087.1|	85.61	139	20	0	1466	1050	98	236	3e-74	242
NC_007604_624031-625559	gi|428221571|ref|YP_007105741.1|	84.17	139	22	0	1466	1050	99	237	3e-73	239
NC_007604_624031-625559	gi|488830330|ref|WP_002742736.1|	84.06	138	22	0	1466	1053	99	236	6e-73	238
NC_007604_624031-625559	gi|493031787|ref|WP_006101184.1|	84.89	139	21	0	1466	1050	99	237	6e-73	238
NC_007604_624031-625559	gi|428774087|ref|YP_007165875.1|	81.88	138	25	0	1466	1053	99	236	8e-73	238
NC_007604_624031-625559	gi|428216618|ref|YP_007101083.1|	80.58	139	27	0	1466	1050	99	237	1e-72	238
NC_007604_624031-625559	gi|75908767|ref|YP_323063.1|	84.17	139	22	0	1466	1050	99	237	1e-72	238
NC_007604_624031-625559	gi|427712945|ref|YP_007061569.1|	83.33	138	23	0	1466	1053	98	235	2e-72	237
NC_007604_624031-625559	gi|488824726|ref|WP_002737132.1|	83.33	138	23	0	1466	1053	99	236	2e-72	237
NC_007604_624031-625559	gi|166366404|ref|YP_001658677.1|	84.06	138	22	0	1466	1053	99	236	2e-72	237
NC_007604_624031-625559	gi|17232793|ref|NP_489341.1|	84.17	139	22	0	1466	1050	99	237	2e-72	237
NC_007604_624031-625559	gi|496700472|ref|WP_009342015.1|	82.73	139	24	0	1466	1050	99	237	2e-72	237
NC_007604_624031-625559	gi|488848730|ref|WP_002761136.1|	84.06	138	22	0	1466	1053	124	261	2e-72	238
NC_007604_624031-625559	gi|495331453|ref|WP_008056191.1|	82.73	139	24	0	1466	1050	19	157	2e-72	234
NC_007604_624031-625559	gi|495476618|ref|WP_008201305.1|	83.33	138	23	0	1466	1053	99	236	2e-72	237
NC_007604_624031-625559	gi|488853683|ref|WP_002765993.1|	83.33	138	23	0	1466	1053	99	236	2e-72	237
NC_007604_624031-625559	gi|16330010|ref|NP_440738.1|	81.88	138	25	0	1466	1053	100	237	2e-72	237
NC_007604_624031-625559	gi|427717173|ref|YP_007065167.1|	84.17	139	22	0	1466	1050	99	237	3e-72	236
NC_007604_624031-625559	gi|488841907|ref|WP_002754313.1|	83.33	138	23	0	1466	1053	124	261	4e-72	237
NC_007604_624031-625559	gi|497071211|ref|WP_009457688.1|	83.45	139	23	0	1466	1050	99	237	4e-72	236
NC_007604_624031-625559	gi|488877913|ref|WP_002790138.1|	83.33	138	23	0	1466	1053	124	261	5e-72	237
NC_007604_624031-625559	gi|490263550|ref|WP_004160229.1|	83.33	138	23	0	1466	1053	124	261	5e-72	237
NC_007604_624031-625559	gi|493212616|ref|WP_006197125.1|	82.61	138	24	0	1466	1053	99	236	6e-72	236
NC_007604_624031-625559	gi|428316151|ref|YP_007114033.1|	82.73	139	24	0	1466	1050	99	237	9e-72	235
NC_007604_624031-625559	gi|428201480|ref|YP_007080069.1|	83.45	139	23	0	1466	1050	99	237	1e-71	235
NC_007604_624031-625559	gi|494596550|ref|WP_007354808.1|	83.45	139	23	0	1466	1050	99	237	1e-71	235
NC_007604_624031-625559	gi|493318866|ref|WP_006276213.1|	81.88	138	25	0	1466	1053	99	236	1e-71	235
NC_007604_624031-625559	gi|218246571|ref|YP_002371942.1|	83.33	138	23	0	1466	1053	100	237	1e-71	235
NC_007604_624031-625559	gi|172035141|ref|YP_001801642.1|	83.82	136	22	0	1466	1059	99	234	1e-71	235
NC_007604_624031-625559	gi|495552778|ref|WP_008277357.1|	83.82	136	22	0	1466	1059	100	235	1e-71	235
NC_007604_624031-625559	gi|427729985|ref|YP_007076222.1|	83.33	138	23	0	1466	1053	99	236	2e-71	234
NC_007604_624031-625559	gi|113474159|ref|YP_720220.1|	80.58	139	27	0	1466	1050	99	237	2e-71	234
NC_007604_624031-625559	gi|440682172|ref|YP_007156967.1|	81.29	139	26	0	1466	1050	99	237	3e-71	234
NC_007604_624031-625559	gi|434406993|ref|YP_007149878.1|	82.73	139	24	0	1466	1050	99	237	3e-71	234
NC_007604_624031-625559	gi|428216025|ref|YP_007089169.1|	82.61	138	24	0	1466	1053	99	236	3e-71	234
NC_007604_624031-625559	gi|427709421|ref|YP_007051798.1|	83.45	139	23	0	1466	1050	99	237	3e-71	234
NC_007604_624031-625559	gi|493672310|ref|WP_006622642.1|	82.73	139	24	0	1466	1050	99	237	3e-71	234
NC_007604_624031-625559	gi|479126781|ref|YP_005066741.1|	82.73	139	24	0	1466	1050	99	237	3e-71	234
NC_007604_624031-625559	gi|257059611|ref|YP_003137499.1|	83.33	138	23	0	1466	1053	100	237	3e-71	234
NC_007604_624031-625559	gi|220909376|ref|YP_002484687.1|	83.33	138	23	0	1466	1053	98	235	3e-71	234
NC_007604_624031-625559	gi|494523424|ref|WP_007312877.1|	81.16	138	26	0	1466	1053	100	237	4e-71	234
NC_007604_624031-625559	gi|428296892|ref|YP_007135198.1|	81.16	138	26	0	1466	1053	99	236	9e-71	233
NC_007604_624031-625559	gi|158336007|ref|YP_001517181.1|	82.61	138	24	0	1466	1053	99	236	1e-70	232
NC_007604_624031-625559	gi|186685897|ref|YP_001869093.1|	81.16	138	26	0	1466	1053	98	235	1e-70	232
NC_007604_624031-625559	gi|428207738|ref|YP_007092091.1|	80.58	139	27	0	1466	1050	99	237	1e-70	232
NC_007604_624031-625559	gi|434391618|ref|YP_007126565.1|	82.96	135	23	0	1466	1062	99	233	2e-70	232
NC_007604_624031-625559	gi|493685471|ref|WP_006635587.1|	81.29	139	26	0	1466	1050	99	237	2e-70	232
NC_007604_624031-625559	gi|493564689|ref|WP_006518044.1|	79.86	139	28	0	1466	1050	99	237	2e-70	232
NC_007604_624031-625559	gi|497317690|ref|WP_009631903.1|	82.22	135	24	0	1466	1062	99	233	4e-70	231
NC_007604_624031-625559	gi|498161372|ref|WP_010475528.1|	81.88	138	25	0	1466	1053	99	236	5e-70	231
NC_007604_624031-625559	gi|427726105|ref|YP_007073382.1|	81.16	138	26	0	1466	1053	98	235	1e-69	230
NC_007604_624031-625559	gi|414075548|ref|YP_006994866.1|	79.86	139	28	0	1466	1050	99	237	1e-69	230
NC_007604_624031-625559	gi|284928829|ref|YP_003421351.1|	79.71	138	28	0	1466	1053	100	237	1e-69	230
NC_007604_624031-625559	gi|493498918|ref|WP_006453444.1|	80.43	138	27	0	1466	1053	92	229	1e-69	229
NC_007604_624031-625559	gi|218438012|ref|YP_002376341.1|	79.14	139	29	0	1466	1050	100	238	2e-69	229
NC_007604_624031-625559	gi|86608698|ref|YP_477460.1|	81.02	137	26	0	1466	1056	99	235	2e-69	229
NC_007604_624031-625559	gi|298490347|ref|YP_003720524.1|	80.58	139	27	0	1466	1050	99	237	3e-69	229
NC_007604_624031-625559	gi|307152578|ref|YP_003887962.1|	80.58	139	27	1	1466	1050	100	237	4e-69	228
NC_007604_624031-625559	gi|428768608|ref|YP_007160398.1|	78.10	137	30	0	1466	1056	99	235	6e-69	228
NC_007604_624031-625559	gi|427734424|ref|YP_007053968.1|	81.02	137	26	0	1466	1056	100	236	2e-68	226
NC_007604_624031-625559	gi|434398269|ref|YP_007132273.1|	76.26	139	33	0	1466	1050	100	238	2e-68	226
NC_007604_624031-625559	gi|170077649|ref|YP_001734287.1|	78.99	138	29	0	1466	1053	99	236	5e-68	226
NC_007604_624031-625559	gi|428777807|ref|YP_007169594.1|	80.15	136	27	0	1466	1059	99	234	6e-68	225
NC_007604_624031-625559	gi|493575453|ref|WP_006528600.1|	77.70	139	31	0	1466	1050	99	237	1e-67	224
NC_007604_624031-625559	gi|11467315|ref|NP_043172.1|	78.99	138	29	0	1466	1053	98	235	1e-67	224
NC_007604_624031-625559	gi|495509077|ref|WP_008233723.1|	77.54	138	31	0	1466	1053	99	236	1e-67	224
NC_007604_624031-625559	gi|495502805|ref|WP_008227459.1|	77.54	138	31	0	1466	1053	99	236	2e-67	224
NC_007604_624031-625559	gi|495586666|ref|WP_008311245.1|	77.54	138	31	0	1466	1053	99	236	3e-67	224
NC_007604_624031-625559	gi|497468768|ref|WP_009782966.1|	78.99	138	29	0	1466	1053	99	236	1e-66	222
NC_007604_624031-625559	gi|428779685|ref|YP_007171471.1|	76.98	139	32	0	1466	1050	99	237	1e-66	222
NC_007604_624031-625559	gi|495464205|ref|WP_008188897.1|	78.42	139	30	0	1466	1050	99	237	2e-66	221
NC_007604_624031-625559	gi|86606434|ref|YP_475197.1|	77.94	136	30	0	1466	1059	99	234	4e-66	221
NC_007604_624031-625559	gi|78213978|ref|YP_382757.1|	77.78	135	30	0	1466	1062	98	232	1e-65	219
NC_007604_624031-625559	gi|148243456|ref|YP_001228613.1|	75.36	138	34	0	1466	1053	98	235	8e-65	217
NC_007604_624031-625559	gi|493169810|ref|WP_006173232.1|	77.21	136	31	0	1466	1059	98	233	1e-64	217
NC_007604_624031-625559	gi|493557489|ref|WP_006510971.1|	76.30	135	32	0	1466	1062	102	236	1e-64	217
NC_007604_624031-625559	gi|494161561|ref|WP_007101297.1|	76.30	135	32	0	1466	1062	98	232	3e-64	216
NC_007604_624031-625559	gi|33864353|ref|NP_895913.1|	77.04	135	31	0	1466	1062	98	232	4e-64	215
NC_007604_624031-625559	gi|493903877|ref|WP_006849585.1|	76.30	135	32	0	1466	1062	98	232	4e-64	215
NC_007604_624031-625559	gi|434388934|ref|YP_007099545.1|	75.00	136	34	0	1466	1059	99	234	5e-64	215
NC_007604_624031-625559	gi|148240709|ref|YP_001226096.1|	77.61	134	30	0	1466	1065	98	231	6e-64	215
NC_007604_624031-625559	gi|497991274|ref|WP_010305430.1|	76.30	135	32	0	1466	1062	98	232	9e-64	214
NC_007604_624031-625559	gi|497999371|ref|WP_010313527.1|	76.30	135	32	0	1466	1062	98	232	9e-64	214
NC_007604_624031-625559	gi|160166817|sp|A2CDE8.2|RL1_PROM3	76.30	135	32	0	1466	1062	98	232	9e-64	214
NC_007604_624031-625559	gi|124024466|ref|YP_001018773.1|	76.30	135	32	0	1466	1062	107	241	1e-63	214
NC_007604_624031-625559	gi|494159475|ref|WP_007099211.1|	76.12	134	32	0	1466	1065	98	231	2e-63	214
NC_007604_624031-625559	gi|492912485|ref|WP_006042891.1|	76.87	134	31	0	1466	1065	98	231	2e-63	214
NC_007604_624031-625559	gi|427703967|ref|YP_007047189.1|	70.76	171	50	0	818	306	1	171	8e-63	210
NC_007604_624031-625559	gi|33866872|ref|NP_898431.1|	74.07	135	35	0	1466	1062	98	232	1e-62	211
NC_007604_624031-625559	gi|497474516|ref|WP_009788714.1|	75.37	134	33	0	1466	1065	98	231	1e-62	211
NC_007604_624031-625559	gi|113952883|ref|YP_731914.1|	74.81	135	34	0	1466	1062	98	232	3e-62	211
NC_007604_624031-625559	gi|78185722|ref|YP_378156.1|	74.63	134	34	0	1466	1065	98	231	4e-62	210
NC_007604_624031-625559	gi|37521169|ref|NP_924546.1|	72.66	139	38	0	1466	1050	99	237	4e-62	210
NC_007604_624031-625559	gi|493908503|ref|WP_006854085.1|	74.81	135	34	0	1466	1062	98	232	5e-62	210
NC_007604_624031-625559	gi|493968450|ref|WP_006911709.1|	74.81	135	34	0	1466	1062	98	232	5e-62	210
NC_007604_624031-625559	gi|194476828|ref|YP_002049007.1|	74.07	135	35	0	1466	1062	98	232	1e-61	209
NC_007604_624031-625559	gi|427712946|ref|YP_007061570.1|	66.28	172	58	0	818	303	1	172	2e-61	206
NC_007604_624031-625559	gi|427703965|ref|YP_007047187.1|	74.07	135	35	0	1466	1062	98	232	4e-61	207
NC_007604_624031-625559	gi|493318867|ref|WP_006276214.1|	66.86	172	57	0	818	303	1	172	6e-61	205
NC_007604_624031-625559	gi|428224479|ref|YP_007108576.1|	69.19	172	53	0	818	303	1	172	7e-61	205
NC_007604_624031-625559	gi|33239681|ref|NP_874623.1|	74.07	135	35	0	1466	1062	98	232	8e-61	207
NC_007604_624031-625559	gi|496700471|ref|WP_009342014.1|	66.86	172	57	0	818	303	1	172	8e-61	205
NC_007604_624031-625559	gi|494161562|ref|WP_007101298.1|	69.14	175	54	0	818	294	1	175	1e-60	204
NC_007604_624031-625559	gi|159902762|ref|YP_001550106.1|	74.63	134	34	0	1466	1065	98	231	2e-60	206
NC_007604_624031-625559	gi|434398268|ref|YP_007132272.1|	63.79	174	63	0	818	297	1	174	2e-60	204
NC_007604_624031-625559	gi|494159474|ref|WP_007099210.1|	67.43	175	57	0	818	294	1	175	5e-60	202
NC_007604_624031-625559	gi|494517662|ref|WP_007307119.1|	62.13	169	64	0	818	312	1	169	5e-60	203
NC_007604_624031-625559	gi|497991270|ref|WP_010305426.1|	70.66	167	49	0	818	318	1	167	1e-59	202
NC_007604_624031-625559	gi|493966492|ref|WP_006909818.1|	70.06	167	50	0	818	318	1	167	1e-59	202
NC_007604_624031-625559	gi|494523422|ref|WP_007312875.1|	62.13	169	64	0	818	312	1	169	1e-59	202
NC_007604_624031-625559	gi|186685898|ref|YP_001869094.1|	69.19	172	53	0	818	303	1	172	1e-59	202
NC_007604_624031-625559	gi|414075547|ref|YP_006994865.1|	66.29	175	59	1	818	294	1	174	3e-59	201
NC_007604_624031-625559	gi|33860763|ref|NP_892324.1|	71.43	133	38	0	1466	1068	98	230	3e-59	202
NC_007604_624031-625559	gi|493031872|ref|WP_006101269.1|	63.91	169	61	0	818	312	1	169	4e-59	201
NC_007604_624031-625559	gi|218246570|ref|YP_002371941.1|	62.72	169	63	0	818	312	1	169	6e-59	200
NC_007604_624031-625559	gi|492912486|ref|WP_006042892.1|	69.01	171	53	0	818	306	1	171	8e-59	199
NC_007604_624031-625559	gi|148240708|ref|YP_001226095.1|	69.01	171	53	0	818	306	1	171	1e-58	199
NC_007604_624031-625559	gi|123965467|ref|YP_001010548.1|	69.92	133	40	0	1466	1068	98	230	1e-58	201
NC_007604_624031-625559	gi|497999369|ref|WP_010313525.1|	69.46	167	51	0	818	318	1	167	2e-58	199
NC_007604_624031-625559	gi|72383406|ref|YP_292761.1|	70.37	135	40	0	1466	1062	98	232	2e-58	201
NC_007604_624031-625559	gi|488895917|ref|WP_002807029.1|	69.92	133	40	0	1466	1068	98	230	2e-58	201
NC_007604_624031-625559	gi|440682171|ref|YP_007156966.1|	64.94	174	61	0	818	297	1	174	2e-58	199
NC_007604_624031-625559	gi|427709420|ref|YP_007051797.1|	65.70	172	59	0	818	303	1	172	2e-58	198
NC_007604_624031-625559	gi|427729986|ref|YP_007076223.1|	64.57	175	62	0	818	294	1	175	3e-58	198
NC_007604_624031-625559	gi|298490346|ref|YP_003720523.1|	65.12	172	60	0	818	303	1	172	3e-58	198
NC_007604_624031-625559	gi|172035140|ref|YP_001801641.1|	62.13	169	64	0	818	312	1	169	3e-58	198
NC_007604_624031-625559	gi|17232794|ref|NP_489342.1|	66.28	172	58	0	818	303	1	172	4e-58	198
NC_007604_624031-625559	gi|427717172|ref|YP_007065166.1|	66.28	172	58	0	818	303	1	172	5e-58	197
NC_007604_624031-625559	gi|493169812|ref|WP_006173233.1|	63.43	175	64	0	818	294	1	175	6e-58	197
NC_007604_624031-625559	gi|434406992|ref|YP_007149877.1|	66.67	171	57	0	818	306	1	171	6e-58	197
NC_007604_624031-625559	gi|149071970|ref|YP_001293477.1|	69.17	133	41	0	1466	1068	98	230	7e-58	199
NC_007604_624031-625559	gi|157412561|ref|YP_001483427.1|	69.17	133	41	0	1466	1068	98	230	7e-58	199
NC_007604_624031-625559	gi|161485774|ref|NP_681088.2|	63.37	172	63	0	818	303	1	172	8e-58	197
NC_007604_624031-625559	gi|493212615|ref|WP_006197124.1|	65.70	172	59	0	818	303	1	172	1e-57	197
NC_007604_624031-625559	gi|493908502|ref|WP_006854084.1|	68.26	167	53	0	818	318	1	167	1e-57	196
NC_007604_624031-625559	gi|29336661|sp|Q8DM26.1|RL10_THEEB	62.07	174	66	0	824	303	2	175	1e-57	196
NC_007604_624031-625559	gi|284928828|ref|YP_003421350.1|	56.22	185	81	1	866	312	11	194	1e-57	197
NC_007604_624031-625559	gi|33864354|ref|NP_895914.1|	64.57	175	62	0	818	294	1	175	2e-57	196
NC_007604_624031-625559	gi|220909375|ref|YP_002484686.1|	65.71	175	60	0	818	294	1	175	2e-57	196
NC_007604_624031-625559	gi|75908768|ref|YP_323064.1|	65.70	172	59	0	818	303	1	172	2e-57	196
NC_007604_624031-625559	gi|126695561|ref|YP_001090447.1|	68.42	133	42	0	1466	1068	98	230	2e-57	198
NC_007604_624031-625559	gi|123967757|ref|YP_001008615.1|	61.14	175	68	0	818	294	1	175	2e-57	196
NC_007604_624031-625559	gi|78778591|ref|YP_396703.1|	68.42	133	42	0	1466	1068	98	230	3e-57	197
NC_007604_624031-625559	gi|113955153|ref|YP_731913.1|	67.66	167	54	0	818	318	1	167	5e-57	195
NC_007604_624031-625559	gi|495464207|ref|WP_008188899.1|	63.31	169	62	0	818	312	1	169	5e-57	195
NC_007604_624031-625559	gi|123967758|ref|YP_001008616.1|	67.67	133	43	0	1466	1068	98	230	6e-57	197
NC_007604_624031-625559	gi|434391617|ref|YP_007126564.1|	64.53	172	61	0	818	303	1	172	6e-57	195
NC_007604_624031-625559	gi|495552777|ref|WP_008277356.1|	60.95	169	66	0	818	312	1	169	7e-57	195
NC_007604_624031-625559	gi|497071212|ref|WP_009457689.1|	64.53	172	61	0	818	303	1	172	8e-57	194
NC_007604_624031-625559	gi|126695560|ref|YP_001090446.1|	60.57	175	69	0	818	294	1	175	9e-57	194
NC_007604_624031-625559	gi|428307482|ref|YP_007144307.1|	62.86	175	65	0	818	294	1	175	1e-56	194
NC_007604_624031-625559	gi|428309712|ref|YP_007120689.1|	63.95	172	62	0	818	303	1	172	2e-56	194
NC_007604_624031-625559	gi|78778590|ref|YP_396702.1|	60.57	175	69	0	818	294	1	175	2e-56	193
NC_007604_624031-625559	gi|194476827|ref|YP_002049006.1|	64.00	175	63	0	818	294	1	175	2e-56	193
NC_007604_624031-625559	gi|90994529|ref|YP_537019.1|	67.94	131	42	0	1466	1074	98	228	2e-56	195
NC_007604_624031-625559	gi|495586668|ref|WP_008311247.1|	64.53	172	61	0	818	303	1	172	2e-56	193
NC_007604_624031-625559	gi|428207737|ref|YP_007092090.1|	63.95	172	62	0	818	303	1	172	5e-56	192
NC_007604_624031-625559	gi|157412560|ref|YP_001483426.1|	60.00	175	70	0	818	294	1	175	5e-56	192
NC_007604_624031-625559	gi|488894424|ref|WP_002805555.1|	60.00	175	70	0	818	294	1	175	7e-56	192
NC_007604_624031-625559	gi|501000267|ref|YP_007947868.1|	67.18	131	43	0	1466	1074	98	228	7e-56	194
NC_007604_624031-625559	gi|33860762|ref|NP_892323.1|	58.86	175	72	0	818	294	1	175	1e-55	191
NC_007604_624031-625559	gi|497317689|ref|WP_009631902.1|	64.37	174	62	0	818	297	1	174	2e-55	191
NC_007604_624031-625559	gi|378787375|gb|AFC40006.1|	67.18	131	43	0	1466	1074	98	228	2e-55	192
NC_007604_624031-625559	gi|33239680|ref|NP_874622.1|	61.14	175	68	0	818	294	1	175	3e-55	190
NC_007604_624031-625559	gi|123965466|ref|YP_001010547.1|	59.43	175	71	0	818	294	1	175	3e-55	190
NC_007604_624031-625559	gi|159902761|ref|YP_001550105.1|	64.67	167	59	0	818	318	1	167	3e-55	190
NC_007604_624031-625559	gi|11467612|ref|NP_050664.1|	65.41	133	46	0	1466	1068	98	230	3e-55	192
NC_007604_624031-625559	gi|148243455|ref|YP_001228612.1|	67.66	167	54	1	818	318	1	166	4e-55	190
NC_007604_624031-625559	gi|501673178|ref|YP_007878183.1|	67.67	133	43	0	1466	1068	98	230	4e-55	192
NC_007604_624031-625559	gi|513133803|gb|AGO19868.1|	66.92	133	44	0	1466	1068	99	231	4e-55	192
NC_007604_624031-625559	gi|493501999|ref|WP_006456500.1|	62.21	172	65	0	818	303	1	172	5e-55	189
NC_007604_624031-625559	gi|493685470|ref|WP_006635586.1|	62.79	172	64	0	818	303	1	172	5e-55	191
NC_007604_624031-625559	gi|11465804|ref|NP_053948.1|	64.89	131	46	0	1466	1074	98	228	5e-55	191
NC_007604_624031-625559	gi|33866871|ref|NP_898430.1|	64.00	175	63	0	818	294	1	175	7e-55	189
NC_007604_624031-625559	gi|428316152|ref|YP_007114034.1|	62.21	172	65	0	818	303	1	172	1e-54	189
NC_007604_624031-625559	gi|471434932|ref|YP_007627341.1|	65.93	135	46	0	1466	1062	99	233	1e-54	191
NC_007604_624031-625559	gi|428221572|ref|YP_007105742.1|	61.63	172	66	0	818	303	1	172	1e-54	188
NC_007604_624031-625559	gi|497454719|ref|WP_009768917.1|	64.53	172	61	0	818	303	1	172	2e-54	188
NC_007604_624031-625559	gi|493557490|ref|WP_006510972.1|	60.34	174	69	0	818	297	1	174	4e-54	187
NC_007604_624031-625559	gi|168037869|ref|XP_001771425.1|	64.44	135	48	0	1466	1062	130	264	6e-54	190
NC_007604_624031-625559	gi|307152577|ref|YP_003887961.1|	59.77	174	70	0	818	297	1	174	8e-54	186
NC_007604_624031-625559	gi|168001940|ref|XP_001753672.1|	65.93	135	46	0	1466	1062	130	264	8e-54	189
NC_007604_624031-625559	gi|78213977|ref|YP_382756.1|	64.33	171	61	0	818	306	1	171	1e-53	186
NC_007604_624031-625559	gi|158336008|ref|YP_001517182.1|	60.57	175	69	0	818	294	1	175	1e-53	186
NC_007604_624031-625559	gi|498161373|ref|WP_010475529.1|	60.57	175	69	0	818	294	1	175	2e-53	185
NC_007604_624031-625559	gi|428216024|ref|YP_007089168.1|	61.63	172	66	0	818	303	1	172	3e-53	185
NC_007604_624031-625559	gi|497474517|ref|WP_009788715.1|	61.14	175	68	0	818	294	1	175	6e-53	184
NC_007604_624031-625559	gi|493672308|ref|WP_006622640.1|	58.60	186	66	1	818	294	1	186	1e-52	184
NC_007604_624031-625559	gi|495331449|ref|WP_008056187.1|	58.06	186	67	1	818	294	1	186	1e-52	184
NC_007604_624031-625559	gi|162138549|ref|YP_378155.2|	61.14	175	68	0	818	294	1	175	1e-52	183
NC_007604_624031-625559	gi|78170015|gb|ABB27112.1|	61.02	177	69	0	824	294	11	187	1e-52	184
NC_007604_624031-625559	gi|428201481|ref|YP_007080070.1|	59.30	172	70	0	818	303	1	172	1e-52	183
NC_007604_624031-625559	gi|497468767|ref|WP_009782965.1|	58.06	186	67	1	818	294	1	186	1e-52	184
NC_007604_624031-625559	gi|16330009|ref|NP_440737.1|	59.52	168	68	0	818	315	1	168	2e-52	183
NC_007604_624031-625559	gi|218438011|ref|YP_002376340.1|	57.56	172	73	0	818	303	1	172	2e-52	183
NC_007604_624031-625559	gi|493564690|ref|WP_006518045.1|	60.12	168	67	0	818	315	1	168	4e-52	182
NC_007604_624031-625559	gi|428296893|ref|YP_007135199.1|	60.69	173	67	1	818	303	1	173	4e-52	182
NC_007604_624031-625559	gi|479126780|ref|YP_005066740.1|	58.60	186	66	1	818	294	1	186	5e-52	182
NC_007604_624031-625559	gi|170077648|ref|YP_001734286.1|	57.71	175	74	0	818	294	1	175	7e-52	181
NC_007604_624031-625559	gi|145349853|ref|XP_001419341.1|	63.91	133	48	0	1466	1068	70	202	7e-52	182
NC_007604_624031-625559	gi|307103203|gb|EFN51465.1|	63.70	135	49	0	1466	1062	102	236	8e-52	183
NC_007604_624031-625559	gi|495509075|ref|WP_008233721.1|	58.72	172	71	0	818	303	1	172	3e-51	180
NC_007604_624031-625559	gi|302829643|ref|XP_002946388.1|	61.48	135	52	0	1466	1062	164	298	5e-51	183
NC_007604_624031-625559	gi|493575452|ref|WP_006528599.1|	58.58	169	70	0	818	312	1	169	8e-51	179
NC_007604_624031-625559	gi|412994035|emb|CCO14546.1|	59.70	134	54	0	1466	1065	161	294	9e-51	182
NC_007604_624031-625559	gi|428768567|ref|YP_007160357.1|	57.40	169	71	1	818	315	4	172	1e-50	178
NC_007604_624031-625559	gi|427726104|ref|YP_007073381.1|	56.00	175	77	0	818	294	1	175	1e-50	178
NC_007604_624031-625559	gi|495502804|ref|WP_008227458.1|	58.14	172	72	0	818	303	1	172	2e-50	178
NC_007604_624031-625559	gi|72383405|ref|YP_292760.1|	57.71	175	74	0	818	294	1	175	2e-50	177
NC_007604_624031-625559	gi|124024991|ref|YP_001014107.1|	57.71	175	74	0	818	294	1	175	2e-50	177
NC_007604_624031-625559	gi|159487501|ref|XP_001701761.1|	60.74	135	53	0	1466	1062	159	293	4e-50	181
NC_007604_624031-625559	gi|51209890|ref|YP_063554.1|	63.16	133	49	0	1466	1068	99	231	1e-49	177
NC_007604_624031-625559	gi|302763839|ref|XP_002965341.1|	60.29	136	54	0	1466	1059	202	337	2e-49	181
NC_007604_624031-625559	gi|302790832|ref|XP_002977183.1|	60.29	136	54	0	1466	1059	203	338	2e-49	181
NC_007604_624031-625559	gi|11465492|ref|NP_045117.1|	57.78	135	57	0	1466	1062	100	234	3e-49	177
NC_007604_624031-625559	gi|428777806|ref|YP_007169593.1|	57.56	172	73	0	818	303	1	172	3e-49	174
NC_007604_624031-625559	gi|384252080|gb|EIE25557.1|	63.43	134	49	0	1466	1065	191	324	3e-49	179
NC_007604_624031-625559	gi|283794931|ref|YP_003359284.1|	62.12	132	50	0	1466	1071	98	229	3e-49	176
NC_007604_624031-625559	gi|494517661|ref|WP_007307118.1|	82.00	100	18	0	1352	1053	1	100	4e-49	171
NC_007604_624031-625559	gi|434388940|ref|YP_007099551.1|	58.33	168	70	0	818	315	1	168	5e-49	174
NC_007604_624031-625559	gi|166367128|ref|YP_001659401.1|	55.06	178	76	1	818	297	1	178	2e-48	172
NC_007604_624031-625559	gi|427734425|ref|YP_007053969.1|	53.51	185	75	1	818	297	1	185	4e-48	172
NC_007604_624031-625559	gi|488878868|ref|WP_002791093.1|	55.06	178	76	1	818	297	1	178	7e-48	171
NC_007604_624031-625559	gi|488825227|ref|WP_002737633.1|	55.06	178	76	1	818	297	1	178	7e-48	171
NC_007604_624031-625559	gi|189095317|ref|YP_001936330.1|	58.02	131	55	0	1466	1074	98	228	8e-48	172
NC_007604_624031-625559	gi|118411124|ref|YP_874518.1|	58.91	129	53	0	1466	1080	99	227	1e-47	172
NC_007604_624031-625559	gi|297736325|emb|CBI24963.3|	61.48	135	52	0	1466	1062	204	338	1e-47	176
NC_007604_624031-625559	gi|225450011|ref|XP_002274498.1|	61.48	135	52	0	1466	1062	208	342	1e-47	176
NC_007604_624031-625559	gi|488868870|ref|WP_002781109.1|	55.06	178	76	1	818	297	1	178	1e-47	170
NC_007604_624031-625559	gi|428779686|ref|YP_007171472.1|	55.14	185	72	1	818	297	1	185	2e-47	170
NC_007604_624031-625559	gi|403066638|ref|YP_006639127.1|	60.61	132	52	0	1466	1071	98	229	2e-47	171
NC_007604_624031-625559	gi|269101020|ref|YP_003289168.1|	61.03	136	53	1	1466	1059	98	230	3e-47	171
NC_007604_624031-625559	gi|449464018|ref|XP_004149726.1|	61.76	136	52	0	1466	1059	217	352	3e-47	175
NC_007604_624031-625559	gi|255075459|ref|XP_002501404.1|	59.09	132	54	0	1466	1071	187	318	4e-47	174
NC_007604_624031-625559	gi|488830746|ref|WP_002743152.1|	54.49	178	77	1	818	297	1	178	4e-47	169
NC_007604_624031-625559	gi|490389129|ref|WP_004268584.1|	54.49	178	77	1	818	297	1	178	6e-47	169
NC_007604_624031-625559	gi|490266135|ref|WP_004162773.1|	54.49	178	77	1	818	297	1	178	6e-47	169
NC_007604_624031-625559	gi|488844722|ref|WP_002757128.1|	54.49	178	77	1	818	297	1	178	8e-47	168
NC_007604_624031-625559	gi|376403757|ref|YP_005090118.1|	60.47	129	51	0	1466	1080	98	226	8e-47	170
NC_007604_624031-625559	gi|497312662|ref|WP_009626879.1|	57.14	175	75	0	818	294	1	175	9e-47	168
NC_007604_624031-625559	gi|255553460|ref|XP_002517771.1|	60.29	136	54	0	1466	1059	221	356	1e-46	174
NC_007604_624031-625559	gi|460367599|ref|XP_004229660.1|	56.83	139	60	0	1466	1050	200	338	1e-46	173
NC_007604_1109720-1110133	gi|56750466|ref|YP_171167.1|	100.00	42	0	0	412	287	178	219	1e-21	93.6
NC_007604_1109720-1110133	gi|220908369|ref|YP_002483680.1|	75.68	37	9	0	412	302	163	199	3e-12	68.6
NC_007604_1109720-1110133	gi|428315444|ref|YP_007113326.1|	72.22	36	10	0	412	305	163	198	9e-11	64.7
NC_007604_1109720-1110133	gi|427712363|ref|YP_007060987.1|	58.33	36	15	0	412	305	163	198	5e-06	52.0
NC_007604_1109720-1110133	gi|78212124|ref|YP_380903.1|	75.86	29	7	0	3	89	25	53	7e-06	48.5
NC_007604_1491211-1491784	gi|81300246|ref|YP_400454.1|	100.00	92	0	0	75	350	1	92	1e-44	150
NC_007604_1491211-1491784	gi|428227144|ref|YP_007111241.1|	59.77	87	35	0	84	344	6	92	1e-22	94.7
NC_007604_1491211-1491784	gi|56750128|ref|YP_170829.1|	97.78	45	1	0	456	322	1	45	1e-21	90.5
NC_007604_1491211-1491784	gi|428212653|ref|YP_007085797.1|	55.29	85	38	0	90	344	37	121	1e-17	82.8
NC_007604_1491211-1491784	gi|493208371|ref|WP_006194616.1|	50.00	94	47	0	81	362	2	95	1e-17	81.6
NC_007604_1491211-1491784	gi|186681359|ref|YP_001864555.1|	50.52	97	47	1	57	344	71	167	1e-16	81.3
NC_007604_1491211-1491784	gi|428205358|ref|YP_007089711.1|	50.00	88	44	0	87	350	4	91	1e-15	76.6
NC_007604_1491211-1491784	gi|493032407|ref|WP_006101802.1|	55.84	77	34	0	114	344	9	85	1e-15	76.3
NC_007604_1491211-1491784	gi|298492163|ref|YP_003722340.1|	57.14	77	33	0	114	344	7	83	2e-15	75.9
NC_007604_1491211-1491784	gi|428298703|ref|YP_007137009.1|	51.06	94	44	1	69	344	2	95	2e-15	75.9
NC_007604_1491211-1491784	gi|427730084|ref|YP_007076321.1|	48.94	94	48	0	81	362	2	95	2e-15	75.9
NC_007604_1491211-1491784	gi|75909837|ref|YP_324133.1|	47.87	94	49	0	81	362	2	95	3e-15	75.5
NC_007604_1491211-1491784	gi|434399720|ref|YP_007133724.1|	52.50	80	38	0	105	344	10	89	4e-15	75.1
NC_007604_1491211-1491784	gi|427734176|ref|YP_007053720.1|	52.38	84	40	0	93	344	6	89	6e-15	74.7
NC_007604_1491211-1491784	gi|17231148|ref|NP_487696.1|	46.81	94	50	0	81	362	2	95	6e-15	74.7
NC_007604_1491211-1491784	gi|414079123|ref|YP_007000547.1|	57.14	77	33	0	114	344	7	83	7e-15	74.3
NC_007604_1491211-1491784	gi|497473074|ref|WP_009787272.1|	45.74	94	51	0	63	344	6	99	1e-14	74.3
NC_007604_1491211-1491784	gi|434392003|ref|YP_007126950.1|	48.81	84	43	0	93	344	8	91	1e-14	73.9
NC_007604_1491211-1491784	gi|488837967|ref|WP_002750373.1|	51.11	90	44	1	75	344	1	89	1e-14	73.6
NC_007604_1491211-1491784	gi|428305364|ref|YP_007142189.1|	48.86	88	43	1	87	344	2	89	2e-14	73.2
NC_007604_1491211-1491784	gi|427720011|ref|YP_007068005.1|	51.19	84	41	0	93	344	6	89	3e-14	72.8
NC_007604_1491211-1491784	gi|494599190|ref|WP_007357444.1|	52.38	84	40	0	93	344	6	89	4e-14	72.4
NC_007604_1491211-1491784	gi|440684985|ref|YP_007159780.1|	54.55	77	35	0	114	344	7	83	5e-14	72.0
NC_007604_1491211-1491784	gi|488888612|ref|WP_002800662.1|	50.00	90	45	1	75	344	1	89	6e-14	72.0
NC_007604_1491211-1491784	gi|427708315|ref|YP_007050692.1|	51.09	92	44	1	72	344	17	108	7e-14	72.4
NC_007604_1491211-1491784	gi|495463310|ref|WP_008188002.1|	50.59	85	42	0	90	344	5	89	1e-13	71.2
NC_007604_1491211-1491784	gi|493672301|ref|WP_006622633.1|	51.85	81	39	0	102	344	5	85	1e-13	70.9
NC_007604_1491211-1491784	gi|493721133|ref|WP_006670603.1|	51.85	81	39	0	102	344	5	85	1e-13	70.9
NC_007604_1491211-1491784	gi|497241520|ref|WP_009555758.1|	51.11	90	44	1	75	344	1	89	2e-13	70.9
NC_007604_1491211-1491784	gi|479126773|ref|YP_005066733.1|	51.85	81	39	0	102	344	5	85	2e-13	70.9
NC_007604_1491211-1491784	gi|493668891|ref|WP_006619233.1|	51.85	81	39	0	102	344	5	85	2e-13	70.9
NC_007604_1491211-1491784	gi|488864109|ref|WP_002776348.1|	48.89	90	46	1	75	344	1	89	2e-13	70.9
NC_007604_1491211-1491784	gi|434402393|ref|YP_007145278.1|	50.00	82	41	0	99	344	3	84	2e-13	70.5
NC_007604_1491211-1491784	gi|428316939|ref|YP_007114821.1|	50.00	84	42	0	93	344	6	89	3e-13	70.1
NC_007604_1491211-1491784	gi|488886008|ref|WP_002798233.1|	48.89	90	46	1	75	344	1	89	3e-13	70.1
NC_007604_1491211-1491784	gi|488878566|ref|WP_002790791.1|	48.89	90	46	1	75	344	1	89	3e-13	70.1
NC_007604_1491211-1491784	gi|488822679|ref|WP_002735085.1|	48.89	90	46	1	75	344	1	89	4e-13	69.7
NC_007604_1491211-1491784	gi|166366311|ref|YP_001658584.1|	48.89	90	46	1	75	344	1	89	4e-13	69.7
NC_007604_1491211-1491784	gi|488831718|ref|WP_002744124.1|	48.89	90	46	1	75	344	1	89	4e-13	69.7
NC_007604_1491211-1491784	gi|428313117|ref|YP_007124094.1|	47.67	86	45	0	87	344	4	89	5e-13	69.7
NC_007604_1491211-1491784	gi|497070944|ref|WP_009457492.1|	51.95	77	37	0	114	344	13	89	6e-13	69.3
NC_007604_1491211-1491784	gi|495474711|ref|WP_008199398.1|	47.78	90	47	1	75	344	1	89	6e-13	69.3
NC_007604_1491211-1491784	gi|488851273|ref|WP_002763679.1|	50.00	90	45	1	75	344	1	89	6e-13	69.3
NC_007604_1491211-1491784	gi|493680992|ref|WP_006631172.1|	50.00	84	42	0	93	344	6	89	8e-13	68.9
NC_007604_1491211-1491784	gi|497316147|ref|WP_009630360.1|	49.35	77	39	0	114	344	17	93	1e-12	68.9
NC_007604_1491211-1491784	gi|488870742|ref|WP_002782967.1|	47.78	90	47	1	75	344	1	89	2e-12	67.8
NC_007604_1491211-1491784	gi|428202282|ref|YP_007080871.1|	45.35	86	47	0	87	344	4	89	3e-12	67.8
NC_007604_1491211-1491784	gi|434384258|ref|YP_007094869.1|	50.00	80	40	0	105	344	2	81	3e-12	67.4
NC_007604_1491211-1491784	gi|488855840|ref|WP_002768150.1|	47.78	90	47	1	75	344	1	89	1e-11	65.9
NC_007604_1491211-1491784	gi|494515655|ref|WP_007305113.1|	49.40	83	42	1	96	344	8	89	3e-11	65.1
NC_007604_1491211-1491784	gi|493575861|ref|WP_006528998.1|	45.00	80	44	0	105	344	10	89	5e-11	64.3
NC_007604_1491211-1491784	gi|220910370|ref|YP_002485681.1|	50.59	85	42	1	120	374	28	109	6e-11	64.7
NC_007604_1491211-1491784	gi|307155027|ref|YP_003890411.1|	46.84	79	42	0	108	344	11	89	1e-10	63.5
NC_007604_1491211-1491784	gi|16331129|ref|NP_441857.1|	43.62	94	53	1	63	344	3	90	1e-10	63.5
NC_007604_1491211-1491784	gi|158336738|ref|YP_001517912.1|	44.44	90	50	0	75	344	1	90	1e-10	63.5
NC_007604_1491211-1491784	gi|498155407|ref|WP_010469563.1|	48.28	87	45	1	84	344	5	90	2e-10	63.2
NC_007604_1491211-1491784	gi|497231476|ref|WP_009545738.1|	45.00	80	44	0	105	344	7	86	2e-10	62.8
NC_007604_1491211-1491784	gi|172036848|ref|YP_001803349.1|	45.00	80	44	0	105	344	10	89	2e-10	62.8
NC_007604_1491211-1491784	gi|427712094|ref|YP_007060718.1|	53.52	71	33	0	132	344	18	88	3e-10	62.4
NC_007604_1491211-1491784	gi|493564359|ref|WP_006517728.1|	46.75	77	41	0	114	344	11	87	4e-10	62.0
NC_007604_1491211-1491784	gi|495548962|ref|WP_008273541.1|	42.50	80	46	0	105	344	10	89	5e-10	61.6
NC_007604_1491211-1491784	gi|218440241|ref|YP_002378570.1|	44.16	77	43	0	114	344	27	103	7e-10	61.6
NC_007604_1491211-1491784	gi|170077572|ref|YP_001734210.1|	45.57	79	43	0	114	350	8	86	1e-09	60.8
NC_007604_1491211-1491784	gi|495587413|ref|WP_008311992.1|	47.95	73	38	0	126	344	13	85	1e-09	60.5
NC_007604_1491211-1491784	gi|428773614|ref|YP_007165402.1|	37.35	83	52	0	96	344	4	86	1e-09	60.5
NC_007604_1491211-1491784	gi|493553990|ref|WP_006507550.1|	47.44	78	41	0	111	344	12	89	2e-09	60.1
NC_007604_1491211-1491784	gi|113475885|ref|YP_721946.1|	44.16	77	43	0	114	344	23	99	5e-09	59.3
NC_007604_1491211-1491784	gi|495510392|ref|WP_008235037.1|	44.16	77	43	0	114	344	7	83	6e-09	58.9
NC_007604_1491211-1491784	gi|496703084|ref|WP_009344627.1|	47.37	76	40	0	114	341	7	82	7e-09	58.5
NC_007604_1491211-1491784	gi|218248806|ref|YP_002374177.1|	47.30	74	39	0	123	344	16	89	1e-08	58.2
NC_007604_1491211-1491784	gi|493320348|ref|WP_006277675.1|	46.05	76	41	0	114	341	7	82	3e-08	57.0
NC_007604_1491211-1491784	gi|22297797|ref|NP_681044.1|	53.62	69	32	0	138	344	11	79	6e-08	55.8
NC_007604_1491211-1491784	gi|495505611|ref|WP_008230258.1|	41.56	77	45	0	114	344	7	83	8e-08	55.8
NC_007604_1491211-1491784	gi|428777471|ref|YP_007169258.1|	43.37	83	47	0	96	344	7	89	2e-07	54.7
NC_007604_1491211-1491784	gi|428771243|ref|YP_007163033.1|	37.66	77	48	0	114	344	11	87	6e-07	53.5
NC_007604_1491211-1491784	gi|428780271|ref|YP_007172057.1|	43.37	83	47	0	96	344	6	88	8e-07	53.1
NC_007604_1491211-1491784	gi|427722318|ref|YP_007069595.1|	42.67	75	43	0	126	350	12	86	1e-06	52.8
NC_007604_1791969-1793211	gi|56752380|ref|YP_173081.1|	100.00	138	0	0	1	414	7	144	2e-93	284
NC_007604_1791969-1793211	gi|428224715|ref|YP_007108812.1|	61.36	132	51	0	4	399	8	139	5e-56	188
NC_007604_1791969-1793211	gi|428201196|ref|YP_007079785.1|	62.04	137	52	0	1	411	7	143	2e-54	184
NC_007604_1791969-1793211	gi|170077567|ref|YP_001734205.1|	60.29	136	54	0	1	408	7	142	1e-53	182
NC_007604_1791969-1793211	gi|427723480|ref|YP_007070757.1|	59.09	132	54	0	1	396	7	138	1e-51	177
NC_007604_1791969-1793211	gi|497072108|ref|WP_009458168.1|	62.60	131	49	0	4	396	3	133	1e-51	177
NC_007604_1791969-1793211	gi|218246929|ref|YP_002372300.1|	56.52	138	60	0	1	414	7	144	1e-50	174
NC_007604_1791969-1793211	gi|493035924|ref|WP_006103786.1|	60.31	131	52	0	1	393	7	137	2e-50	174
NC_007604_1791969-1793211	gi|427710283|ref|YP_007052660.1|	60.61	132	52	0	1	396	7	138	3e-50	174
NC_007604_1791969-1793211	gi|307151684|ref|YP_003887068.1|	60.15	133	53	0	1	399	7	139	1e-49	172
NC_007604_1791969-1793211	gi|428304772|ref|YP_007141597.1|	56.82	132	57	0	1	396	7	138	1e-49	172
NC_007604_1791969-1793211	gi|218440025|ref|YP_002378354.1|	58.65	133	55	0	1	399	7	139	6e-49	170
NC_007604_1791969-1793211	gi|16329712|ref|NP_440440.1|	57.04	135	58	0	1	405	7	141	9e-49	170
NC_007604_1791969-1793211	gi|428768711|ref|YP_007160501.1|	58.02	131	55	0	1	393	7	137	1e-48	169
NC_007604_1791969-1793211	gi|428212151|ref|YP_007085295.1|	59.23	130	53	0	7	396	9	138	1e-48	169
NC_007604_1791969-1793211	gi|434407356|ref|YP_007150241.1|	59.09	132	54	0	1	396	7	138	1e-48	169
NC_007604_1791969-1793211	gi|427716076|ref|YP_007064070.1|	57.58	132	56	0	1	396	7	138	8e-48	167
NC_007604_1791969-1793211	gi|488886588|ref|WP_002798813.1|	58.78	131	54	0	1	393	7	137	3e-47	166
NC_007604_1791969-1793211	gi|488827788|ref|WP_002740194.1|	58.78	131	54	0	1	393	7	137	3e-47	166
NC_007604_1791969-1793211	gi|488852667|ref|WP_002765073.1|	58.78	131	54	0	1	393	7	137	3e-47	166
NC_007604_1791969-1793211	gi|488838862|ref|WP_002751268.1|	58.78	131	54	0	1	393	7	137	3e-47	166
NC_007604_1791969-1793211	gi|166364487|ref|YP_001656760.1|	58.78	131	54	0	1	393	7	137	3e-47	166
NC_007604_1791969-1793211	gi|428772685|ref|YP_007164473.1|	56.49	131	57	0	1	393	7	137	6e-47	165
NC_007604_1791969-1793211	gi|186685314|ref|YP_001868510.1|	55.30	132	59	0	1	396	7	138	6e-47	165
NC_007604_1791969-1793211	gi|495460758|ref|WP_008185450.1|	56.49	131	57	0	1	393	7	137	3e-46	163
NC_007604_1791969-1793211	gi|494597775|ref|WP_007356029.1|	55.64	133	59	0	1	399	7	139	3e-46	163
NC_007604_1791969-1793211	gi|479127040|ref|YP_005067000.1|	55.88	136	60	0	1	408	7	142	4e-46	163
NC_007604_1791969-1793211	gi|497472378|ref|WP_009786576.1|	55.30	132	59	0	1	396	7	138	5e-46	162
NC_007604_1791969-1793211	gi|488880814|ref|WP_002793039.1|	58.02	131	55	0	1	393	7	137	5e-46	162
NC_007604_1791969-1793211	gi|493211630|ref|WP_006196532.1|	54.89	133	60	0	1	399	7	139	5e-46	162
NC_007604_1791969-1793211	gi|497233066|ref|WP_009547328.1|	52.27	132	63	0	1	396	7	138	6e-46	162
NC_007604_1791969-1793211	gi|172037780|ref|YP_001804281.1|	52.27	132	63	0	1	396	13	144	7e-46	162
NC_007604_1791969-1793211	gi|434395122|ref|YP_007130069.1|	56.82	132	57	0	1	396	7	138	1e-45	162
NC_007604_1791969-1793211	gi|428206487|ref|YP_007090840.1|	51.82	137	66	0	1	411	7	143	1e-45	162
NC_007604_1791969-1793211	gi|495553200|ref|WP_008277779.1|	52.27	132	63	0	1	396	7	138	2e-45	161
NC_007604_1791969-1793211	gi|427732524|ref|YP_007078761.1|	54.96	131	59	0	1	393	7	137	2e-45	161
NC_007604_1791969-1793211	gi|493672622|ref|WP_006622953.1|	55.15	136	61	0	1	408	7	142	2e-45	161
NC_007604_1791969-1793211	gi|75911231|ref|YP_325527.1|	55.30	132	59	0	1	396	7	138	3e-45	160
NC_007604_1791969-1793211	gi|17228851|ref|NP_485399.1|	55.30	132	59	0	1	396	7	138	3e-45	160
NC_007604_1791969-1793211	gi|497240344|ref|WP_009554595.1|	56.06	132	58	0	1	396	7	138	4e-45	160
NC_007604_1791969-1793211	gi|434397375|ref|YP_007131379.1|	53.68	136	63	0	1	408	7	142	8e-45	159
NC_007604_1791969-1793211	gi|298490625|ref|YP_003720802.1|	55.30	132	59	0	1	396	7	138	2e-44	159
NC_007604_1791969-1793211	gi|414079106|ref|YP_007000530.1|	54.55	132	60	0	1	396	7	138	2e-44	158
NC_007604_1791969-1793211	gi|493558375|ref|WP_006511834.1|	51.47	136	66	0	1	408	7	142	3e-44	158
NC_007604_1791969-1793211	gi|494518732|ref|WP_007308187.1|	50.36	137	68	0	1	411	7	143	3e-44	158
NC_007604_1791969-1793211	gi|427734299|ref|YP_007053843.1|	54.89	133	60	0	1	399	2	134	4e-44	157
NC_007604_1791969-1793211	gi|427714657|ref|YP_007063281.1|	53.03	132	62	0	1	396	7	138	5e-44	157
NC_007604_1791969-1793211	gi|497317034|ref|WP_009631247.1|	53.03	132	62	0	1	396	7	138	5e-44	157
NC_007604_1791969-1793211	gi|428310691|ref|YP_007121668.1|	53.79	132	61	0	1	396	7	138	8e-44	157
NC_007604_1791969-1793211	gi|440684078|ref|YP_007158873.1|	52.67	131	62	0	4	396	8	138	3e-43	155
NC_007604_1791969-1793211	gi|434387666|ref|YP_007098277.1|	52.24	134	62	1	1	396	7	140	4e-43	155
NC_007604_1791969-1793211	gi|493681725|ref|WP_006631894.1|	53.03	132	62	0	1	396	7	138	1e-42	154
NC_007604_1791969-1793211	gi|428317316|ref|YP_007115198.1|	53.03	132	62	0	1	396	7	138	3e-42	153
NC_007604_1791969-1793211	gi|493320733|ref|WP_006278058.1|	52.27	132	63	0	1	396	7	138	3e-41	150
NC_007604_1791969-1793211	gi|428299793|ref|YP_007138099.1|	50.00	132	66	0	1	396	7	138	4e-41	150
NC_007604_1791969-1793211	gi|496702234|ref|WP_009343777.1|	51.52	132	64	0	1	396	7	138	7e-41	149
NC_007604_1791969-1793211	gi|495588204|ref|WP_008312783.1|	51.47	136	66	1	1	408	7	141	1e-40	149
NC_007604_1791969-1793211	gi|498000138|ref|WP_010314294.1|	49.24	132	67	0	7	402	9	140	7e-38	141
NC_007604_1791969-1793211	gi|22298683|ref|NP_681930.1|	47.37	133	70	0	1	399	7	139	2e-37	140
NC_007604_1791969-1793211	gi|493562470|ref|WP_006515871.1|	46.48	142	66	1	1	396	7	148	2e-37	140
NC_007604_1791969-1793211	gi|220907481|ref|YP_002482792.1|	48.48	132	68	1	1	396	7	137	5e-37	139
NC_007604_1791969-1793211	gi|497312124|ref|WP_009626341.1|	50.76	132	65	0	1	396	7	138	6e-37	139
NC_007604_1791969-1793211	gi|493966969|ref|WP_006910268.1|	49.65	141	61	1	1	393	7	147	2e-36	138
NC_007604_1791969-1793211	gi|493168615|ref|WP_006172521.1|	48.48	132	66	1	1	390	7	138	3e-36	137
NC_007604_1791969-1793211	gi|497998111|ref|WP_010312267.1|	49.24	132	65	1	10	399	1	132	3e-35	134
NC_007604_1791969-1793211	gi|33864706|ref|NP_896265.1|	45.24	126	69	0	19	396	13	138	3e-35	134
NC_007604_1791969-1793211	gi|427703394|ref|YP_007046616.1|	47.18	142	70	2	1	411	7	148	3e-34	132
NC_007604_1791969-1793211	gi|148241253|ref|YP_001226410.1|	45.24	126	69	1	1	378	7	129	9e-34	130
NC_007604_1791969-1793211	gi|78211717|ref|YP_380496.1|	43.31	127	72	0	28	408	7	133	2e-33	129
NC_007604_1791969-1793211	gi|148238556|ref|YP_001223943.1|	45.74	129	67	1	16	393	15	143	6e-33	129
NC_007604_1791969-1793211	gi|493903966|ref|WP_006849669.1|	45.22	115	63	0	52	396	2	116	1e-32	127
NC_007604_1791969-1793211	gi|494161225|ref|WP_007100961.1|	45.74	129	70	1	7	393	9	132	5e-32	125
NC_007604_1791969-1793211	gi|494159870|ref|WP_007099606.1|	44.80	125	69	0	19	393	13	137	6e-32	125
NC_007604_1791969-1793211	gi|78183779|ref|YP_376213.1|	43.90	123	69	0	28	396	24	146	2e-31	125
NC_007604_1791969-1793211	gi|492912034|ref|WP_006042440.1|	43.94	132	71	1	7	393	9	140	2e-31	124
NC_007604_1791969-1793211	gi|497474164|ref|WP_009788362.1|	44.26	122	68	0	28	393	46	167	5e-31	124
NC_007604_1791969-1793211	gi|493908164|ref|WP_006853768.1|	42.22	135	75	1	7	402	12	146	9e-30	120
NC_007604_1791969-1793211	gi|159904257|ref|YP_001551601.1|	43.20	125	71	0	19	393	13	137	1e-29	119
NC_007604_1791969-1793211	gi|113954683|ref|YP_729451.1|	40.74	135	77	1	7	402	12	146	6e-29	118
NC_007604_1791969-1793211	gi|498162615|ref|WP_010476771.1|	46.62	133	70	3	4	399	8	127	5e-28	115
NC_007604_1791969-1793211	gi|158338295|ref|YP_001519472.1|	46.62	133	70	3	4	399	8	127	9e-28	114
NC_007604_1791969-1793211	gi|428221229|ref|YP_007105399.1|	41.35	133	78	1	1	399	7	133	1e-27	114
NC_007604_1791969-1793211	gi|33241200|ref|NP_876142.1|	42.42	132	75	1	1	393	7	138	5e-27	112
NC_007604_1791969-1793211	gi|434395742|ref|YP_007130484.1|	43.18	132	74	2	1	393	7	137	4e-25	107
NC_007604_1791969-1793211	gi|123967015|ref|YP_001012096.1|	36.64	131	83	2	4	396	13	140	1e-24	106
NC_007604_1791969-1793211	gi|158336507|ref|YP_001517681.1|	38.35	133	81	1	13	408	11	143	2e-24	105
NC_007604_1791969-1793211	gi|33862151|ref|NP_893712.1|	36.64	131	83	2	4	396	19	146	3e-24	105
NC_007604_1791969-1793211	gi|498158469|ref|WP_010472625.1|	38.35	133	81	1	13	408	11	143	4e-24	105
NC_007604_1791969-1793211	gi|78780072|ref|YP_398184.1|	37.40	131	82	1	4	396	8	135	7e-24	104
NC_007604_1791969-1793211	gi|126697125|ref|YP_001092011.1|	38.17	131	81	1	4	396	8	135	7e-24	104
NC_007604_1791969-1793211	gi|91070202|gb|ABE11122.1|	39.39	132	79	2	4	396	8	135	1e-23	103
NC_007604_1791969-1793211	gi|157414201|ref|YP_001485067.1|	36.64	131	83	1	4	396	19	146	2e-23	103
NC_007604_1791969-1793211	gi|488896161|ref|WP_002807270.1|	36.64	131	83	1	4	396	19	146	3e-23	102
NC_007604_1791969-1793211	gi|123969336|ref|YP_001010194.1|	37.40	131	82	1	4	396	8	135	5e-23	102
NC_007604_1791969-1793211	gi|113475369|ref|YP_721430.1|	34.85	132	81	3	13	393	11	136	1e-11	70.5
NC_007604_1791969-1793211	gi|427724179|ref|YP_007071456.1|	38.00	100	62	0	10	309	10	109	4e-10	66.2
NC_007604_1791969-1793211	gi|494517329|ref|WP_007306787.1|	30.30	132	92	1	1	396	7	137	1e-08	61.6
NC_007604_1791969-1793211	gi|494522437|ref|WP_007311890.1|	30.30	132	92	1	1	396	7	137	2e-08	61.2
NC_007604_2398417-2398786	gi|56751780|ref|YP_172481.1|	100.00	54	0	0	208	369	1	54	2e-30	115
NC_007604_2398417-2398786	gi|22298338|ref|NP_681585.1|	92.59	54	4	0	208	369	1	54	6e-29	111
NC_007604_2398417-2398786	gi|428298505|ref|YP_007136811.1|	94.44	54	3	0	208	369	1	54	9e-29	111
NC_007604_2398417-2398786	gi|428226964|ref|YP_007111061.1|	94.44	54	3	0	208	369	1	54	9e-29	111
NC_007604_2398417-2398786	gi|117817|sp|P12122.1|CYB6_NOSSP	94.44	54	3	0	208	369	1	54	9e-29	111
NC_007604_2398417-2398786	gi|224178051|ref|YP_002600887.1|	94.44	54	3	0	208	369	1	54	9e-29	111
NC_007604_2398417-2398786	gi|474314964|gb|EMS62069.1|	81.67	60	11	0	190	369	12	71	2e-28	110
NC_007604_2398417-2398786	gi|255961411|ref|YP_003097604.1|	81.67	60	11	0	190	369	12	71	2e-28	110
NC_007604_2398417-2398786	gi|452849511|ref|YP_007475169.1|	81.67	60	11	0	190	369	14	73	2e-28	110
NC_007604_2398417-2398786	gi|49574612|ref|NP_848089.2|	90.74	54	5	0	208	369	1	54	2e-28	110
NC_007604_2398417-2398786	gi|497070240|ref|WP_009456992.1|	92.59	54	4	0	208	369	1	54	2e-28	110
NC_007604_2398417-2398786	gi|408902664|gb|AFU95979.1|	90.38	52	5	0	214	369	1	52	3e-28	106
NC_007604_2398417-2398786	gi|408902650|gb|AFU95972.1|	90.38	52	5	0	214	369	1	52	3e-28	106
NC_007604_2398417-2398786	gi|396940369|dbj|BAM34045.1|	85.19	54	8	0	208	369	1	54	3e-28	107
NC_007604_2398417-2398786	gi|428697642|ref|YP_007025921.1|	81.36	59	11	0	193	369	7	65	3e-28	110
NC_007604_2398417-2398786	gi|5305933|gb|AAD41888.1|AF153442_5	90.74	54	5	0	208	369	1	54	3e-28	109
NC_007604_2398417-2398786	gi|498921884|gb|AGL61105.1|	90.74	54	5	0	208	369	1	54	3e-28	109
NC_007604_2398417-2398786	gi|511943470|ref|YP_008081836.1|	90.74	54	5	0	208	369	1	54	3e-28	109
NC_007604_2398417-2398786	gi|511943357|ref|YP_008081680.1|	90.74	54	5	0	208	369	1	54	3e-28	109
NC_007604_2398417-2398786	gi|511943571|ref|YP_008081914.1|	90.74	54	5	0	208	369	1	54	3e-28	109
NC_007604_2398417-2398786	gi|501770884|ref|YP_007889891.1|	90.74	54	5	0	208	369	1	54	3e-28	109
NC_007604_2398417-2398786	gi|495506975|ref|WP_008231622.1|	90.74	54	5	0	208	369	1	54	3e-28	109
NC_007604_2398417-2398786	gi|441403323|ref|YP_007353796.1|	90.74	54	5	0	208	369	1	54	3e-28	109
NC_007604_2398417-2398786	gi|91214171|ref|YP_538795.1|	90.74	54	5	0	208	369	1	54	3e-28	109
NC_007604_2398417-2398786	gi|108802671|ref|YP_636329.1|	90.74	54	5	0	208	369	1	54	3e-28	109
NC_007604_2398417-2398786	gi|78103279|ref|YP_358611.1|	90.74	54	5	0	208	369	1	54	3e-28	109
NC_007604_2398417-2398786	gi|81176281|ref|YP_398358.1|	90.74	54	5	0	208	369	1	54	3e-28	109
NC_007604_2398417-2398786	gi|75755689|ref|YP_319793.1|	90.74	54	5	0	208	369	1	54	3e-28	109
NC_007604_2398417-2398786	gi|68164834|ref|YP_247630.1|	90.74	54	5	0	208	369	1	54	3e-28	109
NC_007604_2398417-2398786	gi|52220839|ref|YP_086995.1|	90.74	54	5	0	208	369	1	54	3e-28	109
NC_007604_2398417-2398786	gi|38605706|sp|P06247.2|CYB6_TOBAC	90.74	54	5	0	208	369	1	54	3e-28	109
NC_007604_2398417-2398786	gi|38605689|sp|Q9XQR2.3|CYB6_PEA	90.74	54	5	0	208	369	1	54	3e-28	109
NC_007604_2398417-2398786	gi|38605705|sp|P05642.2|CYB6_MAIZE	90.74	54	5	0	208	369	1	54	3e-28	109
NC_007604_2398417-2398786	gi|28261747|ref|NP_783261.1|	90.74	54	5	0	208	369	1	54	3e-28	109
NC_007604_2398417-2398786	gi|11497556|ref|NP_054964.1|	90.74	54	5	0	208	369	1	54	3e-28	109
NC_007604_2398417-2398786	gi|14017601|ref|NP_114287.1|	90.74	54	5	0	208	369	1	54	3e-28	109
NC_007604_2398417-2398786	gi|11466819|ref|NP_039415.1|	90.74	54	5	0	208	369	1	54	3e-28	109
NC_007604_2398417-2398786	gi|7525063|ref|NP_051088.1|	90.74	54	5	0	208	369	1	54	3e-28	109
NC_007604_2398417-2398786	gi|426406668|ref|YP_007026582.1|	90.74	54	5	0	208	369	1	54	3e-28	109
NC_007604_2398417-2398786	gi|404474442|ref|YP_006665810.1|	90.74	54	5	0	208	369	1	54	3e-28	109
NC_007604_2398417-2398786	gi|388506444|gb|AFK41288.1|	90.74	54	5	0	208	369	1	54	3e-28	109
NC_007604_2398417-2398786	gi|388500054|gb|AFK38093.1|	90.74	54	5	0	208	369	1	54	3e-28	109
NC_007604_2398417-2398786	gi|388497298|gb|AFK36715.1|	90.74	54	5	0	208	369	1	54	3e-28	109
NC_007604_2398417-2398786	gi|372467958|gb|AEX93422.1|	90.74	54	5	0	208	369	1	54	3e-28	109
NC_007604_2398417-2398786	gi|372290934|ref|YP_005087723.1|	90.74	54	5	0	208	369	1	54	3e-28	109
NC_007604_2398417-2398786	gi|371926704|gb|AEX58485.1|	90.74	54	5	0	208	369	1	54	3e-28	109
NC_007604_2398417-2398786	gi|374249816|ref|YP_005089444.1|	90.74	54	5	0	208	369	1	54	3e-28	109
NC_007604_2398417-2398786	gi|374249980|ref|YP_005089606.1|	90.74	54	5	0	208	369	1	54	3e-28	109
NC_007604_2398417-2398786	gi|374249898|ref|YP_005089525.1|	90.74	54	5	0	208	369	1	54	3e-28	109
NC_007604_2398417-2398786	gi|355332167|gb|AER52851.1|	90.74	54	5	0	208	369	1	54	3e-28	109
NC_007604_2398417-2398786	gi|339906481|ref|YP_004733273.1|	90.74	54	5	0	208	369	1	54	3e-28	109
NC_007604_2398417-2398786	gi|334702354|ref|YP_004465217.1|	90.74	54	5	0	208	369	1	54	3e-28	109
NC_007604_2398417-2398786	gi|308742626|gb|ADO33477.1|	90.74	54	5	0	208	369	1	54	3e-28	109
NC_007604_2398417-2398786	gi|295311756|ref|YP_003587495.1|	90.74	54	5	0	208	369	1	54	3e-28	109
NC_007604_2398417-2398786	gi|295136923|ref|YP_003587756.1|	90.74	54	5	0	208	369	1	54	3e-28	109
NC_007604_2398417-2398786	gi|290489428|gb|ADD31098.1|	90.74	54	5	0	208	369	1	54	3e-28	109
NC_007604_2398417-2398786	gi|290489422|gb|ADD31095.1|	90.74	54	5	0	208	369	1	54	3e-28	109
NC_007604_2398417-2398786	gi|290489416|gb|ADD31092.1|	90.74	54	5	0	208	369	1	54	3e-28	109
NC_007604_2398417-2398786	gi|290489412|gb|ADD31090.1|	90.74	54	5	0	208	369	1	54	3e-28	109
NC_007604_2398417-2398786	gi|290489408|gb|ADD31088.1|	90.74	54	5	0	208	369	1	54	3e-28	109
NC_007604_2398417-2398786	gi|290489402|gb|ADD31085.1|	90.74	54	5	0	208	369	1	54	3e-28	109
NC_007604_2398417-2398786	gi|290489392|gb|ADD31080.1|	90.74	54	5	0	208	369	1	54	3e-28	109
NC_007604_2398417-2398786	gi|313199732|ref|YP_004021346.1|	90.74	54	5	0	208	369	1	54	3e-28	109
NC_007604_2398417-2398786	gi|394831131|ref|YP_006503821.1|	90.74	54	5	0	208	369	1	54	3e-28	109
NC_007604_2398417-2398786	gi|334361980|ref|YP_004563897.1|	90.74	54	5	0	208	369	1	54	3e-28	109
NC_007604_2398417-2398786	gi|289065119|ref|YP_003434005.1|	90.74	54	5	0	208	369	1	54	3e-28	109
NC_007604_2398417-2398786	gi|229577784|ref|YP_002836120.1|	90.74	54	5	0	208	369	1	54	3e-28	109
NC_007604_2398417-2398786	gi|225544153|ref|YP_002720142.1|	90.74	54	5	0	208	369	1	54	3e-28	109
NC_007604_2398417-2398786	gi|219673970|ref|YP_002456455.1|	90.74	54	5	0	208	369	1	54	3e-28	109
NC_007604_2398417-2398786	gi|218176270|ref|YP_002364527.1|	90.74	54	5	0	208	369	1	54	3e-28	109
NC_007604_2398417-2398786	gi|197132256|gb|ACH47646.1|	90.74	54	5	0	208	369	1	54	3e-28	109
NC_007604_2398417-2398786	gi|197132254|gb|ACH47645.1|	90.74	54	5	0	208	369	1	54	3e-28	109
NC_007604_2398417-2398786	gi|309322226|ref|YP_003934304.1|	90.74	54	5	0	208	369	1	54	3e-28	109
NC_007604_2398417-2398786	gi|197132248|gb|ACH47642.1|	90.74	54	5	0	208	369	1	54	3e-28	109
NC_007604_2398417-2398786	gi|309322149|ref|YP_003934064.1|	90.74	54	5	0	208	369	1	54	3e-28	109
NC_007604_2398417-2398786	gi|309322059|ref|YP_003933877.1|	90.74	54	5	0	208	369	1	54	3e-28	109
NC_007604_2398417-2398786	gi|197294141|ref|YP_002149762.1|	90.74	54	5	0	208	369	1	54	3e-28	109
NC_007604_2398417-2398786	gi|189162301|ref|YP_001936547.1|	90.74	54	5	0	208	369	1	54	3e-28	109
NC_007604_2398417-2398786	gi|183217770|ref|YP_001837390.1|	90.74	54	5	0	208	369	1	54	3e-28	109
NC_007604_2398417-2398786	gi|169794103|ref|YP_001718467.1|	90.74	54	5	0	208	369	1	54	3e-28	109
NC_007604_2398417-2398786	gi|164597830|ref|NP_084723.2|	90.74	54	5	0	208	369	1	54	3e-28	109
NC_007604_2398417-2398786	gi|156598773|gb|ABU85640.1|	90.74	54	5	0	208	369	1	54	3e-28	109
NC_007604_2398417-2398786	gi|159161280|ref|YP_001542558.1|	90.74	54	5	0	208	369	1	54	3e-28	109
NC_007604_2398417-2398786	gi|159106823|ref|YP_001531243.1|	90.74	54	5	0	208	369	1	54	3e-28	109
NC_007604_2398417-2398786	gi|159161191|ref|YP_001542477.1|	90.74	54	5	0	208	369	1	54	3e-28	109
NC_007604_2398417-2398786	gi|149390383|ref|YP_001294382.1|	90.74	54	5	0	208	369	1	54	3e-28	109
NC_007604_2398417-2398786	gi|149390569|ref|YP_001294214.1|	90.74	54	5	0	208	369	1	54	3e-28	109
NC_007604_2398417-2398786	gi|146216962|ref|YP_001122836.2|	90.74	54	5	0	208	369	1	54	3e-28	109
NC_007604_2398417-2398786	gi|139389831|ref|YP_001123492.1|	90.74	54	5	0	208	369	1	54	3e-28	109
NC_007604_2398417-2398786	gi|139389294|ref|YP_001123060.1|	90.74	54	5	0	208	369	1	54	3e-28	109
NC_007604_2398417-2398786	gi|139390378|ref|YP_001122976.1|	90.74	54	5	0	208	369	1	54	3e-28	109
NC_007604_2398417-2398786	gi|125991818|sp|Q09ME7.2|CYB6_CITSI	90.74	54	5	0	208	369	1	54	3e-28	109
NC_007604_2398417-2398786	gi|124302936|ref|YP_001023731.1|	90.74	54	5	0	208	369	1	54	3e-28	109
NC_007604_2398417-2398786	gi|122894020|ref|YP_001004216.1|	90.74	54	5	0	208	369	1	54	3e-28	109
NC_007604_2398417-2398786	gi|119368529|ref|YP_913217.1|	90.74	54	5	0	208	369	1	54	3e-28	109
NC_007604_2398417-2398786	gi|115605051|ref|YP_784503.1|	90.74	54	5	0	208	369	1	54	3e-28	109
NC_007604_2398417-2398786	gi|115531958|ref|YP_784113.1|	90.74	54	5	0	208	369	1	54	3e-28	109
NC_007604_2398417-2398786	gi|115391930|ref|YP_778519.1|	90.74	54	5	0	208	369	1	54	3e-28	109
NC_007604_2398417-2398786	gi|114329999|ref|YP_740680.1|	90.74	54	5	0	208	369	1	54	3e-28	109
NC_007604_2398417-2398786	gi|114107076|ref|YP_740232.1|	90.74	54	5	0	208	369	1	54	3e-28	109
NC_007604_2398417-2398786	gi|94502520|ref|YP_588147.1|	90.74	54	5	0	208	369	1	54	3e-28	109
NC_007604_2398417-2398786	gi|91984021|ref|YP_567107.1|	90.74	54	5	0	208	369	1	54	3e-28	109
NC_007604_2398417-2398786	gi|13518468|ref|NP_084827.1|	90.74	54	5	0	208	369	1	54	3e-28	109
NC_007604_2398417-2398786	gi|11465988|ref|NP_054530.1|	90.74	54	5	0	208	369	1	54	3e-28	109
NC_007604_2398417-2398786	gi|50812557|ref|YP_054659.1|	90.74	54	5	0	208	369	1	54	3e-28	109
NC_007604_2398417-2398786	gi|459314788|ref|YP_007507283.1|	90.74	54	5	0	208	369	1	54	5e-28	109
NC_007604_2398417-2398786	gi|427714538|ref|YP_007063162.1|	88.89	54	6	0	208	369	1	54	5e-28	109
NC_007604_2398417-2398786	gi|17230913|ref|NP_487461.1|	92.59	54	4	0	208	369	1	54	5e-28	109
NC_007604_2398417-2398786	gi|313183852|ref|YP_004021695.1|	88.89	54	6	0	208	369	1	54	5e-28	109
NC_007604_2398417-2398786	gi|290489414|gb|ADD31091.1|	88.89	54	6	0	208	369	1	54	5e-28	109
NC_007604_2398417-2398786	gi|229915417|gb|ACQ90762.1|	90.74	54	5	0	208	369	1	54	5e-28	109
NC_007604_2398417-2398786	gi|304322982|ref|YP_003795520.1|	90.74	54	5	0	208	369	1	54	5e-28	109
NC_007604_2398417-2398786	gi|114804294|ref|YP_762291.1|	88.89	54	6	0	208	369	1	54	5e-28	109
NC_007604_2398417-2398786	gi|242057449|ref|XP_002457870.1|	80.00	60	12	0	190	369	12	71	5e-28	109
NC_007604_2398417-2398786	gi|413925529|gb|AFW65461.1|	80.00	60	12	0	190	369	12	71	5e-28	109
NC_007604_2398417-2398786	gi|11467221|ref|NP_043053.1|	80.00	60	12	0	190	369	14	73	5e-28	109
NC_007604_2398417-2398786	gi|374277679|gb|AEZ03784.1|	81.36	59	11	0	193	369	13	71	6e-28	109
NC_007604_2398417-2398786	gi|374277654|gb|AEZ03760.1|	81.36	59	11	0	193	369	13	71	6e-28	109
NC_007604_2398417-2398786	gi|220907755|ref|YP_002483066.1|	94.34	53	3	0	211	369	9	61	6e-28	109
NC_007604_2398417-2398786	gi|340803913|gb|AEK70864.1|	85.45	55	8	0	205	369	3	57	7e-28	108
NC_007604_2398417-2398786	gi|340803905|gb|AEK70860.1|	85.45	55	8	0	205	369	3	57	7e-28	108
NC_007604_2398417-2398786	gi|456331020|ref|YP_007476380.1|	88.89	54	6	0	208	369	1	54	7e-28	108
NC_007604_2398417-2398786	gi|290489400|gb|ADD31084.1|	88.89	54	6	0	208	369	1	54	7e-28	108
NC_007604_2398417-2398786	gi|197132242|gb|ACH47639.1|	88.89	54	6	0	208	369	1	54	7e-28	108
NC_007604_2398417-2398786	gi|194033278|ref|YP_002000443.1|	88.89	54	6	0	208	369	1	54	7e-28	108
NC_007604_2398417-2398786	gi|158337782|ref|YP_001518958.1|	88.89	54	6	0	208	369	1	54	7e-28	108
NC_007604_2398417-2398786	gi|157325560|ref|YP_001468338.1|	88.89	54	6	0	208	369	1	54	7e-28	108
NC_007604_2398417-2398786	gi|11596|emb|CAA32267.1|	81.36	59	11	0	193	369	13	71	7e-28	109
NC_007604_2398417-2398786	gi|343210|gb|AAA85375.1|	81.36	59	11	0	193	369	13	71	7e-28	109
NC_007604_2398417-2398786	gi|118430416|ref|YP_874682.1|	81.36	59	11	0	193	369	15	73	8e-28	109
NC_007604_2398417-2398786	gi|511347603|ref|YP_008080525.1|	88.89	54	6	0	208	369	1	54	1e-27	108
NC_007604_2398417-2398786	gi|480512030|gb|AEW12962.2|	88.89	54	6	0	208	369	1	54	1e-27	108
NC_007604_2398417-2398786	gi|427709772|ref|YP_007052149.1|	90.74	54	5	0	208	369	1	54	1e-27	108
NC_007604_2398417-2398786	gi|61212627|sp|Q71KN3.1|CYB6_KLEBI	90.74	54	5	0	208	369	1	54	1e-27	108
NC_007604_2398417-2398786	gi|11467318|ref|NP_043175.1|	88.89	54	6	0	208	369	1	54	1e-27	108
NC_007604_2398417-2398786	gi|374249734|ref|YP_005089363.1|	88.89	54	6	0	208	369	1	54	1e-27	108
NC_007604_2398417-2398786	gi|290489404|gb|ADD31086.1|	88.89	54	6	0	208	369	1	54	1e-27	108
NC_007604_2398417-2398786	gi|156619233|gb|ABU88295.1|	90.74	54	5	0	208	369	1	54	1e-27	108
NC_007604_2398417-2398786	gi|170784741|ref|YP_001718657.1|	88.89	54	6	0	208	369	1	54	1e-27	108
NC_007604_2398417-2398786	gi|186680842|ref|YP_001864038.1|	90.74	54	5	0	208	369	1	54	1e-27	108
NC_007604_2398417-2398786	gi|69217195|gb|AAZ04009.1|	85.45	55	8	0	205	369	2	56	1e-27	108
NC_007604_2398417-2398786	gi|292559537|ref|YP_003540961.1|	85.45	55	8	0	205	369	3	57	1e-27	108
NC_007604_2398417-2398786	gi|388500890|gb|AFK38511.1|	85.45	55	8	0	205	369	16	70	1e-27	108
NC_007604_2398417-2398786	gi|69217205|gb|AAZ04014.1|	85.45	55	8	0	205	369	9	63	1e-27	108
NC_007604_2398417-2398786	gi|372450170|ref|YP_005090208.1|	85.45	55	8	0	205	369	13	67	1e-27	108
NC_007604_2398417-2398786	gi|223369880|gb|ACM88807.1|	87.04	54	7	0	208	369	1	54	1e-27	107
NC_007604_2398417-2398786	gi|512721516|ref|YP_008082137.1|	88.89	54	6	0	208	369	1	54	1e-27	108
NC_007604_2398417-2398786	gi|484759791|ref|YP_007890135.1|	88.89	54	6	0	208	369	1	54	1e-27	108
NC_007604_2398417-2398786	gi|452848718|ref|YP_007474400.1|	88.89	54	6	0	208	369	1	54	1e-27	108
NC_007604_2398417-2398786	gi|443267256|ref|YP_007374828.1|	88.89	54	6	0	208	369	1	54	1e-27	108
NC_007604_2398417-2398786	gi|392283398|gb|AFM54180.1|	88.89	54	6	0	208	369	1	54	1e-27	108
NC_007604_2398417-2398786	gi|428220837|ref|YP_007105007.1|	90.74	54	5	0	208	369	1	54	1e-27	108
NC_007604_2398417-2398786	gi|60117165|ref|YP_209499.1|	88.89	54	6	0	208	369	1	54	1e-27	108
NC_007604_2398417-2398786	gi|46395687|sp|P83791.1|CYB6_MASLA	88.89	54	6	0	208	369	1	54	1e-27	108
NC_007604_2398417-2398786	gi|11466733|ref|NP_039329.1|	88.89	54	6	0	208	369	1	54	1e-27	108
NC_007604_2398417-2398786	gi|11467035|ref|NP_041942.1|	90.74	54	5	0	208	369	1	54	1e-27	108
NC_007604_2398417-2398786	gi|11467763|ref|NP_050814.1|	88.89	54	6	0	208	369	1	54	1e-27	108
NC_007604_2398417-2398786	gi|428697717|ref|YP_007026168.1|	88.89	54	6	0	208	369	1	54	1e-27	108
NC_007604_2398417-2398786	gi|409052484|ref|YP_006666442.1|	88.89	54	6	0	208	369	1	54	1e-27	108
NC_007604_2398417-2398786	gi|377819409|ref|YP_005097904.1|	88.89	54	6	0	208	369	1	54	1e-27	108
NC_007604_2398417-2398786	gi|374249567|ref|YP_005088837.1|	88.89	54	6	0	208	369	1	54	1e-27	108
NC_007604_2398417-2398786	gi|162134319|gb|ABX82611.1|	88.89	54	6	0	208	369	1	54	1e-27	108
NC_007604_2398417-2398786	gi|456061362|ref|YP_007475553.1|	88.89	54	6	0	208	369	1	54	1e-27	108
NC_007604_2398417-2398786	gi|354991507|gb|AER45627.1|	88.89	54	6	0	208	369	1	54	1e-27	108
NC_007604_2398417-2398786	gi|354991505|gb|AER45626.1|	88.89	54	6	0	208	369	1	54	1e-27	108
NC_007604_2398417-2398786	gi|347977805|dbj|BAK86656.1|	88.89	54	6	0	208	369	1	54	1e-27	108
NC_007604_2398417-2398786	gi|352951093|ref|YP_004891521.1|	88.89	54	6	0	208	369	1	54	1e-27	108
NC_007604_2398417-2398786	gi|347977288|dbj|BAK86761.1|	88.89	54	6	0	208	369	1	54	1e-27	108
NC_007604_2398417-2398786	gi|342316403|ref|YP_004769976.1|	88.89	54	6	0	208	369	1	54	1e-27	108
NC_007604_2398417-2398786	gi|342316319|ref|YP_004769841.1|	88.89	54	6	0	208	369	1	54	1e-27	108
NC_007604_2398417-2398786	gi|336169568|ref|YP_004581331.1|	88.89	54	6	0	208	369	1	54	1e-27	108
NC_007604_2398417-2398786	gi|330850659|ref|YP_004376540.1|	88.89	54	6	0	208	369	1	54	1e-27	108
NC_007604_2398417-2398786	gi|323148859|ref|YP_004221951.1|	88.89	54	6	0	208	369	1	54	1e-27	108
NC_007604_2398417-2398786	gi|313183901|ref|YP_004021755.1|	88.89	54	6	0	208	369	1	54	1e-27	108
NC_007604_2398417-2398786	gi|254798636|ref|YP_003058292.1|	87.04	54	7	0	208	369	1	54	1e-27	108
NC_007604_2398417-2398786	gi|376403590|ref|YP_005089862.1|	88.89	54	6	0	208	369	1	54	1e-27	108
NC_007604_2398417-2398786	gi|324986453|ref|YP_004276324.1|	88.89	54	6	0	208	369	1	54	1e-27	108
NC_007604_2398417-2398786	gi|222139915|ref|YP_002519983.1|	88.89	54	6	0	208	369	1	54	1e-27	108
NC_007604_2398417-2398786	gi|208751270|gb|ACI31243.1|	88.89	54	6	0	208	369	1	54	1e-27	108
NC_007604_2398417-2398786	gi|187763131|ref|YP_001876606.1|	88.89	54	6	0	208	369	1	54	1e-27	108
NC_007604_2398417-2398786	gi|166065255|gb|ABU85250.2|	88.89	54	6	0	208	369	1	54	1e-27	108
NC_007604_2398417-2398786	gi|161784222|ref|YP_001595538.1|	88.89	54	6	0	208	369	1	54	1e-27	108
NC_007604_2398417-2398786	gi|150251503|ref|YP_001312236.1|	88.89	54	6	0	208	369	1	54	1e-27	108
NC_007604_2398417-2398786	gi|115349978|ref|YP_764425.1|	88.89	54	6	0	208	369	1	54	1e-27	108
NC_007604_2398417-2398786	gi|110227109|ref|YP_665588.1|	88.89	54	6	0	208	369	1	54	1e-27	108
NC_007604_2398417-2398786	gi|99024187|dbj|BAE94558.1|	88.89	54	6	0	208	369	1	54	1e-27	108
NC_007604_2398417-2398786	gi|18860341|ref|NP_569658.1|	88.89	54	6	0	208	369	1	54	1e-27	108
NC_007604_2398417-2398786	gi|115432833|gb|ABI97446.1|	85.45	55	8	0	205	369	16	70	1e-27	108
NC_007604_2398417-2398786	gi|69217203|gb|AAZ04013.1|	85.45	55	8	0	205	369	17	71	1e-27	108
NC_007604_2398417-2398786	gi|194033176|ref|YP_002000515.1|	85.45	55	8	0	205	369	17	71	1e-27	108
NC_007604_2398417-2398786	gi|156598125|gb|ABU85327.1|	85.45	55	8	0	205	369	17	71	1e-27	108
NC_007604_2398417-2398786	gi|452849149|ref|YP_007474826.1|	85.45	55	8	0	205	369	18	72	2e-27	108
NC_007604_2398417-2398786	gi|346578221|ref|YP_004841813.1|	85.45	55	8	0	205	369	18	72	2e-27	108
NC_007604_2398417-2398786	gi|326457418|gb|ADZ74678.1|	85.45	55	8	0	205	369	19	73	2e-27	108
NC_007604_2398417-2398786	gi|326457330|gb|ADZ74591.1|	85.45	55	8	0	205	369	19	73	2e-27	108
NC_007604_2398417-2398786	gi|326457245|gb|ADZ74507.1|	85.45	55	8	0	205	369	19	73	2e-27	108
NC_007604_2398417-2398786	gi|325210960|ref|YP_004286034.1|	85.45	55	8	0	205	369	19	73	2e-27	108
NC_007604_2398417-2398786	gi|114329685|ref|YP_740506.1|	85.45	55	8	0	205	369	19	73	2e-27	108
NC_007604_2398417-2398786	gi|91208931|ref|YP_538966.1|	85.45	55	8	0	205	369	20	74	2e-27	108
NC_007604_2398417-2398786	gi|156598317|gb|ABU85419.1|	85.45	55	8	0	205	369	21	75	2e-27	108
NC_007604_2398417-2398786	gi|496440318|ref|WP_009149163.1|	88.68	53	6	0	211	369	9	61	2e-27	108
NC_007604_2398417-2398786	gi|149941392|dbj|BAF64863.1|	79.66	59	12	0	193	369	10	68	2e-27	108
NC_007604_2398417-2398786	gi|498662919|ref|YP_007517059.2|	88.89	54	6	0	208	369	1	54	2e-27	107
[truncated: 5,665 more rows]
