# Supplementary material for: Comparative Transcriptomics between Synechococcus PCC 7942 and Synechocystis PCC 6803 Provide Insights into Mechanisms of Stress Acclimation
Source: PLoS One. 2014 Oct 23;9(10):e109738. doi: 10.1371/journal.pone.0109738 (PMC4207680; doi:10.1371/journal.pone.0109738)
Supplement: File S1 — Sequence similarity results based on blast for newly identified transcribed sequences located in intergenic regions. (ZIP) [file pone.0109738.s006.zip › File 1/Supp6_637000308.newfeatures.intergenic.cl_filter_1e-5.NoOfBl_perF.tab]

IntergenicRegion_ID no_BlastHits
nc_007604_2235967-2236778 67
nc_007604_2155283-2155926 168
nc_007604_2344905-2345186 1
nc_007604_147625-148155 2
nc_007604_118428-118997 38
nc_007604_923329-923664 6
nc_007604_1148293-1148662 9
nc_007604_2398417-2398786 250
nc_007604_2297798-2299653 250
nc_007604_304047-305310 250
nc_007604_1747440-1747842 187
nc_007604_1337887-1338212 1
nc_007604_2125870-2126270 250
nc_007604_123684-123934 3
nc_007604_336948-337405 1
nc_007604_757596-757865 5
nc_007604_848260-848630 250
nc_007604_337056-337662 106
nc_007604_486987-487375 2
nc_007604_624031-625559 250
nc_007604_1063940-1065142 348
nc_007604_1082852-1083142 1
nc_007604_147861-148584 1
nc_007604_375157-375659 152
nc_007604_2292315-2294021 250
nc_007604_1298396-1298624 3
nc_007604_1060114-1061410 344
nc_007604_220001-221206 110
nc_007604_689098-689340 250
nc_007604_1617131-1618178 6
nc_007604_2221190-2221901 11
nc_007604_1224555-1225070 250
nc_007604_263575-263859 1
nc_007604_327145-328309 250
nc_007604_1491211-1491784 77
nc_007604_403658-404011 1
nc_007604_1178509-1178875 2
nc_007604_845492-846051 96
nc_007604_1747592-1748056 84
nc_007604_448537-449206 231
nc_007604_1215142-1215368 3
nc_007604_393111-393789 153
nc_007604_2515117-2515474 1
nc_007604_1241574-1242448 250
nc_007604_733284-733531 253
nc_007604_1626195-1627012 256
nc_007604_415293-415649 62
nc_007604_1196867-1197409 1
nc_007604_663638-664301 80
nc_007604_340186-340696 63
nc_007604_2316767-2317184 2
nc_007604_428396-428606 2
nc_007604_518894-519412 250
nc_007604_2284630-2286645 250
nc_007604_1791969-1793211 98
nc_007604_1109720-1110133 5
nc_007604_191937-192535 193
nc_007604_904284-905398 250
nc_007604_216192-216567 1
nc_007604_2572950-2573384 3
nc_007604_690662-690891 250
nc_007604_901194-901589 166
nc_007604_408176-408763 250
nc_007604_755692-756257 5
nc_007604_2058134-2058513 2
nc_007604_1990769-1991019 1
nc_007604_1603554-1603985 250
nc_007604_2220830-2221176 1
