# Supplementary material for: Comparative Transcriptomics between Synechococcus PCC 7942 and Synechocystis PCC 6803 Provide Insights into Mechanisms of Stress Acclimation
Source: PLoS One. 2014 Oct 23;9(10):e109738. doi: 10.1371/journal.pone.0109738 (PMC4207680; doi:10.1371/journal.pone.0109738)
Supplement: File S1 — Sequence similarity results based on blast for newly identified transcribed sequences located in intergenic regions. (ZIP) [file pone.0109738.s006.zip › File 1/Supp6_637000308.newfeatures.intergenic.gff]

NC_007604	artemis	CDS	14505	14839	.	+	0	ID=CDS:14505..14839; gene_id=4;
NC_007604	artemis	CDS	63318	63886	.	-	0	ID=CDS:complement%2863318..63886%29; gene_id=17;
NC_007604	artemis	CDS	87413	87649	.	-	0	ID=CDS:complement%2887413..87649%29; gene_id=21;
NC_007604	artemis	CDS	90347	90583	.	-	0	ID=CDS:complement%2890347..90583%29; gene_id=25;
NC_007604	artemis	CDS	93451	93730	.	-	0	ID=CDS:complement%2893451..93730%29; gene_id=27;
NC_007604	artemis	CDS	118428	118997	.	+	0	ID=CDS:118428..118997; gene_id=30;
NC_007604	artemis	CDS	123684	123934	.	+	0	ID=CDS:123684..123934; gene_id=31;
NC_007604	artemis	CDS	147625	148155	.	-	0	ID=CDS:complement%28147625..148155%29; gene_id=37;
NC_007604	artemis	CDS	147861	148584	.	+	0	ID=CDS:147861..148584; gene_id=38;
NC_007604	artemis	CDS	191937	192535	.	+	0	ID=CDS:191937..192535; gene_id=45;
NC_007604	artemis	CDS	216192	216567	.	-	0	ID=CDS:complement%28216192..216567%29; gene_id=51;
NC_007604	artemis	CDS	220001	221206	.	+	0	ID=CDS:220001..221206; gene_id=54;
NC_007604	artemis	CDS	229351	229624	.	-	0	ID=CDS:complement%28229351..229624%29; gene_id=57;
NC_007604	artemis	CDS	236923	237166	.	-	0	ID=CDS:complement%28236923..237166%29; gene_id=60;
NC_007604	artemis	CDS	263327	263757	.	+	0	ID=CDS:263327..263757; gene_id=70;
NC_007604	artemis	CDS	263575	263859	.	-	0	ID=CDS:complement%28263575..263859%29; gene_id=71;
NC_007604	artemis	CDS	292540	292856	.	-	0	ID=CDS:complement%28292540..292856%29; gene_id=79;
NC_007604	artemis	CDS	303481	303809	.	+	0	ID=CDS:303481..303809; gene_id=84;
NC_007604	artemis	CDS	304047	305310	.	+	0	ID=CDS:304047..305310; gene_id=85;
NC_007604	artemis	CDS	304303	304773	.	+	0	ID=CDS:304303..304773; gene_id=86;
NC_007604	artemis	CDS	304353	304707	.	-	0	ID=CDS:complement%28304353..304707%29; gene_id=87;
NC_007604	artemis	CDS	315357	315636	.	+	0	ID=CDS:315357..315636; gene_id=88;
NC_007604	artemis	CDS	323416	323639	.	-	0	ID=CDS:complement%28323416..323639%29; gene_id=95;
NC_007604	artemis	CDS	327145	328309	.	-	0	ID=CDS:complement%28327145..328309%29; gene_id=97;
NC_007604	artemis	CDS	336948	337405	.	-	0	ID=CDS:complement%28336948..337405%29; gene_id=100;
NC_007604	artemis	CDS	337056	337662	.	+	0	ID=CDS:337056..337662; gene_id=101;
NC_007604	artemis	CDS	340186	340696	.	-	0	ID=CDS:complement%28340186..340696%29; gene_id=102;
NC_007604	artemis	CDS	357306	357549	.	+	0	ID=CDS:357306..357549; gene_id=107;
NC_007604	artemis	CDS	368028	368289	.	-	0	ID=CDS:complement%28368028..368289%29; gene_id=112;
NC_007604	artemis	CDS	374855	375153	.	+	0	ID=CDS:374855..375153; gene_id=114;
NC_007604	artemis	CDS	375157	375659	.	+	0	ID=CDS:375157..375659; gene_id=115;
NC_007604	artemis	CDS	393111	393789	.	-	0	ID=CDS:complement%28393111..393789%29; gene_id=119;
NC_007604	artemis	CDS	403658	404011	.	+	0	ID=CDS:403658..404011; gene_id=121;
NC_007604	artemis	CDS	408176	408763	.	-	0	ID=CDS:complement%28408176..408763%29; gene_id=125;
NC_007604	artemis	CDS	415293	415649	.	+	0	ID=CDS:415293..415649; gene_id=131;
NC_007604	artemis	CDS	428396	428606	.	-	0	ID=CDS:complement%28428396..428606%29; gene_id=135;
NC_007604	artemis	CDS	448537	449206	.	+	0	ID=CDS:448537..449206; gene_id=145;
NC_007604	artemis	CDS	486987	487375	.	-	0	ID=CDS:complement%28486987..487375%29; gene_id=160;
NC_007604	artemis	CDS	507541	507774	.	-	0	ID=CDS:complement%28507541..507774%29; gene_id=162;
NC_007604	artemis	CDS	518894	519412	.	+	0	ID=CDS:518894..519412; gene_id=164;
NC_007604	artemis	CDS	585364	585730	.	-	0	ID=CDS:complement%28585364..585730%29; gene_id=180;
NC_007604	artemis	CDS	587476	587681	.	+	0	ID=CDS:587476..587681; gene_id=182;
NC_007604	artemis	CDS	624031	625559	.	+	0	ID=CDS:624031..625559; gene_id=188;
NC_007604	artemis	CDS	631970	632225	.	+	0	ID=CDS:631970..632225; gene_id=190;
NC_007604	artemis	CDS	663638	664301	.	-	0	ID=CDS:complement%28663638..664301%29; gene_id=200;
NC_007604	artemis	CDS	680551	680978	.	+	0	ID=CDS:680551..680978; gene_id=207;
NC_007604	artemis	CDS	688064	688332	.	-	0	ID=CDS:complement%28688064..688332%29; gene_id=209;
NC_007604	artemis	CDS	689098	689340	.	+	0	ID=CDS:689098..689340; gene_id=210;
NC_007604	artemis	CDS	690662	690891	.	+	0	ID=CDS:690662..690891; gene_id=213;
NC_007604	artemis	CDS	717079	717321	.	-	0	ID=CDS:complement%28717079..717321%29; gene_id=218;
NC_007604	artemis	CDS	733284	733531	.	+	0	ID=CDS:733284..733531; gene_id=219;
NC_007604	artemis	CDS	755509	756010	.	-	0	ID=CDS:complement%28755509..756010%29; gene_id=222;
NC_007604	artemis	CDS	755692	756257	.	+	0	ID=CDS:755692..756257; gene_id=223;
NC_007604	artemis	CDS	757596	757865	.	-	0	ID=CDS:complement%28757596..757865%29; gene_id=224;
NC_007604	artemis	CDS	785681	785947	.	+	0	ID=CDS:785681..785947; gene_id=237;
NC_007604	artemis	CDS	829237	829530	.	+	0	ID=CDS:829237..829530; gene_id=243;
NC_007604	artemis	CDS	845492	846051	.	+	0	ID=CDS:845492..846051; gene_id=247;
NC_007604	artemis	CDS	848260	848630	.	+	0	ID=CDS:848260..848630; gene_id=248;
NC_007604	artemis	CDS	883491	883835	.	+	0	ID=CDS:883491..883835; gene_id=252;
NC_007604	artemis	CDS	901194	901589	.	-	0	ID=CDS:complement%28901194..901589%29; gene_id=266;
NC_007604	artemis	CDS	904284	905398	.	+	0	ID=CDS:904284..905398; gene_id=269;
NC_007604	artemis	CDS	923318	923523	.	-	0	ID=CDS:complement%28923318..923523%29; gene_id=271;
NC_007604	artemis	CDS	923329	923664	.	+	0	ID=CDS:923329..923664; gene_id=272;
NC_007604	artemis	CDS	1018678	1018899	.	-	0	ID=CDS:complement%281018678..1018899%29; gene_id=292;
NC_007604	artemis	CDS	1060114	1061410	.	-	0	ID=CDS:complement%281060114..1061410%29; gene_id=302;
NC_007604	artemis	CDS	1063564	1063858	.	+	0	ID=CDS:1063564..1063858; gene_id=306;
NC_007604	artemis	CDS	1063940	1065142	.	-	0	ID=CDS:complement%281063940..1065142%29; gene_id=307;
NC_007604	artemis	CDS	1082852	1083142	.	-	0	ID=CDS:complement%281082852..1083142%29; gene_id=311;
NC_007604	artemis	CDS	1109720	1110133	.	+	0	ID=CDS:1109720..1110133; gene_id=316;
NC_007604	artemis	CDS	1127530	1127874	.	+	0	ID=CDS:1127530..1127874; gene_id=320;
NC_007604	artemis	CDS	1137559	1137859	.	-	0	ID=CDS:complement%281137559..1137859%29; gene_id=323;
NC_007604	artemis	CDS	1148293	1148662	.	-	0	ID=CDS:complement%281148293..1148662%29; gene_id=325;
NC_007604	artemis	CDS	1178509	1178875	.	+	0	ID=CDS:1178509..1178875; gene_id=330;
NC_007604	artemis	CDS	1196867	1197409	.	+	0	ID=CDS:1196867..1197409; gene_id=332;
NC_007604	artemis	CDS	1215142	1215368	.	+	0	ID=CDS:1215142..1215368; gene_id=339;
NC_007604	artemis	CDS	1224555	1225070	.	+	0	ID=CDS:1224555..1225070; gene_id=343;
NC_007604	artemis	CDS	1241574	1242448	.	-	0	ID=CDS:complement%281241574..1242448%29; gene_id=345;
NC_007604	artemis	CDS	1269667	1270001	.	+	0	ID=CDS:1269667..1270001; gene_id=350;
NC_007604	artemis	CDS	1273184	1273621	.	-	0	ID=CDS:complement%281273184..1273621%29; gene_id=351;
NC_007604	artemis	CDS	1298396	1298624	.	-	0	ID=CDS:complement%281298396..1298624%29; gene_id=361;
NC_007604	artemis	CDS	1337887	1338212	.	-	0	ID=CDS:complement%281337887..1338212%29; gene_id=368;
NC_007604	artemis	CDS	1491211	1491784	.	-	0	ID=CDS:complement%281491211..1491784%29; gene_id=388;
NC_007604	artemis	CDS	1548933	1549178	.	-	0	ID=CDS:complement%281548933..1549178%29; gene_id=402;
NC_007604	artemis	CDS	1603554	1603985	.	-	0	ID=CDS:complement%281603554..1603985%29; gene_id=413;
NC_007604	artemis	CDS	1614690	1614931	.	+	0	ID=CDS:1614690..1614931; gene_id=419;
NC_007604	artemis	CDS	1617131	1618178	.	-	0	ID=CDS:complement%281617131..1618178%29; gene_id=420;
NC_007604	artemis	CDS	1617584	1618181	.	-	0	ID=CDS:complement%281617584..1618181%29; gene_id=421;
NC_007604	artemis	CDS	1622383	1622694	.	-	0	ID=CDS:complement%281622383..1622694%29; gene_id=422;
NC_007604	artemis	CDS	1626195	1627012	.	+	0	ID=CDS:1626195..1627012; gene_id=424;
NC_007604	artemis	CDS	1683550	1683752	.	+	0	ID=CDS:1683550..1683752; gene_id=434;
NC_007604	artemis	CDS	1705014	1705426	.	-	0	ID=CDS:complement%281705014..1705426%29; gene_id=440;
NC_007604	artemis	CDS	1747440	1747842	.	-	0	ID=CDS:complement%281747440..1747842%29; gene_id=453;
NC_007604	artemis	CDS	1747592	1748056	.	+	0	ID=CDS:1747592..1748056; gene_id=454;
NC_007604	artemis	CDS	1768684	1768966	.	+	0	ID=CDS:1768684..1768966; gene_id=455;
NC_007604	artemis	CDS	1791969	1793211	.	-	0	ID=CDS:complement%281791969..1793211%29; gene_id=458;
NC_007604	artemis	CDS	1792735	1793154	.	+	0	ID=CDS:1792735..1793154; gene_id=459;
NC_007604	artemis	CDS	1820780	1821017	.	-	0	ID=CDS:complement%281820780..1821017%29; gene_id=468;
NC_007604	artemis	CDS	1870456	1870684	.	+	0	ID=CDS:1870456..1870684; gene_id=480;
NC_007604	artemis	CDS	1878741	1878956	.	+	0	ID=CDS:1878741..1878956; gene_id=481;
NC_007604	artemis	CDS	1935189	1935465	.	+	0	ID=CDS:1935189..1935465; gene_id=501;
NC_007604	artemis	CDS	1990769	1991019	.	-	0	ID=CDS:complement%281990769..1991019%29; gene_id=509;
NC_007604	artemis	CDS	2058134	2058513	.	+	0	ID=CDS:2058134..2058513; gene_id=527;
NC_007604	artemis	CDS	2058460	2058718	.	-	0	ID=CDS:complement%282058460..2058718%29; gene_id=528;
NC_007604	artemis	CDS	2108217	2108532	.	-	0	ID=CDS:complement%282108217..2108532%29; gene_id=540;
NC_007604	artemis	CDS	2112719	2112977	.	-	0	ID=CDS:complement%282112719..2112977%29; gene_id=542;
NC_007604	artemis	CDS	2125870	2126270	.	+	0	ID=CDS:2125870..2126270; gene_id=547;
NC_007604	artemis	CDS	2155283	2155926	.	-	0	ID=CDS:complement%282155283..2155926%29; gene_id=558;
NC_007604	artemis	CDS	2168317	2168611	.	+	0	ID=CDS:2168317..2168611; gene_id=559;
NC_007604	artemis	CDS	2220830	2221176	.	+	0	ID=CDS:2220830..2221176; gene_id=572;
NC_007604	artemis	CDS	2221190	2221901	.	+	0	ID=CDS:2221190..2221901; gene_id=573;
NC_007604	artemis	CDS	2235967	2236778	.	+	0	ID=CDS:2235967..2236778; gene_id=577;
NC_007604	artemis	CDS	2284630	2286645	.	+	0	ID=CDS:2284630..2286645; gene_id=587;
NC_007604	artemis	CDS	2292315	2294021	.	+	0	ID=CDS:2292315..2294021; gene_id=594;
NC_007604	artemis	CDS	2297798	2299653	.	+	0	ID=CDS:2297798..2299653; gene_id=596;
NC_007604	artemis	CDS	2315134	2315414	.	+	0	ID=CDS:2315134..2315414; gene_id=600;
NC_007604	artemis	CDS	2316767	2317184	.	+	0	ID=CDS:2316767..2317184; gene_id=601;
NC_007604	artemis	CDS	2325154	2325504	.	+	0	ID=CDS:2325154..2325504; gene_id=603;
NC_007604	artemis	CDS	2333023	2333355	.	-	0	ID=CDS:complement%282333023..2333355%29; gene_id=609;
NC_007604	artemis	CDS	2344905	2345186	.	-	0	ID=CDS:complement%282344905..2345186%29; gene_id=611;
NC_007604	artemis	CDS	2347246	2347482	.	+	0	ID=CDS:2347246..2347482; gene_id=612;
NC_007604	artemis	CDS	2398417	2398786	.	-	0	ID=CDS:complement%282398417..2398786%29; gene_id=623;
NC_007604	artemis	CDS	2403963	2404215	.	-	0	ID=CDS:complement%282403963..2404215%29; gene_id=627;
NC_007604	artemis	CDS	2412927	2413199	.	-	0	ID=CDS:complement%282412927..2413199%29; gene_id=629;
NC_007604	artemis	CDS	2433612	2433858	.	+	0	ID=CDS:2433612..2433858; gene_id=642;
NC_007604	artemis	CDS	2515117	2515474	.	-	0	ID=CDS:complement%282515117..2515474%29; gene_id=651;
NC_007604	artemis	CDS	2521641	2521920	.	-	0	ID=CDS:complement%282521641..2521920%29; gene_id=657;
NC_007604	artemis	CDS	2572950	2573384	.	+	0	ID=CDS:2572950..2573384; gene_id=673;
