# Supplementary material for: Comparative Transcriptomics between Synechococcus PCC 7942 and Synechocystis PCC 6803 Provide Insights into Mechanisms of Stress Acclimation
Source: PLoS One. 2014 Oct 23;9(10):e109738. doi: 10.1371/journal.pone.0109738 (PMC4207680; doi:10.1371/journal.pone.0109738)
Supplement: File S1 — Sequence similarity results based on blast for newly identified transcribed sequences located in intergenic regions. (ZIP) [file pone.0109738.s006.zip › File 1/Supp6_637000315.newfeatures.antisense.gff]

NC_000911	artemis	CDS	1465	2087	.	-	0	ID=CDS:complement%281465..2087%29; gene_id=2;
NC_000911	artemis	CDS	2112	2794	.	+	0	ID=CDS:2112..2794; gene_id=3;
NC_000911	artemis	CDS	4403	4642	.	+	0	ID=CDS:4403..4642; gene_id=5;
NC_000911	artemis	CDS	7185	8350	.	-	0	ID=CDS:complement%287185..8350%29; gene_id=6;
NC_000911	artemis	CDS	7980	8263	.	-	0	ID=CDS:complement%287980..8263%29; gene_id=7;
NC_000911	artemis	CDS	10589	11122	.	+	0	ID=CDS:10589..11122; gene_id=8;
NC_000911	artemis	CDS	13982	14246	.	-	0	ID=CDS:complement%2813982..14246%29; gene_id=9;
NC_000911	artemis	CDS	20927	21274	.	+	0	ID=CDS:20927..21274; gene_id=10;
NC_000911	artemis	CDS	32863	33239	.	+	0	ID=CDS:32863..33239; gene_id=11;
NC_000911	artemis	CDS	35062	35384	.	-	0	ID=CDS:complement%2835062..35384%29; gene_id=12;
NC_000911	artemis	CDS	49570	50242	.	+	0	ID=CDS:49570..50242; gene_id=13;
NC_000911	artemis	CDS	70001	70333	.	+	0	ID=CDS:70001..70333; gene_id=14;
NC_000911	artemis	CDS	81379	81690	.	-	0	ID=CDS:complement%2881379..81690%29; gene_id=16;
NC_000911	artemis	CDS	90786	91271	.	-	0	ID=CDS:complement%2890786..91271%29; gene_id=18;
NC_000911	artemis	CDS	95224	95818	.	-	0	ID=CDS:complement%2895224..95818%29; gene_id=21;
NC_000911	artemis	CDS	96408	96647	.	+	0	ID=CDS:96408..96647; gene_id=22;
NC_000911	artemis	CDS	96685	96923	.	+	0	ID=CDS:96685..96923; gene_id=23;
NC_000911	artemis	CDS	97847	98450	.	+	0	ID=CDS:97847..98450; gene_id=24;
NC_000911	artemis	CDS	100341	100788	.	-	0	ID=CDS:complement%28100341..100788%29; gene_id=25;
NC_000911	artemis	CDS	100813	101270	.	+	0	ID=CDS:100813..101270; gene_id=26;
NC_000911	artemis	CDS	116192	116513	.	-	0	ID=CDS:complement%28116192..116513%29; gene_id=28;
NC_000911	artemis	CDS	116484	117015	.	+	0	ID=CDS:116484..117015; gene_id=29;
NC_000911	artemis	CDS	120097	121704	.	-	0	ID=CDS:complement%28120097..121704%29; gene_id=30;
NC_000911	artemis	CDS	126637	127033	.	-	0	ID=CDS:complement%28126637..127033%29; gene_id=31;
NC_000911	artemis	CDS	128853	129092	.	-	0	ID=CDS:complement%28128853..129092%29; gene_id=32;
NC_000911	artemis	CDS	129621	130161	.	-	0	ID=CDS:complement%28129621..130161%29; gene_id=33;
NC_000911	artemis	CDS	130191	130851	.	+	0	ID=CDS:130191..130851; gene_id=34;
NC_000911	artemis	CDS	136450	136780	.	-	0	ID=CDS:complement%28136450..136780%29; gene_id=36;
NC_000911	artemis	CDS	141168	141530	.	+	0	ID=CDS:141168..141530; gene_id=37;
NC_000911	artemis	CDS	144867	145158	.	-	0	ID=CDS:complement%28144867..145158%29; gene_id=38;
NC_000911	artemis	CDS	146305	146568	.	-	0	ID=CDS:complement%28146305..146568%29; gene_id=39;
NC_000911	artemis	CDS	152798	153041	.	+	0	ID=CDS:152798..153041; gene_id=41;
NC_000911	artemis	CDS	153170	153583	.	-	0	ID=CDS:complement%28153170..153583%29; gene_id=42;
NC_000911	artemis	CDS	156335	156739	.	-	0	ID=CDS:complement%28156335..156739%29; gene_id=43;
NC_000911	artemis	CDS	156652	157044	.	+	0	ID=CDS:156652..157044; gene_id=44;
NC_000911	artemis	CDS	158830	159188	.	+	0	ID=CDS:158830..159188; gene_id=46;
NC_000911	artemis	CDS	160670	161078	.	-	0	ID=CDS:complement%28160670..161078%29; gene_id=47;
NC_000911	artemis	CDS	161946	162182	.	+	0	ID=CDS:161946..162182; gene_id=48;
NC_000911	artemis	CDS	165137	165451	.	+	0	ID=CDS:165137..165451; gene_id=49;
NC_000911	artemis	CDS	166874	167501	.	+	0	ID=CDS:166874..167501; gene_id=50;
NC_000911	artemis	CDS	169362	169637	.	-	0	ID=CDS:complement%28169362..169637%29; gene_id=51;
NC_000911	artemis	CDS	169927	170263	.	+	0	ID=CDS:169927..170263; gene_id=52;
NC_000911	artemis	CDS	172338	172668	.	+	0	ID=CDS:172338..172668; gene_id=53;
NC_000911	artemis	CDS	173506	173725	.	+	0	ID=CDS:173506..173725; gene_id=54;
NC_000911	artemis	CDS	174554	175103	.	+	0	ID=CDS:174554..175103; gene_id=55;
NC_000911	artemis	CDS	175110	175460	.	+	0	ID=CDS:175110..175460; gene_id=56;
NC_000911	artemis	CDS	175711	176036	.	+	0	ID=CDS:175711..176036; gene_id=57;
NC_000911	artemis	CDS	176546	176882	.	+	0	ID=CDS:176546..176882; gene_id=58;
NC_000911	artemis	CDS	176903	177306	.	+	0	ID=CDS:176903..177306; gene_id=59;
NC_000911	artemis	CDS	177389	178213	.	+	0	ID=CDS:177389..178213; gene_id=60;
NC_000911	artemis	CDS	177832	178221	.	+	0	ID=CDS:177832..178221; gene_id=61;
NC_000911	artemis	CDS	181890	182100	.	-	0	ID=CDS:complement%28181890..182100%29; gene_id=62;
NC_000911	artemis	CDS	182861	183084	.	-	0	ID=CDS:complement%28182861..183084%29; gene_id=63;
NC_000911	artemis	CDS	189329	189839	.	-	0	ID=CDS:complement%28189329..189839%29; gene_id=64;
NC_000911	artemis	CDS	190444	190809	.	-	0	ID=CDS:complement%28190444..190809%29; gene_id=65;
NC_000911	artemis	CDS	198771	199155	.	-	0	ID=CDS:complement%28198771..199155%29; gene_id=67;
NC_000911	artemis	CDS	204703	204960	.	-	0	ID=CDS:complement%28204703..204960%29; gene_id=68;
NC_000911	artemis	CDS	212735	213023	.	-	0	ID=CDS:complement%28212735..213023%29; gene_id=70;
NC_000911	artemis	CDS	217046	217489	.	+	0	ID=CDS:217046..217489; gene_id=71;
NC_000911	artemis	CDS	217498	217899	.	+	0	ID=CDS:217498..217899; gene_id=72;
NC_000911	artemis	CDS	217903	218374	.	+	0	ID=CDS:217903..218374; gene_id=73;
NC_000911	artemis	CDS	218381	218707	.	+	0	ID=CDS:218381..218707; gene_id=74;
NC_000911	artemis	CDS	218733	219098	.	+	0	ID=CDS:218733..219098; gene_id=75;
NC_000911	artemis	CDS	219200	219809	.	+	0	ID=CDS:219200..219809; gene_id=76;
NC_000911	artemis	CDS	219994	220651	.	+	0	ID=CDS:219994..220651; gene_id=78;
NC_000911	artemis	CDS	237599	237978	.	-	0	ID=CDS:complement%28237599..237978%29; gene_id=79;
NC_000911	artemis	CDS	238746	239690	.	+	0	ID=CDS:238746..239690; gene_id=80;
NC_000911	artemis	CDS	242059	242432	.	-	0	ID=CDS:complement%28242059..242432%29; gene_id=81;
NC_000911	artemis	CDS	256858	257280	.	-	0	ID=CDS:complement%28256858..257280%29; gene_id=82;
NC_000911	artemis	CDS	257901	258226	.	-	0	ID=CDS:complement%28257901..258226%29; gene_id=83;
NC_000911	artemis	CDS	258180	258527	.	+	0	ID=CDS:258180..258527; gene_id=84;
NC_000911	artemis	CDS	261460	261687	.	-	0	ID=CDS:complement%28261460..261687%29; gene_id=85;
NC_000911	artemis	CDS	263287	263648	.	-	0	ID=CDS:complement%28263287..263648%29; gene_id=87;
NC_000911	artemis	CDS	264253	264507	.	-	0	ID=CDS:complement%28264253..264507%29; gene_id=89;
NC_000911	artemis	CDS	264479	265173	.	+	0	ID=CDS:264479..265173; gene_id=90;
NC_000911	artemis	CDS	266107	266628	.	-	0	ID=CDS:complement%28266107..266628%29; gene_id=91;
NC_000911	artemis	CDS	266656	267652	.	+	0	ID=CDS:266656..267652; gene_id=92;
NC_000911	artemis	CDS	267892	268206	.	+	0	ID=CDS:267892..268206; gene_id=93;
NC_000911	artemis	CDS	279154	279510	.	-	0	ID=CDS:complement%28279154..279510%29; gene_id=95;
NC_000911	artemis	CDS	279565	280218	.	+	0	ID=CDS:279565..280218; gene_id=96;
NC_000911	artemis	CDS	284501	285143	.	-	0	ID=CDS:complement%28284501..285143%29; gene_id=97;
NC_000911	artemis	CDS	292359	292786	.	-	0	ID=CDS:complement%28292359..292786%29; gene_id=98;
NC_000911	artemis	CDS	292713	293228	.	+	0	ID=CDS:292713..293228; gene_id=99;
NC_000911	artemis	CDS	298215	298756	.	+	0	ID=CDS:298215..298756; gene_id=100;
NC_000911	artemis	CDS	302363	302621	.	+	0	ID=CDS:302363..302621; gene_id=103;
NC_000911	artemis	CDS	302800	303212	.	+	0	ID=CDS:302800..303212; gene_id=104;
NC_000911	artemis	CDS	303337	303654	.	-	0	ID=CDS:complement%28303337..303654%29; gene_id=105;
NC_000911	artemis	CDS	307324	307668	.	-	0	ID=CDS:complement%28307324..307668%29; gene_id=107;
NC_000911	artemis	CDS	307682	308108	.	-	0	ID=CDS:complement%28307682..308108%29; gene_id=108;
NC_000911	artemis	CDS	312860	313310	.	-	0	ID=CDS:complement%28312860..313310%29; gene_id=109;
NC_000911	artemis	CDS	313460	313696	.	-	0	ID=CDS:complement%28313460..313696%29; gene_id=110;
NC_000911	artemis	CDS	313723	314044	.	+	0	ID=CDS:313723..314044; gene_id=111;
NC_000911	artemis	CDS	317427	317851	.	+	0	ID=CDS:317427..317851; gene_id=113;
NC_000911	artemis	CDS	322182	322461	.	-	0	ID=CDS:complement%28322182..322461%29; gene_id=114;
NC_000911	artemis	CDS	327553	329172	.	+	0	ID=CDS:327553..329172; gene_id=115;
NC_000911	artemis	CDS	333875	334568	.	-	0	ID=CDS:complement%28333875..334568%29; gene_id=116;
NC_000911	artemis	CDS	334659	335102	.	+	0	ID=CDS:334659..335102; gene_id=117;
NC_000911	artemis	CDS	335121	335387	.	+	0	ID=CDS:335121..335387; gene_id=118;
NC_000911	artemis	CDS	339164	339595	.	+	0	ID=CDS:339164..339595; gene_id=119;
NC_000911	artemis	CDS	339762	340105	.	+	0	ID=CDS:339762..340105; gene_id=120;
NC_000911	artemis	CDS	342089	342409	.	+	0	ID=CDS:342089..342409; gene_id=121;
NC_000911	artemis	CDS	344721	345353	.	+	0	ID=CDS:344721..345353; gene_id=123;
NC_000911	artemis	CDS	345605	346003	.	+	0	ID=CDS:345605..346003; gene_id=124;
NC_000911	artemis	CDS	347580	347855	.	+	0	ID=CDS:347580..347855; gene_id=125;
NC_000911	artemis	CDS	348415	348696	.	+	0	ID=CDS:348415..348696; gene_id=126;
NC_000911	artemis	CDS	371366	371671	.	-	0	ID=CDS:complement%28371366..371671%29; gene_id=129;
NC_000911	artemis	CDS	372013	372268	.	-	0	ID=CDS:complement%28372013..372268%29; gene_id=130;
NC_000911	artemis	CDS	381955	382324	.	-	0	ID=CDS:complement%28381955..382324%29; gene_id=131;
NC_000911	artemis	CDS	384213	384680	.	-	0	ID=CDS:complement%28384213..384680%29; gene_id=133;
NC_000911	artemis	CDS	384945	385391	.	-	0	ID=CDS:complement%28384945..385391%29; gene_id=134;
NC_000911	artemis	CDS	388863	389095	.	-	0	ID=CDS:complement%28388863..389095%29; gene_id=135;
NC_000911	artemis	CDS	389204	390690	.	+	0	ID=CDS:389204..390690; gene_id=136;
NC_000911	artemis	CDS	389869	390515	.	+	0	ID=CDS:389869..390515; gene_id=137;
NC_000911	artemis	CDS	390868	391435	.	+	0	ID=CDS:390868..391435; gene_id=138;
NC_000911	artemis	CDS	391229	392655	.	+	0	ID=CDS:391229..392655; gene_id=139;
NC_000911	artemis	CDS	391536	392970	.	+	0	ID=CDS:391536..392970; gene_id=140;
NC_000911	artemis	CDS	394093	394418	.	+	0	ID=CDS:394093..394418; gene_id=143;
NC_000911	artemis	CDS	394460	394895	.	+	0	ID=CDS:394460..394895; gene_id=144;
NC_000911	artemis	CDS	395911	396344	.	+	0	ID=CDS:395911..396344; gene_id=145;
NC_000911	artemis	CDS	396347	396693	.	+	0	ID=CDS:396347..396693; gene_id=146;
NC_000911	artemis	CDS	398362	399084	.	+	0	ID=CDS:398362..399084; gene_id=147;
NC_000911	artemis	CDS	399400	399977	.	+	0	ID=CDS:399400..399977; gene_id=148;
NC_000911	artemis	CDS	399981	400436	.	+	0	ID=CDS:399981..400436; gene_id=149;
NC_000911	artemis	CDS	402162	402760	.	-	0	ID=CDS:complement%28402162..402760%29; gene_id=150;
NC_000911	artemis	CDS	404095	404535	.	-	0	ID=CDS:complement%28404095..404535%29; gene_id=151;
NC_000911	artemis	CDS	404433	404956	.	+	0	ID=CDS:404433..404956; gene_id=152;
NC_000911	artemis	CDS	405196	405621	.	+	0	ID=CDS:405196..405621; gene_id=153;
NC_000911	artemis	CDS	406064	406319	.	+	0	ID=CDS:406064..406319; gene_id=154;
NC_000911	artemis	CDS	406327	406776	.	+	0	ID=CDS:406327..406776; gene_id=155;
NC_000911	artemis	CDS	406839	407230	.	+	0	ID=CDS:406839..407230; gene_id=156;
NC_000911	artemis	CDS	407552	408365	.	+	0	ID=CDS:407552..408365; gene_id=157;
NC_000911	artemis	CDS	408904	409506	.	+	0	ID=CDS:408904..409506; gene_id=158;
NC_000911	artemis	CDS	410446	410681	.	+	0	ID=CDS:410446..410681; gene_id=159;
NC_000911	artemis	CDS	411034	411705	.	+	0	ID=CDS:411034..411705; gene_id=160;
NC_000911	artemis	CDS	412145	413414	.	+	0	ID=CDS:412145..413414; gene_id=161;
NC_000911	artemis	CDS	413669	413973	.	+	0	ID=CDS:413669..413973; gene_id=162;
NC_000911	artemis	CDS	417949	418493	.	-	0	ID=CDS:complement%28417949..418493%29; gene_id=163;
NC_000911	artemis	CDS	436853	437203	.	-	0	ID=CDS:complement%28436853..437203%29; gene_id=165;
NC_000911	artemis	CDS	438823	439166	.	-	0	ID=CDS:complement%28438823..439166%29; gene_id=167;
NC_000911	artemis	CDS	439121	439531	.	+	0	ID=CDS:439121..439531; gene_id=168;
NC_000911	artemis	CDS	443649	443905	.	-	0	ID=CDS:complement%28443649..443905%29; gene_id=169;
NC_000911	artemis	CDS	443938	444476	.	+	0	ID=CDS:443938..444476; gene_id=170;
NC_000911	artemis	CDS	461515	461792	.	+	0	ID=CDS:461515..461792; gene_id=172;
NC_000911	artemis	CDS	463682	463950	.	+	0	ID=CDS:463682..463950; gene_id=173;
NC_000911	artemis	CDS	467815	468297	.	+	0	ID=CDS:467815..468297; gene_id=174;
NC_000911	artemis	CDS	469177	469568	.	+	0	ID=CDS:469177..469568; gene_id=175;
NC_000911	artemis	CDS	472513	472815	.	-	0	ID=CDS:complement%28472513..472815%29; gene_id=176;
NC_000911	artemis	CDS	481794	482020	.	+	0	ID=CDS:481794..482020; gene_id=177;
NC_000911	artemis	CDS	483845	484794	.	-	0	ID=CDS:complement%28483845..484794%29; gene_id=179;
NC_000911	artemis	CDS	484214	484790	.	-	0	ID=CDS:complement%28484214..484790%29; gene_id=180;
NC_000911	artemis	CDS	487367	487666	.	-	0	ID=CDS:complement%28487367..487666%29; gene_id=181;
NC_000911	artemis	CDS	492529	492888	.	-	0	ID=CDS:complement%28492529..492888%29; gene_id=182;
NC_000911	artemis	CDS	492899	493270	.	-	0	ID=CDS:complement%28492899..493270%29; gene_id=183;
NC_000911	artemis	CDS	494456	494787	.	-	0	ID=CDS:complement%28494456..494787%29; gene_id=184;
NC_000911	artemis	CDS	494939	495241	.	-	0	ID=CDS:complement%28494939..495241%29; gene_id=185;
NC_000911	artemis	CDS	503532	503808	.	-	0	ID=CDS:complement%28503532..503808%29; gene_id=186;
NC_000911	artemis	CDS	506339	506621	.	+	0	ID=CDS:506339..506621; gene_id=187;
NC_000911	artemis	CDS	506758	507765	.	+	0	ID=CDS:506758..507765; gene_id=188;
NC_000911	artemis	CDS	507252	507635	.	+	0	ID=CDS:507252..507635; gene_id=189;
NC_000911	artemis	CDS	514840	515246	.	+	0	ID=CDS:514840..515246; gene_id=190;
NC_000911	artemis	CDS	527556	528036	.	-	0	ID=CDS:complement%28527556..528036%29; gene_id=191;
NC_000911	artemis	CDS	530709	531293	.	+	0	ID=CDS:530709..531293; gene_id=192;
NC_000911	artemis	CDS	531607	532087	.	-	0	ID=CDS:complement%28531607..532087%29; gene_id=193;
NC_000911	artemis	CDS	532211	532800	.	-	0	ID=CDS:complement%28532211..532800%29; gene_id=194;
NC_000911	artemis	CDS	534660	535138	.	-	0	ID=CDS:complement%28534660..535138%29; gene_id=195;
NC_000911	artemis	CDS	539021	540082	.	+	0	ID=CDS:539021..540082; gene_id=196;
NC_000911	artemis	CDS	540338	540819	.	-	0	ID=CDS:complement%28540338..540819%29; gene_id=197;
NC_000911	artemis	CDS	545600	545947	.	+	0	ID=CDS:545600..545947; gene_id=198;
NC_000911	artemis	CDS	549147	549546	.	+	0	ID=CDS:549147..549546; gene_id=199;
NC_000911	artemis	CDS	551844	552200	.	-	0	ID=CDS:complement%28551844..552200%29; gene_id=201;
NC_000911	artemis	CDS	560265	560577	.	+	0	ID=CDS:560265..560577; gene_id=203;
NC_000911	artemis	CDS	563296	564571	.	+	0	ID=CDS:563296..564571; gene_id=204;
NC_000911	artemis	CDS	566163	566854	.	-	0	ID=CDS:complement%28566163..566854%29; gene_id=205;
NC_000911	artemis	CDS	566806	567319	.	+	0	ID=CDS:566806..567319; gene_id=206;
NC_000911	artemis	CDS	569920	570195	.	-	0	ID=CDS:complement%28569920..570195%29; gene_id=207;
NC_000911	artemis	CDS	575496	576136	.	-	0	ID=CDS:complement%28575496..576136%29; gene_id=208;
NC_000911	artemis	CDS	579137	579630	.	+	0	ID=CDS:579137..579630; gene_id=209;
NC_000911	artemis	CDS	580749	581033	.	-	0	ID=CDS:complement%28580749..581033%29; gene_id=210;
NC_000911	artemis	CDS	581665	582238	.	+	0	ID=CDS:581665..582238; gene_id=211;
NC_000911	artemis	CDS	582181	582480	.	-	0	ID=CDS:complement%28582181..582480%29; gene_id=212;
NC_000911	artemis	CDS	592742	592992	.	-	0	ID=CDS:complement%28592742..592992%29; gene_id=213;
NC_000911	artemis	CDS	596040	596357	.	-	0	ID=CDS:complement%28596040..596357%29; gene_id=214;
NC_000911	artemis	CDS	596602	597243	.	-	0	ID=CDS:complement%28596602..597243%29; gene_id=216;
NC_000911	artemis	CDS	597968	598475	.	-	0	ID=CDS:complement%28597968..598475%29; gene_id=217;
NC_000911	artemis	CDS	598491	599062	.	+	0	ID=CDS:598491..599062; gene_id=218;
NC_000911	artemis	CDS	603582	603956	.	+	0	ID=CDS:603582..603956; gene_id=219;
NC_000911	artemis	CDS	604197	604465	.	+	0	ID=CDS:604197..604465; gene_id=220;
NC_000911	artemis	CDS	604486	604695	.	+	0	ID=CDS:604486..604695; gene_id=221;
NC_000911	artemis	CDS	607120	607425	.	+	0	ID=CDS:607120..607425; gene_id=222;
NC_000911	artemis	CDS	611018	611804	.	-	0	ID=CDS:complement%28611018..611804%29; gene_id=224;
NC_000911	artemis	CDS	612027	612320	.	-	0	ID=CDS:complement%28612027..612320%29; gene_id=225;
NC_000911	artemis	CDS	612327	612780	.	-	0	ID=CDS:complement%28612327..612780%29; gene_id=226;
NC_000911	artemis	CDS	614145	615266	.	-	0	ID=CDS:complement%28614145..615266%29; gene_id=228;
NC_000911	artemis	CDS	615283	615596	.	+	0	ID=CDS:615283..615596; gene_id=229;
NC_000911	artemis	CDS	616691	617378	.	-	0	ID=CDS:complement%28616691..617378%29; gene_id=230;
NC_000911	artemis	CDS	617550	618236	.	+	0	ID=CDS:617550..618236; gene_id=231;
NC_000911	artemis	CDS	621029	621330	.	-	0	ID=CDS:complement%28621029..621330%29; gene_id=232;
NC_000911	artemis	CDS	621944	622296	.	-	0	ID=CDS:complement%28621944..622296%29; gene_id=233;
NC_000911	artemis	CDS	622254	622999	.	+	0	ID=CDS:622254..622999; gene_id=234;
NC_000911	artemis	CDS	630110	630551	.	-	0	ID=CDS:complement%28630110..630551%29; gene_id=235;
NC_000911	artemis	CDS	630530	630886	.	+	0	ID=CDS:630530..630886; gene_id=236;
NC_000911	artemis	CDS	636614	637078	.	-	0	ID=CDS:complement%28636614..637078%29; gene_id=238;
NC_000911	artemis	CDS	637959	638335	.	+	0	ID=CDS:637959..638335; gene_id=239;
NC_000911	artemis	CDS	640353	640735	.	+	0	ID=CDS:640353..640735; gene_id=240;
NC_000911	artemis	CDS	641342	641738	.	-	0	ID=CDS:complement%28641342..641738%29; gene_id=241;
NC_000911	artemis	CDS	646159	646467	.	-	0	ID=CDS:complement%28646159..646467%29; gene_id=242;
NC_000911	artemis	CDS	649111	649392	.	-	0	ID=CDS:complement%28649111..649392%29; gene_id=243;
NC_000911	artemis	CDS	649576	650089	.	-	0	ID=CDS:complement%28649576..650089%29; gene_id=244;
NC_000911	artemis	CDS	652697	653268	.	-	0	ID=CDS:complement%28652697..653268%29; gene_id=245;
NC_000911	artemis	CDS	654480	654891	.	-	0	ID=CDS:complement%28654480..654891%29; gene_id=246;
NC_000911	artemis	CDS	663153	663678	.	-	0	ID=CDS:complement%28663153..663678%29; gene_id=247;
NC_000911	artemis	CDS	664466	664858	.	+	0	ID=CDS:664466..664858; gene_id=248;
NC_000911	artemis	CDS	667388	667844	.	-	0	ID=CDS:complement%28667388..667844%29; gene_id=249;
NC_000911	artemis	CDS	676358	677021	.	+	0	ID=CDS:676358..677021; gene_id=251;
NC_000911	artemis	CDS	677844	678192	.	+	0	ID=CDS:677844..678192; gene_id=252;
NC_000911	artemis	CDS	688141	688419	.	+	0	ID=CDS:688141..688419; gene_id=253;
NC_000911	artemis	CDS	690394	690833	.	+	0	ID=CDS:690394..690833; gene_id=254;
NC_000911	artemis	CDS	695636	695974	.	+	0	ID=CDS:695636..695974; gene_id=255;
NC_000911	artemis	CDS	699104	699765	.	-	0	ID=CDS:complement%28699104..699765%29; gene_id=256;
NC_000911	artemis	CDS	699770	701138	.	-	0	ID=CDS:complement%28699770..701138%29; gene_id=257;
NC_000911	artemis	CDS	703254	703579	.	-	0	ID=CDS:complement%28703254..703579%29; gene_id=258;
NC_000911	artemis	CDS	714328	715194	.	+	0	ID=CDS:714328..715194; gene_id=263;
NC_000911	artemis	CDS	720026	720357	.	+	0	ID=CDS:720026..720357; gene_id=264;
NC_000911	artemis	CDS	723019	724094	.	-	0	ID=CDS:complement%28723019..724094%29; gene_id=265;
NC_000911	artemis	CDS	724057	724325	.	+	0	ID=CDS:724057..724325; gene_id=266;
NC_000911	artemis	CDS	724546	724899	.	+	0	ID=CDS:724546..724899; gene_id=267;
NC_000911	artemis	CDS	725002	725368	.	+	0	ID=CDS:725002..725368; gene_id=268;
NC_000911	artemis	CDS	726869	727696	.	+	0	ID=CDS:726869..727696; gene_id=271;
NC_000911	artemis	CDS	728897	729446	.	-	0	ID=CDS:complement%28728897..729446%29; gene_id=273;
NC_000911	artemis	CDS	732404	732955	.	-	0	ID=CDS:complement%28732404..732955%29; gene_id=274;
NC_000911	artemis	CDS	736405	736900	.	+	0	ID=CDS:736405..736900; gene_id=276;
NC_000911	artemis	CDS	745521	746070	.	-	0	ID=CDS:complement%28745521..746070%29; gene_id=277;
NC_000911	artemis	CDS	746125	746527	.	+	0	ID=CDS:746125..746527; gene_id=278;
NC_000911	artemis	CDS	758082	758502	.	-	0	ID=CDS:complement%28758082..758502%29; gene_id=280;
NC_000911	artemis	CDS	762855	763307	.	-	0	ID=CDS:complement%28762855..763307%29; gene_id=282;
NC_000911	artemis	CDS	766307	766538	.	+	0	ID=CDS:766307..766538; gene_id=283;
NC_000911	artemis	CDS	768962	769577	.	+	0	ID=CDS:768962..769577; gene_id=285;
NC_000911	artemis	CDS	771663	772137	.	-	0	ID=CDS:complement%28771663..772137%29; gene_id=286;
NC_000911	artemis	CDS	778524	778797	.	+	0	ID=CDS:778524..778797; gene_id=287;
NC_000911	artemis	CDS	781675	782495	.	-	0	ID=CDS:complement%28781675..782495%29; gene_id=290;
NC_000911	artemis	CDS	782135	782455	.	-	0	ID=CDS:complement%28782135..782455%29; gene_id=291;
NC_000911	artemis	CDS	782661	783076	.	-	0	ID=CDS:complement%28782661..783076%29; gene_id=292;
NC_000911	artemis	CDS	790952	791223	.	-	0	ID=CDS:complement%28790952..791223%29; gene_id=294;
NC_000911	artemis	CDS	795644	795848	.	-	0	ID=CDS:complement%28795644..795848%29; gene_id=295;
NC_000911	artemis	CDS	810147	810922	.	-	0	ID=CDS:complement%28810147..810922%29; gene_id=296;
NC_000911	artemis	CDS	815822	816282	.	-	0	ID=CDS:complement%28815822..816282%29; gene_id=299;
NC_000911	artemis	CDS	816229	816704	.	+	0	ID=CDS:816229..816704; gene_id=300;
NC_000911	artemis	CDS	816705	817337	.	+	0	ID=CDS:816705..817337; gene_id=301;
NC_000911	artemis	CDS	818931	819215	.	+	0	ID=CDS:818931..819215; gene_id=302;
NC_000911	artemis	CDS	819544	819799	.	+	0	ID=CDS:819544..819799; gene_id=303;
NC_000911	artemis	CDS	819807	820103	.	+	0	ID=CDS:819807..820103; gene_id=304;
NC_000911	artemis	CDS	820385	820860	.	+	0	ID=CDS:820385..820860; gene_id=305;
NC_000911	artemis	CDS	822872	823377	.	-	0	ID=CDS:complement%28822872..823377%29; gene_id=306;
NC_000911	artemis	CDS	823368	824041	.	+	0	ID=CDS:823368..824041; gene_id=307;
NC_000911	artemis	CDS	824457	824922	.	+	0	ID=CDS:824457..824922; gene_id=308;
NC_000911	artemis	CDS	826812	827154	.	+	0	ID=CDS:826812..827154; gene_id=310;
NC_000911	artemis	CDS	827348	827729	.	+	0	ID=CDS:827348..827729; gene_id=311;
NC_000911	artemis	CDS	829419	830001	.	+	0	ID=CDS:829419..830001; gene_id=312;
NC_000911	artemis	CDS	830417	831032	.	+	0	ID=CDS:830417..831032; gene_id=313;
NC_000911	artemis	CDS	834576	834848	.	+	0	ID=CDS:834576..834848; gene_id=314;
NC_000911	artemis	CDS	835409	835671	.	+	0	ID=CDS:835409..835671; gene_id=315;
NC_000911	artemis	CDS	836067	836718	.	+	0	ID=CDS:836067..836718; gene_id=316;
NC_000911	artemis	CDS	837116	837671	.	+	0	ID=CDS:837116..837671; gene_id=317;
NC_000911	artemis	CDS	837859	838599	.	+	0	ID=CDS:837859..838599; gene_id=318;
NC_000911	artemis	CDS	838634	839186	.	+	0	ID=CDS:838634..839186; gene_id=319;
NC_000911	artemis	CDS	839390	840058	.	+	0	ID=CDS:839390..840058; gene_id=320;
NC_000911	artemis	CDS	840938	841203	.	+	0	ID=CDS:840938..841203; gene_id=321;
NC_000911	artemis	CDS	841438	841908	.	+	0	ID=CDS:841438..841908; gene_id=322;
NC_000911	artemis	CDS	841933	842424	.	+	0	ID=CDS:841933..842424; gene_id=323;
NC_000911	artemis	CDS	843177	843600	.	-	0	ID=CDS:complement%28843177..843600%29; gene_id=325;
NC_000911	artemis	CDS	843576	844179	.	+	0	ID=CDS:843576..844179; gene_id=326;
NC_000911	artemis	CDS	845186	845965	.	-	0	ID=CDS:complement%28845186..845965%29; gene_id=328;
NC_000911	artemis	CDS	847310	847601	.	-	0	ID=CDS:complement%28847310..847601%29; gene_id=329;
NC_000911	artemis	CDS	849061	849598	.	-	0	ID=CDS:complement%28849061..849598%29; gene_id=331;
NC_000911	artemis	CDS	851466	852289	.	-	0	ID=CDS:complement%28851466..852289%29; gene_id=333;
NC_000911	artemis	CDS	853913	854209	.	+	0	ID=CDS:853913..854209; gene_id=334;
NC_000911	artemis	CDS	854465	855020	.	+	0	ID=CDS:854465..855020; gene_id=335;
NC_000911	artemis	CDS	855163	855542	.	+	0	ID=CDS:855163..855542; gene_id=336;
NC_000911	artemis	CDS	855851	856638	.	+	0	ID=CDS:855851..856638; gene_id=337;
NC_000911	artemis	CDS	856368	857064	.	+	0	ID=CDS:856368..857064; gene_id=338;
NC_000911	artemis	CDS	859175	859808	.	+	0	ID=CDS:859175..859808; gene_id=339;
NC_000911	artemis	CDS	860902	861489	.	+	0	ID=CDS:860902..861489; gene_id=340;
NC_000911	artemis	CDS	863323	863603	.	+	0	ID=CDS:863323..863603; gene_id=341;
NC_000911	artemis	CDS	866065	866534	.	+	0	ID=CDS:866065..866534; gene_id=342;
NC_000911	artemis	CDS	868190	868573	.	+	0	ID=CDS:868190..868573; gene_id=343;
NC_000911	artemis	CDS	876183	877104	.	-	0	ID=CDS:complement%28876183..877104%29; gene_id=344;
NC_000911	artemis	CDS	876787	877091	.	-	0	ID=CDS:complement%28876787..877091%29; gene_id=345;
NC_000911	artemis	CDS	877679	878560	.	-	0	ID=CDS:complement%28877679..878560%29; gene_id=346;
NC_000911	artemis	CDS	900118	900483	.	-	0	ID=CDS:complement%28900118..900483%29; gene_id=348;
NC_000911	artemis	CDS	907339	907731	.	-	0	ID=CDS:complement%28907339..907731%29; gene_id=351;
NC_000911	artemis	CDS	908316	908759	.	+	0	ID=CDS:908316..908759; gene_id=352;
NC_000911	artemis	CDS	913380	913742	.	-	0	ID=CDS:complement%28913380..913742%29; gene_id=355;
NC_000911	artemis	CDS	915969	916323	.	-	0	ID=CDS:complement%28915969..916323%29; gene_id=358;
NC_000911	artemis	CDS	916343	917156	.	-	0	ID=CDS:complement%28916343..917156%29; gene_id=359;
NC_000911	artemis	CDS	923252	923705	.	+	0	ID=CDS:923252..923705; gene_id=360;
NC_000911	artemis	CDS	924142	924565	.	+	0	ID=CDS:924142..924565; gene_id=361;
NC_000911	artemis	CDS	925473	925867	.	+	0	ID=CDS:925473..925867; gene_id=363;
NC_000911	artemis	CDS	926821	927169	.	+	0	ID=CDS:926821..927169; gene_id=365;
NC_000911	artemis	CDS	929998	930387	.	+	0	ID=CDS:929998..930387; gene_id=367;
NC_000911	artemis	CDS	934046	934321	.	-	0	ID=CDS:complement%28934046..934321%29; gene_id=368;
NC_000911	artemis	CDS	934295	935016	.	+	0	ID=CDS:934295..935016; gene_id=369;
NC_000911	artemis	CDS	939502	940034	.	+	0	ID=CDS:939502..940034; gene_id=370;
NC_000911	artemis	CDS	940800	941285	.	+	0	ID=CDS:940800..941285; gene_id=372;
NC_000911	artemis	CDS	944117	946405	.	-	0	ID=CDS:complement%28944117..946405%29; gene_id=375;
NC_000911	artemis	CDS	945210	946335	.	-	0	ID=CDS:complement%28945210..946335%29; gene_id=376;
NC_000911	artemis	CDS	946626	947370	.	+	0	ID=CDS:946626..947370; gene_id=377;
NC_000911	artemis	CDS	947629	947983	.	+	0	ID=CDS:947629..947983; gene_id=378;
NC_000911	artemis	CDS	954906	955276	.	+	0	ID=CDS:954906..955276; gene_id=379;
NC_000911	artemis	CDS	956250	956561	.	-	0	ID=CDS:complement%28956250..956561%29; gene_id=380;
NC_000911	artemis	CDS	958076	959911	.	-	0	ID=CDS:complement%28958076..959911%29; gene_id=381;
NC_000911	artemis	CDS	960686	961041	.	-	0	ID=CDS:complement%28960686..961041%29; gene_id=382;
NC_000911	artemis	CDS	961117	961427	.	-	0	ID=CDS:complement%28961117..961427%29; gene_id=383;
NC_000911	artemis	CDS	962104	962404	.	-	0	ID=CDS:complement%28962104..962404%29; gene_id=384;
NC_000911	artemis	CDS	974914	975467	.	-	0	ID=CDS:complement%28974914..975467%29; gene_id=385;
NC_000911	artemis	CDS	980982	981682	.	-	0	ID=CDS:complement%28980982..981682%29; gene_id=386;
NC_000911	artemis	CDS	983790	984149	.	-	0	ID=CDS:complement%28983790..984149%29; gene_id=387;
NC_000911	artemis	CDS	988953	989241	.	+	0	ID=CDS:988953..989241; gene_id=388;
NC_000911	artemis	CDS	996594	996839	.	-	0	ID=CDS:complement%28996594..996839%29; gene_id=389;
NC_000911	artemis	CDS	996810	997159	.	+	0	ID=CDS:996810..997159; gene_id=390;
NC_000911	artemis	CDS	1007193	1007459	.	+	0	ID=CDS:1007193..1007459; gene_id=392;
NC_000911	artemis	CDS	1010086	1010644	.	+	0	ID=CDS:1010086..1010644; gene_id=393;
NC_000911	artemis	CDS	1011415	1011739	.	+	0	ID=CDS:1011415..1011739; gene_id=394;
NC_000911	artemis	CDS	1011773	1012615	.	-	0	ID=CDS:complement%281011773..1012615%29; gene_id=395;
NC_000911	artemis	CDS	1012623	1012894	.	+	0	ID=CDS:1012623..1012894; gene_id=396;
NC_000911	artemis	CDS	1013217	1013624	.	+	0	ID=CDS:1013217..1013624; gene_id=397;
NC_000911	artemis	CDS	1013664	1014011	.	+	0	ID=CDS:1013664..1014011; gene_id=398;
NC_000911	artemis	CDS	1017497	1017905	.	+	0	ID=CDS:1017497..1017905; gene_id=400;
NC_000911	artemis	CDS	1019623	1020065	.	-	0	ID=CDS:complement%281019623..1020065%29; gene_id=401;
NC_000911	artemis	CDS	1021215	1021741	.	-	0	ID=CDS:complement%281021215..1021741%29; gene_id=403;
NC_000911	artemis	CDS	1022838	1023130	.	+	0	ID=CDS:1022838..1023130; gene_id=405;
NC_000911	artemis	CDS	1027258	1027668	.	-	0	ID=CDS:complement%281027258..1027668%29; gene_id=406;
NC_000911	artemis	CDS	1031529	1032647	.	-	0	ID=CDS:complement%281031529..1032647%29; gene_id=408;
NC_000911	artemis	CDS	1037783	1038036	.	-	0	ID=CDS:complement%281037783..1038036%29; gene_id=409;
NC_000911	artemis	CDS	1043801	1044515	.	-	0	ID=CDS:complement%281043801..1044515%29; gene_id=410;
NC_000911	artemis	CDS	1047164	1048406	.	-	0	ID=CDS:complement%281047164..1048406%29; gene_id=411;
NC_000911	artemis	CDS	1048691	1049041	.	+	0	ID=CDS:1048691..1049041; gene_id=412;
NC_000911	artemis	CDS	1052785	1053840	.	+	0	ID=CDS:1052785..1053840; gene_id=413;
NC_000911	artemis	CDS	1061263	1062236	.	-	0	ID=CDS:complement%281061263..1062236%29; gene_id=414;
NC_000911	artemis	CDS	1061641	1062237	.	-	0	ID=CDS:complement%281061641..1062237%29; gene_id=415;
NC_000911	artemis	CDS	1065623	1066015	.	+	0	ID=CDS:1065623..1066015; gene_id=416;
NC_000911	artemis	CDS	1082504	1083060	.	+	0	ID=CDS:1082504..1083060; gene_id=419;
NC_000911	artemis	CDS	1084207	1084584	.	+	0	ID=CDS:1084207..1084584; gene_id=420;
NC_000911	artemis	CDS	1089937	1090535	.	-	0	ID=CDS:complement%281089937..1090535%29; gene_id=421;
NC_000911	artemis	CDS	1091634	1092010	.	+	0	ID=CDS:1091634..1092010; gene_id=422;
NC_000911	artemis	CDS	1097374	1097779	.	-	0	ID=CDS:complement%281097374..1097779%29; gene_id=424;
NC_000911	artemis	CDS	1115466	1116082	.	+	0	ID=CDS:1115466..1116082; gene_id=428;
NC_000911	artemis	CDS	1121536	1121940	.	+	0	ID=CDS:1121536..1121940; gene_id=431;
NC_000911	artemis	CDS	1126422	1127368	.	+	0	ID=CDS:1126422..1127368; gene_id=433;
NC_000911	artemis	CDS	1126768	1127235	.	+	0	ID=CDS:1126768..1127235; gene_id=434;
NC_000911	artemis	CDS	1132248	1132886	.	+	0	ID=CDS:1132248..1132886; gene_id=435;
NC_000911	artemis	CDS	1136123	1136339	.	-	0	ID=CDS:complement%281136123..1136339%29; gene_id=437;
NC_000911	artemis	CDS	1140035	1140484	.	-	0	ID=CDS:complement%281140035..1140484%29; gene_id=439;
NC_000911	artemis	CDS	1142027	1142495	.	-	0	ID=CDS:complement%281142027..1142495%29; gene_id=440;
NC_000911	artemis	CDS	1142425	1142660	.	+	0	ID=CDS:1142425..1142660; gene_id=441;
NC_000911	artemis	CDS	1143501	1144377	.	-	0	ID=CDS:complement%281143501..1144377%29; gene_id=442;
NC_000911	artemis	CDS	1145993	1146287	.	-	0	ID=CDS:complement%281145993..1146287%29; gene_id=444;
NC_000911	artemis	CDS	1146174	1146596	.	+	0	ID=CDS:1146174..1146596; gene_id=445;
NC_000911	artemis	CDS	1147310	1148365	.	-	0	ID=CDS:complement%281147310..1148365%29; gene_id=446;
NC_000911	artemis	CDS	1163281	1163734	.	+	0	ID=CDS:1163281..1163734; gene_id=448;
NC_000911	artemis	CDS	1165379	1165740	.	+	0	ID=CDS:1165379..1165740; gene_id=449;
NC_000911	artemis	CDS	1166164	1166831	.	+	0	ID=CDS:1166164..1166831; gene_id=450;
NC_000911	artemis	CDS	1166525	1166832	.	+	0	ID=CDS:1166525..1166832; gene_id=451;
NC_000911	artemis	CDS	1167252	1167509	.	-	0	ID=CDS:complement%281167252..1167509%29; gene_id=453;
NC_000911	artemis	CDS	1179272	1179809	.	-	0	ID=CDS:complement%281179272..1179809%29; gene_id=455;
NC_000911	artemis	CDS	1183879	1184708	.	-	0	ID=CDS:complement%281183879..1184708%29; gene_id=456;
NC_000911	artemis	CDS	1184691	1185172	.	+	0	ID=CDS:1184691..1185172; gene_id=457;
NC_000911	artemis	CDS	1194936	1195236	.	-	0	ID=CDS:complement%281194936..1195236%29; gene_id=459;
NC_000911	artemis	CDS	1207610	1208011	.	-	0	ID=CDS:complement%281207610..1208011%29; gene_id=460;
NC_000911	artemis	CDS	1208013	1208353	.	+	0	ID=CDS:1208013..1208353; gene_id=461;
NC_000911	artemis	CDS	1226991	1227591	.	-	0	ID=CDS:complement%281226991..1227591%29; gene_id=468;
NC_000911	artemis	CDS	1229369	1229969	.	-	0	ID=CDS:complement%281229369..1229969%29; gene_id=469;
NC_000911	artemis	CDS	1233261	1233516	.	+	0	ID=CDS:1233261..1233516; gene_id=470;
NC_000911	artemis	CDS	1236915	1237536	.	-	0	ID=CDS:complement%281236915..1237536%29; gene_id=472;
NC_000911	artemis	CDS	1237460	1237789	.	+	0	ID=CDS:1237460..1237789; gene_id=473;
NC_000911	artemis	CDS	1238560	1239091	.	+	0	ID=CDS:1238560..1239091; gene_id=474;
NC_000911	artemis	CDS	1240649	1241311	.	-	0	ID=CDS:complement%281240649..1241311%29; gene_id=475;
NC_000911	artemis	CDS	1245322	1245667	.	-	0	ID=CDS:complement%281245322..1245667%29; gene_id=478;
NC_000911	artemis	CDS	1245868	1246362	.	+	0	ID=CDS:1245868..1246362; gene_id=479;
NC_000911	artemis	CDS	1252886	1253238	.	+	0	ID=CDS:1252886..1253238; gene_id=480;
NC_000911	artemis	CDS	1262881	1263219	.	-	0	ID=CDS:complement%281262881..1263219%29; gene_id=481;
NC_000911	artemis	CDS	1263262	1263834	.	+	0	ID=CDS:1263262..1263834; gene_id=482;
NC_000911	artemis	CDS	1263709	1264102	.	+	0	ID=CDS:1263709..1264102; gene_id=483;
NC_000911	artemis	CDS	1267069	1267538	.	+	0	ID=CDS:1267069..1267538; gene_id=484;
NC_000911	artemis	CDS	1269792	1270206	.	+	0	ID=CDS:1269792..1270206; gene_id=486;
NC_000911	artemis	CDS	1271739	1272358	.	-	0	ID=CDS:complement%281271739..1272358%29; gene_id=488;
NC_000911	artemis	CDS	1277951	1278235	.	+	0	ID=CDS:1277951..1278235; gene_id=489;
NC_000911	artemis	CDS	1278124	1278543	.	-	0	ID=CDS:complement%281278124..1278543%29; gene_id=490;
NC_000911	artemis	CDS	1283098	1283637	.	+	0	ID=CDS:1283098..1283637; gene_id=491;
NC_000911	artemis	CDS	1286915	1287181	.	+	0	ID=CDS:1286915..1287181; gene_id=492;
NC_000911	artemis	CDS	1297052	1297391	.	+	0	ID=CDS:1297052..1297391; gene_id=493;
NC_000911	artemis	CDS	1299280	1299719	.	-	0	ID=CDS:complement%281299280..1299719%29; gene_id=494;
NC_000911	artemis	CDS	1300188	1300503	.	+	0	ID=CDS:1300188..1300503; gene_id=495;
NC_000911	artemis	CDS	1300981	1301666	.	-	0	ID=CDS:complement%281300981..1301666%29; gene_id=496;
NC_000911	artemis	CDS	1301209	1301664	.	-	0	ID=CDS:complement%281301209..1301664%29; gene_id=497;
NC_000911	artemis	CDS	1303589	1304234	.	+	0	ID=CDS:1303589..1304234; gene_id=498;
NC_000911	artemis	CDS	1312278	1312795	.	+	0	ID=CDS:1312278..1312795; gene_id=499;
NC_000911	artemis	CDS	1318139	1318719	.	-	0	ID=CDS:complement%281318139..1318719%29; gene_id=500;
NC_000911	artemis	CDS	1318820	1319320	.	+	0	ID=CDS:1318820..1319320; gene_id=501;
NC_000911	artemis	CDS	1325589	1326147	.	-	0	ID=CDS:complement%281325589..1326147%29; gene_id=503;
NC_000911	artemis	CDS	1326137	1326874	.	+	0	ID=CDS:1326137..1326874; gene_id=504;
NC_000911	artemis	CDS	1332951	1333401	.	-	0	ID=CDS:complement%281332951..1333401%29; gene_id=506;
NC_000911	artemis	CDS	1333536	1334156	.	-	0	ID=CDS:complement%281333536..1334156%29; gene_id=507;
NC_000911	artemis	CDS	1334640	1335230	.	-	0	ID=CDS:complement%281334640..1335230%29; gene_id=508;
NC_000911	artemis	CDS	1340489	1341108	.	-	0	ID=CDS:complement%281340489..1341108%29; gene_id=509;
NC_000911	artemis	CDS	1344549	1344953	.	+	0	ID=CDS:1344549..1344953; gene_id=510;
NC_000911	artemis	CDS	1345217	1345564	.	+	0	ID=CDS:1345217..1345564; gene_id=511;
NC_000911	artemis	CDS	1347473	1348616	.	+	0	ID=CDS:1347473..1348616; gene_id=514;
NC_000911	artemis	CDS	1348654	1349887	.	+	0	ID=CDS:1348654..1349887; gene_id=515;
NC_000911	artemis	CDS	1356007	1356542	.	-	0	ID=CDS:complement%281356007..1356542%29; gene_id=516;
NC_000911	artemis	CDS	1356566	1357110	.	+	0	ID=CDS:1356566..1357110; gene_id=517;
NC_000911	artemis	CDS	1359116	1359646	.	+	0	ID=CDS:1359116..1359646; gene_id=518;
NC_000911	artemis	CDS	1363282	1363515	.	+	0	ID=CDS:1363282..1363515; gene_id=519;
NC_000911	artemis	CDS	1385919	1386370	.	+	0	ID=CDS:1385919..1386370; gene_id=521;
NC_000911	artemis	CDS	1386538	1386972	.	+	0	ID=CDS:1386538..1386972; gene_id=522;
NC_000911	artemis	CDS	1387362	1387918	.	+	0	ID=CDS:1387362..1387918; gene_id=523;
NC_000911	artemis	CDS	1388973	1389848	.	-	0	ID=CDS:complement%281388973..1389848%29; gene_id=524;
NC_000911	artemis	CDS	1390060	1390374	.	-	0	ID=CDS:complement%281390060..1390374%29; gene_id=525;
NC_000911	artemis	CDS	1391213	1391497	.	-	0	ID=CDS:complement%281391213..1391497%29; gene_id=526;
NC_000911	artemis	CDS	1392600	1392846	.	-	0	ID=CDS:complement%281392600..1392846%29; gene_id=527;
NC_000911	artemis	CDS	1393015	1393569	.	-	0	ID=CDS:complement%281393015..1393569%29; gene_id=528;
NC_000911	artemis	CDS	1396239	1396791	.	+	0	ID=CDS:1396239..1396791; gene_id=529;
NC_000911	artemis	CDS	1400316	1400957	.	+	0	ID=CDS:1400316..1400957; gene_id=531;
NC_000911	artemis	CDS	1408019	1408481	.	-	0	ID=CDS:complement%281408019..1408481%29; gene_id=532;
NC_000911	artemis	CDS	1408460	1408985	.	+	0	ID=CDS:1408460..1408985; gene_id=533;
NC_000911	artemis	CDS	1412986	1413386	.	-	0	ID=CDS:complement%281412986..1413386%29; gene_id=534;
NC_000911	artemis	CDS	1418199	1418492	.	-	0	ID=CDS:complement%281418199..1418492%29; gene_id=535;
NC_000911	artemis	CDS	1422468	1422829	.	+	0	ID=CDS:1422468..1422829; gene_id=537;
NC_000911	artemis	CDS	1422838	1423456	.	+	0	ID=CDS:1422838..1423456; gene_id=538;
NC_000911	artemis	CDS	1423457	1423912	.	+	0	ID=CDS:1423457..1423912; gene_id=539;
NC_000911	artemis	CDS	1423934	1427726	.	+	0	ID=CDS:1423934..1427726; gene_id=540;
NC_000911	artemis	CDS	1425576	1426554	.	+	0	ID=CDS:1425576..1426554; gene_id=541;
NC_000911	artemis	CDS	1426234	1427724	.	+	0	ID=CDS:1426234..1427724; gene_id=542;
NC_000911	artemis	CDS	1429417	1429660	.	+	0	ID=CDS:1429417..1429660; gene_id=545;
NC_000911	artemis	CDS	1429789	1430020	.	+	0	ID=CDS:1429789..1430020; gene_id=546;
NC_000911	artemis	CDS	1430268	1430937	.	-	0	ID=CDS:complement%281430268..1430937%29; gene_id=547;
NC_000911	artemis	CDS	1434406	1434829	.	+	0	ID=CDS:1434406..1434829; gene_id=550;
NC_000911	artemis	CDS	1438744	1439040	.	-	0	ID=CDS:complement%281438744..1439040%29; gene_id=551;
NC_000911	artemis	CDS	1446351	1446852	.	-	0	ID=CDS:complement%281446351..1446852%29; gene_id=552;
NC_000911	artemis	CDS	1455711	1456143	.	+	0	ID=CDS:1455711..1456143; gene_id=554;
NC_000911	artemis	CDS	1468976	1469642	.	+	0	ID=CDS:1468976..1469642; gene_id=556;
NC_000911	artemis	CDS	1470497	1470724	.	-	0	ID=CDS:complement%281470497..1470724%29; gene_id=557;
NC_000911	artemis	CDS	1474155	1474453	.	-	0	ID=CDS:complement%281474155..1474453%29; gene_id=558;
NC_000911	artemis	CDS	1475899	1476519	.	-	0	ID=CDS:complement%281475899..1476519%29; gene_id=559;
NC_000911	artemis	CDS	1477137	1477643	.	-	0	ID=CDS:complement%281477137..1477643%29; gene_id=560;
NC_000911	artemis	CDS	1479341	1479671	.	-	0	ID=CDS:complement%281479341..1479671%29; gene_id=561;
NC_000911	artemis	CDS	1486272	1487442	.	-	0	ID=CDS:complement%281486272..1487442%29; gene_id=562;
NC_000911	artemis	CDS	1489175	1489561	.	-	0	ID=CDS:complement%281489175..1489561%29; gene_id=563;
NC_000911	artemis	CDS	1490452	1491035	.	+	0	ID=CDS:1490452..1491035; gene_id=564;
NC_000911	artemis	CDS	1494363	1494649	.	-	0	ID=CDS:complement%281494363..1494649%29; gene_id=565;
NC_000911	artemis	CDS	1498015	1498360	.	-	0	ID=CDS:complement%281498015..1498360%29; gene_id=566;
NC_000911	artemis	CDS	1499008	1499224	.	-	0	ID=CDS:complement%281499008..1499224%29; gene_id=567;
NC_000911	artemis	CDS	1504316	1504653	.	+	0	ID=CDS:1504316..1504653; gene_id=568;
NC_000911	artemis	CDS	1507631	1508170	.	-	0	ID=CDS:complement%281507631..1508170%29; gene_id=569;
NC_000911	artemis	CDS	1508903	1509489	.	+	0	ID=CDS:1508903..1509489; gene_id=570;
NC_000911	artemis	CDS	1509846	1510188	.	-	0	ID=CDS:complement%281509846..1510188%29; gene_id=571;
NC_000911	artemis	CDS	1510354	1511069	.	-	0	ID=CDS:complement%281510354..1511069%29; gene_id=572;
NC_000911	artemis	CDS	1512612	1513098	.	-	0	ID=CDS:complement%281512612..1513098%29; gene_id=573;
NC_000911	artemis	CDS	1512816	1513087	.	-	0	ID=CDS:complement%281512816..1513087%29; gene_id=574;
NC_000911	artemis	CDS	1518107	1518481	.	+	0	ID=CDS:1518107..1518481; gene_id=575;
NC_000911	artemis	CDS	1519654	1520007	.	-	0	ID=CDS:complement%281519654..1520007%29; gene_id=576;
NC_000911	artemis	CDS	1519958	1520238	.	+	0	ID=CDS:1519958..1520238; gene_id=577;
NC_000911	artemis	CDS	1526699	1527154	.	-	0	ID=CDS:complement%281526699..1527154%29; gene_id=580;
NC_000911	artemis	CDS	1543104	1543755	.	-	0	ID=CDS:complement%281543104..1543755%29; gene_id=581;
NC_000911	artemis	CDS	1543702	1544001	.	+	0	ID=CDS:1543702..1544001; gene_id=582;
NC_000911	artemis	CDS	1544880	1545524	.	+	0	ID=CDS:1544880..1545524; gene_id=583;
NC_000911	artemis	CDS	1548955	1549320	.	-	0	ID=CDS:complement%281548955..1549320%29; gene_id=584;
NC_000911	artemis	CDS	1552466	1552985	.	-	0	ID=CDS:complement%281552466..1552985%29; gene_id=586;
NC_000911	artemis	CDS	1556156	1556464	.	-	0	ID=CDS:complement%281556156..1556464%29; gene_id=588;
NC_000911	artemis	CDS	1560352	1561356	.	-	0	ID=CDS:complement%281560352..1561356%29; gene_id=590;
NC_000911	artemis	CDS	1560726	1561305	.	-	0	ID=CDS:complement%281560726..1561305%29; gene_id=591;
NC_000911	artemis	CDS	1574715	1575242	.	-	0	ID=CDS:complement%281574715..1575242%29; gene_id=593;
NC_000911	artemis	CDS	1577667	1577963	.	-	0	ID=CDS:complement%281577667..1577963%29; gene_id=595;
NC_000911	artemis	CDS	1578102	1578707	.	-	0	ID=CDS:complement%281578102..1578707%29; gene_id=596;
NC_000911	artemis	CDS	1582699	1583240	.	-	0	ID=CDS:complement%281582699..1583240%29; gene_id=597;
NC_000911	artemis	CDS	1594157	1594595	.	-	0	ID=CDS:complement%281594157..1594595%29; gene_id=600;
NC_000911	artemis	CDS	1598221	1598965	.	-	0	ID=CDS:complement%281598221..1598965%29; gene_id=602;
NC_000911	artemis	CDS	1601448	1601797	.	-	0	ID=CDS:complement%281601448..1601797%29; gene_id=603;
NC_000911	artemis	CDS	1609493	1609913	.	-	0	ID=CDS:complement%281609493..1609913%29; gene_id=607;
NC_000911	artemis	CDS	1651203	1651600	.	-	0	ID=CDS:complement%281651203..1651600%29; gene_id=610;
NC_000911	artemis	CDS	1652366	1653171	.	+	0	ID=CDS:1652366..1653171; gene_id=611;
NC_000911	artemis	CDS	1653303	1653800	.	-	0	ID=CDS:complement%281653303..1653800%29; gene_id=612;
NC_000911	artemis	CDS	1657801	1658239	.	-	0	ID=CDS:complement%281657801..1658239%29; gene_id=613;
NC_000911	artemis	CDS	1658335	1658816	.	+	0	ID=CDS:1658335..1658816; gene_id=614;
NC_000911	artemis	CDS	1658866	1659731	.	+	0	ID=CDS:1658866..1659731; gene_id=615;
NC_000911	artemis	CDS	1659138	1659728	.	+	0	ID=CDS:1659138..1659728; gene_id=616;
NC_000911	artemis	CDS	1666217	1666502	.	+	0	ID=CDS:1666217..1666502; gene_id=617;
NC_000911	artemis	CDS	1666938	1667389	.	-	0	ID=CDS:complement%281666938..1667389%29; gene_id=618;
NC_000911	artemis	CDS	1667478	1667733	.	-	0	ID=CDS:complement%281667478..1667733%29; gene_id=619;
NC_000911	artemis	CDS	1667889	1668118	.	-	0	ID=CDS:complement%281667889..1668118%29; gene_id=620;
NC_000911	artemis	CDS	1681577	1681994	.	-	0	ID=CDS:complement%281681577..1681994%29; gene_id=622;
NC_000911	artemis	CDS	1687490	1688178	.	+	0	ID=CDS:1687490..1688178; gene_id=625;
NC_000911	artemis	CDS	1691444	1691897	.	+	0	ID=CDS:1691444..1691897; gene_id=626;
NC_000911	artemis	CDS	1696068	1696350	.	+	0	ID=CDS:1696068..1696350; gene_id=628;
NC_000911	artemis	CDS	1706793	1707276	.	-	0	ID=CDS:complement%281706793..1707276%29; gene_id=631;
NC_000911	artemis	CDS	1711990	1712564	.	-	0	ID=CDS:complement%281711990..1712564%29; gene_id=632;
NC_000911	artemis	CDS	1712417	1712923	.	+	0	ID=CDS:1712417..1712923; gene_id=633;
NC_000911	artemis	CDS	1716901	1717295	.	+	0	ID=CDS:1716901..1717295; gene_id=634;
NC_000911	artemis	CDS	1723726	1724586	.	-	0	ID=CDS:complement%281723726..1724586%29; gene_id=636;
NC_000911	artemis	CDS	1724577	1725127	.	+	0	ID=CDS:1724577..1725127; gene_id=637;
NC_000911	artemis	CDS	1749650	1750678	.	-	0	ID=CDS:complement%281749650..1750678%29; gene_id=638;
NC_000911	artemis	CDS	1750522	1751066	.	+	0	ID=CDS:1750522..1751066; gene_id=640;
NC_000911	artemis	CDS	1752164	1752884	.	-	0	ID=CDS:complement%281752164..1752884%29; gene_id=642;
NC_000911	artemis	CDS	1756054	1756579	.	-	0	ID=CDS:complement%281756054..1756579%29; gene_id=643;
NC_000911	artemis	CDS	1758806	1759124	.	+	0	ID=CDS:1758806..1759124; gene_id=644;
NC_000911	artemis	CDS	1767427	1767911	.	-	0	ID=CDS:complement%281767427..1767911%29; gene_id=646;
NC_000911	artemis	CDS	1767934	1768186	.	-	0	ID=CDS:complement%281767934..1768186%29; gene_id=647;
NC_000911	artemis	CDS	1768698	1769279	.	+	0	ID=CDS:1768698..1769279; gene_id=648;
NC_000911	artemis	CDS	1769193	1769709	.	+	0	ID=CDS:1769193..1769709; gene_id=649;
NC_000911	artemis	CDS	1771095	1771447	.	-	0	ID=CDS:complement%281771095..1771447%29; gene_id=650;
NC_000911	artemis	CDS	1771436	1771805	.	+	0	ID=CDS:1771436..1771805; gene_id=651;
NC_000911	artemis	CDS	1775586	1776071	.	-	0	ID=CDS:complement%281775586..1776071%29; gene_id=652;
NC_000911	artemis	CDS	1777640	1777886	.	-	0	ID=CDS:complement%281777640..1777886%29; gene_id=653;
NC_000911	artemis	CDS	1779245	1779484	.	-	0	ID=CDS:complement%281779245..1779484%29; gene_id=654;
NC_000911	artemis	CDS	1782726	1783111	.	+	0	ID=CDS:1782726..1783111; gene_id=655;
NC_000911	artemis	CDS	1784421	1784981	.	-	0	ID=CDS:complement%281784421..1784981%29; gene_id=657;
NC_000911	artemis	CDS	1792043	1792696	.	+	0	ID=CDS:1792043..1792696; gene_id=660;
NC_000911	artemis	CDS	1794644	1795120	.	-	0	ID=CDS:complement%281794644..1795120%29; gene_id=661;
NC_000911	artemis	CDS	1795035	1795493	.	+	0	ID=CDS:1795035..1795493; gene_id=662;
NC_000911	artemis	CDS	1806927	1807193	.	+	0	ID=CDS:1806927..1807193; gene_id=663;
NC_000911	artemis	CDS	1818877	1820047	.	+	0	ID=CDS:1818877..1820047; gene_id=666;
NC_000911	artemis	CDS	1820141	1820470	.	+	0	ID=CDS:1820141..1820470; gene_id=667;
NC_000911	artemis	CDS	1823687	1824467	.	+	0	ID=CDS:1823687..1824467; gene_id=668;
NC_000911	artemis	CDS	1825523	1826105	.	-	0	ID=CDS:complement%281825523..1826105%29; gene_id=669;
NC_000911	artemis	CDS	1826261	1826568	.	-	0	ID=CDS:complement%281826261..1826568%29; gene_id=670;
NC_000911	artemis	CDS	1834795	1835159	.	-	0	ID=CDS:complement%281834795..1835159%29; gene_id=671;
NC_000911	artemis	CDS	1835032	1835505	.	-	0	ID=CDS:complement%281835032..1835505%29; gene_id=672;
NC_000911	artemis	CDS	1838546	1839258	.	-	0	ID=CDS:complement%281838546..1839258%29; gene_id=673;
NC_000911	artemis	CDS	1850742	1851850	.	+	0	ID=CDS:1850742..1851850; gene_id=675;
NC_000911	artemis	CDS	1855307	1855811	.	-	0	ID=CDS:complement%281855307..1855811%29; gene_id=676;
NC_000911	artemis	CDS	1856139	1856561	.	+	0	ID=CDS:1856139..1856561; gene_id=677;
NC_000911	artemis	CDS	1864544	1864769	.	-	0	ID=CDS:complement%281864544..1864769%29; gene_id=679;
NC_000911	artemis	CDS	1865061	1865298	.	-	0	ID=CDS:complement%281865061..1865298%29; gene_id=680;
NC_000911	artemis	CDS	1869014	1869266	.	-	0	ID=CDS:complement%281869014..1869266%29; gene_id=681;
NC_000911	artemis	CDS	1869511	1869970	.	-	0	ID=CDS:complement%281869511..1869970%29; gene_id=682;
NC_000911	artemis	CDS	1883314	1884308	.	+	0	ID=CDS:1883314..1884308; gene_id=683;
NC_000911	artemis	CDS	1895805	1896208	.	+	0	ID=CDS:1895805..1896208; gene_id=685;
NC_000911	artemis	CDS	1908927	1909363	.	-	0	ID=CDS:complement%281908927..1909363%29; gene_id=686;
NC_000911	artemis	CDS	1909520	1910080	.	-	0	ID=CDS:complement%281909520..1910080%29; gene_id=687;
NC_000911	artemis	CDS	1910895	1911570	.	-	0	ID=CDS:complement%281910895..1911570%29; gene_id=688;
NC_000911	artemis	CDS	1911505	1912294	.	+	0	ID=CDS:1911505..1912294; gene_id=689;
NC_000911	artemis	CDS	1912030	1912277	.	+	0	ID=CDS:1912030..1912277; gene_id=690;
NC_000911	artemis	CDS	1915365	1916879	.	+	0	ID=CDS:1915365..1916879; gene_id=691;
NC_000911	artemis	CDS	1916892	1917121	.	+	0	ID=CDS:1916892..1917121; gene_id=692;
NC_000911	artemis	CDS	1918239	1918908	.	+	0	ID=CDS:1918239..1918908; gene_id=693;
NC_000911	artemis	CDS	1919454	1919763	.	+	0	ID=CDS:1919454..1919763; gene_id=694;
NC_000911	artemis	CDS	1922739	1923237	.	+	0	ID=CDS:1922739..1923237; gene_id=695;
NC_000911	artemis	CDS	1927026	1927725	.	-	0	ID=CDS:complement%281927026..1927725%29; gene_id=696;
NC_000911	artemis	CDS	1929030	1929378	.	-	0	ID=CDS:complement%281929030..1929378%29; gene_id=697;
NC_000911	artemis	CDS	1931307	1931889	.	-	0	ID=CDS:complement%281931307..1931889%29; gene_id=699;
NC_000911	artemis	CDS	1933038	1933461	.	-	0	ID=CDS:complement%281933038..1933461%29; gene_id=700;
NC_000911	artemis	CDS	1934515	1935127	.	+	0	ID=CDS:1934515..1935127; gene_id=701;
NC_000911	artemis	CDS	1939497	1940312	.	+	0	ID=CDS:1939497..1940312; gene_id=703;
NC_000911	artemis	CDS	1941296	1941620	.	+	0	ID=CDS:1941296..1941620; gene_id=704;
NC_000911	artemis	CDS	1945505	1946153	.	+	0	ID=CDS:1945505..1946153; gene_id=705;
NC_000911	artemis	CDS	1960418	1960790	.	+	0	ID=CDS:1960418..1960790; gene_id=708;
NC_000911	artemis	CDS	1974766	1975575	.	-	0	ID=CDS:complement%281974766..1975575%29; gene_id=709;
NC_000911	artemis	CDS	1976452	1976795	.	-	0	ID=CDS:complement%281976452..1976795%29; gene_id=710;
NC_000911	artemis	CDS	1976724	1977808	.	+	0	ID=CDS:1976724..1977808; gene_id=711;
NC_000911	artemis	CDS	1980255	1980781	.	+	0	ID=CDS:1980255..1980781; gene_id=712;
NC_000911	artemis	CDS	1981963	1982259	.	-	0	ID=CDS:complement%281981963..1982259%29; gene_id=713;
NC_000911	artemis	CDS	1988377	1988831	.	-	0	ID=CDS:complement%281988377..1988831%29; gene_id=714;
NC_000911	artemis	CDS	1988840	1989533	.	+	0	ID=CDS:1988840..1989533; gene_id=715;
NC_000911	artemis	CDS	1992372	1992610	.	-	0	ID=CDS:complement%281992372..1992610%29; gene_id=716;
NC_000911	artemis	CDS	1993073	1993377	.	-	0	ID=CDS:complement%281993073..1993377%29; gene_id=717;
NC_000911	artemis	CDS	1993284	1993763	.	+	0	ID=CDS:1993284..1993763; gene_id=718;
NC_000911	artemis	CDS	2013006	2013509	.	-	0	ID=CDS:complement%282013006..2013509%29; gene_id=720;
NC_000911	artemis	CDS	2028143	2028828	.	+	0	ID=CDS:2028143..2028828; gene_id=722;
NC_000911	artemis	CDS	2030988	2031283	.	+	0	ID=CDS:2030988..2031283; gene_id=723;
NC_000911	artemis	CDS	2032893	2033655	.	+	0	ID=CDS:2032893..2033655; gene_id=724;
NC_000911	artemis	CDS	2036096	2036619	.	-	0	ID=CDS:complement%282036096..2036619%29; gene_id=726;
NC_000911	artemis	CDS	2041159	2041415	.	+	0	ID=CDS:2041159..2041415; gene_id=727;
NC_000911	artemis	CDS	2042329	2043105	.	-	0	ID=CDS:complement%282042329..2043105%29; gene_id=728;
NC_000911	artemis	CDS	2046888	2047492	.	-	0	ID=CDS:complement%282046888..2047492%29; gene_id=729;
NC_000911	artemis	CDS	2047336	2048406	.	+	0	ID=CDS:2047336..2048406; gene_id=730;
NC_000911	artemis	CDS	2050990	2051474	.	-	0	ID=CDS:complement%282050990..2051474%29; gene_id=731;
NC_000911	artemis	CDS	2065010	2065504	.	-	0	ID=CDS:complement%282065010..2065504%29; gene_id=732;
NC_000911	artemis	CDS	2065527	2065839	.	+	0	ID=CDS:2065527..2065839; gene_id=733;
NC_000911	artemis	CDS	2066102	2066724	.	+	0	ID=CDS:2066102..2066724; gene_id=734;
NC_000911	artemis	CDS	2067507	2067924	.	-	0	ID=CDS:complement%282067507..2067924%29; gene_id=735;
NC_000911	artemis	CDS	2068500	2068847	.	-	0	ID=CDS:complement%282068500..2068847%29; gene_id=736;
NC_000911	artemis	CDS	2068765	2069247	.	+	0	ID=CDS:2068765..2069247; gene_id=737;
NC_000911	artemis	CDS	2070958	2071424	.	-	0	ID=CDS:complement%282070958..2071424%29; gene_id=738;
NC_000911	artemis	CDS	2075982	2076416	.	+	0	ID=CDS:2075982..2076416; gene_id=740;
NC_000911	artemis	CDS	2086378	2086809	.	+	0	ID=CDS:2086378..2086809; gene_id=742;
NC_000911	artemis	CDS	2087288	2087786	.	-	0	ID=CDS:complement%282087288..2087786%29; gene_id=743;
NC_000911	artemis	CDS	2087955	2088559	.	+	0	ID=CDS:2087955..2088559; gene_id=744;
NC_000911	artemis	CDS	2092545	2093151	.	+	0	ID=CDS:2092545..2093151; gene_id=745;
NC_000911	artemis	CDS	2094091	2094427	.	+	0	ID=CDS:2094091..2094427; gene_id=746;
NC_000911	artemis	CDS	2094927	2095717	.	-	0	ID=CDS:complement%282094927..2095717%29; gene_id=747;
NC_000911	artemis	CDS	2095676	2096025	.	+	0	ID=CDS:2095676..2096025; gene_id=748;
NC_000911	artemis	CDS	2098970	2099240	.	-	0	ID=CDS:complement%282098970..2099240%29; gene_id=749;
NC_000911	artemis	CDS	2099569	2099878	.	-	0	ID=CDS:complement%282099569..2099878%29; gene_id=750;
NC_000911	artemis	CDS	2099898	2100214	.	-	0	ID=CDS:complement%282099898..2100214%29; gene_id=751;
NC_000911	artemis	CDS	2101685	2101976	.	-	0	ID=CDS:complement%282101685..2101976%29; gene_id=752;
NC_000911	artemis	CDS	2128993	2129413	.	-	0	ID=CDS:complement%282128993..2129413%29; gene_id=754;
NC_000911	artemis	CDS	2136696	2137002	.	-	0	ID=CDS:complement%282136696..2137002%29; gene_id=756;
NC_000911	artemis	CDS	2139188	2140411	.	-	0	ID=CDS:complement%282139188..2140411%29; gene_id=757;
NC_000911	artemis	CDS	2139745	2140411	.	-	0	ID=CDS:complement%282139745..2140411%29; gene_id=758;
NC_000911	artemis	CDS	2150863	2151257	.	-	0	ID=CDS:complement%282150863..2151257%29; gene_id=759;
NC_000911	artemis	CDS	2151513	2152291	.	-	0	ID=CDS:complement%282151513..2152291%29; gene_id=760;
NC_000911	artemis	CDS	2152976	2153277	.	-	0	ID=CDS:complement%282152976..2153277%29; gene_id=762;
NC_000911	artemis	CDS	2153940	2154500	.	-	0	ID=CDS:complement%282153940..2154500%29; gene_id=763;
NC_000911	artemis	CDS	2175836	2176810	.	-	0	ID=CDS:complement%282175836..2176810%29; gene_id=764;
NC_000911	artemis	CDS	2176196	2176681	.	-	0	ID=CDS:complement%282176196..2176681%29; gene_id=765;
NC_000911	artemis	CDS	2181743	2181958	.	-	0	ID=CDS:complement%282181743..2181958%29; gene_id=766;
NC_000911	artemis	CDS	2183608	2184022	.	-	0	ID=CDS:complement%282183608..2184022%29; gene_id=767;
NC_000911	artemis	CDS	2192478	2192869	.	+	0	ID=CDS:2192478..2192869; gene_id=768;
NC_000911	artemis	CDS	2192896	2193397	.	+	0	ID=CDS:2192896..2193397; gene_id=769;
NC_000911	artemis	CDS	2205979	2206445	.	-	0	ID=CDS:complement%282205979..2206445%29; gene_id=771;
NC_000911	artemis	CDS	2216056	2217064	.	+	0	ID=CDS:2216056..2217064; gene_id=773;
NC_000911	artemis	CDS	2227936	2228418	.	-	0	ID=CDS:complement%282227936..2228418%29; gene_id=775;
NC_000911	artemis	CDS	2228389	2228651	.	+	0	ID=CDS:2228389..2228651; gene_id=776;
NC_000911	artemis	CDS	2232066	2232370	.	-	0	ID=CDS:complement%282232066..2232370%29; gene_id=777;
NC_000911	artemis	CDS	2236600	2237015	.	+	0	ID=CDS:2236600..2237015; gene_id=778;
NC_000911	artemis	CDS	2237496	2238273	.	-	0	ID=CDS:complement%282237496..2238273%29; gene_id=779;
NC_000911	artemis	CDS	2237917	2238273	.	-	0	ID=CDS:complement%282237917..2238273%29; gene_id=780;
NC_000911	artemis	CDS	2238191	2238906	.	+	0	ID=CDS:2238191..2238906; gene_id=781;
NC_000911	artemis	CDS	2244309	2244810	.	-	0	ID=CDS:complement%282244309..2244810%29; gene_id=782;
NC_000911	artemis	CDS	2249039	2249370	.	-	0	ID=CDS:complement%282249039..2249370%29; gene_id=783;
NC_000911	artemis	CDS	2249622	2249831	.	-	0	ID=CDS:complement%282249622..2249831%29; gene_id=784;
NC_000911	artemis	CDS	2252588	2252884	.	+	0	ID=CDS:2252588..2252884; gene_id=786;
NC_000911	artemis	CDS	2253449	2253994	.	-	0	ID=CDS:complement%282253449..2253994%29; gene_id=787;
NC_000911	artemis	CDS	2260392	2260751	.	-	0	ID=CDS:complement%282260392..2260751%29; gene_id=791;
NC_000911	artemis	CDS	2261083	2261714	.	-	0	ID=CDS:complement%282261083..2261714%29; gene_id=792;
NC_000911	artemis	CDS	2261083	2262424	.	-	0	ID=CDS:complement%282261083..2262424%29; gene_id=793;
NC_000911	artemis	CDS	2263052	2263277	.	+	0	ID=CDS:2263052..2263277; gene_id=794;
NC_000911	artemis	CDS	2264133	2264487	.	-	0	ID=CDS:complement%282264133..2264487%29; gene_id=795;
NC_000911	artemis	CDS	2269088	2269540	.	+	0	ID=CDS:2269088..2269540; gene_id=796;
NC_000911	artemis	CDS	2272557	2272836	.	-	0	ID=CDS:complement%282272557..2272836%29; gene_id=797;
NC_000911	artemis	CDS	2273128	2273503	.	-	0	ID=CDS:complement%282273128..2273503%29; gene_id=798;
NC_000911	artemis	CDS	2284390	2284786	.	-	0	ID=CDS:complement%282284390..2284786%29; gene_id=799;
NC_000911	artemis	CDS	2284794	2285280	.	+	0	ID=CDS:2284794..2285280; gene_id=800;
NC_000911	artemis	CDS	2285545	2285993	.	+	0	ID=CDS:2285545..2285993; gene_id=801;
NC_000911	artemis	CDS	2287909	2288162	.	-	0	ID=CDS:complement%282287909..2288162%29; gene_id=802;
NC_000911	artemis	CDS	2290960	2292176	.	+	0	ID=CDS:2290960..2292176; gene_id=803;
NC_000911	artemis	CDS	2292355	2292952	.	-	0	ID=CDS:complement%282292355..2292952%29; gene_id=805;
NC_000911	artemis	CDS	2293967	2294387	.	-	0	ID=CDS:complement%282293967..2294387%29; gene_id=806;
NC_000911	artemis	CDS	2300913	2301264	.	-	0	ID=CDS:complement%282300913..2301264%29; gene_id=807;
NC_000911	artemis	CDS	2304562	2305281	.	+	0	ID=CDS:2304562..2305281; gene_id=809;
NC_000911	artemis	CDS	2312638	2313123	.	+	0	ID=CDS:2312638..2313123; gene_id=810;
NC_000911	artemis	CDS	2314742	2315099	.	+	0	ID=CDS:2314742..2315099; gene_id=811;
NC_000911	artemis	CDS	2315495	2316078	.	+	0	ID=CDS:2315495..2316078; gene_id=812;
NC_000911	artemis	CDS	2322136	2322894	.	+	0	ID=CDS:2322136..2322894; gene_id=813;
NC_000911	artemis	CDS	2329493	2330144	.	-	0	ID=CDS:complement%282329493..2330144%29; gene_id=814;
NC_000911	artemis	CDS	2336733	2337049	.	-	0	ID=CDS:complement%282336733..2337049%29; gene_id=816;
NC_000911	artemis	CDS	2337024	2337719	.	+	0	ID=CDS:2337024..2337719; gene_id=817;
NC_000911	artemis	CDS	2338697	2338949	.	-	0	ID=CDS:complement%282338697..2338949%29; gene_id=818;
NC_000911	artemis	CDS	2342018	2342348	.	-	0	ID=CDS:complement%282342018..2342348%29; gene_id=819;
NC_000911	artemis	CDS	2347443	2348187	.	+	0	ID=CDS:2347443..2348187; gene_id=820;
NC_000911	artemis	CDS	2348570	2349002	.	+	0	ID=CDS:2348570..2349002; gene_id=821;
NC_000911	artemis	CDS	2360701	2361002	.	-	0	ID=CDS:complement%282360701..2361002%29; gene_id=823;
NC_000911	artemis	CDS	2365804	2366364	.	-	0	ID=CDS:complement%282365804..2366364%29; gene_id=824;
NC_000911	artemis	CDS	2366602	2367348	.	-	0	ID=CDS:complement%282366602..2367348%29; gene_id=825;
NC_000911	artemis	CDS	2368348	2368608	.	-	0	ID=CDS:complement%282368348..2368608%29; gene_id=826;
NC_000911	artemis	CDS	2371145	2371569	.	+	0	ID=CDS:2371145..2371569; gene_id=827;
NC_000911	artemis	CDS	2372314	2372620	.	+	0	ID=CDS:2372314..2372620; gene_id=828;
NC_000911	artemis	CDS	2375066	2376930	.	-	0	ID=CDS:complement%282375066..2376930%29; gene_id=829;
NC_000911	artemis	CDS	2375072	2375511	.	-	0	ID=CDS:complement%282375072..2375511%29; gene_id=830;
NC_000911	artemis	CDS	2376941	2377529	.	-	0	ID=CDS:complement%282376941..2377529%29; gene_id=831;
NC_000911	artemis	CDS	2383269	2383631	.	-	0	ID=CDS:complement%282383269..2383631%29; gene_id=832;
NC_000911	artemis	CDS	2383766	2384465	.	+	0	ID=CDS:2383766..2384465; gene_id=833;
NC_000911	artemis	CDS	2387768	2388109	.	+	0	ID=CDS:2387768..2388109; gene_id=835;
NC_000911	artemis	CDS	2388234	2388501	.	+	0	ID=CDS:2388234..2388501; gene_id=836;
NC_000911	artemis	CDS	2393774	2394255	.	-	0	ID=CDS:complement%282393774..2394255%29; gene_id=837;
NC_000911	artemis	CDS	2403295	2403976	.	-	0	ID=CDS:complement%282403295..2403976%29; gene_id=838;
NC_000911	artemis	CDS	2407176	2407962	.	+	0	ID=CDS:2407176..2407962; gene_id=840;
NC_000911	artemis	CDS	2411147	2411451	.	+	0	ID=CDS:2411147..2411451; gene_id=841;
NC_000911	artemis	CDS	2411948	2412166	.	+	0	ID=CDS:2411948..2412166; gene_id=842;
NC_000911	artemis	CDS	2412330	2412826	.	-	0	ID=CDS:complement%282412330..2412826%29; gene_id=843;
NC_000911	artemis	CDS	2412809	2413089	.	+	0	ID=CDS:2412809..2413089; gene_id=844;
NC_000911	artemis	CDS	2415105	2415395	.	-	0	ID=CDS:complement%282415105..2415395%29; gene_id=845;
NC_000911	artemis	CDS	2415322	2415590	.	+	0	ID=CDS:2415322..2415590; gene_id=846;
NC_000911	artemis	CDS	2417057	2417315	.	+	0	ID=CDS:2417057..2417315; gene_id=847;
NC_000911	artemis	CDS	2425932	2426284	.	-	0	ID=CDS:complement%282425932..2426284%29; gene_id=849;
NC_000911	artemis	CDS	2428258	2428669	.	-	0	ID=CDS:complement%282428258..2428669%29; gene_id=850;
NC_000911	artemis	CDS	2428803	2429074	.	-	0	ID=CDS:complement%282428803..2429074%29; gene_id=851;
NC_000911	artemis	CDS	2431058	2431397	.	-	0	ID=CDS:complement%282431058..2431397%29; gene_id=852;
NC_000911	artemis	CDS	2436931	2437228	.	-	0	ID=CDS:complement%282436931..2437228%29; gene_id=853;
NC_000911	artemis	CDS	2440009	2440294	.	-	0	ID=CDS:complement%282440009..2440294%29; gene_id=854;
NC_000911	artemis	CDS	2440313	2440748	.	+	0	ID=CDS:2440313..2440748; gene_id=855;
NC_000911	artemis	CDS	2447352	2448156	.	-	0	ID=CDS:complement%282447352..2448156%29; gene_id=857;
NC_000911	artemis	CDS	2458220	2458538	.	-	0	ID=CDS:complement%282458220..2458538%29; gene_id=861;
NC_000911	artemis	CDS	2467584	2468285	.	+	0	ID=CDS:2467584..2468285; gene_id=862;
NC_000911	artemis	CDS	2468369	2468705	.	+	0	ID=CDS:2468369..2468705; gene_id=863;
NC_000911	artemis	CDS	2470686	2471717	.	+	0	ID=CDS:2470686..2471717; gene_id=865;
NC_000911	artemis	CDS	2478276	2478710	.	-	0	ID=CDS:complement%282478276..2478710%29; gene_id=868;
NC_000911	artemis	CDS	2478937	2480015	.	-	0	ID=CDS:complement%282478937..2480015%29; gene_id=869;
NC_000911	artemis	CDS	2484835	2485266	.	+	0	ID=CDS:2484835..2485266; gene_id=871;
NC_000911	artemis	CDS	2486666	2487209	.	-	0	ID=CDS:complement%282486666..2487209%29; gene_id=872;
NC_000911	artemis	CDS	2489444	2489984	.	+	0	ID=CDS:2489444..2489984; gene_id=873;
NC_000911	artemis	CDS	2493766	2494081	.	+	0	ID=CDS:2493766..2494081; gene_id=874;
NC_000911	artemis	CDS	2494914	2495303	.	+	0	ID=CDS:2494914..2495303; gene_id=875;
NC_000911	artemis	CDS	2501164	2502071	.	+	0	ID=CDS:2501164..2502071; gene_id=876;
NC_000911	artemis	CDS	2503181	2503459	.	+	0	ID=CDS:2503181..2503459; gene_id=877;
NC_000911	artemis	CDS	2512453	2512829	.	+	0	ID=CDS:2512453..2512829; gene_id=882;
NC_000911	artemis	CDS	2512843	2513189	.	+	0	ID=CDS:2512843..2513189; gene_id=883;
NC_000911	artemis	CDS	2521583	2521824	.	-	0	ID=CDS:complement%282521583..2521824%29; gene_id=885;
NC_000911	artemis	CDS	2525803	2526291	.	+	0	ID=CDS:2525803..2526291; gene_id=887;
NC_000911	artemis	CDS	2529048	2529323	.	-	0	ID=CDS:complement%282529048..2529323%29; gene_id=888;
NC_000911	artemis	CDS	2529529	2529974	.	-	0	ID=CDS:complement%282529529..2529974%29; gene_id=889;
NC_000911	artemis	CDS	2530184	2530395	.	-	0	ID=CDS:complement%282530184..2530395%29; gene_id=890;
NC_000911	artemis	CDS	2530526	2530818	.	-	0	ID=CDS:complement%282530526..2530818%29; gene_id=891;
NC_000911	artemis	CDS	2537857	2538219	.	+	0	ID=CDS:2537857..2538219; gene_id=892;
NC_000911	artemis	CDS	2539991	2540408	.	+	0	ID=CDS:2539991..2540408; gene_id=893;
NC_000911	artemis	CDS	2543202	2543722	.	-	0	ID=CDS:complement%282543202..2543722%29; gene_id=894;
NC_000911	artemis	CDS	2550804	2551451	.	-	0	ID=CDS:complement%282550804..2551451%29; gene_id=897;
NC_000911	artemis	CDS	2552180	2552516	.	+	0	ID=CDS:2552180..2552516; gene_id=898;
NC_000911	artemis	CDS	2561414	2561897	.	+	0	ID=CDS:2561414..2561897; gene_id=901;
NC_000911	artemis	CDS	2565455	2565704	.	+	0	ID=CDS:2565455..2565704; gene_id=902;
NC_000911	artemis	CDS	2568511	2568966	.	-	0	ID=CDS:complement%282568511..2568966%29; gene_id=903;
NC_000911	artemis	CDS	2568977	2569496	.	+	0	ID=CDS:2568977..2569496; gene_id=904;
NC_000911	artemis	CDS	2571575	2571954	.	+	0	ID=CDS:2571575..2571954; gene_id=905;
NC_000911	artemis	CDS	2575610	2575918	.	+	0	ID=CDS:2575610..2575918; gene_id=906;
NC_000911	artemis	CDS	2578524	2579308	.	-	0	ID=CDS:complement%282578524..2579308%29; gene_id=907;
NC_000911	artemis	CDS	2579166	2580074	.	+	0	ID=CDS:2579166..2580074; gene_id=908;
NC_000911	artemis	CDS	2579798	2580130	.	+	0	ID=CDS:2579798..2580130; gene_id=909;
NC_000911	artemis	CDS	2589002	2589233	.	+	0	ID=CDS:2589002..2589233; gene_id=911;
NC_000911	artemis	CDS	2589930	2590226	.	-	0	ID=CDS:complement%282589930..2590226%29; gene_id=912;
NC_000911	artemis	CDS	2595680	2596324	.	+	0	ID=CDS:2595680..2596324; gene_id=913;
NC_000911	artemis	CDS	2600131	2600495	.	+	0	ID=CDS:2600131..2600495; gene_id=914;
NC_000911	artemis	CDS	2603992	2604429	.	-	0	ID=CDS:complement%282603992..2604429%29; gene_id=915;
NC_000911	artemis	CDS	2604562	2605505	.	+	0	ID=CDS:2604562..2605505; gene_id=916;
NC_000911	artemis	CDS	2607124	2607434	.	+	0	ID=CDS:2607124..2607434; gene_id=917;
NC_000911	artemis	CDS	2609917	2610696	.	-	0	ID=CDS:complement%282609917..2610696%29; gene_id=918;
NC_000911	artemis	CDS	2612895	2613481	.	-	0	ID=CDS:complement%282612895..2613481%29; gene_id=919;
NC_000911	artemis	CDS	2614577	2614936	.	-	0	ID=CDS:complement%282614577..2614936%29; gene_id=921;
NC_000911	artemis	CDS	2616968	2617770	.	-	0	ID=CDS:complement%282616968..2617770%29; gene_id=922;
NC_000911	artemis	CDS	2617902	2618544	.	-	0	ID=CDS:complement%282617902..2618544%29; gene_id=923;
NC_000911	artemis	CDS	2618575	2619024	.	-	0	ID=CDS:complement%282618575..2619024%29; gene_id=924;
NC_000911	artemis	CDS	2625487	2626011	.	+	0	ID=CDS:2625487..2626011; gene_id=925;
NC_000911	artemis	CDS	2637750	2638143	.	+	0	ID=CDS:2637750..2638143; gene_id=926;
NC_000911	artemis	CDS	2638660	2639249	.	+	0	ID=CDS:2638660..2639249; gene_id=927;
NC_000911	artemis	CDS	2639804	2640343	.	+	0	ID=CDS:2639804..2640343; gene_id=928;
NC_000911	artemis	CDS	2640597	2641833	.	+	0	ID=CDS:2640597..2641833; gene_id=929;
NC_000911	artemis	CDS	2641015	2641832	.	+	0	ID=CDS:2641015..2641832; gene_id=930;
NC_000911	artemis	CDS	2644704	2645267	.	-	0	ID=CDS:complement%282644704..2645267%29; gene_id=932;
NC_000911	artemis	CDS	2645101	2645931	.	+	0	ID=CDS:2645101..2645931; gene_id=933;
NC_000911	artemis	CDS	2647165	2647386	.	-	0	ID=CDS:complement%282647165..2647386%29; gene_id=934;
NC_000911	artemis	CDS	2657085	2657342	.	+	0	ID=CDS:2657085..2657342; gene_id=935;
NC_000911	artemis	CDS	2667524	2668026	.	+	0	ID=CDS:2667524..2668026; gene_id=937;
NC_000911	artemis	CDS	2672627	2672903	.	+	0	ID=CDS:2672627..2672903; gene_id=938;
NC_000911	artemis	CDS	2673980	2674298	.	-	0	ID=CDS:complement%282673980..2674298%29; gene_id=939;
NC_000911	artemis	CDS	2675088	2676618	.	-	0	ID=CDS:complement%282675088..2676618%29; gene_id=940;
NC_000911	artemis	CDS	2677269	2677877	.	+	0	ID=CDS:2677269..2677877; gene_id=941;
NC_000911	artemis	CDS	2680041	2680376	.	-	0	ID=CDS:complement%282680041..2680376%29; gene_id=942;
NC_000911	artemis	CDS	2680492	2680999	.	+	0	ID=CDS:2680492..2680999; gene_id=943;
NC_000911	artemis	CDS	2682445	2682872	.	+	0	ID=CDS:2682445..2682872; gene_id=944;
NC_000911	artemis	CDS	2683541	2683805	.	+	0	ID=CDS:2683541..2683805; gene_id=946;
NC_000911	artemis	CDS	2690801	2691528	.	-	0	ID=CDS:complement%282690801..2691528%29; gene_id=947;
NC_000911	artemis	CDS	2694620	2695139	.	+	0	ID=CDS:2694620..2695139; gene_id=948;
NC_000911	artemis	CDS	2695597	2695857	.	-	0	ID=CDS:complement%282695597..2695857%29; gene_id=949;
NC_000911	artemis	CDS	2696927	2697577	.	+	0	ID=CDS:2696927..2697577; gene_id=950;
NC_000911	artemis	CDS	2708169	2708902	.	+	0	ID=CDS:2708169..2708902; gene_id=955;
NC_000911	artemis	CDS	2708910	2709366	.	+	0	ID=CDS:2708910..2709366; gene_id=956;
NC_000911	artemis	CDS	2713393	2713798	.	+	0	ID=CDS:2713393..2713798; gene_id=957;
NC_000911	artemis	CDS	2726575	2727606	.	-	0	ID=CDS:complement%282726575..2727606%29; gene_id=960;
NC_000911	artemis	CDS	2728146	2728811	.	-	0	ID=CDS:complement%282728146..2728811%29; gene_id=961;
NC_000911	artemis	CDS	2728959	2729372	.	+	0	ID=CDS:2728959..2729372; gene_id=962;
NC_000911	artemis	CDS	2733359	2734014	.	-	0	ID=CDS:complement%282733359..2734014%29; gene_id=963;
NC_000911	artemis	CDS	2733991	2734343	.	+	0	ID=CDS:2733991..2734343; gene_id=964;
NC_000911	artemis	CDS	2735801	2736114	.	+	0	ID=CDS:2735801..2736114; gene_id=965;
NC_000911	artemis	CDS	2742546	2742892	.	+	0	ID=CDS:2742546..2742892; gene_id=967;
NC_000911	artemis	CDS	2760460	2760678	.	-	0	ID=CDS:complement%282760460..2760678%29; gene_id=969;
NC_000911	artemis	CDS	2769040	2769338	.	-	0	ID=CDS:complement%282769040..2769338%29; gene_id=970;
NC_000911	artemis	CDS	2770854	2771244	.	-	0	ID=CDS:complement%282770854..2771244%29; gene_id=972;
NC_000911	artemis	CDS	2776978	2777296	.	-	0	ID=CDS:complement%282776978..2777296%29; gene_id=973;
NC_000911	artemis	CDS	2779512	2779977	.	-	0	ID=CDS:complement%282779512..2779977%29; gene_id=974;
NC_000911	artemis	CDS	2779977	2780836	.	-	0	ID=CDS:complement%282779977..2780836%29; gene_id=975;
NC_000911	artemis	CDS	2783114	2783828	.	-	0	ID=CDS:complement%282783114..2783828%29; gene_id=977;
NC_000911	artemis	CDS	2791054	2791709	.	-	0	ID=CDS:complement%282791054..2791709%29; gene_id=978;
NC_000911	artemis	CDS	2793611	2794383	.	-	0	ID=CDS:complement%282793611..2794383%29; gene_id=979;
NC_000911	artemis	CDS	2795785	2796402	.	+	0	ID=CDS:2795785..2796402; gene_id=980;
NC_000911	artemis	CDS	2798732	2799491	.	-	0	ID=CDS:complement%282798732..2799491%29; gene_id=981;
NC_000911	artemis	CDS	2799693	2800074	.	-	0	ID=CDS:complement%282799693..2800074%29; gene_id=982;
NC_000911	artemis	CDS	2800370	2800987	.	-	0	ID=CDS:complement%282800370..2800987%29; gene_id=983;
NC_000911	artemis	CDS	2803433	2803856	.	+	0	ID=CDS:2803433..2803856; gene_id=984;
NC_000911	artemis	CDS	2804291	2804580	.	+	0	ID=CDS:2804291..2804580; gene_id=985;
NC_000911	artemis	CDS	2806192	2806491	.	-	0	ID=CDS:complement%282806192..2806491%29; gene_id=986;
NC_000911	artemis	CDS	2806524	2807211	.	-	0	ID=CDS:complement%282806524..2807211%29; gene_id=987;
NC_000911	artemis	CDS	2807061	2807932	.	+	0	ID=CDS:2807061..2807932; gene_id=988;
NC_000911	artemis	CDS	2815062	2815557	.	-	0	ID=CDS:complement%282815062..2815557%29; gene_id=990;
NC_000911	artemis	CDS	2819324	2819893	.	-	0	ID=CDS:complement%282819324..2819893%29; gene_id=991;
NC_000911	artemis	CDS	2819880	2820355	.	+	0	ID=CDS:2819880..2820355; gene_id=992;
NC_000911	artemis	CDS	2823536	2823997	.	-	0	ID=CDS:complement%282823536..2823997%29; gene_id=993;
NC_000911	artemis	CDS	2825719	2826198	.	+	0	ID=CDS:2825719..2826198; gene_id=994;
NC_000911	artemis	CDS	2835545	2835811	.	-	0	ID=CDS:complement%282835545..2835811%29; gene_id=996;
NC_000911	artemis	CDS	2844169	2844809	.	-	0	ID=CDS:complement%282844169..2844809%29; gene_id=997;
NC_000911	artemis	CDS	2848356	2848782	.	+	0	ID=CDS:2848356..2848782; gene_id=998;
NC_000911	artemis	CDS	2849992	2850328	.	-	0	ID=CDS:complement%282849992..2850328%29; gene_id=999;
NC_000911	artemis	CDS	2859165	2860071	.	-	0	ID=CDS:complement%282859165..2860071%29; gene_id=1002;
NC_000911	artemis	CDS	2860522	2861087	.	-	0	ID=CDS:complement%282860522..2861087%29; gene_id=1003;
NC_000911	artemis	CDS	2867264	2867653	.	-	0	ID=CDS:complement%282867264..2867653%29; gene_id=1004;
NC_000911	artemis	CDS	2870026	2870690	.	-	0	ID=CDS:complement%282870026..2870690%29; gene_id=1005;
NC_000911	artemis	CDS	2870700	2871126	.	+	0	ID=CDS:2870700..2871126; gene_id=1006;
NC_000911	artemis	CDS	2876540	2876840	.	-	0	ID=CDS:complement%282876540..2876840%29; gene_id=1007;
NC_000911	artemis	CDS	2876857	2877105	.	+	0	ID=CDS:2876857..2877105; gene_id=1008;
NC_000911	artemis	CDS	2880181	2880614	.	+	0	ID=CDS:2880181..2880614; gene_id=1009;
NC_000911	artemis	CDS	2883829	2884081	.	+	0	ID=CDS:2883829..2884081; gene_id=1010;
NC_000911	artemis	CDS	2887163	2887543	.	-	0	ID=CDS:complement%282887163..2887543%29; gene_id=1011;
NC_000911	artemis	CDS	2887709	2888161	.	-	0	ID=CDS:complement%282887709..2888161%29; gene_id=1012;
NC_000911	artemis	CDS	2890015	2890365	.	+	0	ID=CDS:2890015..2890365; gene_id=1013;
NC_000911	artemis	CDS	2892288	2892676	.	+	0	ID=CDS:2892288..2892676; gene_id=1014;
NC_000911	artemis	CDS	2911319	2911649	.	+	0	ID=CDS:2911319..2911649; gene_id=1015;
NC_000911	artemis	CDS	2913564	2914180	.	-	0	ID=CDS:complement%282913564..2914180%29; gene_id=1016;
NC_000911	artemis	CDS	2913853	2914089	.	-	0	ID=CDS:complement%282913853..2914089%29; gene_id=1017;
NC_000911	artemis	CDS	2915799	2916374	.	+	0	ID=CDS:2915799..2916374; gene_id=1018;
NC_000911	artemis	CDS	2927298	2927538	.	+	0	ID=CDS:2927298..2927538; gene_id=1019;
NC_000911	artemis	CDS	2947745	2948085	.	-	0	ID=CDS:complement%282947745..2948085%29; gene_id=1022;
NC_000911	artemis	CDS	2952455	2952699	.	+	0	ID=CDS:2952455..2952699; gene_id=1023;
NC_000911	artemis	CDS	2957135	2957477	.	-	0	ID=CDS:complement%282957135..2957477%29; gene_id=1024;
NC_000911	artemis	CDS	2961119	2961608	.	-	0	ID=CDS:complement%282961119..2961608%29; gene_id=1025;
NC_000911	artemis	CDS	2969712	2970833	.	+	0	ID=CDS:2969712..2970833; gene_id=1028;
NC_000911	artemis	CDS	2970550	2970804	.	+	0	ID=CDS:2970550..2970804; gene_id=1029;
NC_000911	artemis	CDS	2970822	2971291	.	+	0	ID=CDS:2970822..2971291; gene_id=1030;
NC_000911	artemis	CDS	2973737	2974067	.	-	0	ID=CDS:complement%282973737..2974067%29; gene_id=1031;
NC_000911	artemis	CDS	2975406	2975740	.	-	0	ID=CDS:complement%282975406..2975740%29; gene_id=1032;
NC_000911	artemis	CDS	2999129	2999425	.	-	0	ID=CDS:complement%282999129..2999425%29; gene_id=1033;
NC_000911	artemis	CDS	3003936	3004443	.	-	0	ID=CDS:complement%283003936..3004443%29; gene_id=1034;
NC_000911	artemis	CDS	3004457	3005026	.	+	0	ID=CDS:3004457..3005026; gene_id=1035;
NC_000911	artemis	CDS	3010151	3010514	.	-	0	ID=CDS:complement%283010151..3010514%29; gene_id=1037;
NC_000911	artemis	CDS	3040948	3041343	.	-	0	ID=CDS:complement%283040948..3041343%29; gene_id=1039;
NC_000911	artemis	CDS	3041637	3042178	.	-	0	ID=CDS:complement%283041637..3042178%29; gene_id=1040;
NC_000911	artemis	CDS	3048999	3049432	.	+	0	ID=CDS:3048999..3049432; gene_id=1042;
NC_000911	artemis	CDS	3053726	3054113	.	-	0	ID=CDS:complement%283053726..3054113%29; gene_id=1043;
NC_000911	artemis	CDS	3060677	3061265	.	+	0	ID=CDS:3060677..3061265; gene_id=1045;
NC_000911	artemis	CDS	3091749	3092082	.	-	0	ID=CDS:complement%283091749..3092082%29; gene_id=1046;
NC_000911	artemis	CDS	3115068	3115570	.	-	0	ID=CDS:complement%283115068..3115570%29; gene_id=1047;
NC_000911	artemis	CDS	3116500	3116763	.	+	0	ID=CDS:3116500..3116763; gene_id=1048;
NC_000911	artemis	CDS	3118755	3119600	.	-	0	ID=CDS:complement%283118755..3119600%29; gene_id=1049;
NC_000911	artemis	CDS	3122067	3122464	.	+	0	ID=CDS:3122067..3122464; gene_id=1050;
NC_000911	artemis	CDS	3125042	3125506	.	+	0	ID=CDS:3125042..3125506; gene_id=1051;
NC_000911	artemis	CDS	3134937	3135517	.	+	0	ID=CDS:3134937..3135517; gene_id=1052;
NC_000911	artemis	CDS	3138954	3139388	.	+	0	ID=CDS:3138954..3139388; gene_id=1054;
NC_000911	artemis	CDS	3139527	3139958	.	+	0	ID=CDS:3139527..3139958; gene_id=1055;
NC_000911	artemis	CDS	3140684	3141102	.	+	0	ID=CDS:3140684..3141102; gene_id=1056;
NC_000911	artemis	CDS	3142244	3142615	.	+	0	ID=CDS:3142244..3142615; gene_id=1057;
NC_000911	artemis	CDS	3143585	3143890	.	+	0	ID=CDS:3143585..3143890; gene_id=1058;
NC_000911	artemis	CDS	3149104	3149410	.	+	0	ID=CDS:3149104..3149410; gene_id=1059;
NC_000911	artemis	CDS	3150989	3151352	.	+	0	ID=CDS:3150989..3151352; gene_id=1060;
NC_000911	artemis	CDS	3152338	3152620	.	+	0	ID=CDS:3152338..3152620; gene_id=1062;
NC_000911	artemis	CDS	3157663	3158104	.	-	0	ID=CDS:complement%283157663..3158104%29; gene_id=1063;
NC_000911	artemis	CDS	3158051	3158852	.	+	0	ID=CDS:3158051..3158852; gene_id=1064;
NC_000911	artemis	CDS	3164739	3165121	.	+	0	ID=CDS:3164739..3165121; gene_id=1066;
NC_000911	artemis	CDS	3169209	3169538	.	-	0	ID=CDS:complement%283169209..3169538%29; gene_id=1068;
NC_000911	artemis	CDS	3175857	3176536	.	-	0	ID=CDS:complement%283175857..3176536%29; gene_id=1069;
NC_000911	artemis	CDS	3176264	3177058	.	+	0	ID=CDS:3176264..3177058; gene_id=1070;
NC_000911	artemis	CDS	3181683	3181981	.	+	0	ID=CDS:3181683..3181981; gene_id=1072;
NC_000911	artemis	CDS	3183447	3183706	.	-	0	ID=CDS:complement%283183447..3183706%29; gene_id=1073;
NC_000911	artemis	CDS	3185173	3185430	.	-	0	ID=CDS:complement%283185173..3185430%29; gene_id=1074;
NC_000911	artemis	CDS	3185839	3186331	.	-	0	ID=CDS:complement%283185839..3186331%29; gene_id=1075;
NC_000911	artemis	CDS	3190993	3191660	.	-	0	ID=CDS:complement%283190993..3191660%29; gene_id=1076;
NC_000911	artemis	CDS	3191670	3192676	.	+	0	ID=CDS:3191670..3192676; gene_id=1077;
NC_000911	artemis	CDS	3193555	3193884	.	-	0	ID=CDS:complement%283193555..3193884%29; gene_id=1078;
NC_000911	artemis	CDS	3198651	3199092	.	-	0	ID=CDS:complement%283198651..3199092%29; gene_id=1079;
NC_000911	artemis	CDS	3201930	3202673	.	-	0	ID=CDS:complement%283201930..3202673%29; gene_id=1080;
NC_000911	artemis	CDS	3202223	3202682	.	-	0	ID=CDS:complement%283202223..3202682%29; gene_id=1081;
NC_000911	artemis	CDS	3207343	3207809	.	+	0	ID=CDS:3207343..3207809; gene_id=1082;
NC_000911	artemis	CDS	3213573	3214224	.	-	0	ID=CDS:complement%283213573..3214224%29; gene_id=1083;
NC_000911	artemis	CDS	3218218	3218655	.	-	0	ID=CDS:complement%283218218..3218655%29; gene_id=1084;
NC_000911	artemis	CDS	3229716	3230743	.	-	0	ID=CDS:complement%283229716..3230743%29; gene_id=1086;
NC_000911	artemis	CDS	3230226	3230742	.	-	0	ID=CDS:complement%283230226..3230742%29; gene_id=1087;
NC_000911	artemis	CDS	3232050	3232596	.	-	0	ID=CDS:complement%283232050..3232596%29; gene_id=1088;
NC_000911	artemis	CDS	3234684	3235111	.	+	0	ID=CDS:3234684..3235111; gene_id=1089;
NC_000911	artemis	CDS	3235413	3235725	.	-	0	ID=CDS:complement%283235413..3235725%29; gene_id=1090;
NC_000911	artemis	CDS	3235696	3236385	.	+	0	ID=CDS:3235696..3236385; gene_id=1091;
NC_000911	artemis	CDS	3248336	3248706	.	-	0	ID=CDS:complement%283248336..3248706%29; gene_id=1095;
NC_000911	artemis	CDS	3249358	3249940	.	-	0	ID=CDS:complement%283249358..3249940%29; gene_id=1096;
NC_000911	artemis	CDS	3251539	3251836	.	-	0	ID=CDS:complement%283251539..3251836%29; gene_id=1098;
NC_000911	artemis	CDS	3256981	3257675	.	-	0	ID=CDS:complement%283256981..3257675%29; gene_id=1099;
NC_000911	artemis	CDS	3266250	3267244	.	-	0	ID=CDS:complement%283266250..3267244%29; gene_id=1100;
NC_000911	artemis	CDS	3269846	3270155	.	+	0	ID=CDS:3269846..3270155; gene_id=1101;
NC_000911	artemis	CDS	3278320	3278662	.	+	0	ID=CDS:3278320..3278662; gene_id=1105;
NC_000911	artemis	CDS	3278671	3279228	.	+	0	ID=CDS:3278671..3279228; gene_id=1106;
NC_000911	artemis	CDS	3282309	3282892	.	+	0	ID=CDS:3282309..3282892; gene_id=1108;
NC_000911	artemis	CDS	3283425	3284283	.	-	0	ID=CDS:complement%283283425..3284283%29; gene_id=1109;
NC_000911	artemis	CDS	3285331	3285784	.	+	0	ID=CDS:3285331..3285784; gene_id=1111;
NC_000911	artemis	CDS	3286662	3286987	.	+	0	ID=CDS:3286662..3286987; gene_id=1112;
NC_000911	artemis	CDS	3289042	3289255	.	-	0	ID=CDS:complement%283289042..3289255%29; gene_id=1113;
NC_000911	artemis	CDS	3289282	3289713	.	+	0	ID=CDS:3289282..3289713; gene_id=1114;
NC_000911	artemis	CDS	3293402	3294494	.	-	0	ID=CDS:complement%283293402..3294494%29; gene_id=1116;
NC_000911	artemis	CDS	3294512	3294984	.	+	0	ID=CDS:3294512..3294984; gene_id=1117;
NC_000911	artemis	CDS	3304853	3305391	.	-	0	ID=CDS:complement%283304853..3305391%29; gene_id=1118;
NC_000911	artemis	CDS	3309483	3310009	.	+	0	ID=CDS:3309483..3310009; gene_id=1120;
NC_000911	artemis	CDS	3313572	3313905	.	-	0	ID=CDS:complement%283313572..3313905%29; gene_id=1121;
NC_000911	artemis	CDS	3316762	3317161	.	+	0	ID=CDS:3316762..3317161; gene_id=1122;
NC_000911	artemis	CDS	3321371	3321614	.	+	0	ID=CDS:3321371..3321614; gene_id=1123;
NC_000911	artemis	CDS	3323786	3324947	.	-	0	ID=CDS:complement%283323786..3324947%29; gene_id=1124;
NC_000911	artemis	CDS	3330807	3331189	.	-	0	ID=CDS:complement%283330807..3331189%29; gene_id=1125;
NC_000911	artemis	CDS	3345164	3345608	.	+	0	ID=CDS:3345164..3345608; gene_id=1127;
NC_000911	artemis	CDS	3347031	3347418	.	+	0	ID=CDS:3347031..3347418; gene_id=1128;
NC_000911	artemis	CDS	3349466	3349736	.	-	0	ID=CDS:complement%283349466..3349736%29; gene_id=1129;
NC_000911	artemis	CDS	3362350	3362750	.	-	0	ID=CDS:complement%283362350..3362750%29; gene_id=1132;
NC_000911	artemis	CDS	3363022	3363265	.	-	0	ID=CDS:complement%283363022..3363265%29; gene_id=1133;
NC_000911	artemis	CDS	3370188	3370753	.	-	0	ID=CDS:complement%283370188..3370753%29; gene_id=1134;
NC_000911	artemis	CDS	3373690	3374047	.	+	0	ID=CDS:3373690..3374047; gene_id=1135;
NC_000911	artemis	CDS	3377062	3377298	.	-	0	ID=CDS:complement%283377062..3377298%29; gene_id=1136;
NC_000911	artemis	CDS	3378284	3378663	.	+	0	ID=CDS:3378284..3378663; gene_id=1137;
NC_000911	artemis	CDS	3382864	3383577	.	-	0	ID=CDS:complement%283382864..3383577%29; gene_id=1138;
NC_000911	artemis	CDS	3383625	3383946	.	+	0	ID=CDS:3383625..3383946; gene_id=1139;
NC_000911	artemis	CDS	3387925	3388693	.	-	0	ID=CDS:complement%283387925..3388693%29; gene_id=1140;
NC_000911	artemis	CDS	3394937	3395581	.	+	0	ID=CDS:3394937..3395581; gene_id=1141;
NC_000911	artemis	CDS	3399262	3399894	.	+	0	ID=CDS:3399262..3399894; gene_id=1143;
NC_000911	artemis	CDS	3420940	3421269	.	-	0	ID=CDS:complement%283420940..3421269%29; gene_id=1145;
NC_000911	artemis	CDS	3424105	3424388	.	-	0	ID=CDS:complement%283424105..3424388%29; gene_id=1148;
NC_000911	artemis	CDS	3424396	3424645	.	+	0	ID=CDS:3424396..3424645; gene_id=1149;
NC_000911	artemis	CDS	3432590	3432951	.	+	0	ID=CDS:3432590..3432951; gene_id=1151;
NC_000911	artemis	CDS	3436306	3436527	.	-	0	ID=CDS:complement%283436306..3436527%29; gene_id=1152;
NC_000911	artemis	CDS	3436451	3436946	.	+	0	ID=CDS:3436451..3436946; gene_id=1153;
NC_000911	artemis	CDS	3439289	3439687	.	+	0	ID=CDS:3439289..3439687; gene_id=1154;
NC_000911	artemis	CDS	3454136	3454422	.	-	0	ID=CDS:complement%283454136..3454422%29; gene_id=1157;
NC_000911	artemis	CDS	3454429	3454726	.	+	0	ID=CDS:3454429..3454726; gene_id=1158;
NC_000911	artemis	CDS	3457435	3457963	.	-	0	ID=CDS:complement%283457435..3457963%29; gene_id=1159;
NC_000911	artemis	CDS	3458707	3459007	.	-	0	ID=CDS:complement%283458707..3459007%29; gene_id=1160;
NC_000911	artemis	CDS	3467361	3467871	.	-	0	ID=CDS:complement%283467361..3467871%29; gene_id=1162;
NC_000911	artemis	CDS	3477978	3478332	.	+	0	ID=CDS:3477978..3478332; gene_id=1167;
NC_000911	artemis	CDS	3502405	3503304	.	-	0	ID=CDS:complement%283502405..3503304%29; gene_id=1168;
NC_000911	artemis	CDS	3503181	3503676	.	+	0	ID=CDS:3503181..3503676; gene_id=1169;
NC_000911	artemis	CDS	3516282	3516862	.	-	0	ID=CDS:complement%283516282..3516862%29; gene_id=1170;
NC_000911	artemis	CDS	3520254	3520584	.	-	0	ID=CDS:complement%283520254..3520584%29; gene_id=1171;
NC_000911	artemis	CDS	3530602	3530972	.	-	0	ID=CDS:complement%283530602..3530972%29; gene_id=1173;
NC_000911	artemis	CDS	3533848	3534076	.	-	0	ID=CDS:complement%283533848..3534076%29; gene_id=1174;
NC_000911	artemis	CDS	3536427	3537165	.	+	0	ID=CDS:3536427..3537165; gene_id=1175;
NC_000911	artemis	CDS	3539536	3540324	.	-	0	ID=CDS:complement%283539536..3540324%29; gene_id=1176;
NC_000911	artemis	CDS	3540759	3541029	.	+	0	ID=CDS:3540759..3541029; gene_id=1177;
NC_000911	artemis	CDS	3542563	3542823	.	+	0	ID=CDS:3542563..3542823; gene_id=1178;
NC_000911	artemis	CDS	3544217	3544649	.	+	0	ID=CDS:3544217..3544649; gene_id=1179;
NC_000911	artemis	CDS	3549196	3549946	.	-	0	ID=CDS:complement%283549196..3549946%29; gene_id=1180;
NC_000911	artemis	CDS	3552104	3552456	.	-	0	ID=CDS:complement%283552104..3552456%29; gene_id=1181;
NC_000911	artemis	CDS	3552384	3553093	.	+	0	ID=CDS:3552384..3553093; gene_id=1182;
NC_000911	artemis	CDS	3565452	3566193	.	-	0	ID=CDS:complement%283565452..3566193%29; gene_id=1184;
