# Supplementary material for: Comparative Transcriptomics between Synechococcus PCC 7942 and Synechocystis PCC 6803 Provide Insights into Mechanisms of Stress Acclimation
Source: PLoS One. 2014 Oct 23;9(10):e109738. doi: 10.1371/journal.pone.0109738 (PMC4207680; doi:10.1371/journal.pone.0109738)
Supplement: File S1 — Sequence similarity results based on blast for newly identified transcribed sequences located in intergenic regions. (ZIP) [file pone.0109738.s006.zip › File 1/Supp6_637000315.newfeatures.intergenic.cl_filter_1e-5.blast]

NC_000911_4-926	gi|16329171|ref|NP_439899.1|	100.00	255	0	0	1	765	69	323	1e-175	495
NC_000911_4-926	gi|218245257|ref|YP_002370628.1|	80.39	255	50	0	1	765	69	323	4e-137	398
NC_000911_4-926	gi|307150008|ref|YP_003885392.1|	78.04	255	56	0	1	765	69	323	7e-133	387
NC_000911_4-926	gi|488889868|ref|WP_002801789.1|	77.65	255	57	0	1	765	69	323	1e-131	384
NC_000911_4-926	gi|218438214|ref|YP_002376543.1|	76.86	255	59	0	1	765	69	323	3e-131	383
NC_000911_4-926	gi|513853024|ref|WP_016517315.1|	77.25	255	58	0	1	765	69	323	5e-131	382
NC_000911_4-926	gi|488820664|ref|WP_002733070.1|	77.25	255	58	0	1	765	69	323	1e-130	381
NC_000911_4-926	gi|488873486|ref|WP_002785711.1|	77.25	255	58	0	1	765	69	323	1e-130	381
NC_000911_4-926	gi|488854839|ref|WP_002767149.1|	77.25	255	58	0	1	765	69	323	1e-130	381
NC_000911_4-926	gi|488863237|ref|WP_002775476.1|	77.25	255	58	0	1	765	69	323	1e-130	381
NC_000911_4-926	gi|488872268|ref|WP_002784493.1|	76.86	255	59	0	1	765	69	323	2e-130	381
NC_000911_4-926	gi|495474228|ref|WP_008198915.1|	77.25	255	58	0	1	765	69	323	5e-130	380
NC_000911_4-926	gi|488849324|ref|WP_002761730.1|	76.86	255	59	0	1	765	69	323	5e-130	380
NC_000911_4-926	gi|488836799|ref|WP_002749205.1|	76.86	255	59	0	1	765	69	323	5e-130	380
NC_000911_4-926	gi|497230580|ref|WP_009544842.1|	76.47	255	60	0	1	765	69	323	4e-129	377
NC_000911_4-926	gi|172037378|ref|YP_001803879.1|	76.47	255	60	0	1	765	73	327	5e-129	377
NC_000911_4-926	gi|488885190|ref|WP_002797415.1|	76.47	255	60	0	1	765	69	323	9e-129	377
NC_000911_4-926	gi|494515197|ref|WP_007304655.1|	74.90	255	64	0	1	765	69	323	2e-128	376
NC_000911_4-926	gi|495549826|ref|WP_008274405.1|	75.29	255	63	0	1	765	69	323	5e-128	375
NC_000911_4-926	gi|166362742|ref|YP_001655015.1|	76.08	255	61	0	1	765	69	323	1e-127	374
NC_000911_4-926	gi|428201230|ref|YP_007079819.1|	73.33	255	68	0	1	765	69	323	6e-127	372
NC_000911_4-926	gi|170077205|ref|YP_001733843.1|	73.33	255	68	0	1	765	69	323	1e-125	369
NC_000911_4-926	gi|427724241|ref|YP_007071518.1|	72.94	255	69	0	1	765	69	323	1e-125	369
NC_000911_4-926	gi|434397188|ref|YP_007131192.1|	71.76	255	72	0	1	765	69	323	9e-124	364
NC_000911_4-926	gi|414078008|ref|YP_006997326.1|	71.37	255	73	0	1	765	69	323	9e-124	364
NC_000911_4-926	gi|428773963|ref|YP_007165751.1|	72.44	254	70	0	1	762	69	322	7e-123	362
NC_000911_4-926	gi|497071746|ref|WP_009458040.1|	71.37	255	73	0	1	765	69	323	7e-123	362
NC_000911_4-926	gi|434406732|ref|YP_007149617.1|	70.98	255	74	0	1	765	69	323	4e-122	360
NC_000911_4-926	gi|284928810|ref|YP_003421332.1|	73.62	254	67	0	4	765	70	323	8e-122	359
NC_000911_4-926	gi|428319291|ref|YP_007117173.1|	72.55	255	70	0	1	765	69	323	1e-121	358
NC_000911_4-926	gi|493576477|ref|WP_006529606.1|	71.76	255	72	0	1	765	69	323	2e-121	358
NC_000911_4-926	gi|493558140|ref|WP_006511604.1|	70.98	255	74	0	1	765	69	323	3e-121	357
NC_000911_4-926	gi|493685672|ref|WP_006635785.1|	72.16	255	71	0	1	765	69	323	1e-120	356
NC_000911_4-926	gi|440680275|ref|YP_007155070.1|	70.36	253	75	0	1	759	69	321	2e-120	355
NC_000911_4-926	gi|427728627|ref|YP_007074864.1|	68.63	255	80	0	1	765	69	323	4e-120	355
NC_000911_4-926	gi|186682243|ref|YP_001865439.1|	69.02	255	79	0	1	765	69	323	4e-120	355
NC_000911_4-926	gi|428770355|ref|YP_007162145.1|	72.05	254	71	0	1	762	69	322	8e-120	354
NC_000911_4-926	gi|496701903|ref|WP_009343446.1|	70.87	254	74	0	4	765	70	323	8e-120	354
NC_000911_4-926	gi|427716211|ref|YP_007064205.1|	68.24	255	81	0	1	765	69	323	2e-119	353
NC_000911_4-926	gi|493208676|ref|WP_006194857.1|	70.98	255	74	0	1	765	69	323	2e-119	353
NC_000911_4-926	gi|17227592|ref|NP_484140.1|	67.84	255	82	0	1	765	69	323	2e-119	353
NC_000911_4-926	gi|427706962|ref|YP_007049339.1|	69.41	255	78	0	1	765	69	323	5e-119	352
NC_000911_4-926	gi|428224367|ref|YP_007108464.1|	70.98	255	74	0	1	765	69	323	6e-119	352
NC_000911_4-926	gi|75907691|ref|YP_321987.1|	67.84	255	82	0	1	765	69	323	6e-119	352
NC_000911_4-926	gi|495460006|ref|WP_008184698.1|	70.59	255	75	0	1	765	69	323	6e-119	352
NC_000911_4-926	gi|428301351|ref|YP_007139657.1|	69.41	255	78	0	1	765	69	323	1e-118	351
NC_000911_4-926	gi|493321176|ref|WP_006278494.1|	70.08	254	76	0	4	765	70	323	2e-118	350
NC_000911_4-926	gi|428309928|ref|YP_007120905.1|	70.20	255	76	0	1	765	69	323	3e-118	350
NC_000911_4-926	gi|493675550|ref|WP_006625848.1|	69.02	255	79	0	1	765	69	323	4e-118	350
NC_000911_4-926	gi|479131739|ref|YP_005071699.1|	69.02	255	79	0	1	765	69	323	5e-118	349
NC_000911_4-926	gi|497242747|ref|WP_009556969.1|	70.98	255	74	0	1	765	69	323	7e-118	349
NC_000911_4-926	gi|493034340|ref|WP_006102917.1|	70.20	255	76	0	1	765	69	323	7e-118	349
NC_000911_4-926	gi|298490219|ref|YP_003720396.1|	68.63	255	80	0	1	765	69	323	3e-117	347
NC_000911_4-926	gi|494597162|ref|WP_007355416.1|	70.20	255	76	0	1	765	69	323	4e-117	347
NC_000911_4-926	gi|497472413|ref|WP_009786611.1|	69.02	255	79	0	1	765	69	323	9e-117	346
NC_000911_4-926	gi|495592849|ref|WP_008317428.1|	69.02	255	79	0	1	765	69	323	2e-116	345
NC_000911_4-926	gi|428306838|ref|YP_007143663.1|	68.63	255	80	0	1	765	69	323	3e-116	345
NC_000911_4-926	gi|434387995|ref|YP_007098606.1|	69.41	255	78	0	1	765	69	323	8e-115	341
NC_000911_4-926	gi|81301171|ref|YP_401379.1|	69.29	254	78	0	1	762	69	322	8e-115	341
NC_000911_4-926	gi|113474063|ref|YP_720124.1|	66.54	254	85	0	1	762	69	322	2e-114	340
NC_000911_4-926	gi|428205708|ref|YP_007090061.1|	66.27	255	86	0	1	765	69	323	3e-114	340
NC_000911_4-926	gi|497317563|ref|WP_009631776.1|	65.88	255	87	0	1	765	69	323	5e-114	339
NC_000911_4-926	gi|56751750|ref|YP_172451.1|	68.90	254	79	0	1	762	69	322	7e-114	339
NC_000911_4-926	gi|427735151|ref|YP_007054695.1|	65.88	255	87	0	1	765	69	323	9e-114	338
NC_000911_4-926	gi|497312119|ref|WP_009626336.1|	67.45	255	83	0	1	765	73	327	2e-113	338
NC_000911_4-926	gi|495508730|ref|WP_008233376.1|	66.40	253	85	0	4	762	70	322	6e-112	334
NC_000911_4-926	gi|428222587|ref|YP_007106757.1|	69.02	255	79	0	1	765	69	323	1e-111	333
NC_000911_4-926	gi|428778792|ref|YP_007170578.1|	68.24	255	80	1	4	765	70	324	1e-111	333
NC_000911_4-926	gi|434391638|ref|YP_007126585.1|	66.67	255	85	0	1	765	69	323	2e-111	333
NC_000911_4-926	gi|428214456|ref|YP_007087600.1|	66.67	255	85	0	1	765	69	323	4e-111	332
NC_000911_4-926	gi|428219598|ref|YP_007104063.1|	66.67	255	85	0	1	765	73	327	6e-111	332
NC_000911_4-926	gi|22299300|ref|NP_682547.1|	68.24	255	81	0	1	765	69	323	1e-110	331
NC_000911_4-926	gi|428775622|ref|YP_007167409.1|	66.67	255	84	1	4	765	70	324	1e-110	330
NC_000911_4-926	gi|148242258|ref|YP_001227415.1|	67.06	255	84	0	1	765	69	323	1e-109	328
NC_000911_4-926	gi|493563297|ref|WP_006516684.1|	66.27	255	86	0	1	765	69	323	2e-109	328
NC_000911_4-926	gi|427712805|ref|YP_007061429.1|	66.67	255	85	0	1	765	69	323	7e-109	326
NC_000911_4-926	gi|220910193|ref|YP_002485504.1|	64.71	255	90	0	1	765	69	323	5e-108	324
NC_000911_4-926	gi|493499477|ref|WP_006454001.1|	65.75	254	87	0	1	762	69	322	3e-107	322
NC_000911_4-926	gi|86607946|ref|YP_476708.1|	63.14	255	94	0	1	765	66	320	4e-107	322
NC_000911_4-926	gi|494157939|ref|WP_007097677.1|	66.67	255	85	0	1	765	69	323	9e-107	321
NC_000911_4-926	gi|86606912|ref|YP_475675.1|	64.03	253	91	0	1	759	69	321	1e-106	320
NC_000911_4-926	gi|148239374|ref|YP_001224761.1|	65.88	255	87	0	1	765	69	323	3e-106	320
NC_000911_4-926	gi|492910794|ref|WP_006041200.1|	66.27	255	86	0	1	765	69	323	3e-106	320
NC_000911_4-926	gi|498002636|ref|WP_010316792.1|	67.45	255	83	0	1	765	69	323	5e-106	319
NC_000911_4-926	gi|497993724|ref|WP_010307880.1|	65.49	255	88	0	1	765	69	323	8e-105	316
NC_000911_4-926	gi|168019710|ref|XP_001762387.1|	62.35	255	96	0	1	765	102	356	9e-105	317
NC_000911_4-926	gi|302795999|ref|XP_002979762.1|	62.99	254	94	0	1	762	161	414	1e-104	318
NC_000911_4-926	gi|493907153|ref|WP_006852804.1|	66.27	255	86	0	1	765	69	323	2e-104	315
NC_000911_4-926	gi|113952964|ref|YP_730756.1|	66.67	255	85	0	1	765	69	323	2e-104	315
NC_000911_4-926	gi|158338022|ref|YP_001519198.1|	64.71	255	90	0	1	765	69	323	3e-104	314
NC_000911_4-926	gi|302807465|ref|XP_002985427.1|	62.60	254	95	0	1	762	161	414	6e-104	317
NC_000911_4-926	gi|168046685|ref|XP_001775803.1|	62.35	255	96	0	1	765	90	344	7e-104	314
NC_000911_4-926	gi|78184893|ref|YP_377328.1|	63.92	255	92	0	1	765	69	323	7e-104	313
NC_000911_4-926	gi|497475429|ref|WP_009789627.1|	63.92	255	92	0	1	765	69	323	7e-104	313
NC_000911_4-926	gi|493966382|ref|WP_006909717.1|	65.49	255	88	0	1	765	69	323	2e-103	312
NC_000911_4-926	gi|494162496|ref|WP_007102231.1|	66.67	255	85	0	1	765	69	323	2e-103	312
NC_000911_4-926	gi|33865545|ref|NP_897104.1|	65.49	255	88	0	1	765	69	323	5e-103	311
NC_000911_4-926	gi|302831696|ref|XP_002947413.1|	62.35	255	96	0	1	765	135	389	3e-102	311
NC_000911_4-926	gi|159470571|ref|XP_001693430.1|	61.57	255	98	0	1	765	140	394	6e-101	308
NC_000911_4-926	gi|159903572|ref|YP_001550916.1|	62.75	255	95	0	1	765	69	323	4e-100	304
NC_000911_4-926	gi|493905791|ref|WP_006851468.1|	61.96	255	97	0	1	765	69	323	8e-100	303
NC_000911_4-926	gi|124025385|ref|YP_001014501.1|	61.96	255	97	0	1	765	69	323	1e-99	303
NC_000911_4-926	gi|427701727|ref|YP_007044949.1|	63.14	255	94	0	1	765	63	317	1e-99	302
NC_000911_4-926	gi|78212668|ref|YP_381447.1|	61.57	255	98	0	1	765	69	323	3e-99	301
NC_000911_4-926	gi|72381895|ref|YP_291250.1|	61.57	255	98	0	1	765	69	323	3e-99	301
NC_000911_4-926	gi|11467329|ref|NP_043186.1|	60.78	255	100	0	1	765	69	323	9e-99	300
NC_000911_4-926	gi|194477144|ref|YP_002049323.1|	62.99	254	94	0	1	762	69	322	1e-98	300
NC_000911_4-926	gi|145327729|ref|NP_001077840.1|	60.08	253	101	0	4	762	114	366	4e-98	300
NC_000911_4-926	gi|482571043|gb|EOA35231.1|	59.68	253	102	0	4	762	154	406	7e-98	301
NC_000911_4-926	gi|33240492|ref|NP_875434.1|	62.20	254	96	0	1	762	69	322	8e-98	298
NC_000911_4-926	gi|4836881|gb|AAD30584.1|AC007260_15	60.08	253	101	0	4	762	137	389	8e-98	300
NC_000911_4-926	gi|30699332|ref|NP_177972.2|	60.08	253	101	0	4	762	153	405	1e-97	300
NC_000911_4-926	gi|124023595|ref|YP_001017902.1|	61.96	255	97	0	1	765	69	323	2e-97	297
NC_000911_4-926	gi|33862665|ref|NP_894225.1|	61.96	255	97	0	1	765	69	323	3e-97	296
NC_000911_4-926	gi|297842625|ref|XP_002889194.1|	60.08	253	101	0	4	762	153	405	4e-97	299
NC_000911_4-926	gi|110739325|dbj|BAF01575.1|	59.68	253	102	0	4	762	153	405	5e-97	299
NC_000911_4-926	gi|90200410|gb|ABD92707.1|	59.06	254	104	0	1	762	164	417	5e-97	299
NC_000911_4-926	gi|224061363|ref|XP_002300442.1|	58.66	254	105	0	4	765	167	420	8e-97	299
NC_000911_4-926	gi|508721719|gb|EOY13616.1|	59.45	254	103	0	1	762	167	420	1e-96	298
NC_000911_4-926	gi|356556878|ref|XP_003546747.1|	59.45	254	103	0	1	762	162	415	2e-96	298
NC_000911_4-926	gi|356549588|ref|XP_003543174.1|	59.45	254	103	0	1	762	165	418	2e-96	298
NC_000911_4-926	gi|255575167|ref|XP_002528488.1|	59.06	254	104	0	1	762	166	419	2e-96	298
NC_000911_4-926	gi|508721718|gb|EOY13615.1|	59.45	254	103	0	1	762	192	445	2e-96	298
NC_000911_4-926	gi|356556876|ref|XP_003546746.1|	59.45	254	103	0	1	762	169	422	3e-96	298
NC_000911_4-926	gi|356549586|ref|XP_003543173.1|	59.45	254	103	0	1	762	172	425	3e-96	298
NC_000911_4-926	gi|493165475|ref|WP_006170773.1|	62.35	255	96	0	1	765	69	323	5e-96	293
NC_000911_4-926	gi|302142790|emb|CBI20085.3|	58.27	254	106	0	1	762	166	419	6e-96	296
NC_000911_4-926	gi|460397506|ref|XP_004244308.1|	59.29	253	103	0	4	762	145	397	7e-96	296
NC_000911_4-926	gi|225461848|ref|XP_002285665.1|	58.27	254	106	0	1	762	167	420	7e-96	296
NC_000911_4-926	gi|147844134|emb|CAN80568.1|	58.27	254	106	0	1	762	167	420	7e-96	296
NC_000911_4-926	gi|37520322|ref|NP_923699.1|	58.43	255	106	0	1	765	71	325	8e-96	293
NC_000911_4-926	gi|502087895|ref|XP_004488673.1|	58.66	254	105	0	1	762	167	420	9e-96	296
NC_000911_4-926	gi|449483136|ref|XP_004156502.1|	59.29	253	103	0	4	762	168	420	1e-95	296
NC_000911_4-926	gi|449438941|ref|XP_004137246.1|	59.29	253	103	0	4	762	168	420	1e-95	296
NC_000911_4-926	gi|388329818|gb|AFK29285.1|	58.89	253	104	0	4	762	168	420	5e-95	294
NC_000911_4-926	gi|470116018|ref|XP_004294184.1|	58.10	253	106	0	4	762	168	420	1e-94	293
NC_000911_4-926	gi|28393675|gb|AAO42250.1|	56.52	253	110	0	4	762	69	321	2e-94	289
NC_000911_4-926	gi|482576316|gb|EOA40503.1|	56.92	253	109	0	4	762	171	423	2e-94	293
NC_000911_4-926	gi|5734760|gb|AAD50025.1|AC007651_20	56.52	253	110	0	4	762	126	378	1e-93	289
NC_000911_4-926	gi|297801684|ref|XP_002868726.1|	56.13	253	111	0	4	762	164	416	2e-93	290
NC_000911_4-926	gi|384250306|gb|EIE23786.1|	58.53	258	104	1	1	765	82	339	2e-93	287
NC_000911_4-926	gi|22329620|ref|NP_173148.2|	56.52	253	110	0	4	762	164	416	4e-93	289
NC_000911_4-926	gi|33861175|ref|NP_892736.1|	60.00	255	102	0	1	765	69	323	5e-93	286
NC_000911_4-926	gi|78779003|ref|YP_397115.1|	58.82	255	105	0	1	765	69	323	1e-92	285
NC_000911_4-926	gi|326524578|dbj|BAK00672.1|	55.34	253	113	0	4	762	141	393	1e-92	287
NC_000911_4-926	gi|357132412|ref|XP_003567824.1|	54.94	253	114	0	4	762	149	401	2e-92	287
NC_000911_4-926	gi|123965918|ref|YP_001010999.1|	59.84	254	102	0	1	762	69	322	3e-92	284
NC_000911_4-926	gi|462407588|gb|EMJ12922.1|	57.31	253	108	0	4	762	179	431	4e-92	287
NC_000911_4-926	gi|303289847|ref|XP_003064211.1|	57.65	255	108	1	1	765	71	324	6e-92	283
NC_000911_4-926	gi|91070262|gb|ABE11181.1|	58.82	255	105	0	1	765	69	323	9e-92	283
NC_000911_4-926	gi|242091495|ref|XP_002441580.1|	55.73	253	112	0	4	762	153	405	1e-91	285
NC_000911_4-926	gi|51209963|ref|YP_063627.1|	56.92	253	109	0	4	762	70	322	2e-91	282
NC_000911_4-926	gi|75226330|sp|Q75HZ9.2|SPS2_ORYSJ	54.55	253	115	0	4	762	150	402	2e-91	285
NC_000911_4-926	gi|255078126|ref|XP_002502643.1|	59.61	255	103	1	1	765	199	452	2e-91	286
NC_000911_4-926	gi|115488130|ref|NP_001066552.1|	54.55	253	115	0	4	762	119	371	6e-91	282
NC_000911_4-926	gi|488895706|ref|WP_002806821.1|	58.43	255	106	0	1	765	69	323	7e-91	280
NC_000911_4-926	gi|91070145|gb|ABE11067.1|	58.43	255	106	0	1	765	73	327	8e-91	280
NC_000911_4-926	gi|157413035|ref|YP_001483901.1|	58.43	255	106	0	1	765	69	323	2e-90	279
NC_000911_4-926	gi|223943155|gb|ACN25661.1|	55.34	253	113	0	4	762	160	412	2e-90	282
NC_000911_4-926	gi|218196351|gb|EEC78778.1|	54.55	253	115	0	4	762	161	413	2e-90	282
NC_000911_4-926	gi|194703306|gb|ACF85737.1|	55.34	253	113	0	4	762	171	423	3e-90	282
NC_000911_4-926	gi|126695982|ref|YP_001090868.1|	58.04	255	107	0	1	765	69	323	3e-90	279
NC_000911_4-926	gi|308813211|ref|XP_003083912.1|	57.25	255	109	1	1	765	121	374	3e-90	280
NC_000911_4-926	gi|145355263|ref|XP_001421884.1|	57.25	255	109	1	1	765	58	311	5e-90	278
NC_000911_4-926	gi|123968209|ref|YP_001009067.1|	58.04	255	107	0	1	765	69	323	6e-90	278
NC_000911_4-926	gi|218197333|gb|EEC79760.1|	54.55	253	115	0	4	762	328	580	3e-89	285
NC_000911_4-926	gi|413946692|gb|AFW79341.1|	56.30	254	110	1	4	762	153	406	8e-89	278
NC_000911_4-926	gi|226497916|ref|NP_001149100.1|	56.30	254	110	1	4	762	153	406	8e-89	278
NC_000911_4-926	gi|297844640|ref|XP_002890201.1|	56.13	253	111	0	4	762	612	864	9e-89	290
NC_000911_4-926	gi|501673247|ref|YP_007878252.1|	53.75	253	117	0	4	762	64	316	1e-88	275
NC_000911_4-926	gi|357154793|ref|XP_003576903.1|	54.15	253	116	0	4	762	157	409	1e-88	278
NC_000911_4-926	gi|378787306|gb|AFC39937.1|	56.18	251	110	0	10	762	71	321	1e-88	275
NC_000911_4-926	gi|501000196|ref|YP_007947797.1|	55.16	252	113	0	7	762	71	322	2e-88	274
NC_000911_4-926	gi|90994460|ref|YP_536950.1|	53.57	252	117	0	7	762	71	322	7e-88	273
NC_000911_4-926	gi|108862467|gb|ABA97399.2|	53.69	244	113	0	31	762	1	244	2e-87	269
NC_000911_4-926	gi|212276250|ref|NP_001130771.1|	54.10	244	112	0	31	762	1	244	8e-87	267
NC_000911_4-926	gi|11465734|ref|NP_053878.1|	53.97	252	116	0	7	762	71	322	8e-87	270
NC_000911_4-926	gi|513133767|gb|AGO19832.1|	53.33	255	118	2	4	765	71	324	2e-86	269
NC_000911_4-926	gi|412985874|emb|CCO17074.1|	57.65	255	108	1	1	765	238	491	7e-86	273
NC_000911_4-926	gi|471435001|ref|YP_007627410.1|	54.33	254	116	0	4	765	71	324	3e-85	266
NC_000911_4-926	gi|413946694|gb|AFW79343.1|	53.56	267	110	2	4	762	153	419	6e-85	268
NC_000911_4-926	gi|11465411|ref|NP_045198.1|	51.39	251	122	0	7	759	71	321	6e-79	250
NC_000911_4-926	gi|452821475|gb|EME28505.1|	51.95	256	120	2	4	762	67	320	8e-79	249
NC_000911_4-926	gi|30468171|ref|NP_849058.1|	51.38	253	121	1	7	759	61	313	4e-75	240
NC_000911_4-926	gi|384253575|gb|EIE27049.1|	49.42	259	125	1	1	759	167	425	3e-72	236
NC_000911_4-926	gi|299115852|emb|CBN74415.1|	51.19	252	123	0	10	765	262	513	7e-72	238
NC_000911_4-926	gi|281207569|gb|EFA81752.1|	51.60	250	121	2	10	759	281	527	7e-72	238
NC_000911_4-926	gi|168203177|gb|ACA21459.1|	46.33	259	133	1	1	759	167	425	3e-70	231
NC_000911_4-926	gi|296415815|ref|XP_002837581.1|	46.99	266	126	1	7	759	76	341	3e-70	228
NC_000911_4-926	gi|452824656|gb|EME31657.1|	48.02	252	129	2	10	759	172	423	5e-70	230
NC_000911_4-926	gi|168001212|ref|XP_001753309.1|	45.95	259	134	1	1	759	57	315	5e-70	227
NC_000911_4-926	gi|302786728|ref|XP_002975135.1|	45.56	259	135	1	1	759	66	324	6e-70	228
NC_000911_4-926	gi|302791545|ref|XP_002977539.1|	45.56	259	135	1	1	759	142	400	8e-70	229
NC_000911_4-926	gi|507112740|emb|CDF36405.1|	46.15	273	124	2	10	759	142	414	1e-69	229
NC_000911_4-926	gi|159465717|ref|XP_001691069.1|	47.10	259	131	1	1	759	150	408	2e-69	228
NC_000911_4-926	gi|50549037|ref|XP_501989.1|	48.26	259	128	1	1	759	192	450	3e-69	229
NC_000911_4-926	gi|301091604|ref|XP_002895983.1|	49.80	253	125	2	7	759	184	434	4e-69	228
NC_000911_4-926	gi|219129739|ref|XP_002185039.1|	47.24	254	131	1	7	759	70	323	8e-69	224
NC_000911_4-926	gi|470316646|gb|EMR08392.1|	47.49	259	128	1	7	759	176	434	2e-68	226
NC_000911_4-926	gi|410909409|ref|XP_003968183.1|	45.82	251	136	0	7	759	166	416	7e-68	224
NC_000911_4-926	gi|428161921|gb|EKX31152.1|	47.83	253	127	2	7	750	85	337	1e-67	223
NC_000911_4-926	gi|511007805|gb|EPB89085.1|	47.29	258	129	1	7	759	210	467	1e-67	225
NC_000911_4-926	gi|21955862|emb|CAD42868.1|	47.29	258	129	1	7	759	212	469	1e-67	225
NC_000911_4-926	gi|255085660|ref|XP_002505261.1|	46.92	260	132	2	1	762	67	326	2e-67	221
NC_000911_4-926	gi|348671943|gb|EGZ11763.1|	50.62	243	118	2	7	729	184	424	2e-67	224
NC_000911_4-926	gi|367031964|ref|XP_003665265.1|	48.84	258	125	1	7	759	197	454	3e-67	224
NC_000911_4-926	gi|260799425|ref|XP_002594697.1|	47.81	251	131	0	7	759	76	326	7e-67	219
NC_000911_4-926	gi|260799431|ref|XP_002594699.1|	47.81	251	131	0	7	759	76	326	7e-67	219
NC_000911_4-926	gi|430813458|emb|CCJ29207.1|	45.95	259	132	2	7	759	140	398	1e-66	221
NC_000911_4-926	gi|320593030|gb|EFX05439.1|	48.84	258	125	1	7	759	297	554	1e-66	225
NC_000911_4-926	gi|302833229|ref|XP_002948178.1|	45.02	271	131	2	1	759	131	401	2e-66	221
NC_000911_4-926	gi|323448818|gb|EGB04712.1|	46.92	260	131	2	1	759	59	318	2e-66	218
NC_000911_4-926	gi|340966649|gb|EGS22156.1|	47.29	258	129	1	7	759	114	371	3e-66	219
NC_000911_4-926	gi|345563995|gb|EGX46977.1|	46.69	257	131	1	7	759	214	470	3e-66	222
NC_000911_4-926	gi|242813946|ref|XP_002486271.1|	46.90	258	130	1	7	759	206	463	4e-66	221
NC_000911_4-926	gi|325182786|emb|CCA17241.1|	47.04	253	132	2	7	759	200	450	4e-66	221
NC_000911_4-926	gi|157887530|emb|CAM98716.1|	46.03	252	134	1	10	759	123	374	4e-66	219
NC_000911_4-926	gi|47221152|emb|CAG05473.1|	45.42	251	137	0	7	759	166	416	4e-66	220
NC_000911_4-926	gi|374639377|gb|AEZ55677.1|	44.02	259	139	1	1	759	164	422	5e-66	220
NC_000911_4-926	gi|116203433|ref|XP_001227527.1|	48.06	258	127	1	7	759	193	450	5e-66	221
NC_000911_4-926	gi|358394839|gb|EHK44232.1|	47.10	259	129	2	7	759	128	385	5e-66	219
NC_000911_4-926	gi|390332185|ref|XP_781598.3|	45.42	251	137	0	7	759	43	293	6e-66	216
NC_000911_4-926	gi|392578262|gb|EIW71390.1|	49.24	262	123	4	7	762	151	411	8e-66	219
NC_000911_4-926	gi|384485862|gb|EIE78042.1|	45.56	259	133	1	7	759	211	469	9e-66	221
NC_000911_4-926	gi|358386210|gb|EHK23806.1|	47.10	259	129	2	7	759	164	421	1e-65	219
NC_000911_4-926	gi|270001562|gb|EEZ98009.1|	44.44	252	140	0	7	762	87	338	2e-65	216
NC_000911_4-926	gi|367047815|ref|XP_003654287.1|	48.26	259	126	2	7	759	197	454	2e-65	219
NC_000911_4-926	gi|502152794|ref|XP_004509097.1|	44.40	259	138	1	1	759	156	414	2e-65	218
NC_000911_4-926	gi|255578548|ref|XP_002530137.1|	45.17	259	136	1	1	759	157	415	2e-65	218
NC_000911_4-926	gi|212544820|ref|XP_002152564.1|	46.90	258	130	1	7	759	200	457	2e-65	219
NC_000911_4-926	gi|308803076|ref|XP_003078851.1|	47.68	237	124	0	1	711	38	274	2e-65	214
NC_000911_4-926	gi|470114638|ref|XP_004293518.1|	45.17	259	136	1	1	759	170	428	2e-65	218
NC_000911_4-926	gi|397575730|gb|EJK49857.1|	47.83	253	130	2	7	759	235	487	3e-65	220
NC_000911_4-926	gi|512189332|gb|EPE05099.1|	48.45	258	126	1	7	759	277	534	3e-65	221
NC_000911_4-926	gi|115402649|ref|XP_001217401.1|	46.90	258	130	1	7	759	190	447	4e-65	218
NC_000911_4-926	gi|224068584|ref|XP_002326151.1|	44.40	259	138	1	1	759	61	319	5e-65	214
NC_000911_4-926	gi|12055493|emb|CAC20852.1|	44.02	259	139	1	1	759	156	414	7e-65	217
NC_000911_4-926	gi|223996715|ref|XP_002288031.1|	47.29	258	129	2	7	759	61	318	7e-65	214
NC_000911_4-926	gi|462407601|gb|EMJ12935.1|	45.56	259	135	1	1	759	162	420	8e-65	217
NC_000911_4-926	gi|413946691|gb|AFW79340.1|	53.66	205	94	1	151	762	1	205	1e-64	209
NC_000911_4-926	gi|356563558|ref|XP_003550028.1|	44.02	259	139	1	1	759	159	417	1e-64	216
NC_000911_4-926	gi|348503554|ref|XP_003439329.1|	45.02	251	138	0	7	759	168	418	1e-64	216
NC_000911_4-926	gi|62955289|ref|NP_001017656.1|	44.62	251	139	0	7	759	159	409	1e-64	216
NC_000911_4-926	gi|494828675|gb|EON65460.1|	46.90	258	130	1	7	759	196	453	1e-64	217
NC_000911_4-926	gi|343466169|gb|AEM42978.1|	44.40	259	138	1	1	759	163	421	2e-64	216
NC_000911_4-926	gi|169779988|ref|XP_001824458.1|	46.12	258	132	1	7	759	192	449	2e-64	217
NC_000911_4-926	gi|118404002|ref|NP_001072229.1|	45.02	251	138	0	7	759	40	290	2e-64	212
NC_000911_4-926	gi|91077592|ref|XP_973319.1|	44.44	252	140	0	7	762	194	445	3e-64	216
NC_000911_4-926	gi|322709158|gb|EFZ00734.1|	46.33	259	131	2	7	759	161	418	3e-64	215
NC_000911_4-926	gi|326921623|ref|XP_003207056.1|	45.02	251	138	0	7	759	84	334	3e-64	213
NC_000911_811199-811628	gi|16329896|ref|NP_440624.1|	100.00	47	0	0	290	430	1	47	7e-22	97.8
NC_000911_811199-811628	gi|307152216|ref|YP_003887600.1|	53.33	45	21	0	290	424	1	45	8e-06	52.4
NC_000911_1095045-1095275	gi|16330159|ref|NP_440887.1|	100.00	32	0	0	98	3	1	32	4e-13	67.8
NC_000911_2075015-2075288	gi|322967613|sp|P0CJ64.1|YOEB_SYNY3	100.00	65	0	0	2	196	22	86	3e-40	135
NC_000911_2075015-2075288	gi|493558460|ref|WP_006511917.1|	76.56	64	15	0	2	193	22	85	1e-30	110
NC_000911_2075015-2075288	gi|496442572|ref|WP_009151417.1|	70.77	65	19	0	2	196	21	85	3e-28	104
NC_000911_2075015-2075288	gi|510313891|gb|EPA98873.1|	73.77	61	16	0	8	190	24	84	2e-27	102
NC_000911_2075015-2075288	gi|229592516|ref|YP_002874635.1|	75.41	61	15	0	8	190	24	84	2e-27	102
NC_000911_2075015-2075288	gi|440684486|ref|YP_007159281.1|	71.88	64	18	0	2	193	22	85	2e-27	102
NC_000911_2075015-2075288	gi|495332917|ref|WP_008057655.1|	73.77	61	16	0	8	190	24	84	2e-27	102
NC_000911_2075015-2075288	gi|497561104|ref|WP_009875288.1|	68.75	64	20	0	5	196	23	86	2e-27	102
NC_000911_2075015-2075288	gi|77460856|ref|YP_350363.1|	72.13	61	17	0	8	190	24	84	6e-27	101
NC_000911_2075015-2075288	gi|426407800|ref|YP_007027899.1|	70.49	61	18	0	8	190	24	84	9e-27	100
NC_000911_2075015-2075288	gi|495231937|ref|WP_007956708.1|	72.13	61	17	0	8	190	24	84	9e-27	100
NC_000911_2075015-2075288	gi|387895532|ref|YP_006325829.1|	73.77	61	16	0	8	190	24	84	4e-26	99.4
NC_000911_2075015-2075288	gi|510939610|ref|WP_016257350.1|	70.97	62	18	0	5	190	23	84	5e-26	99.0
NC_000911_2075015-2075288	gi|428772776|ref|YP_007164564.1|	68.25	63	20	0	2	190	22	84	7e-26	98.6
NC_000911_2075015-2075288	gi|495223432|ref|WP_007948206.1|	68.85	61	19	0	8	190	24	84	7e-26	98.6
NC_000911_2075015-2075288	gi|495422980|ref|WP_008147677.1|	70.49	61	18	0	8	190	24	84	1e-25	98.2
NC_000911_2075015-2075288	gi|428769992|ref|YP_007161782.1|	66.67	63	21	0	2	190	22	84	3e-25	97.1
NC_000911_2075015-2075288	gi|495215664|ref|WP_007940443.1|	72.13	61	17	0	8	190	24	84	3e-25	97.1
NC_000911_2075015-2075288	gi|165976695|ref|YP_001652288.1|	65.62	64	22	0	5	196	23	86	4e-25	96.7
NC_000911_2075015-2075288	gi|446107088|ref|WP_000184943.1|	68.25	63	20	0	2	190	25	87	7e-25	96.3
NC_000911_2075015-2075288	gi|169302977|ref|YP_001708683.1|	68.25	63	20	0	2	190	27	89	7e-25	96.3
NC_000911_2075015-2075288	gi|495582227|ref|WP_008306806.1|	66.67	63	21	0	2	190	24	86	9e-25	95.9
NC_000911_2075015-2075288	gi|495592442|ref|WP_008317021.1|	66.67	63	21	0	2	190	25	87	9e-25	95.9
NC_000911_2075015-2075288	gi|255036618|ref|YP_003087239.1|	64.62	65	23	0	2	196	22	86	1e-24	95.5
NC_000911_2075015-2075288	gi|51593951|ref|YP_068517.1|	69.84	63	19	0	2	190	22	84	2e-24	95.1
NC_000911_2075015-2075288	gi|491472931|ref|WP_005330684.1|	65.08	63	22	0	2	190	24	86	2e-24	95.1
NC_000911_2075015-2075288	gi|446126097|ref|WP_000203952.1|	66.67	63	21	0	2	190	25	87	2e-24	95.1
NC_000911_2075015-2075288	gi|513859088|ref|WP_016519299.1|	66.67	63	21	0	2	190	25	87	2e-24	95.1
NC_000911_2075015-2075288	gi|507524915|ref|YP_008046528.1|	66.67	63	21	0	2	190	22	84	2e-24	94.7
NC_000911_2075015-2075288	gi|514093004|gb|EPF73073.1|	66.67	63	21	0	2	190	25	87	3e-24	94.7
NC_000911_2075015-2075288	gi|491045476|ref|WP_004907133.1|	65.08	63	22	0	2	190	25	87	3e-24	94.7
NC_000911_2075015-2075288	gi|490811998|ref|WP_004674113.1|	65.08	63	22	0	2	190	25	87	3e-24	94.7
NC_000911_2075015-2075288	gi|495756547|ref|WP_008481126.1|	67.16	67	20	1	2	196	22	88	3e-24	94.7
NC_000911_2075015-2075288	gi|493968936|ref|WP_006912181.1|	66.67	63	21	0	2	190	22	84	3e-24	94.4
NC_000911_2075015-2075288	gi|172039174|ref|YP_001805675.1|	63.49	63	23	0	2	190	22	84	3e-24	94.4
NC_000911_2075015-2075288	gi|495549523|ref|WP_008274102.1|	63.49	63	23	0	2	190	22	84	3e-24	94.4
NC_000911_2075015-2075288	gi|119898315|ref|YP_933528.1|	67.74	62	20	0	5	190	23	84	3e-24	94.4
NC_000911_2075015-2075288	gi|344202265|ref|YP_004787408.1|	65.08	63	22	0	2	190	22	84	4e-24	94.4
NC_000911_2075015-2075288	gi|357403688|ref|YP_004915612.1|	65.08	63	22	0	5	193	23	85	4e-24	94.4
NC_000911_2075015-2075288	gi|496441886|ref|WP_009150731.1|	66.67	63	21	0	2	190	23	85	4e-24	94.4
NC_000911_2075015-2075288	gi|302878400|ref|YP_003846964.1|	66.67	63	21	0	2	190	23	85	4e-24	94.4
NC_000911_2075015-2075288	gi|300724550|ref|YP_003713875.1|	66.67	63	21	0	2	190	22	84	5e-24	94.0
NC_000911_2075015-2075288	gi|255929172|ref|YP_003097662.1|	65.08	63	22	0	2	190	22	84	5e-24	94.0
NC_000911_2075015-2075288	gi|497946993|ref|WP_010261149.1|	64.62	65	23	0	2	196	22	86	5e-24	94.0
NC_000911_2075015-2075288	gi|332142105|ref|YP_004427843.1|	66.67	63	21	0	2	190	25	87	5e-24	94.0
NC_000911_2075015-2075288	gi|496238523|ref|WP_008951908.1|	69.84	63	19	0	2	190	25	87	5e-24	94.0
NC_000911_2075015-2075288	gi|498143869|ref|WP_010458025.1|	65.57	61	21	0	8	190	24	84	7e-24	93.6
NC_000911_2075015-2075288	gi|495360053|ref|WP_008084772.1|	65.57	61	21	0	8	190	24	84	7e-24	93.6
NC_000911_2075015-2075288	gi|489286462|ref|WP_003194041.1|	72.13	61	17	0	8	190	24	84	7e-24	93.6
NC_000911_2075015-2075288	gi|152998018|ref|YP_001342853.1|	66.67	63	21	0	2	190	22	84	7e-24	93.6
NC_000911_2075015-2075288	gi|494503114|ref|WP_007292575.1|	61.90	63	24	0	2	190	22	84	7e-24	93.6
NC_000911_2075015-2075288	gi|410861995|ref|YP_006977229.1|	66.67	63	21	0	2	190	25	87	8e-24	93.6
NC_000911_2075015-2075288	gi|496217330|ref|WP_008931572.1|	65.62	64	22	0	2	193	29	92	9e-24	93.6
NC_000911_2075015-2075288	gi|497323526|ref|WP_009637739.1|	66.67	63	21	0	2	190	22	84	1e-23	93.2
NC_000911_2075015-2075288	gi|443244671|ref|YP_007377896.1|	65.08	63	22	0	2	190	22	84	1e-23	93.2
NC_000911_2075015-2075288	gi|90021489|ref|YP_527316.1|	68.25	63	20	0	5	193	23	85	1e-23	93.2
NC_000911_2075015-2075288	gi|493554241|ref|WP_006507796.1|	66.67	63	21	0	2	190	25	87	1e-23	93.2
NC_000911_2075015-2075288	gi|496511022|ref|WP_009219305.1|	68.25	63	20	0	2	190	24	86	1e-23	93.2
NC_000911_2075015-2075288	gi|492903460|ref|WP_006033866.1|	68.25	63	20	0	2	190	23	85	1e-23	93.2
NC_000911_2075015-2075288	gi|495559214|ref|WP_008283793.1|	63.08	65	24	0	2	196	24	88	1e-23	93.2
NC_000911_2075015-2075288	gi|192360983|ref|YP_001983433.1|	63.08	65	24	0	2	196	24	88	1e-23	93.2
NC_000911_2075015-2075288	gi|513870469|ref|WP_016524394.1|	66.67	63	21	0	2	190	25	87	1e-23	93.2
NC_000911_2075015-2075288	gi|357407109|ref|YP_004919033.1|	67.19	64	21	0	2	193	23	86	1e-23	93.2
NC_000911_2075015-2075288	gi|491993094|ref|WP_005710233.1|	68.25	63	20	0	2	190	13	75	2e-23	92.4
NC_000911_2075015-2075288	gi|493198841|ref|WP_006188824.1|	65.08	63	22	0	2	190	25	87	2e-23	92.8
NC_000911_2075015-2075288	gi|485875388|ref|WP_001471733.1|	65.08	63	22	0	2	190	22	84	2e-23	92.4
NC_000911_2075015-2075288	gi|487641717|ref|WP_001743907.1|	65.08	63	22	0	2	190	22	84	2e-23	92.4
NC_000911_2075015-2075288	gi|496034632|ref|WP_008759139.1|	66.67	63	21	0	2	190	22	84	2e-23	92.4
NC_000911_2075015-2075288	gi|30249324|ref|NP_841394.1|	64.06	64	23	0	2	193	23	86	2e-23	92.4
NC_000911_2075015-2075288	gi|493577135|ref|WP_006530254.1|	65.08	63	22	0	2	190	23	85	2e-23	92.4
NC_000911_2075015-2075288	gi|498107294|ref|WP_010421450.1|	65.08	63	22	0	2	190	22	84	3e-23	92.0
NC_000911_2075015-2075288	gi|488798133|ref|WP_002710539.1|	66.67	63	21	0	2	190	22	84	3e-23	92.0
NC_000911_2075015-2075288	gi|332159975|ref|YP_004296552.1|	65.08	63	22	0	2	190	22	84	3e-23	92.0
NC_000911_2075015-2075288	gi|494266702|ref|WP_007154507.1|	63.49	63	23	0	2	190	22	84	3e-23	92.0
NC_000911_2075015-2075288	gi|490420082|ref|WP_004292373.1|	65.62	64	22	0	2	193	22	85	3e-23	92.0
NC_000911_2075015-2075288	gi|496015080|ref|WP_008739659.1|	60.00	65	26	0	2	196	24	88	3e-23	92.0
NC_000911_2075015-2075288	gi|304313344|ref|YP_003812942.1|	68.25	63	20	0	2	190	22	84	4e-23	91.7
NC_000911_2075015-2075288	gi|300115368|ref|YP_003761943.1|	66.67	63	21	0	2	190	22	84	4e-23	91.7
NC_000911_2075015-2075288	gi|490263211|ref|WP_004159891.1|	68.25	63	20	0	2	190	23	85	4e-23	91.7
NC_000911_2075015-2075288	gi|495496445|ref|WP_008221102.1|	68.25	63	20	0	2	190	25	87	4e-23	91.7
NC_000911_2075015-2075288	gi|491606899|ref|WP_005464459.1|	65.08	63	22	0	2	190	27	89	5e-23	91.7
NC_000911_2075015-2075288	gi|28898594|ref|NP_798199.1|	65.08	63	22	0	2	190	28	90	5e-23	91.7
NC_000911_2075015-2075288	gi|188532917|ref|YP_001906714.1|	65.08	63	22	0	2	190	22	84	6e-23	91.3
NC_000911_2075015-2075288	gi|493493750|ref|WP_006448405.1|	68.25	63	20	0	2	190	22	84	6e-23	91.3
NC_000911_2075015-2075288	gi|313207315|ref|YP_004046492.1|	65.08	63	22	0	2	190	22	84	6e-23	91.3
NC_000911_2075015-2075288	gi|497886264|ref|WP_010200420.1|	68.25	63	20	0	2	190	24	86	6e-23	91.3
NC_000911_2075015-2075288	gi|491155390|ref|WP_005013778.1|	59.38	64	26	0	2	193	24	87	6e-23	91.3
NC_000911_2075015-2075288	gi|490724467|ref|WP_004587014.1|	65.08	63	22	0	2	190	25	87	6e-23	91.3
NC_000911_2075015-2075288	gi|340783002|ref|YP_004749609.1|	63.93	61	22	0	8	190	1	61	6e-23	90.5
NC_000911_2075015-2075288	gi|170737765|ref|YP_001779025.1|	65.62	64	22	0	2	193	25	88	6e-23	91.3
NC_000911_2075015-2075288	gi|493526797|ref|WP_006480834.1|	65.62	64	22	0	2	193	25	88	6e-23	91.3
NC_000911_2075015-2075288	gi|188591359|ref|YP_001795958.1|	66.67	63	21	0	2	190	24	86	7e-23	91.3
NC_000911_2075015-2075288	gi|496219300|ref|WP_008933337.1|	65.08	63	22	0	2	190	29	91	7e-23	91.3
NC_000911_2075015-2075288	gi|487855355|ref|WP_001928821.1|	63.49	63	23	0	2	190	9	71	8e-23	90.5
NC_000911_2075015-2075288	gi|507087757|ref|WP_016158494.1|	63.49	63	23	0	2	190	22	84	8e-23	90.9
NC_000911_2075015-2075288	gi|496224332|ref|WP_008938367.1|	63.49	63	23	0	2	190	22	84	8e-23	90.9
NC_000911_2075015-2075288	gi|406990888|gb|EKE10492.1|	64.52	62	22	0	5	190	23	84	8e-23	90.9
NC_000911_2075015-2075288	gi|238898228|ref|YP_002923909.1|	65.08	63	22	0	2	190	22	84	8e-23	90.9
NC_000911_2075015-2075288	gi|56477316|ref|YP_158905.1|	60.94	64	25	0	2	193	22	85	8e-23	90.9
NC_000911_2075015-2075288	gi|375012800|ref|YP_004989788.1|	60.94	64	25	0	2	193	22	85	8e-23	90.9
NC_000911_2075015-2075288	gi|497797400|ref|WP_010111584.1|	65.57	61	21	0	8	190	24	84	8e-23	90.9
NC_000911_2075015-2075288	gi|491322855|ref|WP_005180821.1|	63.49	63	23	0	2	190	25	87	9e-23	90.9
NC_000911_2075015-2075288	gi|488435245|ref|WP_002504630.1|	68.75	64	19	1	2	190	25	88	9e-23	90.9
NC_000911_2075015-2075288	gi|491635269|ref|WP_005492798.1|	65.08	63	22	0	2	190	27	89	9e-23	90.9
NC_000911_2075015-2075288	gi|312602375|ref|YP_004022220.1|	65.62	64	22	0	2	193	25	88	9e-23	90.9
NC_000911_2075015-2075288	gi|494519796|ref|WP_007309250.1|	89.36	47	5	0	2	142	22	68	1e-22	90.1
NC_000911_2075015-2075288	gi|487981139|ref|WP_002053858.1|	61.90	63	24	0	2	190	9	71	1e-22	90.1
NC_000911_2075015-2075288	gi|489538927|ref|WP_003443644.1|	65.08	63	22	0	2	190	22	84	1e-22	90.5
NC_000911_2075015-2075288	gi|446690489|ref|WP_000767835.1|	63.49	63	23	0	2	190	22	84	1e-22	90.5
NC_000911_2075015-2075288	gi|345432679|dbj|BAK69009.1|	63.49	63	23	0	2	190	22	84	1e-22	90.5
NC_000911_2075015-2075288	gi|446690477|ref|WP_000767823.1|	63.49	63	23	0	2	190	22	84	1e-22	90.5
NC_000911_2075015-2075288	gi|24113399|ref|NP_707909.1|	63.49	63	23	0	2	190	22	84	1e-22	90.5
NC_000911_2075015-2075288	gi|510891898|ref|WP_016225137.1|	61.90	63	24	0	2	190	22	84	1e-22	90.5
NC_000911_2075015-2075288	gi|489564296|ref|WP_003468814.1|	66.67	63	21	0	2	190	22	84	1e-22	90.5
NC_000911_2075015-2075288	gi|390942067|ref|YP_006405828.1|	63.93	61	22	0	8	190	24	84	1e-22	90.5
NC_000911_2075015-2075288	gi|488865707|ref|WP_002777946.1|	66.67	63	21	0	2	190	23	85	1e-22	90.5
NC_000911_2075015-2075288	gi|209809343|ref|YP_002264881.1|	65.08	63	22	0	2	190	24	86	1e-22	90.5
NC_000911_2075015-2075288	gi|488823441|ref|WP_002735847.1|	66.67	63	21	0	2	190	23	85	1e-22	90.5
NC_000911_2075015-2075288	gi|446020860|ref|WP_000098715.1|	63.49	63	23	0	2	190	25	87	1e-22	90.5
NC_000911_2075015-2075288	gi|427739454|ref|YP_007058998.1|	62.50	64	24	0	2	193	24	87	1e-22	90.5
NC_000911_2075015-2075288	gi|498004343|ref|WP_010318499.1|	65.08	63	22	0	2	190	25	87	1e-22	90.5
NC_000911_2075015-2075288	gi|157163894|ref|YP_001466676.1|	70.49	61	18	0	8	190	26	86	1e-22	90.5
NC_000911_2075015-2075288	gi|78061693|ref|YP_371601.1|	64.06	64	23	0	2	193	25	88	1e-22	90.5
NC_000911_2075015-2075288	gi|107025844|ref|YP_623355.1|	64.06	64	23	0	2	193	25	88	1e-22	90.5
NC_000911_2075015-2075288	gi|375010893|ref|YP_004987881.1|	60.32	63	25	0	2	190	22	84	2e-22	90.1
NC_000911_2075015-2075288	gi|56476281|ref|YP_157870.1|	64.06	64	23	0	2	193	29	92	2e-22	90.9
NC_000911_2075015-2075288	gi|490557730|ref|WP_004422800.1|	68.25	63	20	0	2	190	24	86	2e-22	90.1
NC_000911_2075015-2075288	gi|488843862|ref|WP_002756268.1|	66.67	63	21	0	2	190	23	85	2e-22	90.1
NC_000911_2075015-2075288	gi|491513269|ref|WP_005370903.1|	61.54	65	25	0	2	196	22	86	2e-22	90.1
NC_000911_2075015-2075288	gi|446020861|ref|WP_000098716.1|	61.90	63	24	0	2	190	25	87	2e-22	90.1
NC_000911_2075015-2075288	gi|487813027|ref|WP_001886493.1|	61.90	63	24	0	2	190	26	88	2e-22	90.1
NC_000911_2075015-2075288	gi|26248391|ref|NP_754431.1|	61.90	63	24	0	2	190	22	84	2e-22	89.7
NC_000911_2075015-2075288	gi|402773963|ref|YP_006593500.1|	63.49	63	23	0	2	190	22	84	2e-22	89.7
NC_000911_2075015-2075288	gi|496218134|ref|WP_008932171.1|	61.90	63	24	0	2	190	22	84	2e-22	89.7
NC_000911_2075015-2075288	gi|290476068|ref|YP_003468965.1|	64.52	62	22	0	5	190	23	84	2e-22	89.7
NC_000911_2075015-2075288	gi|21220707|ref|NP_626486.1|	65.08	63	22	0	2	190	22	84	2e-22	89.7
NC_000911_2075015-2075288	gi|497520060|ref|WP_009834258.1|	65.08	63	22	0	2	190	22	84	2e-22	89.7
NC_000911_2075015-2075288	gi|490895236|ref|WP_004757184.1|	63.93	61	22	0	8	190	24	84	2e-22	89.7
NC_000911_2075015-2075288	gi|490821039|ref|WP_004683136.1|	63.93	61	22	0	8	190	24	84	2e-22	89.7
NC_000911_2075015-2075288	gi|408674820|ref|YP_006874568.1|	61.90	63	24	0	2	190	22	84	2e-22	89.7
NC_000911_2075015-2075288	gi|498158948|ref|WP_010473104.1|	65.08	63	22	0	2	190	23	85	2e-22	89.7
NC_000911_2075015-2075288	gi|172036621|ref|YP_001803122.1|	61.90	63	24	0	2	190	23	85	2e-22	89.7
NC_000911_2075015-2075288	gi|491645691|ref|WP_005503217.1|	65.08	63	22	0	2	190	22	84	2e-22	89.7
NC_000911_2075015-2075288	gi|491199920|ref|WP_005058263.1|	62.50	64	24	0	2	193	24	87	3e-22	89.7
NC_000911_2075015-2075288	gi|492861855|ref|WP_006013390.1|	63.49	63	23	0	2	190	25	87	3e-22	89.7
NC_000911_2075015-2075288	gi|492851371|ref|WP_006005325.1|	63.49	63	23	0	2	190	25	87	3e-22	89.7
NC_000911_2075015-2075288	gi|511083202|ref|WP_016324498.1|	63.49	63	23	0	2	190	12	74	3e-22	89.4
NC_000911_2075015-2075288	gi|172063785|ref|YP_001811436.1|	65.08	63	22	0	2	190	25	87	3e-22	89.7
NC_000911_2075015-2075288	gi|428314748|ref|YP_007150932.1|	67.19	64	21	0	2	193	25	88	3e-22	89.7
NC_000911_2075015-2075288	gi|498289521|ref|WP_010603677.1|	63.49	63	23	0	2	190	27	89	3e-22	89.7
NC_000911_2075015-2075288	gi|514236087|ref|WP_016538736.1|	62.30	61	23	0	8	190	24	84	3e-22	89.4
NC_000911_2075015-2075288	gi|511047786|ref|WP_016301683.1|	60.32	63	25	0	2	190	22	84	3e-22	89.4
NC_000911_2075015-2075288	gi|511034808|ref|WP_016288877.1|	60.32	63	25	0	2	190	22	84	3e-22	89.4
NC_000911_2075015-2075288	gi|446690478|ref|WP_000767824.1|	61.90	63	24	0	2	190	22	84	3e-22	89.4
NC_000911_2075015-2075288	gi|489560268|ref|WP_003464804.1|	63.49	63	23	0	2	190	22	84	3e-22	89.4
NC_000911_2075015-2075288	gi|491988138|ref|WP_005707339.1|	65.08	63	22	0	2	190	22	84	3e-22	89.4
NC_000911_2075015-2075288	gi|496244886|ref|WP_008958271.1|	63.49	63	23	0	2	190	22	84	3e-22	89.4
NC_000911_2075015-2075288	gi|365968172|ref|YP_004949734.1|	63.49	63	23	0	2	190	22	84	3e-22	89.4
NC_000911_2075015-2075288	gi|489947296|ref|WP_003850603.1|	61.90	63	24	0	2	190	22	84	3e-22	89.4
NC_000911_2075015-2075288	gi|446690482|ref|WP_000767828.1|	61.90	63	24	0	2	190	22	84	3e-22	89.4
NC_000911_2075015-2075288	gi|387121851|ref|YP_006287734.1|	63.49	63	23	0	2	190	22	84	3e-22	89.4
NC_000911_2075015-2075288	gi|497403947|ref|WP_009718145.1|	63.49	63	23	0	2	190	22	84	3e-22	89.4
NC_000911_2075015-2075288	gi|117624220|ref|YP_853133.1|	63.49	63	23	0	2	190	22	84	3e-22	89.4
NC_000911_2075015-2075288	gi|111221868|ref|YP_712662.1|	63.49	63	23	0	2	190	22	84	3e-22	89.4
NC_000911_2075015-2075288	gi|495890004|ref|WP_008614583.1|	63.49	63	23	0	2	190	22	84	3e-22	89.4
NC_000911_2075015-2075288	gi|491406265|ref|WP_005264103.1|	62.50	64	24	0	2	193	24	87	4e-22	89.4
NC_000911_2075015-2075288	gi|491356855|ref|WP_005214773.1|	60.94	64	25	0	2	193	24	87	4e-22	89.4
NC_000911_2075015-2075288	gi|29655275|ref|NP_820967.1|	61.19	67	26	0	2	202	22	88	4e-22	89.4
NC_000911_2075015-2075288	gi|494517926|ref|WP_007307382.1|	89.36	47	5	0	2	142	22	68	5e-22	88.6
NC_000911_2075015-2075288	gi|317054360|ref|YP_004118385.1|	61.90	63	24	0	2	190	22	84	5e-22	89.0
NC_000911_2075015-2075288	gi|493925603|ref|WP_006870410.1|	63.49	63	23	0	2	190	22	84	5e-22	89.0
NC_000911_2075015-2075288	gi|494590179|ref|WP_007348773.1|	65.08	63	22	0	2	190	22	84	5e-22	89.0
NC_000911_2075015-2075288	gi|497031332|ref|WP_009441493.1|	60.94	64	25	0	2	193	22	85	5e-22	89.0
NC_000911_2075015-2075288	gi|494165356|ref|WP_007105089.1|	68.25	63	20	0	2	190	22	84	5e-22	89.0
NC_000911_2075015-2075288	gi|498207054|ref|WP_010521210.1|	65.08	63	22	0	2	190	22	84	5e-22	89.0
NC_000911_2075015-2075288	gi|261854873|ref|YP_003262156.1|	66.67	63	21	0	5	193	23	85	5e-22	89.0
NC_000911_2075015-2075288	gi|387126682|ref|YP_006295287.1|	61.90	63	24	0	2	190	25	87	5e-22	89.0
NC_000911_2075015-2075288	gi|492559453|ref|WP_005886042.1|	65.62	64	22	0	2	193	23	86	5e-22	89.0
NC_000911_2075015-2075288	gi|497772509|ref|WP_010086693.1|	60.94	64	25	0	2	193	24	87	5e-22	89.0
NC_000911_2075015-2075288	gi|497522386|ref|WP_009836584.1|	65.08	63	22	0	2	190	25	87	5e-22	89.0
NC_000911_2075015-2075288	gi|392976912|ref|YP_006475500.1|	63.49	63	23	0	2	190	24	86	5e-22	89.0
NC_000911_2075015-2075288	gi|497355544|ref|WP_009669757.1|	63.08	65	24	0	2	196	24	88	5e-22	89.0
NC_000911_2075015-2075288	gi|488386876|ref|WP_002456261.1|	67.19	64	20	1	2	190	25	88	5e-22	89.0
NC_000911_2075015-2075288	gi|325103062|ref|YP_004272716.1|	61.90	63	24	0	2	190	16	78	6e-22	88.6
NC_000911_2075015-2075288	gi|294138785|ref|YP_003554763.1|	68.25	63	20	0	2	190	30	92	6e-22	89.0
NC_000911_2075015-2075288	gi|446690488|ref|WP_000767834.1|	61.90	63	24	0	2	190	22	84	7e-22	88.6
NC_000911_2075015-2075288	gi|496679570|ref|WP_009321768.1|	60.32	63	25	0	2	190	22	84	7e-22	88.6
NC_000911_2075015-2075288	gi|490096333|ref|WP_003998253.1|	60.32	63	25	0	2	190	22	84	7e-22	88.6
NC_000911_2075015-2075288	gi|491745859|ref|WP_005578992.1|	63.49	63	23	0	2	190	22	84	7e-22	88.6
NC_000911_2075015-2075288	gi|494099272|ref|WP_007040069.1|	65.08	63	22	0	2	190	22	84	7e-22	88.6
NC_000911_2075015-2075288	gi|446690475|ref|WP_000767821.1|	61.90	63	24	0	2	190	22	84	7e-22	88.6
NC_000911_2075015-2075288	gi|261868379|ref|YP_003256301.1|	63.49	63	23	0	2	190	22	84	7e-22	88.6
NC_000911_2075015-2075288	gi|29829747|ref|NP_824381.1|	60.32	63	25	0	2	190	22	84	7e-22	88.6
NC_000911_2075015-2075288	gi|489532027|ref|WP_003436759.1|	61.90	63	24	0	2	190	22	84	7e-22	88.6
NC_000911_2075015-2075288	gi|491911624|ref|WP_005666589.1|	65.08	63	22	0	2	190	23	85	7e-22	88.6
NC_000911_2075015-2075288	gi|407452768|ref|YP_006724493.1|	61.90	63	24	0	2	190	22	84	7e-22	88.6
NC_000911_2075015-2075288	gi|496177225|ref|WP_008901732.1|	60.94	64	25	0	2	193	22	85	7e-22	88.6
NC_000911_2075015-2075288	gi|513858035|ref|WP_016518798.1|	63.08	65	24	0	2	196	22	86	7e-22	88.6
NC_000911_2075015-2075288	gi|496189635|ref|WP_008914142.1|	66.67	63	21	0	2	190	24	86	7e-22	88.6
NC_000911_2075015-2075288	gi|491018762|ref|WP_004880468.1|	62.50	64	24	0	2	193	24	87	7e-22	88.6
NC_000911_2075015-2075288	gi|473828608|ref|YP_007681891.1|	65.08	63	22	0	2	190	25	87	7e-22	88.6
NC_000911_2075015-2075288	gi|428775430|ref|YP_007167217.1|	62.50	64	24	0	2	193	23	86	7e-22	88.6
NC_000911_2075015-2075288	gi|494594394|ref|WP_007352972.1|	57.14	63	27	0	2	190	24	86	7e-22	88.6
NC_000911_2075015-2075288	gi|494914274|ref|WP_007640312.1|	61.90	63	24	0	2	190	22	84	9e-22	88.2
NC_000911_2075015-2075288	gi|496388246|ref|WP_009097236.1|	60.32	63	25	0	2	190	22	84	9e-22	88.2
NC_000911_2075015-2075288	gi|489984858|ref|WP_003887915.1|	63.49	63	23	0	2	190	23	85	1e-21	88.2
NC_000911_2075015-2075288	gi|497272921|ref|WP_009587138.1|	57.81	64	27	0	2	193	24	87	1e-21	88.2
NC_000911_2075015-2075288	gi|491385763|ref|WP_005243644.1|	62.50	64	24	0	2	193	24	87	1e-21	88.2
NC_000911_2075015-2075288	gi|428305022|ref|YP_007141847.1|	60.32	63	25	0	2	190	7	69	1e-21	87.4
NC_000911_2075015-2075288	gi|490254390|ref|WP_004152371.1|	58.73	63	26	0	2	190	22	84	1e-21	87.8
NC_000911_2075015-2075288	gi|491080279|ref|WP_004941897.1|	58.73	63	26	0	2	190	22	84	1e-21	87.8
NC_000911_2075015-2075288	gi|486237847|ref|WP_001560606.1|	61.90	63	24	0	2	190	22	84	1e-21	87.8
NC_000911_2075015-2075288	gi|492809347|ref|WP_005971141.1|	60.32	63	25	0	2	190	22	84	1e-21	87.8
NC_000911_2075015-2075288	gi|387126806|ref|YP_006295411.1|	63.49	63	23	0	2	190	22	84	1e-21	87.8
NC_000911_2075015-2075288	gi|497942706|ref|WP_010256862.1|	61.90	63	24	0	2	190	22	84	1e-21	87.8
NC_000911_2075015-2075288	gi|493839468|ref|WP_006786621.1|	61.90	63	24	0	2	190	22	84	1e-21	87.8
NC_000911_2075015-2075288	gi|496473053|ref|WP_009181898.1|	59.02	61	25	0	8	190	24	84	1e-21	87.8
NC_000911_2075015-2075288	gi|222156782|ref|YP_002556921.1|	61.90	63	24	0	2	190	22	84	1e-21	87.8
NC_000911_2075015-2075288	gi|126090282|ref|YP_001041737.1|	65.08	63	22	0	2	190	22	84	1e-21	87.8
NC_000911_2075015-2075288	gi|336118154|ref|YP_004572923.1|	58.46	65	27	0	2	196	22	86	1e-21	87.8
NC_000911_2075015-2075288	gi|491292457|ref|WP_005150473.1|	60.94	64	25	0	2	193	24	87	1e-21	87.8
NC_000911_2075015-2075288	gi|157376947|ref|YP_001475547.1|	63.49	63	23	0	2	190	25	87	1e-21	87.8
NC_000911_2075015-2075288	gi|493683257|ref|WP_006633403.1|	57.14	63	27	0	2	190	24	86	1e-21	87.8
NC_000911_2075015-2075288	gi|488383191|ref|WP_002452576.1|	65.62	64	21	1	2	190	25	88	1e-21	87.8
NC_000911_2075015-2075288	gi|433602660|ref|YP_007035029.1|	58.73	63	26	0	2	190	22	84	2e-21	87.4
NC_000911_2075015-2075288	gi|446690487|ref|WP_000767833.1|	61.90	63	24	0	2	190	22	84	2e-21	87.4
NC_000911_2075015-2075288	gi|446690486|ref|WP_000767832.1|	61.90	63	24	0	2	190	22	84	2e-21	87.4
NC_000911_2075015-2075288	gi|494516272|ref|WP_007305730.1|	60.32	63	25	0	2	190	22	84	2e-21	87.4
NC_000911_2075015-2075288	gi|108802446|ref|YP_642642.1|	65.08	63	22	0	2	190	23	85	2e-21	87.4
NC_000911_2075015-2075288	gi|118580860|ref|YP_902110.1|	60.32	63	25	0	2	190	24	86	2e-21	87.4
NC_000911_2075015-2075288	gi|490809719|ref|WP_004671840.1|	60.94	64	25	0	2	193	24	87	2e-21	87.4
NC_000911_2075015-2075288	gi|446747001|ref|WP_000824257.1|	62.50	64	24	0	2	193	24	87	2e-21	87.4
NC_000911_2075015-2075288	gi|497073974|ref|WP_009459444.1|	63.49	63	23	0	2	190	25	87	2e-21	87.4
NC_000911_2075015-2075288	gi|56459397|ref|YP_154678.1|	61.90	63	24	0	2	190	25	87	2e-21	87.4
NC_000911_2075015-2075288	gi|494819485|ref|WP_007554893.1|	62.90	62	23	0	5	190	25	86	2e-21	87.4
NC_000911_2075015-2075288	gi|427708498|ref|YP_007050875.1|	60.94	64	25	0	2	193	25	88	2e-21	87.4
NC_000911_2075015-2075288	gi|499150477|ref|WP_010863491.1|	62.50	64	24	0	2	193	25	88	2e-21	87.4
NC_000911_2075015-2075288	gi|446690490|ref|WP_000767836.1|	61.90	63	24	0	2	190	22	84	3e-21	87.0
NC_000911_2075015-2075288	gi|387607716|ref|YP_006096572.1|	61.90	63	24	0	2	190	22	84	3e-21	87.0
NC_000911_2075015-2075288	gi|157161509|ref|YP_001458827.1|	61.90	63	24	0	2	190	22	84	3e-21	87.0
NC_000911_2075015-2075288	gi|433632459|ref|YP_007266087.1|	63.49	63	23	0	2	190	23	85	3e-21	87.0
NC_000911_2075015-2075288	gi|489575352|ref|WP_003479798.1|	65.08	63	22	0	2	190	22	84	3e-21	87.0
NC_000911_2075015-2075288	gi|494889317|ref|WP_007615363.1|	63.49	63	23	0	2	190	24	86	3e-21	87.0
NC_000911_2075015-2075288	gi|495628167|ref|WP_008352746.1|	66.15	65	20	1	2	190	22	86	3e-21	87.0
NC_000911_2075015-2075288	gi|332306197|ref|YP_004434048.1|	63.49	63	23	0	2	190	25	87	3e-21	87.0
NC_000911_2075015-2075288	gi|488439213|ref|WP_002508598.1|	61.54	65	24	1	2	193	25	89	3e-21	87.0
NC_000911_2075015-2075288	gi|493557662|ref|WP_006511140.1|	57.14	63	27	0	2	190	22	84	4e-21	86.7
NC_000911_2075015-2075288	gi|486278908|ref|WP_001570036.1|	61.90	63	24	0	2	190	22	84	4e-21	86.7
NC_000911_2075015-2075288	gi|446575432|ref|WP_000652778.1|	62.50	64	24	0	2	193	8	71	4e-21	86.3
NC_000911_2075015-2075288	gi|392405054|ref|YP_006441666.1|	62.50	64	23	1	2	190	22	85	4e-21	86.7
NC_000911_2814656-2815560	gi|16331692|ref|NP_442420.1|	99.32	146	1	0	413	850	1	146	2e-99	295
NC_000911_2814656-2815560	gi|407960675|dbj|BAM53915.1|	100.00	102	0	0	545	850	1	102	7e-69	216
NC_000911_2814656-2815560	gi|304569556|ref|YP_003858598.1|	100.00	47	0	0	217	77	18	64	2e-24	100
NC_000911_2814656-2815560	gi|218437526|ref|YP_002375855.1|	72.34	47	13	0	217	77	29	75	2e-16	80.5
NC_000911_2814656-2815560	gi|158338516|ref|YP_001519693.1|	35.16	128	83	2	464	847	29	149	2e-15	79.7
NC_000911_2814656-2815560	gi|497471251|ref|WP_009785449.1|	34.69	98	64	0	557	850	23	120	1e-14	77.0
NC_000911_2814656-2815560	gi|495548005|ref|WP_008272584.1|	70.21	47	14	0	217	77	18	64	4e-14	73.9
NC_000911_2814656-2815560	gi|428202386|ref|YP_007080975.1|	69.57	46	14	0	217	80	17	62	9e-14	72.8
NC_000911_2814656-2815560	gi|307151483|ref|YP_003886867.1|	65.96	47	16	0	217	77	18	64	1e-13	72.8
NC_000911_2814656-2815560	gi|414077264|ref|YP_006996582.1|	67.39	46	15	0	217	80	18	63	1e-13	72.4
NC_000911_2814656-2815560	gi|166366770|ref|YP_001659043.1|	65.96	47	16	0	217	77	12	58	2e-13	71.6
NC_000911_2814656-2815560	gi|488834742|ref|WP_002747148.1|	65.96	47	16	0	217	77	17	63	2e-13	71.6
NC_000911_2814656-2815560	gi|494519494|ref|WP_007308948.1|	65.96	47	16	0	217	77	18	64	3e-13	71.6
NC_000911_2814656-2815560	gi|172036549|ref|YP_001803050.1|	65.96	47	16	0	217	77	18	64	4e-13	71.2
NC_000911_2814656-2815560	gi|498164543|ref|WP_010478699.1|	35.16	128	83	3	464	847	51	174	4e-13	74.3
NC_000911_2814656-2815560	gi|513850514|ref|WP_016516505.1|	63.83	47	17	0	217	77	17	63	9e-13	70.1
NC_000911_2814656-2815560	gi|488826484|ref|WP_002738890.1|	63.83	47	17	0	217	77	17	63	9e-13	70.1
NC_000911_2814656-2815560	gi|218248757|ref|YP_002374128.1|	63.83	47	17	0	217	77	18	64	2e-12	69.3
NC_000911_2814656-2815560	gi|440680040|ref|YP_007154835.1|	60.87	46	18	0	217	80	18	63	3e-12	68.6
NC_000911_2814656-2815560	gi|493029042|ref|WP_006098881.1|	61.70	47	18	0	217	77	18	64	3e-12	68.6
NC_000911_2814656-2815560	gi|495454005|ref|WP_008178699.1|	61.70	47	18	0	217	77	18	64	5e-12	68.2
NC_000911_2814656-2815560	gi|434400047|ref|YP_007134051.1|	63.04	46	17	0	217	80	18	63	6e-12	67.8
NC_000911_2814656-2815560	gi|428312428|ref|YP_007123405.1|	60.87	46	18	0	217	80	18	63	9e-12	67.4
NC_000911_2814656-2815560	gi|428301781|ref|YP_007140087.1|	63.04	46	17	0	217	80	18	63	9e-12	67.4
NC_000911_2814656-2815560	gi|434393474|ref|YP_007128421.1|	58.70	46	19	0	217	80	17	62	6e-11	65.1
NC_000911_2814656-2815560	gi|427716810|ref|YP_007064804.1|	58.70	46	19	0	217	80	17	62	6e-11	65.1
NC_000911_2814656-2815560	gi|493577667|ref|WP_006530782.1|	64.44	45	16	0	214	80	19	63	6e-11	65.1
NC_000911_2814656-2815560	gi|186684345|ref|YP_001867541.1|	58.70	46	19	0	217	80	18	63	6e-11	65.1
NC_000911_2814656-2815560	gi|493719388|ref|WP_006668895.1|	60.87	46	18	0	217	80	18	63	7e-11	65.1
NC_000911_2814656-2815560	gi|434406531|ref|YP_007149416.1|	58.70	46	19	0	217	80	17	62	8e-11	64.7
NC_000911_2814656-2815560	gi|75906406|ref|YP_320702.1|	58.70	46	19	0	217	80	18	63	9e-11	64.7
NC_000911_2814656-2815560	gi|427707324|ref|YP_007049701.1|	58.70	46	19	0	217	80	18	63	1e-10	64.3
NC_000911_2814656-2815560	gi|17229852|ref|NP_486400.1|	58.70	46	19	0	217	80	20	65	1e-10	64.3
NC_000911_2814656-2815560	gi|479132718|ref|YP_005072678.1|	60.87	46	18	0	217	80	18	63	1e-10	64.3
NC_000911_2814656-2815560	gi|428208348|ref|YP_007092701.1|	54.35	46	21	0	217	80	18	63	2e-10	63.9
NC_000911_2814656-2815560	gi|427729597|ref|YP_007075834.1|	58.70	46	19	0	217	80	18	63	2e-10	63.5
NC_000911_2814656-2815560	gi|298491032|ref|YP_003721209.1|	54.35	46	21	0	217	80	19	64	6e-10	62.4
NC_000911_2814656-2815560	gi|113476725|ref|YP_722786.1|	56.52	46	20	0	217	80	31	76	7e-10	62.8
NC_000911_2814656-2815560	gi|427734933|ref|YP_007054477.1|	54.35	46	21	0	217	80	18	63	1e-09	61.6
NC_000911_2814656-2815560	gi|434388959|ref|YP_007099570.1|	58.70	46	19	0	217	80	17	62	2e-09	61.2
NC_000911_2814656-2815560	gi|493208576|ref|WP_006194800.1|	52.17	46	22	0	217	80	18	63	2e-09	60.8
NC_000911_2814656-2815560	gi|497472741|ref|WP_009786939.1|	58.70	46	19	0	217	80	19	64	5e-09	60.1
NC_000911_2814656-2815560	gi|428307289|ref|YP_007144114.1|	54.35	46	21	1	217	80	18	62	8e-09	59.3
NC_000911_2814656-2815560	gi|497317110|ref|WP_009631323.1|	52.17	46	22	0	217	80	18	63	1e-08	58.9
NC_000911_2814656-2815560	gi|494985356|ref|WP_007711379.1|	37.76	98	61	1	554	847	92	188	2e-08	61.6
NC_000911_2814656-2815560	gi|427723253|ref|YP_007070530.1|	35.79	95	61	1	563	847	211	302	3e-08	62.8
NC_000911_2814656-2815560	gi|498022340|ref|WP_010336496.1|	37.76	98	61	1	554	847	81	177	6e-08	60.1
NC_000911_2814656-2815560	gi|490320377|ref|WP_004209862.1|	37.76	98	61	1	554	847	68	164	6e-08	59.7
NC_000911_2814656-2815560	gi|497508454|ref|WP_009822652.1|	36.73	98	62	1	554	847	75	171	9e-08	59.3
NC_000911_2814656-2815560	gi|493316830|ref|WP_006274207.1|	32.29	96	65	2	563	850	47	139	9e-08	58.5
NC_000911_2814656-2815560	gi|428214215|ref|YP_007087359.1|	59.57	47	19	2	217	77	18	60	1e-07	55.8
NC_000911_2814656-2815560	gi|497241657|ref|WP_009555895.1|	51.06	47	23	1	217	77	17	60	2e-07	55.5
NC_000911_2814656-2815560	gi|493503178|ref|WP_006457656.1|	56.52	46	20	1	217	80	18	60	3e-07	55.1
NC_000911_2814656-2815560	gi|428224041|ref|YP_007108138.1|	56.52	46	20	2	217	80	18	59	3e-07	54.7
NC_000911_2814656-2815560	gi|428318436|ref|YP_007116318.1|	53.33	45	21	1	217	83	18	61	4e-07	54.7
NC_000911_2814656-2815560	gi|495593333|ref|WP_008317912.1|	54.35	46	21	1	217	80	18	60	5e-07	54.3
NC_000911_2814656-2815560	gi|494016251|ref|WP_006958597.1|	35.79	95	61	1	563	847	65	158	1e-06	55.8
NC_000911_2814656-2815560	gi|347527000|ref|YP_004833747.1|	34.94	83	54	0	554	802	242	324	1e-06	57.8
NC_000911_2814656-2815560	gi|158335330|ref|YP_001516502.1|	56.52	46	20	2	217	80	18	59	2e-06	52.8
NC_000911_2814656-2815560	gi|494961591|ref|WP_007687618.1|	32.32	99	67	1	551	847	82	179	2e-06	55.8
NC_000911_2814656-2815560	gi|334345414|ref|YP_004553966.1|	33.33	96	64	1	560	847	85	179	2e-06	55.8
NC_000911_2814656-2815560	gi|498094419|ref|WP_010408575.1|	31.31	99	66	3	560	850	85	181	4e-06	55.1
NC_000911_2814656-2815560	gi|497922306|ref|WP_010236462.1|	33.00	100	64	4	560	850	115	211	5e-06	55.1
NC_000911_2814656-2815560	gi|294010762|ref|YP_003544222.1|	31.31	99	68	1	551	847	82	179	8e-06	53.9
NC_000911_2814656-2815560	gi|428222646|ref|YP_007106816.1|	53.33	45	21	1	214	80	18	59	8e-06	50.8
NC_000911_2814656-2815560	gi|497312509|ref|WP_009626726.1|	55.56	45	20	1	214	80	19	60	8e-06	50.8
NC_000911_3284403-3285325	gi|16332100|ref|NP_442828.1|	99.32	147	1	0	443	3	1	147	3e-92	279
NC_000911_3284403-3285325	gi|16332101|ref|NP_442829.1|	100.00	91	0	0	923	651	615	705	2e-46	174
NC_000911_3284403-3285325	gi|494518549|ref|WP_007308004.1|	83.52	91	15	0	923	651	613	703	3e-39	154
NC_000911_3284403-3285325	gi|494523548|ref|WP_007313001.1|	83.52	91	15	0	923	651	613	703	3e-39	154
NC_000911_3284403-3285325	gi|497230495|ref|WP_009544757.1|	83.52	91	15	0	923	651	613	703	7e-39	153
NC_000911_3284403-3285325	gi|172037465|ref|YP_001803966.1|	83.52	91	15	0	923	651	642	732	8e-39	153
NC_000911_3284403-3285325	gi|495553499|ref|WP_008278078.1|	82.42	91	16	0	923	651	613	703	9e-39	152
NC_000911_3284403-3285325	gi|307150664|ref|YP_003886048.1|	83.52	91	15	0	923	651	615	705	2e-38	151
NC_000911_3284403-3285325	gi|220909221|ref|YP_002484532.1|	81.82	88	16	0	923	660	614	701	2e-37	149
NC_000911_3284403-3285325	gi|434391699|ref|YP_007126646.1|	82.02	89	16	0	923	657	614	702	2e-37	149
NC_000911_3284403-3285325	gi|494599101|ref|WP_007357355.1|	79.12	91	19	0	923	651	614	704	5e-37	147
NC_000911_3284403-3285325	gi|428201610|ref|YP_007080199.1|	79.12	91	19	0	923	651	615	705	5e-37	147
NC_000911_3284403-3285325	gi|493556254|ref|WP_006509770.1|	83.91	87	14	0	923	663	614	700	7e-37	147
NC_000911_3284403-3285325	gi|488821474|ref|WP_002733880.1|	83.52	91	15	1	923	651	615	703	7e-37	147
NC_000911_3284403-3285325	gi|488888225|ref|WP_002800304.1|	83.52	91	15	1	923	651	615	703	7e-37	147
NC_000911_3284403-3285325	gi|495473655|ref|WP_008198343.1|	83.52	91	15	1	923	651	615	703	7e-37	147
NC_000911_3284403-3285325	gi|488879952|ref|WP_002792177.1|	83.52	91	15	1	923	651	615	703	7e-37	147
NC_000911_3284403-3285325	gi|488877466|ref|WP_002789691.1|	83.52	91	15	1	923	651	615	703	7e-37	147
NC_000911_3284403-3285325	gi|488871746|ref|WP_002783971.1|	83.52	91	15	1	923	651	615	703	7e-37	147
NC_000911_3284403-3285325	gi|488863214|ref|WP_002775453.1|	83.52	91	15	1	923	651	615	703	7e-37	147
NC_000911_3284403-3285325	gi|488851000|ref|WP_002763406.1|	83.52	91	15	1	923	651	615	703	7e-37	147
NC_000911_3284403-3285325	gi|490260837|ref|WP_004158057.1|	83.52	91	15	1	923	651	615	703	7e-37	147
NC_000911_3284403-3285325	gi|166366756|ref|YP_001659029.1|	83.52	91	15	1	923	651	615	703	7e-37	147
NC_000911_3284403-3285325	gi|488830853|ref|WP_002743259.1|	83.52	91	15	1	923	651	615	703	7e-37	147
NC_000911_3284403-3285325	gi|428773897|ref|YP_007165685.1|	79.12	91	19	0	923	651	615	705	7e-37	147
NC_000911_3284403-3285325	gi|218440171|ref|YP_002378500.1|	80.22	91	18	0	923	651	615	705	7e-37	147
NC_000911_3284403-3285325	gi|434398646|ref|YP_007132650.1|	81.61	87	16	0	923	663	614	700	1e-36	147
NC_000911_3284403-3285325	gi|427737271|ref|YP_007056815.1|	83.72	86	14	0	923	666	615	700	1e-36	146
NC_000911_3284403-3285325	gi|497241494|ref|WP_009555732.1|	80.90	89	17	0	923	657	614	702	1e-36	146
NC_000911_3284403-3285325	gi|428210265|ref|YP_007094618.1|	82.02	89	16	0	923	657	614	702	2e-36	146
NC_000911_3284403-3285325	gi|488883587|ref|WP_002795812.1|	82.42	91	16	1	923	651	615	703	2e-36	146
NC_000911_3284403-3285325	gi|497073485|ref|WP_009459147.1|	82.56	86	15	0	923	666	614	699	2e-36	146
NC_000911_3284403-3285325	gi|493209862|ref|WP_006195596.1|	83.53	85	14	0	923	669	614	698	3e-36	145
NC_000911_3284403-3285325	gi|257061136|ref|YP_003139024.1|	79.55	88	18	0	923	660	615	702	3e-36	145
NC_000911_3284403-3285325	gi|218247528|ref|YP_002372899.1|	79.55	88	18	0	923	660	615	702	3e-36	145
NC_000911_3284403-3285325	gi|493577076|ref|WP_006530197.1|	79.31	87	18	0	923	663	614	700	4e-36	145
NC_000911_3284403-3285325	gi|428304432|ref|YP_007141257.1|	85.23	88	13	0	923	660	614	701	5e-36	145
NC_000911_3284403-3285325	gi|298492456|ref|YP_003722633.1|	83.53	85	14	0	923	669	614	698	5e-36	145
NC_000911_3284403-3285325	gi|428225169|ref|YP_007109266.1|	80.22	91	18	0	923	651	615	705	5e-36	145
NC_000911_3284403-3285325	gi|493029688|ref|WP_006099187.1|	83.53	85	14	0	923	669	614	698	7e-36	144
NC_000911_3284403-3285325	gi|427711303|ref|YP_007059927.1|	81.82	88	16	0	923	660	615	702	7e-36	144
NC_000911_3284403-3285325	gi|440680419|ref|YP_007155214.1|	83.53	85	14	0	923	669	614	698	9e-36	144
NC_000911_3284403-3285325	gi|113478040|ref|YP_724101.1|	81.18	85	16	0	923	669	614	698	9e-36	144
NC_000911_3284403-3285325	gi|414077380|ref|YP_006996698.1|	83.53	85	14	0	923	669	614	698	1e-35	144
NC_000911_3284403-3285325	gi|428317253|ref|YP_007115135.1|	76.92	91	21	0	923	651	614	704	1e-35	144
NC_000911_3284403-3285325	gi|428769239|ref|YP_007161029.1|	80.46	87	17	0	923	663	615	701	1e-35	144
NC_000911_3284403-3285325	gi|495459267|ref|WP_008183959.1|	82.35	85	15	0	923	669	640	724	2e-35	143
NC_000911_3284403-3285325	gi|428313079|ref|YP_007124056.1|	82.35	85	15	0	923	669	614	698	2e-35	143
NC_000911_3284403-3285325	gi|427720573|ref|YP_007068567.1|	81.18	85	16	0	923	669	614	698	2e-35	143
NC_000911_3284403-3285325	gi|479130625|ref|YP_005070585.1|	83.53	85	14	0	923	669	614	698	2e-35	143
NC_000911_3284403-3285325	gi|428220355|ref|YP_007104525.1|	83.72	86	14	0	923	666	613	698	3e-35	142
NC_000911_3284403-3285325	gi|497312366|ref|WP_009626583.1|	84.09	88	14	0	923	660	615	702	3e-35	142
NC_000911_3284403-3285325	gi|22298050|ref|NP_681297.1|	81.40	86	16	0	917	660	614	699	4e-35	142
NC_000911_3284403-3285325	gi|496701401|ref|WP_009342944.1|	82.35	85	15	0	923	669	614	698	4e-35	142
NC_000911_3284403-3285325	gi|493321044|ref|WP_006278364.1|	81.18	85	16	0	923	669	614	698	4e-35	142
NC_000911_3284403-3285325	gi|434404749|ref|YP_007147634.1|	81.18	85	16	0	923	669	614	698	8e-35	141
NC_000911_3284403-3285325	gi|427706409|ref|YP_007048786.1|	81.18	85	16	0	923	669	614	698	8e-35	141
NC_000911_3284403-3285325	gi|186682737|ref|YP_001865933.1|	81.18	85	16	0	923	669	614	698	8e-35	141
NC_000911_3284403-3285325	gi|428301367|ref|YP_007139673.1|	83.53	85	14	0	923	669	614	698	8e-35	141
NC_000911_3284403-3285325	gi|497319276|ref|WP_009633489.1|	83.53	85	14	0	923	669	614	698	8e-35	141
NC_000911_3284403-3285325	gi|493683538|ref|WP_006633681.1|	75.82	91	22	0	923	651	614	704	1e-34	141
NC_000911_3284403-3285325	gi|493721188|ref|WP_006670657.1|	83.53	85	14	0	923	669	614	698	1e-34	141
NC_000911_3284403-3285325	gi|497473413|ref|WP_009787611.1|	81.61	87	16	0	923	663	615	701	2e-34	140
NC_000911_3284403-3285325	gi|434388366|ref|YP_007098977.1|	80.23	86	17	0	923	666	613	698	3e-34	140
NC_000911_3284403-3285325	gi|428217867|ref|YP_007102332.1|	81.18	85	16	0	923	669	612	696	3e-34	140
NC_000911_3284403-3285325	gi|75908490|ref|YP_322786.1|	80.00	85	17	0	923	669	614	698	3e-34	140
NC_000911_3284403-3285325	gi|17232487|ref|NP_489035.1|	80.00	85	17	0	923	669	614	698	3e-34	140
NC_000911_3284403-3285325	gi|493673103|ref|WP_006623431.1|	82.35	85	15	0	923	669	614	698	3e-34	140
NC_000911_3284403-3285325	gi|495330163|ref|WP_008054902.1|	82.35	85	15	0	923	669	614	698	3e-34	140
NC_000911_3284403-3285325	gi|493500750|ref|WP_006455269.1|	76.92	91	21	0	923	651	626	716	3e-34	140
NC_000911_3284403-3285325	gi|427730137|ref|YP_007076374.1|	78.82	85	18	0	923	669	614	698	7e-34	139
NC_000911_3284403-3285325	gi|428211254|ref|YP_007084398.1|	77.27	88	20	0	923	660	614	701	1e-33	138
NC_000911_3284403-3285325	gi|493562664|ref|WP_006516061.1|	79.07	86	18	0	923	666	614	699	2e-33	137
NC_000911_3284403-3285325	gi|427722865|ref|YP_007070142.1|	82.72	81	14	0	923	681	615	695	5e-33	136
NC_000911_3284403-3285325	gi|37521327|ref|NP_924704.1|	83.95	81	13	0	923	681	610	690	6e-33	136
NC_000911_3284403-3285325	gi|170076899|ref|YP_001733537.1|	79.52	83	17	0	923	675	615	697	1e-32	135
NC_000911_3284403-3285325	gi|494654624|ref|WP_007412568.1|	79.01	81	17	0	923	681	616	696	3e-32	134
NC_000911_3284403-3285325	gi|86607749|ref|YP_476511.1|	75.29	85	21	0	923	669	616	700	3e-32	134
NC_000911_3284403-3285325	gi|491758581|ref|WP_005587341.1|	58.02	81	34	0	923	681	9	89	7e-25	103
NC_000911_3284403-3285325	gi|15669673|ref|NP_248486.1|	57.30	89	38	0	923	657	331	419	4e-24	109
NC_000911_3284403-3285325	gi|489487351|ref|WP_003392315.1|	64.10	78	28	0	923	690	322	399	6e-24	108
NC_000911_3284403-3285325	gi|289192455|ref|YP_003458396.1|	61.45	83	32	0	923	675	331	413	1e-23	108
NC_000911_3284403-3285325	gi|261403371|ref|YP_003247595.1|	55.06	89	40	0	923	657	331	419	3e-23	107
NC_000911_3284403-3285325	gi|490731144|ref|WP_004593514.1|	60.00	85	34	0	923	669	330	414	1e-22	105
NC_000911_3284403-3285325	gi|256811393|ref|YP_003128762.1|	59.04	83	34	0	923	675	331	413	2e-22	104
NC_000911_3284403-3285325	gi|296109767|ref|YP_003616716.1|	62.96	81	30	0	923	681	328	408	2e-22	104
NC_000911_3284403-3285325	gi|333911298|ref|YP_004485031.1|	57.83	83	35	0	923	675	329	411	3e-22	103
NC_000911_3284403-3285325	gi|494102889|ref|WP_007043676.1|	59.26	81	33	0	923	681	335	415	4e-22	103
NC_000911_3284403-3285325	gi|408402885|ref|YP_006860868.1|	54.65	86	39	0	923	666	330	415	2e-21	101
NC_000911_3284403-3285325	gi|193083938|gb|ACF09615.1|	56.63	83	36	0	923	675	333	415	5e-21	100
NC_000911_3284403-3285325	gi|288932575|ref|YP_003436635.1|	56.79	81	35	0	923	681	323	403	2e-20	99.0
NC_000911_3284403-3285325	gi|325960069|ref|YP_004291535.1|	56.96	79	34	0	923	687	326	404	2e-20	98.6
NC_000911_3284403-3285325	gi|333986548|ref|YP_004519155.1|	61.84	76	29	0	917	690	328	403	3e-20	98.2
NC_000911_3284403-3285325	gi|488601258|ref|YP_007907729.1|	56.96	79	34	0	917	681	326	404	4e-20	97.8
NC_000911_3284403-3285325	gi|330507960|ref|YP_004384388.1|	53.75	80	37	0	923	684	328	407	6e-20	97.4
NC_000911_3284403-3285325	gi|147918960|ref|YP_687314.1|	53.01	83	39	0	923	675	328	410	1e-19	96.7
NC_000911_3284403-3285325	gi|116624694|ref|YP_826850.1|	61.84	76	29	0	917	690	326	401	1e-19	96.3
NC_000911_3284403-3285325	gi|327401337|ref|YP_004342176.1|	55.56	81	36	0	917	675	325	405	2e-19	96.3
NC_000911_3284403-3285325	gi|304315016|ref|YP_003850163.1|	53.09	81	38	0	923	681	326	406	2e-19	95.9
NC_000911_3284403-3285325	gi|495787464|ref|WP_008512043.1|	50.60	83	41	0	923	675	326	408	3e-19	95.5
NC_000911_3284403-3285325	gi|490129910|ref|WP_004030300.1|	53.85	78	36	0	923	690	326	403	4e-19	95.1
NC_000911_3284403-3285325	gi|15678887|ref|NP_276004.1|	51.85	81	39	0	923	681	326	406	4e-19	95.1
NC_000911_3284403-3285325	gi|11498877|ref|NP_070106.1|	53.16	79	37	0	917	681	325	403	5e-19	94.7
NC_000911_3284403-3285325	gi|116753616|ref|YP_842734.1|	52.50	80	38	0	923	684	323	402	5e-19	94.7
NC_000911_3284403-3285325	gi|330507306|ref|YP_004383734.1|	53.85	78	36	0	923	690	327	404	6e-19	94.7
NC_000911_3284403-3285325	gi|490152342|ref|WP_004051023.1|	57.69	78	33	0	923	690	330	407	7e-19	94.4
NC_000911_3284403-3285325	gi|495015173|ref|WP_007741184.1|	57.69	78	33	0	923	690	330	407	7e-19	94.4
NC_000911_3284403-3285325	gi|20094302|ref|NP_614149.1|	51.85	81	39	0	923	681	327	407	8e-19	94.4
NC_000911_3284403-3285325	gi|498272639|ref|WP_010586795.1|	59.21	76	31	0	917	690	336	411	8e-19	94.4
NC_000911_3284403-3285325	gi|307353446|ref|YP_003894497.1|	51.81	83	40	0	923	675	326	408	1e-18	94.0
NC_000911_3284403-3285325	gi|257387397|ref|YP_003177170.1|	57.69	78	33	0	923	690	327	404	1e-18	93.6
NC_000911_3284403-3285325	gi|494963939|ref|WP_007689965.1|	56.41	78	34	0	923	690	350	427	2e-18	93.6
NC_000911_3284403-3285325	gi|386001067|ref|YP_005919366.1|	50.62	81	40	0	923	681	315	395	2e-18	93.2
NC_000911_3284403-3285325	gi|491679363|ref|WP_005535505.1|	56.41	78	34	0	923	690	328	405	3e-18	92.8
NC_000911_3284403-3285325	gi|490731110|ref|WP_004593480.1|	56.41	78	34	0	923	690	328	405	3e-18	92.8
NC_000911_3284403-3285325	gi|495585705|ref|WP_008310284.1|	56.41	78	34	0	923	690	345	422	3e-18	92.8
NC_000911_3284403-3285325	gi|344211168|ref|YP_004795488.1|	56.41	78	34	0	923	690	345	422	3e-18	92.8
NC_000911_3284403-3285325	gi|491101565|ref|WP_004963165.1|	56.41	78	34	0	923	690	348	425	3e-18	92.8
NC_000911_3284403-3285325	gi|493045793|ref|WP_006108286.1|	50.00	86	43	0	923	666	343	428	3e-18	92.8
NC_000911_3284403-3285325	gi|55377060|ref|YP_134910.1|	56.41	78	34	0	923	690	348	425	3e-18	92.8
NC_000911_3284403-3285325	gi|490651748|ref|WP_004516742.1|	56.41	78	34	0	923	690	328	405	5e-18	92.0
NC_000911_3284403-3285325	gi|432331149|ref|YP_007249292.1|	54.55	77	35	0	917	687	328	404	5e-18	92.0
NC_000911_3284403-3285325	gi|495699181|ref|WP_008423760.1|	53.85	78	36	0	923	690	329	406	7e-18	91.7
NC_000911_3284403-3285325	gi|435847253|ref|YP_007309503.1|	53.85	78	36	0	923	690	329	406	7e-18	91.7
NC_000911_3284403-3285325	gi|509154580|ref|YP_008074820.1|	55.13	78	35	0	917	684	328	405	9e-18	91.3
NC_000911_3284403-3285325	gi|490177225|ref|WP_004075854.1|	51.25	80	39	0	923	684	326	405	9e-18	91.3
NC_000911_3284403-3285325	gi|491710479|ref|WP_005556577.1|	53.85	78	36	0	923	690	329	406	9e-18	91.3
NC_000911_3284403-3285325	gi|496169901|ref|WP_008894408.1|	52.56	78	37	0	923	690	331	408	1e-17	90.9
NC_000911_3284403-3285325	gi|134045417|ref|YP_001096903.1|	50.63	79	39	0	917	681	333	411	1e-17	90.9
NC_000911_3284403-3285325	gi|289580685|ref|YP_003479151.1|	53.85	78	36	0	923	690	336	413	1e-17	90.9
NC_000911_3284403-3285325	gi|493878461|ref|WP_006824796.1|	48.84	86	44	0	923	666	343	428	1e-17	90.9
NC_000911_3284403-3285325	gi|493702441|ref|WP_006652190.1|	53.85	78	36	0	923	690	348	425	1e-17	90.9
NC_000911_3284403-3285325	gi|284165960|ref|YP_003404239.1|	52.56	78	37	0	923	690	331	408	2e-17	90.5
NC_000911_3284403-3285325	gi|150402391|ref|YP_001329685.1|	50.63	79	39	0	917	681	333	411	2e-17	90.5
NC_000911_3284403-3285325	gi|297618738|ref|YP_003706843.1|	50.62	81	40	0	923	681	337	417	2e-17	90.5
NC_000911_3284403-3285325	gi|510882067|ref|YP_008054735.1|	56.76	74	32	0	923	702	330	403	2e-17	90.5
NC_000911_3284403-3285325	gi|493157357|ref|WP_006165743.1|	53.85	78	36	0	923	690	349	426	2e-17	90.5
NC_000911_3284403-3285325	gi|493716582|ref|WP_006666120.1|	52.56	78	37	0	923	690	346	423	2e-17	90.5
NC_000911_3284403-3285325	gi|490132692|ref|WP_004033054.1|	59.42	69	28	0	890	684	337	405	2e-17	90.1
NC_000911_3284403-3285325	gi|490135269|ref|WP_004035629.1|	59.42	69	28	0	890	684	337	405	2e-17	90.1
NC_000911_3284403-3285325	gi|148642935|ref|YP_001273448.1|	59.42	69	28	0	890	684	337	405	2e-17	90.1
NC_000911_3284403-3285325	gi|397781393|ref|YP_006545866.1|	55.00	80	36	0	923	684	326	405	2e-17	90.1
NC_000911_3284403-3285325	gi|154150951|ref|YP_001404569.1|	50.62	81	40	0	917	675	328	408	2e-17	90.1
NC_000911_3284403-3285325	gi|340624533|ref|YP_004742986.1|	50.63	79	39	0	917	681	331	409	2e-17	90.1
NC_000911_3284403-3285325	gi|45358781|ref|NP_988338.1|	50.63	79	39	0	917	681	333	411	2e-17	90.1
NC_000911_3284403-3285325	gi|336121073|ref|YP_004575848.1|	49.38	81	41	0	923	681	331	411	2e-17	90.1
NC_000911_3284403-3285325	gi|383320789|ref|YP_005381630.1|	50.60	83	41	0	923	675	324	406	3e-17	90.1
NC_000911_3284403-3285325	gi|497875797|ref|WP_010189953.1|	48.72	78	40	0	917	684	328	405	3e-17	89.7
NC_000911_3284403-3285325	gi|494643708|ref|WP_007401652.1|	48.72	78	40	0	917	684	328	405	3e-17	89.7
NC_000911_3284403-3285325	gi|300710559|ref|YP_003736373.1|	52.56	78	37	0	923	690	334	411	3e-17	89.7
NC_000911_3284403-3285325	gi|282163260|ref|YP_003355645.1|	48.19	83	43	0	923	675	324	406	3e-17	89.7
NC_000911_3284403-3285325	gi|490138015|ref|WP_004038372.1|	46.51	86	46	0	923	666	326	411	4e-17	89.4
NC_000911_3284403-3285325	gi|494525807|ref|WP_007315260.1|	53.25	77	36	0	917	687	328	404	4e-17	89.4
NC_000911_3284403-3285325	gi|488724365|ref|WP_002647936.1|	51.25	80	39	0	923	684	343	422	5e-17	89.4
NC_000911_3284403-3285325	gi|493010758|ref|WP_006090199.1|	53.85	78	36	0	923	690	348	425	5e-17	89.4
NC_000911_3284403-3285325	gi|288560993|ref|YP_003424479.1|	61.19	67	26	0	890	690	337	403	6e-17	89.0
NC_000911_3284403-3285325	gi|159905837|ref|YP_001549499.1|	50.63	79	39	0	917	681	333	411	6e-17	89.0
NC_000911_3284403-3285325	gi|336253613|ref|YP_004596720.1|	52.56	78	37	0	923	690	330	407	8e-17	88.6
NC_000911_3284403-3285325	gi|494240800|ref|WP_007143140.1|	52.56	78	37	0	923	690	329	406	8e-17	88.6
NC_000911_3284403-3285325	gi|150399285|ref|YP_001323052.1|	50.63	79	39	0	917	681	333	411	8e-17	88.6
NC_000911_3284403-3285325	gi|84490135|ref|YP_448367.1|	50.63	79	39	0	917	681	328	406	1e-16	88.2
NC_000911_3284403-3285325	gi|494815139|ref|WP_007550547.1|	50.00	78	39	0	917	684	328	405	1e-16	88.2
NC_000911_3284403-3285325	gi|492982633|ref|WP_006077974.1|	52.56	78	37	0	923	690	339	416	1e-16	88.2
NC_000911_3284403-3285325	gi|491184508|ref|WP_005042870.1|	52.56	78	37	0	923	690	347	424	1e-16	88.2
NC_000911_3284403-3285325	gi|495595740|ref|WP_008320319.1|	52.56	78	37	0	923	690	329	406	1e-16	87.8
NC_000911_3284403-3285325	gi|389847987|ref|YP_006350226.1|	52.56	78	37	0	923	690	329	406	1e-16	87.8
NC_000911_3284403-3285325	gi|494485888|ref|WP_007275361.1|	52.56	78	37	0	923	690	329	406	1e-16	87.8
NC_000911_3284403-3285325	gi|491116510|ref|WP_004974966.1|	52.56	78	37	0	923	690	329	406	1e-16	87.8
NC_000911_3284403-3285325	gi|495370639|ref|WP_008095352.1|	52.56	78	37	0	923	690	329	406	1e-16	87.8
NC_000911_3284403-3285325	gi|495851226|ref|WP_008575805.1|	52.56	78	37	0	923	690	329	406	1e-16	87.8
NC_000911_3284403-3285325	gi|493724030|ref|WP_006673409.1|	52.56	78	37	0	923	690	330	407	1e-16	87.8
NC_000911_3284403-3285325	gi|292656657|ref|YP_003536554.1|	52.56	78	37	0	923	690	329	406	1e-16	87.8
NC_000911_3284403-3285325	gi|491111022|ref|WP_004969604.1|	52.56	78	37	0	923	690	329	406	2e-16	87.8
NC_000911_3284403-3285325	gi|219852738|ref|YP_002467170.1|	51.28	78	38	0	923	690	342	419	2e-16	87.8
NC_000911_3284403-3285325	gi|313125825|ref|YP_004036095.1|	56.76	74	32	0	923	702	329	402	2e-16	87.8
NC_000911_3284403-3285325	gi|167043656|gb|ABZ08349.1|	48.68	76	39	0	917	690	328	403	2e-16	87.4
NC_000911_3284403-3285325	gi|490163773|ref|WP_004062426.1|	52.56	78	37	0	923	690	329	406	2e-16	87.4
NC_000911_3284403-3285325	gi|495660118|ref|WP_008384697.1|	52.56	78	37	0	923	690	349	426	3e-16	87.0
NC_000911_3284403-3285325	gi|430746055|ref|YP_007205184.1|	52.56	78	37	0	923	690	337	414	4e-16	86.7
NC_000911_3284403-3285325	gi|493649917|ref|WP_006601447.1|	51.28	78	38	0	923	690	329	406	4e-16	86.7
NC_000911_3284403-3285325	gi|150401273|ref|YP_001325039.1|	49.38	81	41	0	923	681	331	411	4e-16	86.7
NC_000911_3284403-3285325	gi|118575440|ref|YP_875183.1|	45.57	79	43	0	917	681	117	195	4e-16	83.2
NC_000911_3284403-3285325	gi|126179391|ref|YP_001047356.1|	53.75	80	37	0	923	684	326	405	5e-16	86.3
NC_000911_3284403-3285325	gi|495182739|ref|WP_007907529.1|	50.62	81	40	0	917	675	329	409	5e-16	86.3
NC_000911_3284403-3285325	gi|495277927|ref|WP_008002681.1|	55.41	74	33	0	923	702	332	405	5e-16	86.3
NC_000911_3284403-3285325	gi|407462466|ref|YP_006773783.1|	46.84	79	42	0	920	684	327	405	7e-16	85.9
NC_000911_3284403-3285325	gi|161528371|ref|YP_001582197.1|	46.84	79	42	0	920	684	327	405	7e-16	85.9
NC_000911_3284403-3285325	gi|493939199|ref|WP_006883421.1|	52.56	78	37	0	923	690	332	409	7e-16	85.9
NC_000911_3284403-3285325	gi|496123923|ref|WP_008848430.1|	55.41	74	33	0	923	702	328	401	7e-16	85.9
NC_000911_3284403-3285325	gi|490146037|ref|WP_004046367.1|	55.41	74	33	0	923	702	332	405	7e-16	85.9
NC_000911_3284403-3285325	gi|167013523|pdb|3C2Q|A	48.10	79	41	0	917	681	263	341	8e-16	85.1
NC_000911_3284403-3285325	gi|495643496|ref|WP_008368075.1|	52.70	74	35	0	923	702	332	405	9e-16	85.5
NC_000911_3284403-3285325	gi|490735645|ref|WP_004597975.1|	52.70	74	35	0	923	702	332	405	9e-16	85.5
NC_000911_3284403-3285325	gi|494587392|ref|WP_007345988.1|	52.70	74	35	0	923	702	332	405	9e-16	85.5
NC_000911_3284403-3285325	gi|493677684|ref|WP_006627928.1|	52.70	74	35	0	923	702	332	405	1e-15	85.1
NC_000911_3284403-3285325	gi|222480102|ref|YP_002566339.1|	54.05	74	34	0	923	702	332	405	1e-15	85.1
NC_000911_3284403-3285325	gi|389865165|ref|YP_006367406.1|	59.02	61	25	0	872	690	347	407	2e-15	84.7
NC_000911_3284403-3285325	gi|496827632|ref|WP_009376146.1|	55.41	74	33	0	923	702	329	402	2e-15	84.7
NC_000911_3284403-3285325	gi|495601089|ref|WP_008325668.1|	51.28	78	38	0	923	690	328	405	2e-15	84.7
NC_000911_3284403-3285325	gi|494807666|ref|WP_007543074.1|	51.28	78	38	0	923	690	328	405	2e-15	84.7
NC_000911_3284403-3285325	gi|379735562|ref|YP_005329068.1|	59.02	61	25	0	872	690	353	413	2e-15	84.7
NC_000911_3284403-3285325	gi|495275236|ref|WP_007999991.1|	48.81	84	43	0	923	672	332	415	2e-15	84.7
NC_000911_3284403-3285325	gi|493052763|ref|WP_006112129.1|	52.70	74	35	0	923	702	345	418	2e-15	84.7
NC_000911_3284403-3285325	gi|407464814|ref|YP_006775696.1|	45.57	79	43	0	920	684	327	405	2e-15	84.3
NC_000911_3284403-3285325	gi|320102966|ref|YP_004178557.1|	53.95	76	35	0	917	690	346	421	4e-15	84.0
NC_000911_3284403-3285325	gi|432330289|ref|YP_007248432.1|	50.62	81	40	0	923	681	360	440	4e-15	84.0
NC_000911_3284403-3285325	gi|88602229|ref|YP_502407.1|	48.15	81	42	0	917	675	328	408	6e-15	83.2
NC_000911_3284403-3285325	gi|498535144|ref|WP_010833582.1|	54.41	68	31	0	893	690	332	399	1e-14	82.4
NC_000911_3284403-3285325	gi|124485509|ref|YP_001030125.1|	50.00	68	34	0	878	675	341	408	1e-14	82.0
NC_000911_3284403-3285325	gi|495858440|ref|WP_008583019.1|	51.35	74	36	0	923	702	332	405	1e-14	82.0
NC_000911_3284403-3285325	gi|495719350|ref|WP_008443929.1|	51.35	74	36	0	923	702	332	405	1e-14	82.0
NC_000911_3284403-3285325	gi|284030759|ref|YP_003380690.1|	52.94	68	32	0	893	690	334	401	3e-14	80.9
NC_000911_3284403-3285325	gi|283781508|ref|YP_003372263.1|	48.19	83	43	0	923	675	336	418	4e-14	80.9
NC_000911_3284403-3285325	gi|119717331|ref|YP_924296.1|	60.66	61	24	0	872	690	368	428	4e-14	80.9
NC_000911_3284403-3285325	gi|497720034|ref|WP_010034218.1|	52.63	76	36	0	917	690	330	405	5e-14	80.5
NC_000911_3284403-3285325	gi|291302320|ref|YP_003513598.1|	47.44	78	41	0	923	690	328	405	9e-14	79.7
NC_000911_3284403-3285325	gi|404493807|ref|YP_006717913.1|	50.00	78	39	0	917	684	327	404	1e-13	79.3
NC_000911_3284403-3285325	gi|336179007|ref|YP_004584382.1|	43.21	81	46	0	914	672	337	417	3e-13	78.2
NC_000911_3284403-3285325	gi|269925752|ref|YP_003322375.1|	51.90	79	37	1	923	690	357	435	6e-13	77.4
NC_000911_3284403-3285325	gi|428202751|ref|YP_007081340.1|	39.32	117	70	5	377	30	24	128	1e-12	72.4
NC_000911_3284403-3285325	gi|302035907|ref|YP_003796229.1|	48.68	76	39	0	917	690	335	410	1e-12	76.3
NC_000911_3284403-3285325	gi|289191912|ref|YP_003457853.1|	47.37	76	40	0	917	690	327	402	2e-12	75.9
NC_000911_3284403-3285325	gi|494103554|ref|WP_007044341.1|	45.00	80	44	0	917	678	329	408	2e-12	75.9
NC_000911_3284403-3285325	gi|312136972|ref|YP_004004309.1|	46.15	78	42	0	923	690	322	399	3e-12	75.1
NC_000911_3284403-3285325	gi|284162719|ref|YP_003401342.1|	42.53	87	46	1	923	675	317	403	1e-11	73.6
NC_000911_3284403-3285325	gi|158313662|ref|YP_001506170.1|	39.74	78	47	0	923	690	328	405	4e-10	68.9
NC_000911_3284403-3285325	gi|493591938|ref|WP_006544796.1|	44.12	68	38	0	893	690	337	404	5e-10	68.6
NC_000911_3284403-3285325	gi|512550285|ref|YP_008088191.1|	39.74	78	47	0	923	690	326	403	7e-10	68.2
NC_000911_3284403-3285325	gi|488868727|ref|WP_002780966.1|	38.89	126	69	6	374	21	24	133	1e-09	65.1
NC_000911_3284403-3285325	gi|111224475|ref|YP_715269.1|	39.29	84	51	0	923	672	330	413	2e-09	67.0
NC_000911_3284403-3285325	gi|488864896|ref|WP_002777135.1|	37.30	126	71	6	374	21	24	133	4e-09	63.5
NC_000911_3284403-3285325	gi|86741777|ref|YP_482177.1|	44.12	68	38	0	893	690	338	405	7e-09	65.1
NC_000911_3284403-3285325	gi|494782482|ref|WP_007517890.1|	39.71	68	41	0	893	690	341	408	1e-08	64.7
NC_000911_3284403-3285325	gi|497428722|ref|WP_009742920.1|	38.10	84	52	0	923	672	353	436	1e-08	64.7
NC_000911_3284403-3285325	gi|488889483|ref|WP_002801407.1|	38.10	126	70	6	374	21	24	133	1e-08	62.4
NC_000911_3284403-3285325	gi|488858480|ref|WP_002770790.1|	38.71	124	70	6	374	21	24	133	3e-08	61.2
NC_000911_3284403-3285325	gi|312195683|ref|YP_004015744.1|	42.62	61	35	0	872	690	348	408	3e-08	63.2
NC_000911_3284403-3285325	gi|488841785|ref|WP_002754191.1|	37.10	124	72	6	374	21	24	133	4e-08	60.8
NC_000911_3284403-3285325	gi|490265875|ref|WP_004162517.1|	37.90	124	71	6	374	21	24	133	9e-08	59.7
NC_000911_3284403-3285325	gi|257063326|ref|YP_003142998.1|	40.45	89	43	1	917	681	275	363	2e-07	60.5
NC_000911_3284403-3285325	gi|495476306|ref|WP_008200993.1|	37.30	126	71	7	374	21	24	133	6e-07	57.4
NC_000911_3284403-3285325	gi|488836542|ref|WP_002748948.1|	38.10	126	70	7	374	21	24	133	8e-07	57.0
NC_000911_3284403-3285325	gi|494520018|ref|WP_007309472.1|	30.52	154	77	6	377	6	15	160	9e-07	57.0
NC_000911_3284403-3285325	gi|494514538|ref|WP_007303996.1|	30.52	154	77	6	377	6	20	165	9e-07	57.0
NC_000911_3284403-3285325	gi|511067706|ref|WP_016309294.1|	39.53	86	42	1	917	690	284	369	9e-07	58.5
NC_000911_3284403-3285325	gi|496429663|ref|WP_009138510.1|	39.53	86	42	1	917	690	275	360	2e-06	57.8
NC_000911_3284403-3285325	gi|494979586|ref|WP_007705610.1|	36.78	87	45	1	920	690	276	362	2e-06	57.4
NC_000911_3284403-3285325	gi|488844820|ref|WP_002757226.1|	36.51	126	72	7	374	21	24	133	3e-06	55.5
NC_000911_3284403-3285325	gi|496683829|ref|WP_009326027.1|	41.03	78	37	1	917	711	275	352	4e-06	56.6
NC_000911_3284403-3285325	gi|497230839|ref|WP_009545101.1|	29.94	157	78	7	377	3	20	166	4e-06	55.1
NC_000911_825766-826198	gi|2500024|sp|P73290.2|PURA_SYNY3	98.00	50	1	0	152	3	1	50	4e-23	101
NC_000911_825766-826198	gi|16329911|ref|NP_440639.1|	100.00	42	0	0	432	307	18	59	5e-23	92.8
NC_000911_825766-826198	gi|304569543|ref|NP_440638.2|	97.96	49	1	0	149	3	1	49	1e-22	99.8
NC_000911_825766-826198	gi|428772313|ref|YP_007164101.1|	90.20	51	5	0	155	3	7	57	2e-21	96.7
NC_000911_825766-826198	gi|158338484|ref|YP_001519661.1|	91.84	49	4	0	149	3	1	49	7e-21	95.1
NC_000911_825766-826198	gi|428771466|ref|YP_007163256.1|	92.00	50	4	0	155	6	7	56	7e-21	95.1
NC_000911_825766-826198	gi|172039134|ref|YP_001805635.1|	93.88	49	3	0	149	3	1	49	1e-20	94.7
NC_000911_825766-826198	gi|494515645|ref|WP_007305103.1|	93.88	49	3	0	149	3	1	49	1e-20	94.7
NC_000911_825766-826198	gi|427713200|ref|YP_007061824.1|	89.80	49	5	0	149	3	1	49	1e-20	94.7
NC_000911_825766-826198	gi|495480804|ref|WP_008205491.1|	91.84	49	4	0	149	3	1	49	1e-20	94.4
NC_000911_825766-826198	gi|488869293|ref|WP_002781532.1|	91.84	49	4	0	149	3	1	49	1e-20	94.4
NC_000911_825766-826198	gi|488853152|ref|WP_002765558.1|	91.84	49	4	0	149	3	1	49	1e-20	94.4
NC_000911_825766-826198	gi|497468075|ref|WP_009782273.1|	91.84	49	4	0	149	3	12	60	2e-20	94.0
NC_000911_825766-826198	gi|495551160|ref|WP_008275739.1|	91.84	49	4	0	149	3	1	49	3e-20	93.6
NC_000911_825766-826198	gi|427727326|ref|YP_007073563.1|	93.88	49	3	0	149	3	1	49	3e-20	93.6
NC_000911_825766-826198	gi|496701172|ref|WP_009342715.1|	93.88	49	3	0	149	3	1	49	3e-20	93.2
NC_000911_825766-826198	gi|493319796|ref|WP_006277126.1|	93.88	49	3	0	149	3	1	49	3e-20	93.2
NC_000911_825766-826198	gi|498155213|ref|WP_010469369.1|	89.80	49	5	0	149	3	1	49	3e-20	93.2
NC_000911_825766-826198	gi|428209828|ref|YP_007094181.1|	89.80	49	5	0	149	3	1	49	5e-20	92.8
NC_000911_825766-826198	gi|488864057|ref|WP_002776296.1|	89.80	49	5	0	149	3	1	49	5e-20	92.8
NC_000911_825766-826198	gi|488840020|ref|WP_002752426.1|	89.80	49	5	0	149	3	1	49	5e-20	92.8
NC_000911_825766-826198	gi|488824586|ref|WP_002736992.1|	89.80	49	5	0	149	3	1	49	5e-20	92.8
NC_000911_825766-826198	gi|493502103|ref|WP_006456603.1|	89.80	49	5	0	149	3	1	49	7e-20	92.4
NC_000911_825766-826198	gi|488890753|ref|WP_002802397.1|	89.80	49	5	0	149	3	1	49	7e-20	92.4
NC_000911_825766-826198	gi|497453469|ref|WP_009767667.1|	89.80	49	5	0	149	3	1	49	9e-20	92.0
NC_000911_825766-826198	gi|493564928|ref|WP_006518280.1|	89.80	49	5	0	149	3	1	49	9e-20	92.0
NC_000911_825766-826198	gi|33863529|ref|NP_895089.1|	91.67	48	4	0	149	6	1	48	1e-19	91.7
NC_000911_825766-826198	gi|492913184|ref|WP_006043590.1|	91.67	48	4	0	149	6	1	48	1e-19	91.7
NC_000911_825766-826198	gi|493558205|ref|WP_006511667.1|	89.80	49	5	0	149	3	1	49	1e-19	91.7
NC_000911_825766-826198	gi|428223697|ref|YP_007107794.1|	87.76	49	6	0	149	3	1	49	1e-19	91.7
NC_000911_825766-826198	gi|428204195|ref|YP_007082784.1|	91.84	49	4	0	149	3	1	49	1e-19	91.7
NC_000911_825766-826198	gi|22298074|ref|NP_681321.1|	87.76	49	6	0	149	3	1	49	1e-19	91.7
NC_000911_825766-826198	gi|428777173|ref|YP_007168960.1|	87.76	49	6	0	149	3	1	49	1e-19	91.7
NC_000911_825766-826198	gi|497315002|ref|WP_009629219.1|	89.80	49	5	0	149	3	1	49	2e-19	91.3
NC_000911_825766-826198	gi|428214914|ref|YP_007088058.1|	85.71	49	7	0	149	3	1	49	2e-19	91.3
NC_000911_825766-826198	gi|81301218|ref|YP_401426.1|	87.76	49	6	0	149	3	1	49	2e-19	91.3
NC_000911_825766-826198	gi|56751705|ref|YP_172406.1|	87.76	49	6	0	149	3	1	49	2e-19	91.3
NC_000911_825766-826198	gi|434400004|ref|YP_007134008.1|	89.80	49	5	0	149	3	1	49	2e-19	91.3
NC_000911_825766-826198	gi|220907939|ref|YP_002483250.1|	87.76	49	6	0	149	3	1	49	2e-19	91.3
NC_000911_825766-826198	gi|495327118|ref|WP_008051860.1|	87.76	49	6	0	149	3	1	49	2e-19	91.3
NC_000911_825766-826198	gi|494595152|ref|WP_007353411.1|	87.76	49	6	0	149	3	1	49	2e-19	91.3
NC_000911_825766-826198	gi|479132936|ref|YP_005072896.1|	87.76	49	6	0	149	3	1	49	2e-19	91.3
NC_000911_825766-826198	gi|493671764|ref|WP_006622101.1|	87.76	49	6	0	149	3	1	49	2e-19	91.3
NC_000911_825766-826198	gi|488875249|ref|WP_002787474.1|	89.80	49	5	0	149	3	1	49	2e-19	91.3
NC_000911_825766-826198	gi|488846837|ref|WP_002759243.1|	89.80	49	5	0	149	3	1	49	2e-19	91.3
NC_000911_825766-826198	gi|166364702|ref|YP_001656975.1|	89.80	49	5	0	149	3	1	49	2e-19	91.3
NC_000911_825766-826198	gi|218441639|ref|YP_002379968.1|	89.80	49	5	0	149	3	1	49	2e-19	91.3
NC_000911_825766-826198	gi|493574042|ref|WP_006527221.1|	89.80	49	5	0	149	3	1	49	2e-19	91.3
NC_000911_825766-826198	gi|78212241|ref|YP_381020.1|	91.67	48	4	0	149	6	3	50	2e-19	90.9
NC_000911_825766-826198	gi|493906354|ref|WP_006852022.1|	91.67	48	4	0	149	6	3	50	2e-19	90.9
NC_000911_825766-826198	gi|493967364|ref|WP_006910655.1|	91.67	48	4	0	149	6	3	50	2e-19	90.9
NC_000911_825766-826198	gi|124022451|ref|YP_001016758.1|	91.67	48	4	0	149	6	3	50	2e-19	90.9
NC_000911_825766-826198	gi|414079479|ref|YP_007000903.1|	91.84	49	4	0	149	3	1	49	2e-19	90.9
NC_000911_825766-826198	gi|298492078|ref|YP_003722255.1|	91.84	49	4	0	149	3	1	49	2e-19	90.9
NC_000911_825766-826198	gi|440683377|ref|YP_007158172.1|	91.84	49	4	0	149	3	1	49	2e-19	90.9
NC_000911_825766-826198	gi|434405085|ref|YP_007147970.1|	91.84	49	4	0	149	3	1	49	2e-19	90.9
NC_000911_825766-826198	gi|428298184|ref|YP_007136490.1|	91.84	49	4	0	149	3	1	49	2e-19	90.9
NC_000911_825766-826198	gi|427707758|ref|YP_007050135.1|	91.84	49	4	0	149	3	1	49	2e-19	90.9
NC_000911_825766-826198	gi|427718853|ref|YP_007066847.1|	91.84	49	4	0	149	3	1	49	2e-19	90.9
NC_000911_825766-826198	gi|75908274|ref|YP_322570.1|	91.84	49	4	0	149	3	1	49	2e-19	90.9
NC_000911_825766-826198	gi|30173350|sp|Q8YMZ0.2|PURA_ANASP	91.84	49	4	0	149	3	1	49	2e-19	90.9
NC_000911_825766-826198	gi|497072523|ref|WP_009458422.1|	91.84	49	4	0	149	3	1	49	2e-19	90.9
NC_000911_825766-826198	gi|493213699|ref|WP_006197648.1|	91.84	49	4	0	149	3	1	49	2e-19	90.9
NC_000911_825766-826198	gi|186681113|ref|YP_001864309.1|	91.84	49	4	0	149	3	1	49	2e-19	90.9
NC_000911_825766-826198	gi|427736083|ref|YP_007055627.1|	91.84	49	4	0	149	3	1	49	2e-19	90.9
NC_000911_825766-826198	gi|428223103|ref|YP_007107273.1|	89.58	48	5	0	149	6	1	48	3e-19	90.5
NC_000911_825766-826198	gi|257058621|ref|YP_003136509.1|	89.80	49	5	0	149	3	1	49	3e-19	90.5
NC_000911_825766-826198	gi|218245576|ref|YP_002370947.1|	89.80	49	5	0	149	3	1	49	3e-19	90.5
NC_000911_825766-826198	gi|428305445|ref|YP_007142270.1|	86.27	51	7	0	155	3	15	65	3e-19	90.5
NC_000911_825766-826198	gi|78778892|ref|YP_397004.1|	89.58	48	5	0	149	6	1	48	4e-19	90.1
NC_000911_825766-826198	gi|33861063|ref|NP_892624.1|	89.58	48	5	0	149	6	1	48	4e-19	90.1
NC_000911_825766-826198	gi|488894041|ref|WP_002805177.1|	89.58	48	5	0	149	6	1	48	4e-19	90.1
NC_000911_825766-826198	gi|157412923|ref|YP_001483789.1|	89.58	48	5	0	149	6	1	48	4e-19	90.1
NC_000911_825766-826198	gi|126695871|ref|YP_001090757.1|	89.58	48	5	0	149	6	1	48	4e-19	90.1
NC_000911_825766-826198	gi|123968098|ref|YP_001008956.1|	89.58	48	5	0	149	6	1	48	4e-19	90.1
NC_000911_825766-826198	gi|123965805|ref|YP_001010886.1|	89.58	48	5	0	149	6	1	48	4e-19	90.1
NC_000911_825766-826198	gi|33866305|ref|NP_897864.1|	89.58	48	5	0	149	6	1	48	4e-19	90.1
NC_000911_825766-826198	gi|497993185|ref|WP_010307341.1|	89.58	48	5	0	149	6	1	48	4e-19	90.1
NC_000911_825766-826198	gi|498002521|ref|WP_010316677.1|	89.58	48	5	0	149	6	1	48	4e-19	90.1
NC_000911_825766-826198	gi|494157620|ref|WP_007097358.1|	89.58	48	5	0	149	6	1	48	4e-19	90.1
NC_000911_825766-826198	gi|493166441|ref|WP_006171236.1|	89.58	48	5	0	149	6	1	48	4e-19	90.1
NC_000911_825766-826198	gi|495585447|ref|WP_008310026.1|	87.76	49	6	0	149	3	1	49	4e-19	90.1
NC_000911_825766-826198	gi|428312220|ref|YP_007123197.1|	87.76	49	6	0	149	3	1	49	4e-19	90.1
NC_000911_825766-826198	gi|495465898|ref|WP_008190589.1|	87.76	49	6	0	149	3	1	49	4e-19	90.1
NC_000911_825766-826198	gi|428780848|ref|YP_007172634.1|	85.71	49	7	0	149	3	1	49	5e-19	90.1
NC_000911_825766-826198	gi|428218487|ref|YP_007102952.1|	87.76	49	6	0	149	3	1	49	6e-19	89.7
NC_000911_825766-826198	gi|427701412|ref|YP_007044634.1|	89.58	48	5	0	149	6	1	48	6e-19	89.7
NC_000911_825766-826198	gi|72383675|ref|YP_293030.1|	89.58	48	5	0	149	6	1	48	6e-19	89.7
NC_000911_825766-826198	gi|194477321|ref|YP_002049500.1|	89.58	48	5	0	149	6	1	48	6e-19	89.7
NC_000911_825766-826198	gi|159903048|ref|YP_001550392.1|	89.58	48	5	0	149	6	1	48	6e-19	89.7
NC_000911_825766-826198	gi|427725852|ref|YP_007073129.1|	85.71	49	7	0	149	3	1	49	6e-19	89.7
NC_000911_825766-826198	gi|170077504|ref|YP_001734142.1|	85.71	49	7	0	149	3	1	49	6e-19	89.7
NC_000911_825766-826198	gi|493164227|ref|WP_006169943.1|	93.48	46	3	0	149	12	3	48	6e-19	88.2
NC_000911_825766-826198	gi|497316799|ref|WP_009631012.1|	87.76	49	6	0	149	3	1	49	8e-19	89.4
NC_000911_825766-826198	gi|148241978|ref|YP_001227135.1|	89.58	48	5	0	149	6	1	48	1e-18	89.0
NC_000911_825766-826198	gi|148238956|ref|YP_001224343.1|	89.58	48	5	0	149	6	1	48	1e-18	89.0
NC_000911_825766-826198	gi|494162179|ref|WP_007101914.1|	89.58	48	5	0	149	6	1	48	1e-18	89.0
NC_000911_825766-826198	gi|434386619|ref|YP_007097230.1|	85.71	49	7	0	149	3	1	49	1e-18	89.0
NC_000911_825766-826198	gi|33239957|ref|NP_874899.1|	87.50	48	6	0	149	6	1	48	2e-18	88.6
NC_000911_825766-826198	gi|78185234|ref|YP_377669.1|	93.48	46	3	0	149	12	3	48	2e-18	88.2
NC_000911_825766-826198	gi|493907778|ref|WP_006853402.1|	93.48	46	3	0	149	12	9	54	2e-18	88.2
NC_000911_825766-826198	gi|307151054|ref|YP_003886438.1|	87.50	48	6	0	149	6	1	48	3e-18	87.8
NC_000911_825766-826198	gi|497475049|ref|WP_009789247.1|	91.30	46	4	0	149	12	1	46	4e-18	87.4
NC_000911_825766-826198	gi|113953229|ref|YP_731226.1|	91.30	46	4	0	149	12	1	46	4e-18	87.4
NC_000911_825766-826198	gi|495509961|ref|WP_008234606.1|	85.71	49	7	0	149	3	1	49	7e-18	86.7
NC_000911_825766-826198	gi|113476806|ref|YP_722867.1|	91.11	45	4	0	149	15	1	45	1e-17	85.9
NC_000911_825766-826198	gi|37522849|ref|NP_926226.1|	81.63	49	9	0	149	3	1	49	1e-17	85.9
NC_000911_825766-826198	gi|86607581|ref|YP_476343.1|	79.59	49	10	0	149	3	1	49	1e-16	83.2
NC_000911_825766-826198	gi|493684110|ref|WP_006634245.1|	86.36	44	6	0	134	3	1	44	2e-16	82.4
NC_000911_825766-826198	gi|428319721|ref|YP_007117603.1|	86.36	44	6	0	134	3	1	44	2e-16	82.4
NC_000911_825766-826198	gi|86607497|ref|YP_476260.1|	79.17	48	10	0	149	6	1	48	5e-16	81.6
NC_000911_825766-826198	gi|39937355|ref|NP_949631.1|	73.47	49	13	0	149	3	1	49	2e-15	80.1
NC_000911_825766-826198	gi|192293135|ref|YP_001993740.1|	73.47	49	13	0	149	3	1	49	2e-15	80.1
NC_000911_825766-826198	gi|90425561|ref|YP_533931.1|	73.47	49	13	0	149	3	1	49	2e-15	80.1
NC_000911_825766-826198	gi|497768376|ref|WP_010082560.1|	67.35	49	16	0	152	6	1	49	2e-15	75.9
NC_000911_825766-826198	gi|434393873|ref|YP_007128820.1|	84.09	44	7	0	134	3	1	44	2e-15	79.7
NC_000911_825766-826198	gi|495414117|ref|WP_008138815.1|	71.43	49	14	0	149	3	1	49	3e-15	78.6
NC_000911_825766-826198	gi|338737877|ref|YP_004674839.1|	75.51	49	12	0	149	3	1	49	3e-15	79.3
NC_000911_825766-826198	gi|488804591|ref|WP_002716997.1|	71.43	49	14	0	149	3	1	49	4e-15	79.0
NC_000911_825766-826198	gi|496256271|ref|WP_008969656.1|	71.43	49	14	0	149	3	1	49	4e-15	79.0
NC_000911_825766-826198	gi|115526135|ref|YP_783046.1|	71.43	49	14	0	149	3	1	49	4e-15	79.0
NC_000911_825766-826198	gi|487752839|ref|WP_001834254.1|	64.58	48	17	0	155	12	13	60	5e-15	73.2
NC_000911_825766-826198	gi|27382163|ref|NP_773692.1|	71.43	49	14	0	149	3	1	49	5e-15	78.6
NC_000911_825766-826198	gi|495821497|ref|WP_008546076.1|	71.43	49	14	0	149	3	1	49	5e-15	78.6
NC_000911_825766-826198	gi|494870101|ref|WP_007596197.1|	71.43	49	14	0	149	3	1	49	5e-15	78.6
NC_000911_825766-826198	gi|383769536|ref|YP_005448599.1|	71.43	49	14	0	149	3	1	49	5e-15	78.6
NC_000911_825766-826198	gi|494888089|ref|WP_007614135.1|	71.43	49	14	0	149	3	1	49	5e-15	78.6
NC_000911_825766-826198	gi|496698435|ref|WP_009339978.1|	71.43	49	14	0	149	3	1	49	5e-15	78.6
NC_000911_825766-826198	gi|501147959|ref|YP_007988297.1|	72.55	51	14	0	155	3	4	54	6e-15	78.6
NC_000911_825766-826198	gi|492884275|ref|WP_006021934.1|	71.43	49	14	0	149	3	1	49	8e-15	78.2
NC_000911_825766-826198	gi|488800733|ref|WP_002713139.1|	71.43	49	14	0	149	3	1	49	8e-15	78.2
NC_000911_825766-826198	gi|497419900|ref|WP_009734098.1|	71.43	49	14	0	149	3	1	49	8e-15	78.2
NC_000911_825766-826198	gi|489707859|ref|WP_003611996.1|	73.47	49	13	0	149	3	1	49	8e-15	78.2
NC_000911_825766-826198	gi|78355223|ref|YP_386672.1|	67.35	49	16	0	149	3	1	49	1e-14	77.8
NC_000911_825766-826198	gi|489741416|ref|WP_003645479.1|	73.47	49	13	0	149	3	1	49	1e-14	77.8
NC_000911_825766-826198	gi|448822621|ref|YP_007415783.1|	73.47	49	13	0	149	3	1	49	1e-14	77.8
NC_000911_825766-826198	gi|489735787|ref|WP_003639882.1|	73.47	49	13	0	149	3	1	49	1e-14	77.8
NC_000911_825766-826198	gi|339638333|emb|CCC17427.1|	73.47	49	13	0	149	3	1	49	1e-14	77.8
NC_000911_825766-826198	gi|334881512|emb|CCB82390.1|	73.47	49	13	0	149	3	1	49	1e-14	77.8
NC_000911_825766-826198	gi|312112894|ref|YP_004010490.1|	69.39	49	15	0	149	3	1	49	1e-14	77.8
NC_000911_825766-826198	gi|254557790|ref|YP_003064207.1|	73.47	49	13	0	149	3	1	49	1e-14	77.8
NC_000911_825766-826198	gi|114327511|ref|YP_744668.1|	75.51	49	12	0	149	3	1	49	1e-14	77.8
NC_000911_825766-826198	gi|459292518|ref|YP_007515675.1|	71.43	49	14	0	149	3	1	49	1e-14	77.8
NC_000911_825766-826198	gi|496248041|ref|WP_008961426.1|	71.43	49	14	0	149	3	1	49	1e-14	77.8
NC_000911_825766-826198	gi|496322474|ref|WP_009031652.1|	71.43	49	14	0	149	3	1	49	1e-14	77.8
NC_000911_825766-826198	gi|493660285|ref|WP_006611637.1|	71.43	49	14	0	149	3	1	49	1e-14	77.8
NC_000911_825766-826198	gi|146342761|ref|YP_001207809.1|	71.43	49	14	0	149	3	1	49	1e-14	77.8
NC_000911_825766-826198	gi|148253374|ref|YP_001237959.1|	71.43	49	14	0	149	3	1	49	1e-14	77.8
NC_000911_825766-826198	gi|497704607|ref|WP_010018791.1|	67.39	46	15	0	149	12	1	46	1e-14	72.0
NC_000911_825766-826198	gi|496778008|ref|WP_009369568.1|	71.43	49	14	0	149	3	1	49	1e-14	77.4
NC_000911_825766-826198	gi|316935811|ref|YP_004110793.1|	69.39	49	15	0	149	3	1	49	1e-14	77.4
NC_000911_825766-826198	gi|86748455|ref|YP_484951.1|	69.39	49	15	0	149	3	1	49	1e-14	77.4
NC_000911_825766-826198	gi|91978357|ref|YP_571016.1|	69.39	49	15	0	149	3	1	49	1e-14	77.4
NC_000911_825766-826198	gi|406983345|gb|EKE04558.1|	67.35	49	16	0	149	3	1	49	1e-14	77.4
NC_000911_825766-826198	gi|338532870|ref|YP_004666204.1|	70.83	48	14	0	149	6	1	48	2e-14	73.2
NC_000911_825766-826198	gi|494635201|ref|WP_007393145.1|	69.39	49	15	0	149	3	1	49	2e-14	77.0
NC_000911_825766-826198	gi|197103873|ref|YP_002129250.1|	75.51	49	12	0	149	3	1	49	2e-14	77.0
NC_000911_825766-826198	gi|407478648|ref|YP_006792525.1|	69.39	49	15	0	149	3	1	49	2e-14	77.0
NC_000911_825766-826198	gi|337740186|ref|YP_004631914.1|	69.39	49	15	0	149	3	1	49	2e-14	77.0
NC_000911_825766-826198	gi|172059034|ref|YP_001815494.1|	69.39	49	15	0	149	3	1	49	2e-14	77.0
NC_000911_825766-826198	gi|209886267|ref|YP_002290124.1|	69.39	49	15	0	149	3	77	125	2e-14	77.0
NC_000911_825766-826198	gi|493129324|ref|WP_006150535.1|	65.22	46	16	0	149	12	1	46	2e-14	70.5
NC_000911_825766-826198	gi|482888233|ref|YP_007885400.1|	71.74	46	13	0	143	6	3	48	3e-14	76.6
NC_000911_825766-826198	gi|333924867|ref|YP_004498447.1|	66.67	48	16	0	149	6	1	48	3e-14	76.6
NC_000911_825766-826198	gi|495346496|ref|WP_008071227.1|	75.51	49	12	0	149	3	1	49	3e-14	76.6
NC_000911_825766-826198	gi|153005364|ref|YP_001379689.1|	72.92	48	13	0	149	6	1	48	3e-14	76.6
NC_000911_825766-826198	gi|498368927|ref|WP_010683083.1|	69.39	49	15	0	149	3	16	64	3e-14	76.6
NC_000911_825766-826198	gi|312144659|ref|YP_003996105.1|	68.75	48	15	0	149	6	1	48	4e-14	76.3
NC_000911_825766-826198	gi|302393049|ref|YP_003828869.1|	68.09	47	15	0	149	9	1	47	4e-14	76.3
NC_000911_825766-826198	gi|218887029|ref|YP_002436350.1|	68.75	48	15	0	149	6	1	48	4e-14	76.3
NC_000911_825766-826198	gi|497763819|ref|WP_010078003.1|	67.35	49	16	0	149	3	1	49	4e-14	76.3
NC_000911_825766-826198	gi|384216058|ref|YP_005607224.1|	69.39	49	15	0	149	3	1	49	4e-14	76.3
NC_000911_825766-826198	gi|317050374|ref|YP_004111490.1|	72.34	47	13	0	149	9	1	47	4e-14	76.3
NC_000911_825766-826198	gi|317123150|ref|YP_004103153.1|	70.21	47	14	0	149	9	1	47	4e-14	76.3
NC_000911_825766-826198	gi|446211630|ref|WP_000289485.1|	64.58	48	17	0	155	12	13	60	4e-14	73.2
NC_000911_825766-826198	gi|493984068|ref|WP_006926928.1|	68.75	48	15	0	149	6	1	48	5e-14	75.9
NC_000911_825766-826198	gi|121602411|ref|YP_988608.1|	73.91	46	12	0	149	12	1	46	5e-14	75.9
NC_000911_825766-826198	gi|218528991|ref|YP_002419807.1|	74.47	47	12	0	149	9	1	47	5e-14	75.9
NC_000911_825766-826198	gi|328951924|ref|YP_004369258.1|	70.83	48	14	0	149	6	1	48	5e-14	75.9
NC_000911_825766-826198	gi|298292948|ref|YP_003694887.1|	71.43	49	14	0	149	3	1	49	5e-14	75.9
NC_000911_825766-826198	gi|240137508|ref|YP_002961979.1|	74.47	47	12	0	149	9	19	65	5e-14	75.9
NC_000911_825766-826198	gi|163850432|ref|YP_001638475.1|	74.47	47	12	0	149	9	19	65	5e-14	75.9
NC_000911_825766-826198	gi|487672598|ref|WP_001757827.1|	67.39	46	15	0	143	6	4	49	6e-14	69.7
NC_000911_825766-826198	gi|491286461|ref|WP_005144485.1|	67.39	46	15	0	143	6	4	49	6e-14	69.7
NC_000911_825766-826198	gi|383498935|ref|YP_005399624.1|	67.39	46	15	0	143	6	4	49	6e-14	69.7
NC_000911_825766-826198	gi|386606764|ref|YP_006113064.1|	67.39	46	15	0	143	6	4	49	6e-14	69.7
NC_000911_825766-826198	gi|482891924|ref|YP_007889136.1|	73.91	46	12	0	143	6	3	48	7e-14	75.5
NC_000911_825766-826198	gi|258406409|ref|YP_003199151.1|	66.67	48	16	0	149	6	1	48	7e-14	75.5
NC_000911_825766-826198	gi|410659596|ref|YP_006911967.1|	69.39	49	15	0	149	3	1	49	7e-14	75.5
NC_000911_825766-826198	gi|379009161|ref|YP_005258612.1|	66.67	48	16	0	149	6	1	48	7e-14	75.5
NC_000911_825766-826198	gi|496182995|ref|WP_008907502.1|	71.74	46	13	0	143	6	2	47	7e-14	75.5
NC_000911_825766-826198	gi|337752140|ref|YP_004646302.1|	66.67	48	16	0	149	6	1	48	7e-14	75.5
NC_000911_825766-826198	gi|495893367|ref|WP_008617946.1|	71.43	49	14	0	149	3	1	49	7e-14	75.5
NC_000911_825766-826198	gi|83312289|ref|YP_422553.1|	71.43	49	14	0	149	3	1	49	7e-14	75.5
NC_000911_825766-826198	gi|49473929|ref|YP_031971.1|	73.91	46	12	0	149	12	1	46	7e-14	75.5
NC_000911_825766-826198	gi|496231273|ref|WP_008945308.1|	75.51	49	12	0	149	3	1	49	7e-14	75.5
NC_000911_825766-826198	gi|403530185|ref|YP_006664714.1|	73.91	46	12	0	149	12	1	46	7e-14	75.5
NC_000911_825766-826198	gi|488813288|ref|WP_002725694.1|	71.43	49	14	0	149	3	1	49	7e-14	75.5
NC_000911_825766-826198	gi|498199743|ref|WP_010513899.1|	73.47	49	13	0	149	3	1	49	7e-14	75.5
NC_000911_825766-826198	gi|494060751|ref|WP_007002834.1|	71.43	49	14	0	149	3	1	49	7e-14	75.5
NC_000911_825766-826198	gi|148261767|ref|YP_001235894.1|	71.43	49	14	0	149	3	1	49	7e-14	75.5
NC_000911_825766-826198	gi|497555797|ref|WP_009869995.1|	71.43	49	14	0	149	3	1	49	7e-14	75.5
NC_000911_825766-826198	gi|494839010|ref|WP_007565110.1|	69.39	49	15	0	149	3	1	49	7e-14	75.5
NC_000911_825766-826198	gi|392382844|ref|YP_005032041.1|	73.47	49	13	0	149	3	1	49	7e-14	75.5
NC_000911_825766-826198	gi|188580208|ref|YP_001923653.1|	72.34	47	13	0	149	9	1	47	7e-14	75.5
NC_000911_825766-826198	gi|170752006|ref|YP_001758266.1|	69.39	49	15	0	149	3	1	49	7e-14	75.5
NC_000911_825766-826198	gi|182677261|ref|YP_001831407.1|	70.83	48	14	0	149	6	1	48	7e-14	75.5
NC_000911_825766-826198	gi|217977191|ref|YP_002361338.1|	70.83	48	14	0	149	6	1	48	7e-14	75.5
NC_000911_825766-826198	gi|385800958|ref|YP_005837362.1|	66.67	48	16	0	149	6	1	48	9e-14	75.1
NC_000911_825766-826198	gi|42520219|ref|NP_966134.1|	71.74	46	13	0	143	6	3	48	9e-14	75.1
NC_000911_825766-826198	gi|493322331|ref|WP_006279636.1|	71.74	46	13	0	143	6	3	48	9e-14	75.1
NC_000911_825766-826198	gi|225630237|ref|YP_002727028.1|	71.74	46	13	0	143	6	3	48	9e-14	75.1
NC_000911_825766-826198	gi|46581606|ref|YP_012414.1|	66.67	48	16	0	149	6	1	48	9e-14	75.1
NC_000911_825766-826198	gi|171769474|sp|A1V9U1.2|PURA_DESVV	66.67	48	16	0	149	6	1	48	9e-14	75.1
NC_000911_825766-826198	gi|296134454|ref|YP_003641701.1|	68.75	48	15	0	149	6	1	48	9e-14	75.1
NC_000911_825766-826198	gi|495687156|ref|WP_008411735.1|	68.09	47	15	0	149	9	1	47	9e-14	75.1
NC_000911_825766-826198	gi|497964966|ref|WP_010279122.1|	66.67	48	16	0	149	6	1	48	9e-14	75.1
NC_000911_825766-826198	gi|116332897|ref|YP_794424.1|	67.35	49	16	0	149	3	1	49	9e-14	75.1
NC_000911_825766-826198	gi|94986646|ref|YP_594579.1|	67.35	49	16	0	149	3	1	49	9e-14	75.1
NC_000911_825766-826198	gi|56552583|ref|YP_163422.1|	73.47	49	13	0	149	3	1	49	9e-14	75.1
NC_000911_825766-826198	gi|49475179|ref|YP_033220.1|	71.74	46	13	0	149	12	1	46	9e-14	75.1
NC_000911_825766-826198	gi|397677279|ref|YP_006518817.1|	73.47	49	13	0	149	3	1	49	9e-14	75.1
NC_000911_825766-826198	gi|494681190|ref|WP_007438525.1|	69.39	49	15	0	149	3	1	49	9e-14	75.1
NC_000911_825766-826198	gi|338708409|ref|YP_004662610.1|	73.47	49	13	0	149	3	1	49	9e-14	75.1
NC_000911_825766-826198	gi|489713832|ref|WP_003617967.1|	71.43	49	14	0	149	3	1	49	9e-14	75.1
NC_000911_825766-826198	gi|260753761|ref|YP_003226654.1|	73.47	49	13	0	149	3	1	49	9e-14	75.1
NC_000911_825766-826198	gi|384412359|ref|YP_005621724.1|	73.47	49	13	0	149	3	1	49	9e-14	75.1
NC_000911_825766-826198	gi|158522040|ref|YP_001529910.1|	67.35	49	16	0	149	3	1	49	9e-14	75.1
NC_000911_825766-826198	gi|495661268|ref|WP_008385847.1|	69.39	49	15	0	149	3	1	49	9e-14	75.1
NC_000911_825766-826198	gi|289547844|ref|YP_003472832.1|	71.74	46	13	0	143	6	4	49	9e-14	75.1
NC_000911_825766-826198	gi|189038314|sp|A8I1V7.2|PURA_AZOC5	71.43	49	14	0	149	3	1	49	9e-14	75.1
NC_000911_825766-826198	gi|220927318|ref|YP_002502620.1|	69.39	49	15	0	149	3	1	49	9e-14	75.1
NC_000911_825766-826198	gi|73667181|ref|YP_303197.1|	72.34	47	13	0	149	9	1	47	9e-14	75.1
NC_000911_825766-826198	gi|510838395|ref|WP_016209839.1|	68.09	47	15	0	143	3	4	50	9e-14	75.1
NC_000911_825766-826198	gi|472405961|ref|YP_007653066.1|	67.35	49	16	0	149	3	14	62	9e-14	75.1
NC_000911_825766-826198	gi|117924821|ref|YP_865438.1|	66.67	48	16	0	155	12	9	56	9e-14	75.1
NC_000911_825766-826198	gi|94991638|ref|YP_599737.1|	65.22	46	16	0	149	12	1	46	9e-14	70.1
NC_000911_825766-826198	gi|120601234|ref|YP_965634.1|	66.67	48	16	0	149	6	26	73	1e-13	75.1
NC_000911_825766-826198	gi|492860631|ref|WP_006012833.1|	69.57	46	14	0	143	6	3	48	1e-13	74.7
NC_000911_825766-826198	gi|498087097|ref|WP_010401253.1|	69.57	46	14	0	143	6	3	48	1e-13	74.7
NC_000911_825766-826198	gi|190570514|ref|YP_001974872.1|	69.57	46	14	0	143	6	3	48	1e-13	74.7
NC_000911_825766-826198	gi|498187398|ref|WP_010501554.1|	66.67	48	16	0	149	6	1	48	1e-13	74.7
NC_000911_825766-826198	gi|494789632|ref|WP_007525040.1|	66.67	48	16	0	149	6	1	48	1e-13	74.7
NC_000911_825766-826198	gi|495315996|ref|WP_008040743.1|	71.74	46	13	0	149	12	1	46	1e-13	74.7
NC_000911_825766-826198	gi|496282137|ref|WP_008994175.1|	75.00	48	12	0	149	6	1	48	1e-13	74.7
NC_000911_825766-826198	gi|494195600|ref|WP_007122730.1|	66.67	48	16	0	149	6	1	48	1e-13	74.7
NC_000911_825766-826198	gi|488577649|ref|YP_007915296.1|	69.39	49	15	0	149	3	1	49	1e-13	74.7
NC_000911_825766-826198	gi|229917476|ref|YP_002886122.1|	70.21	47	14	0	149	9	1	47	1e-13	74.7
NC_000911_825766-826198	gi|497508678|ref|WP_009822876.1|	75.00	48	12	0	149	6	1	48	1e-13	74.7
NC_000911_825766-826198	gi|497487652|ref|WP_009801850.1|	71.43	49	14	0	149	3	1	49	1e-13	74.7
NC_000911_1102029-1102282	gi|428212122|ref|YP_007085266.1|	66.67	33	11	0	99	1	3	35	4e-08	56.6
NC_000911_1102029-1102282	gi|493671893|ref|WP_006622229.1|	62.50	32	12	0	96	1	5	36	2e-07	51.6
NC_000911_1102029-1102282	gi|513848748|ref|WP_016515980.1|	66.67	33	11	0	99	1	4	36	4e-07	53.9
NC_000911_1102029-1102282	gi|488831339|ref|WP_002743745.1|	66.67	33	11	0	99	1	4	36	4e-07	53.9
NC_000911_1102029-1102282	gi|488827656|ref|WP_002740062.1|	66.67	33	11	0	99	1	4	36	4e-07	53.9
NC_000911_1102029-1102282	gi|488892459|ref|WP_002803615.1|	66.67	33	11	0	99	1	4	36	4e-07	53.9
NC_000911_1102029-1102282	gi|495476073|ref|WP_008200760.1|	66.67	33	11	0	99	1	4	36	4e-07	53.9
NC_000911_1102029-1102282	gi|488885733|ref|WP_002797958.1|	66.67	33	11	0	99	1	4	36	4e-07	53.9
NC_000911_1102029-1102282	gi|488880883|ref|WP_002793108.1|	66.67	33	11	0	99	1	4	36	4e-07	53.9
NC_000911_1102029-1102282	gi|488877131|ref|WP_002789356.1|	66.67	33	11	0	99	1	4	36	4e-07	53.9
NC_000911_1102029-1102282	gi|488872398|ref|WP_002784623.1|	66.67	33	11	0	99	1	4	36	4e-07	53.9
NC_000911_1102029-1102282	gi|488864341|ref|WP_002776580.1|	66.67	33	11	0	99	1	4	36	4e-07	53.9
NC_000911_1102029-1102282	gi|488856083|ref|WP_002768393.1|	66.67	33	11	0	99	1	4	36	4e-07	53.9
NC_000911_1102029-1102282	gi|490262742|ref|WP_004159601.1|	66.67	33	11	0	99	1	4	36	4e-07	53.9
NC_000911_1102029-1102282	gi|488840808|ref|WP_002753214.1|	66.67	33	11	0	99	1	4	36	4e-07	53.9
NC_000911_1102029-1102282	gi|428304660|ref|YP_007141485.1|	66.67	33	11	0	99	1	4	36	4e-07	53.9
NC_000911_1102029-1102282	gi|428316798|ref|YP_007114680.1|	57.58	33	14	0	99	1	4	36	7e-07	53.1
NC_000911_1102029-1102282	gi|493680862|ref|WP_006631046.1|	54.55	33	15	0	99	1	4	36	7e-07	53.1
NC_000911_1102029-1102282	gi|428773741|ref|YP_007165529.1|	59.46	37	15	0	111	1	2	38	7e-07	53.1
NC_000911_1102029-1102282	gi|428313037|ref|YP_007124014.1|	63.64	33	12	0	99	1	41	73	9e-07	52.8
NC_000911_1102029-1102282	gi|495326969|ref|WP_008051711.1|	60.53	38	13	1	108	1	2	39	2e-06	52.0
NC_000911_1102029-1102282	gi|493720697|ref|WP_006670178.1|	60.53	38	13	1	108	1	2	39	2e-06	52.0
NC_000911_1102029-1102282	gi|494596631|ref|WP_007354889.1|	57.58	33	14	0	99	1	4	36	2e-06	51.6
NC_000911_1102029-1102282	gi|479133015|ref|YP_005072975.1|	60.53	38	13	1	108	1	2	39	3e-06	51.2
NC_000911_1102029-1102282	gi|428204473|ref|YP_007083062.1|	54.55	33	15	0	99	1	4	36	6e-06	50.4
NC_000911_1345682-1345957	gi|220908673|ref|YP_002483984.1|	83.33	60	10	0	275	96	23	82	2e-26	100
NC_000911_1345682-1345957	gi|440683328|ref|YP_007158123.1|	40.68	59	35	0	275	99	23	81	2e-10	59.7
NC_000911_1678975-1679507	gi|497064227|ref|WP_009453808.1|	63.64	33	12	0	385	483	1	33	1e-08	49.3
NC_000911_1678975-1679507	gi|497064227|ref|WP_009453808.1|	82.35	17	3	0	483	533	32	48	1e-08	35.0
NC_000911_1678975-1679507	gi|497064146|ref|WP_009453742.1|	63.64	33	12	0	385	483	1	33	1e-08	49.3
NC_000911_1678975-1679507	gi|497064146|ref|WP_009453742.1|	82.35	17	3	0	483	533	32	48	1e-08	35.0
NC_000911_1678975-1679507	gi|495455757|ref|WP_008180450.1|	39.19	74	43	2	268	483	39	106	2e-07	46.2
NC_000911_1678975-1679507	gi|495455757|ref|WP_008180450.1|	76.47	17	4	0	483	533	105	121	2e-07	34.3
NC_000911_1678975-1679507	gi|443329774|ref|YP_007378845.1|	53.12	32	15	0	385	480	1	32	8e-06	41.2
NC_000911_1678975-1679507	gi|443329774|ref|YP_007378845.1|	76.47	17	4	0	483	533	32	48	8e-06	33.5
NC_000911_2085016-2085346	gi|383322808|ref|YP_005383661.1|	100.00	62	0	0	2	187	33	94	3e-37	128
NC_000911_2085016-2085346	gi|495552532|ref|WP_008277111.1|	79.03	62	13	0	2	187	33	94	6e-29	107
NC_000911_2085016-2085346	gi|488827217|ref|WP_002739623.1|	77.42	62	14	0	2	187	33	94	7e-29	107
NC_000911_2085016-2085346	gi|488864297|ref|WP_002776536.1|	77.42	62	14	0	2	187	33	94	7e-29	107
NC_000911_2085016-2085346	gi|494521697|ref|WP_007311150.1|	77.42	62	14	0	2	187	33	94	3e-27	103
NC_000911_2085016-2085346	gi|304569559|ref|YP_003858594.1|	100.00	45	0	0	195	329	1	45	9e-24	93.6
NC_000911_2085016-2085346	gi|494597736|ref|WP_007355990.1|	65.57	61	21	0	2	184	33	93	1e-22	91.7
NC_000911_2085016-2085346	gi|218439474|ref|YP_002377803.1|	83.67	49	8	0	2	148	33	81	3e-22	90.1
NC_000911_2085016-2085346	gi|488827605|ref|WP_002740011.1|	84.44	45	7	0	195	329	1	45	3e-19	82.0
NC_000911_2085016-2085346	gi|488837733|ref|WP_002750139.1|	84.44	45	7	0	195	329	1	45	3e-19	82.0
NC_000911_2085016-2085346	gi|488855889|ref|WP_002768199.1|	84.44	45	7	0	195	329	1	45	7e-19	81.3
NC_000911_2085016-2085346	gi|304312764|ref|YP_003812362.1|	64.52	62	22	0	2	187	31	92	2e-18	80.9
NC_000911_2085016-2085346	gi|218439473|ref|YP_002377802.1|	77.78	45	10	0	195	329	1	45	5e-18	79.0
NC_000911_2085016-2085346	gi|494488779|ref|WP_007278250.1|	57.38	61	26	0	2	184	33	93	8e-18	79.3
NC_000911_2085016-2085346	gi|495459171|ref|WP_008183863.1|	80.00	45	9	0	195	329	1	45	9e-18	77.8
NC_000911_2085016-2085346	gi|497235620|ref|WP_009549882.1|	59.68	62	25	0	2	187	30	91	1e-17	79.0
NC_000911_2085016-2085346	gi|493030768|ref|WP_006100168.1|	77.78	45	10	0	195	329	1	45	2e-17	77.4
NC_000911_2085016-2085346	gi|307150677|ref|YP_003886061.1|	75.56	45	11	0	195	329	1	45	3e-17	77.0
NC_000911_2085016-2085346	gi|194337290|ref|YP_002019084.1|	56.45	62	27	0	2	187	32	93	9e-17	76.6
NC_000911_2085016-2085346	gi|91202532|emb|CAJ72171.1|	55.00	60	27	0	2	181	33	92	2e-16	75.9
NC_000911_2085016-2085346	gi|498378949|ref|WP_010693105.1|	52.17	69	33	0	2	208	32	100	2e-16	75.9
NC_000911_2085016-2085346	gi|302340632|ref|YP_003805838.1|	57.14	56	24	0	20	187	29	84	3e-16	75.1
NC_000911_2085016-2085346	gi|302338700|ref|YP_003803906.1|	57.14	56	24	0	20	187	29	84	3e-16	75.1
NC_000911_2085016-2085346	gi|488779362|ref|WP_002691769.1|	52.17	69	33	0	2	208	44	112	3e-16	75.9
NC_000911_2085016-2085346	gi|488794243|ref|WP_002706649.1|	58.06	62	26	0	2	187	31	92	4e-16	75.1
NC_000911_2085016-2085346	gi|495552531|ref|WP_008277110.1|	68.89	45	14	0	195	329	1	45	1e-15	73.2
NC_000911_2085016-2085346	gi|406942246|gb|EKD74529.1|	58.33	60	25	0	2	181	33	92	1e-15	73.9
NC_000911_2085016-2085346	gi|495753094|ref|WP_008477673.1|	56.67	60	26	0	2	181	33	92	1e-15	73.6
NC_000911_2085016-2085346	gi|161829768|ref|YP_001597805.1|	55.74	61	27	0	2	184	33	93	2e-15	73.6
NC_000911_2085016-2085346	gi|154705785|ref|YP_001423562.1|	55.74	61	27	0	2	184	33	93	2e-15	73.6
NC_000911_2085016-2085346	gi|212211924|ref|YP_002302860.1|	54.10	61	28	0	2	184	29	89	2e-15	73.2
NC_000911_2085016-2085346	gi|414075956|ref|YP_006995274.1|	55.74	61	27	0	2	184	33	93	2e-15	73.2
NC_000911_2085016-2085346	gi|494597735|ref|WP_007355989.1|	62.75	51	19	0	177	329	5	55	4e-15	72.0
NC_000911_2085016-2085346	gi|494515852|ref|WP_007305310.1|	68.89	45	14	0	195	329	1	45	4e-15	71.6
NC_000911_2085016-2085346	gi|495766210|ref|WP_008490789.1|	55.56	63	27	1	2	187	31	93	4e-15	72.4
NC_000911_2085016-2085346	gi|158520675|ref|YP_001528545.1|	51.67	60	29	0	2	181	33	92	2e-14	70.9
NC_000911_2085016-2085346	gi|496145229|ref|WP_008869736.1|	51.61	62	30	0	2	187	31	92	3e-14	70.1
NC_000911_2085016-2085346	gi|513866573|ref|WP_016522636.1|	57.14	63	26	2	2	187	33	94	7e-14	69.3
NC_000911_2085016-2085346	gi|490133328|ref|WP_004033689.1|	50.00	60	30	0	2	181	31	90	9e-14	68.9
NC_000911_2085016-2085346	gi|493197818|ref|WP_006187965.1|	57.14	63	26	2	2	187	33	94	1e-13	68.9
NC_000911_2085016-2085346	gi|313681663|ref|YP_004059401.1|	50.82	61	30	0	2	184	33	93	2e-13	68.2
NC_000911_2085016-2085346	gi|495324417|ref|WP_008049162.1|	56.86	51	22	0	177	329	11	61	3e-13	67.8
NC_000911_2085016-2085346	gi|357416788|ref|YP_004929808.1|	55.00	60	27	0	2	181	31	90	3e-13	67.8
NC_000911_2085016-2085346	gi|498484786|ref|WP_010786559.1|	58.33	60	25	1	2	181	34	91	3e-13	67.8
NC_000911_2085016-2085346	gi|488873810|ref|WP_002786035.1|	65.22	46	16	0	192	329	1	46	3e-13	67.0
NC_000911_2085016-2085346	gi|513857172|ref|WP_016518489.1|	55.56	63	27	2	2	187	42	103	3e-13	67.8
NC_000911_2085016-2085346	gi|498099482|ref|WP_010413638.1|	51.67	60	29	0	2	181	33	92	4e-13	67.4
NC_000911_2085016-2085346	gi|514359638|ref|WP_016551343.1|	48.33	60	31	0	2	181	33	92	6e-13	67.0
NC_000911_2085016-2085346	gi|496976049|ref|WP_009425384.1|	54.10	61	28	1	2	184	32	90	7e-13	66.6
NC_000911_2085016-2085346	gi|428305669|ref|YP_007142494.1|	49.18	61	31	0	2	184	33	93	8e-13	66.6
NC_000911_2085016-2085346	gi|489093236|ref|WP_003003123.1|	50.00	60	30	0	2	181	32	91	2e-12	65.9
NC_000911_2085016-2085346	gi|156742902|ref|YP_001433031.1|	55.00	60	27	1	2	181	32	89	2e-12	65.9
NC_000911_2085016-2085346	gi|164517894|emb|CAP48985.1|	51.67	60	29	0	2	181	46	105	2e-12	65.9
NC_000911_2085016-2085346	gi|511025780|ref|WP_016280041.1|	51.67	60	29	0	2	181	33	92	3e-12	65.5
NC_000911_2085016-2085346	gi|463327155|gb|EMJ92533.1|	50.00	60	30	0	2	181	34	93	3e-12	65.1
NC_000911_2085016-2085346	gi|328947556|ref|YP_004364893.1|	53.97	63	28	2	2	187	33	94	6e-12	64.3
NC_000911_2085016-2085346	gi|490897633|ref|WP_004759572.1|	48.33	60	31	0	2	181	33	92	6e-12	64.3
NC_000911_2085016-2085346	gi|479148923|ref|YP_007779352.1|	45.90	61	33	0	2	184	33	93	6e-12	64.3
NC_000911_2085016-2085346	gi|496396273|ref|WP_009105263.1|	53.97	63	28	2	2	187	33	94	9e-12	63.9
NC_000911_2085016-2085346	gi|491494051|ref|WP_005351775.1|	48.33	60	31	0	2	181	33	92	9e-12	63.9
NC_000911_2085016-2085346	gi|472334780|ref|YP_007667055.1|	51.61	62	30	1	2	187	34	93	1e-11	63.5
NC_000911_2085016-2085346	gi|513872835|ref|WP_016525604.1|	53.97	63	28	2	2	187	20	81	1e-11	63.2
NC_000911_2085016-2085346	gi|406911442|gb|EKD51231.1|	45.90	61	33	0	26	208	39	99	1e-11	63.5
NC_000911_2085016-2085346	gi|490900686|ref|WP_004762621.1|	48.33	60	31	0	2	181	33	92	2e-11	63.2
NC_000911_2085016-2085346	gi|493670654|ref|WP_006620996.1|	57.78	45	19	0	195	329	1	45	4e-11	61.6
NC_000911_2085016-2085346	gi|497050874|ref|WP_009447246.1|	51.67	60	29	0	2	181	30	89	5e-11	62.0
NC_000911_2085016-2085346	gi|497235659|ref|WP_009549921.1|	46.67	60	32	0	2	181	33	92	9e-11	61.2
NC_000911_2085016-2085346	gi|491984307|ref|WP_005705812.1|	54.10	61	28	1	2	184	34	92	1e-10	61.2
NC_000911_2085016-2085346	gi|488936319|ref|WP_002847394.1|	42.62	61	35	0	2	184	33	93	1e-10	61.2
NC_000911_2085016-2085346	gi|431930221|ref|YP_007243267.1|	48.39	62	32	1	2	187	33	93	1e-10	61.2
NC_000911_2085016-2085346	gi|308270737|emb|CBX27347.1|	50.79	63	28	1	2	181	34	96	2e-10	60.5
NC_000911_2085016-2085346	gi|471261025|ref|YP_007643880.1|	45.76	59	31	1	8	181	32	90	3e-10	60.1
NC_000911_2085016-2085346	gi|491178147|ref|WP_005036511.1|	46.67	60	32	0	2	181	54	113	3e-10	60.5
NC_000911_2085016-2085346	gi|488794245|ref|WP_002706651.1|	60.00	45	18	0	195	329	1	45	5e-10	58.9
NC_000911_2085016-2085346	gi|491850631|ref|WP_005632698.1|	52.46	61	29	1	2	184	32	90	5e-10	59.3
NC_000911_2085016-2085346	gi|494866006|ref|WP_007592104.1|	51.67	60	29	1	2	181	31	89	6e-10	59.3
NC_000911_2085016-2085346	gi|392403263|ref|YP_006439875.1|	42.19	64	37	0	2	193	31	94	6e-10	59.3
NC_000911_2085016-2085346	gi|490176327|ref|WP_004074957.1|	46.03	63	31	1	2	181	34	96	6e-10	59.3
NC_000911_2085016-2085346	gi|91204429|emb|CAJ70929.1|	46.48	71	38	2	11	223	34	97	1e-09	58.5
NC_000911_2085016-2085346	gi|496008781|ref|WP_008733360.1|	50.79	63	30	2	2	187	31	92	2e-09	57.8
NC_000911_2085016-2085346	gi|493505504|ref|WP_006459946.1|	53.33	45	21	0	195	329	1	45	2e-09	57.0
NC_000911_2085016-2085346	gi|440684550|ref|YP_007159345.1|	49.12	57	29	1	14	184	34	88	3e-09	57.4
NC_000911_2085016-2085346	gi|304312763|ref|YP_003812361.1|	53.33	45	21	0	195	329	1	45	5e-09	56.2
NC_000911_2085016-2085346	gi|78777551|ref|YP_393866.1|	45.16	62	32	1	2	181	30	91	7e-09	56.6
NC_000911_2085016-2085346	gi|496145228|ref|WP_008869735.1|	53.33	45	21	0	195	329	1	45	7e-09	55.8
NC_000911_2085016-2085346	gi|494272039|ref|WP_007157298.1|	46.67	60	32	1	2	181	37	95	7e-09	56.6
NC_000911_2085016-2085346	gi|493410184|ref|WP_006366165.1|	55.56	45	20	0	195	329	1	45	1e-08	55.5
NC_000911_2085016-2085346	gi|497342107|ref|WP_009656320.1|	43.33	60	34	1	2	181	12	70	1e-08	55.5
NC_000911_2085016-2085346	gi|194336774|ref|YP_002018568.1|	51.67	60	29	1	2	181	31	88	1e-08	55.8
NC_000911_2085016-2085346	gi|292491373|ref|YP_003526812.1|	45.16	62	34	1	2	187	33	93	1e-08	55.8
NC_000911_2085016-2085346	gi|495999563|ref|WP_008724142.1|	46.03	63	31	1	2	181	31	93	1e-08	55.8
NC_000911_2085016-2085346	gi|194337289|ref|YP_002019083.1|	55.56	45	20	0	195	329	1	45	1e-08	55.1
NC_000911_2085016-2085346	gi|357416789|ref|YP_004929809.1|	57.78	45	19	0	195	329	4	48	2e-08	55.1
NC_000911_2085016-2085346	gi|494271425|ref|WP_007157014.1|	50.00	60	30	1	2	181	30	88	2e-08	55.5
NC_000911_2085016-2085346	gi|406876829|gb|EKD26269.1|	45.31	64	32	1	2	184	32	95	3e-08	55.1
NC_000911_2085016-2085346	gi|302340633|ref|YP_003805839.1|	46.67	45	24	0	195	329	1	45	3e-08	54.3
NC_000911_2085016-2085346	gi|302338701|ref|YP_003803907.1|	46.67	45	24	0	195	329	1	45	3e-08	54.3
NC_000911_2085016-2085346	gi|497235619|ref|WP_009549881.1|	57.78	45	19	0	195	329	1	45	3e-08	54.3
NC_000911_2085016-2085346	gi|495551965|ref|WP_008276544.1|	46.43	56	30	1	14	181	34	87	3e-08	54.7
NC_000911_2085016-2085346	gi|392404959|ref|YP_006441571.1|	48.21	56	29	0	20	187	41	96	4e-08	54.7
NC_000911_2085016-2085346	gi|339483113|ref|YP_004694899.1|	55.56	45	20	0	195	329	1	45	4e-08	53.9
NC_000911_2085016-2085346	gi|406941381|gb|EKD73890.1|	48.33	60	31	1	2	181	30	87	5e-08	54.3
NC_000911_2085016-2085346	gi|495766209|ref|WP_008490788.1|	51.11	45	22	0	195	329	1	45	6e-08	53.5
NC_000911_2085016-2085346	gi|496008782|ref|WP_008733361.1|	51.11	45	22	0	195	329	1	45	8e-08	53.1
NC_000911_2085016-2085346	gi|54301976|ref|YP_131969.1|	41.67	60	35	0	2	181	33	92	1e-07	53.5
NC_000911_2085016-2085346	gi|148654991|ref|YP_001275196.1|	48.33	60	31	1	2	181	32	89	1e-07	53.5
NC_000911_2085016-2085346	gi|491494053|ref|WP_005351777.1|	42.00	50	29	1	180	329	1	48	2e-07	52.0
NC_000911_2085016-2085346	gi|488881272|ref|WP_002793497.1|	42.86	56	32	1	14	181	34	87	3e-07	52.4
NC_000911_2085016-2085346	gi|385790146|ref|YP_005821269.1|	43.48	46	26	0	192	329	9	54	3e-07	52.0
NC_000911_2085016-2085346	gi|488841904|ref|WP_002754310.1|	48.33	60	31	1	2	181	32	89	4e-07	52.0
NC_000911_2085016-2085346	gi|434399620|ref|YP_007133624.1|	40.62	64	35	1	2	184	32	95	4e-07	52.0
NC_000911_2085016-2085346	gi|261415204|ref|YP_003248887.1|	44.44	45	25	0	195	329	1	45	4e-07	51.2
NC_000911_2085016-2085346	gi|164517895|emb|CAP48986.1|	55.56	45	20	0	195	329	33	77	5e-07	52.0
NC_000911_2085016-2085346	gi|390959832|ref|YP_006423589.1|	51.92	52	25	1	26	181	40	89	5e-07	51.6
NC_000911_2085016-2085346	gi|488853680|ref|WP_002765990.1|	48.33	60	31	1	2	181	32	89	5e-07	51.6
NC_000911_2085016-2085346	gi|218441943|ref|YP_002380272.1|	50.00	60	30	1	2	181	32	89	5e-07	51.6
NC_000911_2085016-2085346	gi|488880226|ref|WP_002792451.1|	53.85	52	24	1	26	181	41	90	6e-07	51.6
NC_000911_2085016-2085346	gi|490263547|ref|WP_004160226.1|	48.33	60	31	1	2	181	33	90	6e-07	51.6
NC_000911_2085016-2085346	gi|494488778|ref|WP_007278249.1|	46.67	45	24	0	195	329	1	45	6e-07	50.8
NC_000911_2085016-2085346	gi|493554809|ref|WP_006508355.1|	41.07	56	33	1	14	181	34	87	7e-07	51.2
NC_000911_2085016-2085346	gi|488855177|ref|WP_002767487.1|	42.86	56	32	1	14	181	34	87	7e-07	51.2
NC_000911_2085016-2085346	gi|494181695|ref|WP_007116973.1|	45.10	51	28	1	29	181	43	91	8e-07	51.2
NC_000911_2085016-2085346	gi|300115424|ref|YP_003761999.1|	46.67	45	24	0	195	329	1	45	9e-07	50.4
NC_000911_2085016-2085346	gi|428219262|ref|YP_007103727.1|	44.64	56	31	1	14	181	34	87	2e-06	50.1
NC_000911_2085016-2085346	gi|428769696|ref|YP_007161486.1|	43.55	62	35	1	2	187	32	91	2e-06	50.1
NC_000911_2085016-2085346	gi|496219272|ref|WP_008933309.1|	46.30	54	29	1	26	187	38	89	2e-06	50.1
NC_000911_2085016-2085346	gi|428780182|ref|YP_007171968.1|	46.67	60	32	1	2	181	30	87	2e-06	50.1
NC_000911_2085016-2085346	gi|495476622|ref|WP_008201309.1|	46.67	60	32	1	2	181	33	90	2e-06	50.1
NC_000911_2085016-2085346	gi|493950090|ref|WP_006893980.1|	44.64	56	28	1	29	187	40	95	2e-06	50.1
NC_000911_2085016-2085346	gi|440680379|ref|YP_007155174.1|	36.92	65	38	1	2	187	32	96	2e-06	50.1
NC_000911_2085016-2085346	gi|479128381|ref|YP_005068341.1|	55.56	36	16	0	222	329	1	36	3e-06	48.9
NC_000911_2085016-2085346	gi|513839294|ref|WP_016514663.1|	41.07	56	33	1	14	181	34	87	3e-06	49.7
NC_000911_2085016-2085346	gi|428775429|ref|YP_007167216.1|	41.94	62	34	1	2	181	32	93	3e-06	49.7
NC_000911_2085016-2085346	gi|392375438|ref|YP_003207271.1|	44.44	63	32	1	2	181	32	94	3e-06	49.7
NC_000911_2085016-2085346	gi|384210224|ref|YP_005595944.1|	44.26	61	29	2	26	193	3	63	4e-06	48.5
NC_000911_2085016-2085346	gi|328952157|ref|YP_004369491.1|	45.00	60	33	1	2	181	31	88	5e-06	49.3
NC_000911_2085016-2085346	gi|392404965|ref|YP_006441577.1|	38.71	62	36	1	2	181	30	91	5e-06	49.3
NC_000911_2085016-2085346	gi|218441939|ref|YP_002380268.1|	43.33	60	34	1	2	181	30	87	6e-06	48.9
NC_000911_2085016-2085346	gi|493573951|ref|WP_006527132.1|	41.07	56	33	1	14	181	38	91	6e-06	48.9
NC_000911_2085016-2085346	gi|511025779|ref|WP_016280040.1|	37.78	45	28	0	195	329	1	45	7e-06	48.1
NC_000911_2085016-2085346	gi|479148924|ref|YP_007779353.1|	37.78	45	28	0	195	329	1	45	7e-06	48.1
NC_000911_2085016-2085346	gi|490264358|ref|WP_004161023.1|	41.07	56	33	1	14	181	34	87	8e-06	48.5
NC_000911_2085016-2085346	gi|488825280|ref|WP_002737686.1|	45.00	60	33	1	2	181	30	87	8e-06	48.5
NC_000911_2085016-2085346	gi|427708349|ref|YP_007050726.1|	48.33	60	31	1	2	181	30	87	8e-06	48.5
NC_000911_2085016-2085346	gi|463324958|gb|EMJ90569.1|	41.94	62	34	1	2	181	30	91	9e-06	48.5
NC_000911_2504198-2504501	gi|407961206|dbj|BAM54446.1|	100.00	91	0	0	275	3	1	91	9e-60	185
NC_000911_2504198-2504501	gi|16331412|ref|NP_442140.1|	96.55	29	1	0	217	303	1	29	1e-08	58.9
NC_000911_3290699-3291084	gi|407960255|dbj|BAM53495.1|	97.67	43	1	0	256	384	1	43	3e-22	90.5
NC_000911_3290699-3291084	gi|16332103|ref|NP_442831.1|	100.00	28	0	0	86	3	1	28	3e-09	61.6
NC_000911_78161-78451	gi|407957106|dbj|BAM50346.1|	100.00	79	0	0	284	48	1	79	1e-53	169
NC_000911_78161-78451	gi|292490292|ref|YP_003525731.1|	75.32	77	19	0	284	54	1	77	2e-38	130
NC_000911_78161-78451	gi|496144105|ref|WP_008868612.1|	67.95	78	25	0	284	51	1	78	7e-34	119
NC_000911_78161-78451	gi|189346567|ref|YP_001943096.1|	70.13	77	23	0	284	54	1	77	6e-32	114
NC_000911_78161-78451	gi|21674739|ref|NP_662804.1|	66.67	78	26	0	284	51	1	78	3e-31	112
NC_000911_78161-78451	gi|269468914|gb|EEZ80501.1|	64.10	78	28	0	284	51	1	78	1e-30	110
NC_000911_78161-78451	gi|160872981|ref|YP_001556988.1|	61.04	77	30	0	284	54	1	77	4e-30	109
NC_000911_78161-78451	gi|491775738|ref|WP_005592682.1|	55.13	78	35	0	284	51	1	78	2e-27	102
NC_000911_78161-78451	gi|152994099|ref|YP_001338934.1|	59.74	77	31	0	284	54	1	77	2e-27	102
NC_000911_78161-78451	gi|390952058|ref|YP_006415817.1|	59.46	74	30	0	269	48	4	77	5e-27	101
NC_000911_78161-78451	gi|269140422|ref|YP_003297123.1|	53.25	77	36	0	284	54	1	77	4e-26	99.4
NC_000911_78161-78451	gi|220936303|ref|YP_002515202.1|	57.14	77	33	0	284	54	1	77	1e-25	98.2
NC_000911_78161-78451	gi|488831665|ref|WP_002744071.1|	71.43	56	16	0	218	51	1	56	4e-24	93.6
NC_000911_78161-78451	gi|488878612|ref|WP_002790837.1|	67.86	56	18	0	218	51	1	56	3e-22	89.0
NC_000911_78161-78451	gi|488837818|ref|WP_002750224.1|	67.86	56	18	0	218	51	1	56	3e-22	89.0
NC_000911_78161-78451	gi|488861932|ref|WP_002774171.1|	66.07	56	19	0	218	51	1	56	1e-21	87.4
NC_000911_78161-78451	gi|333980295|ref|YP_004518240.1|	80.43	46	9	0	284	147	1	46	5e-21	85.5
NC_000911_78161-78451	gi|490265894|ref|WP_004162535.1|	64.29	56	20	0	218	51	1	56	1e-20	84.7
NC_000911_78161-78451	gi|496498377|ref|WP_009206913.1|	52.78	72	34	0	284	69	1	72	3e-20	84.3
NC_000911_78161-78451	gi|490517114|ref|WP_004382652.1|	47.37	76	40	0	284	57	1	76	3e-19	82.0
NC_000911_78161-78451	gi|357405969|ref|YP_004917893.1|	63.64	55	20	0	218	54	1	55	3e-19	81.3
NC_000911_78161-78451	gi|497009957|ref|WP_009436141.1|	47.37	76	40	0	284	57	1	76	4e-19	81.6
NC_000911_78161-78451	gi|387132085|ref|YP_006298058.1|	47.37	76	40	0	284	57	1	76	1e-18	80.5
NC_000911_78161-78451	gi|302037143|ref|YP_003797465.1|	50.91	55	27	0	218	54	1	55	2e-17	76.6
NC_000911_78161-78451	gi|494589491|ref|WP_007348085.1|	55.36	56	25	0	218	51	1	56	2e-16	74.3
NC_000911_78161-78451	gi|387121528|ref|YP_006287411.1|	43.59	78	41	1	278	54	2	79	2e-15	72.4
NC_000911_78161-78451	gi|119357982|ref|YP_912626.1|	75.61	41	10	0	287	165	2	42	2e-15	71.2
NC_000911_78161-78451	gi|320105499|ref|YP_004181089.1|	41.03	78	43	1	278	54	2	79	1e-14	70.5
NC_000911_78161-78451	gi|491140857|ref|WP_004999272.1|	65.22	46	16	0	191	54	5	50	1e-14	69.3
NC_000911_78161-78451	gi|495178352|ref|WP_007903143.1|	43.42	76	43	0	284	57	1	76	2e-14	70.1
NC_000911_78161-78451	gi|257093396|ref|YP_003167037.1|	51.61	62	30	0	284	99	1	62	2e-14	69.3
NC_000911_78161-78451	gi|489709740|ref|WP_003613877.1|	39.74	78	44	2	278	54	2	78	3e-14	69.3
NC_000911_78161-78451	gi|319902044|ref|YP_004161772.1|	42.86	70	40	0	266	57	7	76	1e-13	67.8
NC_000911_78161-78451	gi|491862282|ref|WP_005639168.1|	39.24	79	45	1	278	51	2	80	2e-13	67.4
NC_000911_78161-78451	gi|340000129|ref|YP_004731012.1|	38.46	78	45	1	278	54	2	79	2e-13	67.4
NC_000911_78161-78451	gi|283786418|ref|YP_003366283.1|	39.74	78	44	1	278	54	2	79	2e-13	67.4
NC_000911_78161-78451	gi|491868823|ref|WP_005643097.1|	44.62	65	36	0	251	57	2	66	3e-13	66.6
NC_000911_78161-78451	gi|498325730|ref|WP_010639886.1|	40.51	79	44	2	278	51	2	80	3e-13	66.6
NC_000911_78161-78451	gi|428781337|ref|YP_007173123.1|	41.33	75	43	2	278	57	2	75	4e-13	66.2
NC_000911_78161-78451	gi|463335447|gb|EMK00158.1|	43.59	78	41	2	278	54	2	79	5e-13	66.2
NC_000911_78161-78451	gi|163849231|ref|YP_001637275.1|	43.84	73	39	2	278	66	2	73	7e-13	65.9
NC_000911_78161-78451	gi|495864416|ref|WP_008588995.1|	42.31	78	42	2	278	54	2	79	1e-12	65.5
NC_000911_78161-78451	gi|327412686|emb|CAX67682.1|	32.91	79	50	1	278	51	2	80	1e-12	65.1
NC_000911_78161-78451	gi|157372272|ref|YP_001480261.1|	35.80	81	49	1	284	51	1	81	1e-12	65.1
NC_000911_78161-78451	gi|430761599|ref|YP_007217456.1|	43.42	76	42	2	278	54	2	76	2e-12	64.7
NC_000911_78161-78451	gi|488862167|ref|WP_002774406.1|	37.97	79	45	2	278	54	2	80	2e-12	64.7
NC_000911_78161-78451	gi|448243893|ref|YP_007407946.1|	38.46	78	45	1	278	54	2	79	3e-12	64.3
NC_000911_78161-78451	gi|498097628|ref|WP_010411784.1|	43.59	78	41	2	278	54	2	79	3e-12	64.3
NC_000911_78161-78451	gi|493371587|ref|WP_006327907.1|	37.97	79	46	1	278	51	2	80	4e-12	63.9
NC_000911_78161-78451	gi|89055925|ref|YP_511376.1|	35.90	78	47	2	278	54	2	78	5e-12	63.5
NC_000911_78161-78451	gi|490638552|ref|WP_004503550.1|	43.59	78	41	2	278	54	2	79	5e-12	63.5
NC_000911_78161-78451	gi|392374152|ref|YP_003205985.1|	39.74	78	46	2	278	48	2	78	7e-12	63.2
NC_000911_78161-78451	gi|496442618|ref|WP_009151463.1|	44.59	74	40	3	278	60	2	71	1e-11	62.8
NC_000911_78161-78451	gi|333929067|ref|YP_004502646.1|	37.97	79	46	1	278	51	2	80	1e-11	62.8
NC_000911_78161-78451	gi|161617493|ref|YP_001591458.1|	34.18	79	49	1	278	51	2	80	1e-11	62.8
NC_000911_78161-78451	gi|496144097|ref|WP_008868604.1|	35.80	81	49	1	284	51	1	81	1e-11	62.8
NC_000911_78161-78451	gi|496405451|ref|WP_009114400.1|	34.18	79	49	1	278	51	2	80	2e-11	62.4
NC_000911_78161-78451	gi|495588528|ref|WP_008313107.1|	40.79	76	44	2	278	54	2	76	2e-11	62.4
NC_000911_78161-78451	gi|495326672|ref|WP_008051414.1|	40.79	76	44	2	278	54	2	76	2e-11	62.0
NC_000911_78161-78451	gi|495465072|ref|WP_008189763.1|	39.47	76	45	2	278	54	2	76	2e-11	62.0
NC_000911_78161-78451	gi|493985280|ref|WP_006928112.1|	35.06	77	49	2	278	51	2	77	3e-11	61.6
NC_000911_78161-78451	gi|390950274|ref|YP_006414033.1|	34.62	78	48	1	278	54	2	79	3e-11	61.6
NC_000911_78161-78451	gi|258541365|ref|YP_003186798.1|	39.47	76	45	2	278	54	2	76	4e-11	61.2
NC_000911_78161-78451	gi|494926600|ref|WP_007652635.1|	36.36	77	48	2	278	51	18	93	6e-11	61.2
NC_000911_78161-78451	gi|492375095|ref|WP_005824559.1|	40.79	76	45	1	278	51	2	76	6e-11	60.8
NC_000911_78161-78451	gi|496441342|ref|WP_009150187.1|	34.62	78	48	1	278	54	2	79	7e-11	60.8
NC_000911_78161-78451	gi|308271477|emb|CBX28085.1|	42.86	77	42	3	278	54	2	76	8e-11	60.5
NC_000911_78161-78451	gi|166362910|ref|YP_001655183.1|	39.73	73	43	1	278	63	2	74	2e-10	59.7
NC_000911_78161-78451	gi|410683257|ref|YP_006940326.1|	35.44	79	48	1	278	51	2	80	2e-10	59.7
NC_000911_78161-78451	gi|300781891|ref|YP_003739126.1|	35.44	79	48	1	278	51	2	80	2e-10	59.7
NC_000911_78161-78451	gi|194336975|ref|YP_002018769.1|	40.79	76	43	3	278	57	2	76	2e-10	59.3
NC_000911_78161-78451	gi|407957105|dbj|BAM50345.1|	100.00	28	0	0	85	2	1	28	3e-10	59.3
NC_000911_78161-78451	gi|495899849|ref|WP_008624428.1|	40.79	76	45	1	278	51	2	76	3e-10	58.9
NC_000911_78161-78451	gi|304309964|ref|YP_003809562.1|	36.36	77	48	2	278	51	2	77	3e-10	58.9
NC_000911_78161-78451	gi|495666001|ref|WP_008390580.1|	40.79	76	44	2	278	54	2	76	3e-10	58.9
NC_000911_78161-78451	gi|495160638|ref|WP_007885439.1|	35.44	79	48	1	278	51	2	80	3e-10	58.9
NC_000911_78161-78451	gi|490319948|ref|WP_004209433.1|	38.96	77	45	3	278	54	2	76	5e-10	58.5
NC_000911_78161-78451	gi|490217182|ref|WP_004115560.1|	35.44	79	48	1	278	51	2	80	5e-10	58.5
NC_000911_78161-78451	gi|427714441|ref|YP_007063065.1|	38.16	76	46	2	278	54	2	76	5e-10	58.5
NC_000911_78161-78451	gi|498021321|ref|WP_010335477.1|	38.96	77	45	3	278	54	2	76	7e-10	58.2
NC_000911_78161-78451	gi|56461608|ref|YP_156889.1|	36.84	76	47	2	278	54	2	76	7e-10	58.2
NC_000911_78161-78451	gi|489716546|ref|WP_003620665.1|	38.16	76	46	2	278	54	2	76	7e-10	58.2
NC_000911_78161-78451	gi|495868701|ref|WP_008593280.1|	39.47	76	43	1	272	54	2	77	7e-10	58.2
NC_000911_78161-78451	gi|259909669|ref|YP_002650025.1|	30.38	79	52	1	278	51	2	80	1e-09	57.8
NC_000911_78161-78451	gi|428778748|ref|YP_007170534.1|	35.06	77	49	2	278	51	2	77	1e-09	57.4
NC_000911_78161-78451	gi|255036580|ref|YP_003087201.1|	35.53	76	49	0	278	51	2	77	1e-09	57.4
NC_000911_78161-78451	gi|489119859|ref|WP_003029696.1|	34.18	79	49	1	278	51	2	80	1e-09	57.4
NC_000911_78161-78451	gi|493760463|ref|WP_006709184.1|	30.38	79	52	1	278	51	2	80	1e-09	57.4
NC_000911_78161-78451	gi|289208610|ref|YP_003460676.1|	40.79	76	44	2	278	54	2	76	1e-09	57.4
NC_000911_78161-78451	gi|493776207|ref|WP_006724671.1|	34.21	76	49	2	278	54	2	76	2e-09	57.0
NC_000911_78161-78451	gi|159043362|ref|YP_001532156.1|	33.33	78	49	2	278	54	2	78	2e-09	57.0
NC_000911_78161-78451	gi|392375221|ref|YP_003207054.1|	37.66	77	46	2	278	54	2	77	2e-09	57.0
NC_000911_78161-78451	gi|332666045|ref|YP_004448833.1|	33.77	77	50	2	278	51	2	77	3e-09	56.6
NC_000911_78161-78451	gi|410694348|ref|YP_003624970.1|	37.18	78	46	3	278	54	2	78	3e-09	56.6
NC_000911_78161-78451	gi|148244123|ref|YP_001220358.1|	40.79	76	44	2	278	54	2	76	3e-09	56.6
NC_000911_78161-78451	gi|494865569|ref|WP_007591667.1|	34.62	78	48	1	278	54	2	79	3e-09	56.6
NC_000911_78161-78451	gi|428305068|ref|YP_007141893.1|	39.47	76	45	2	278	54	2	76	3e-09	56.6
NC_000911_78161-78451	gi|490272352|ref|WP_004168468.1|	30.38	79	52	1	278	51	2	80	4e-09	56.2
NC_000911_78161-78451	gi|449306832|ref|YP_007439188.1|	35.44	79	48	2	278	51	2	80	4e-09	56.2
NC_000911_78161-78451	gi|81300019|ref|YP_400227.1|	38.75	80	44	3	278	54	2	80	4e-09	56.2
NC_000911_78161-78451	gi|495751534|ref|WP_008476113.1|	36.00	75	47	2	278	57	2	75	5e-09	55.8
NC_000911_78161-78451	gi|428315598|ref|YP_007113480.1|	35.53	76	48	2	278	54	2	76	6e-09	55.8
NC_000911_78161-78451	gi|320161539|ref|YP_004174763.1|	39.47	76	45	2	278	54	2	76	8e-09	55.5
NC_000911_78161-78451	gi|488623271|ref|WP_002559983.1|	33.77	77	50	1	278	51	2	78	8e-09	55.5
NC_000911_78161-78451	gi|112702908|emb|CAL34127.1|	35.44	79	48	2	278	51	32	110	8e-09	56.2
NC_000911_78161-78451	gi|497851311|ref|WP_010165467.1|	30.77	78	51	1	278	54	2	79	8e-09	55.5
NC_000911_78161-78451	gi|496709639|ref|WP_009348446.1|	32.89	76	51	0	278	51	2	77	8e-09	55.5
NC_000911_78161-78451	gi|254262221|emb|CAZ90548.1|	32.91	79	50	1	278	51	144	222	2e-08	57.4
NC_000911_78161-78451	gi|488874655|ref|WP_002786880.1|	38.36	73	44	1	278	63	2	74	2e-08	54.3
NC_000911_78161-78451	gi|514234875|ref|WP_016537524.1|	34.18	79	49	1	278	51	7	85	3e-08	54.3
NC_000911_78161-78451	gi|390951307|ref|YP_006415066.1|	36.00	75	47	2	278	57	2	75	3e-08	53.9
NC_000911_78161-78451	gi|510817161|ref|WP_016190698.1|	35.53	76	48	2	278	54	2	76	3e-08	53.9
NC_000911_78161-78451	gi|308273704|emb|CBX30306.1|	38.46	78	47	2	284	54	1	77	3e-08	53.9
NC_000911_78161-78451	gi|488828521|ref|WP_002740927.1|	41.56	77	43	3	278	54	2	76	4e-08	53.5
NC_000911_78161-78451	gi|488826474|ref|WP_002738880.1|	32.47	77	51	2	278	51	2	77	6e-08	53.1
NC_000911_78161-78451	gi|332288428|ref|YP_004419280.1|	32.91	79	50	2	278	51	2	79	6e-08	53.1
NC_000911_78161-78451	gi|488885521|ref|WP_002797746.1|	40.00	80	46	3	287	54	17	94	7e-08	53.5
NC_000911_78161-78451	gi|495480905|ref|WP_008205592.1|	36.36	77	48	2	278	51	2	77	9e-08	52.8
NC_000911_78161-78451	gi|322434318|ref|YP_004216530.1|	34.21	76	49	2	278	54	2	76	9e-08	52.8
NC_000911_78161-78451	gi|332299517|ref|YP_004441438.1|	32.89	76	51	0	278	51	2	77	1e-07	52.8
NC_000911_78161-78451	gi|488872946|ref|WP_002785171.1|	40.51	79	45	3	284	54	28	104	1e-07	53.1
NC_000911_78161-78451	gi|488851039|ref|WP_002763445.1|	36.36	77	48	2	278	51	2	77	1e-07	52.4
NC_000911_78161-78451	gi|496405281|ref|WP_009114259.1|	31.58	76	51	2	278	54	2	76	1e-07	52.4
NC_000911_78161-78451	gi|497483285|ref|WP_009797483.1|	34.67	75	46	1	269	54	14	88	2e-07	52.4
NC_000911_78161-78451	gi|406914659|gb|EKD53816.1|	39.47	76	45	2	278	54	2	76	2e-07	52.0
NC_000911_78161-78451	gi|291614644|ref|YP_003524801.1|	35.06	77	49	2	278	51	2	77	2e-07	52.0
NC_000911_78161-78451	gi|157372338|ref|YP_001480327.1|	30.26	76	52	2	278	54	2	76	2e-07	52.0
NC_000911_78161-78451	gi|488857003|ref|WP_002769313.1|	37.50	72	44	1	275	63	3	74	2e-07	52.0
NC_000911_78161-78451	gi|56750349|ref|YP_171050.1|	37.50	80	45	3	278	54	2	80	2e-07	52.0
NC_000911_78161-78451	gi|490622646|ref|WP_004487649.1|	38.89	72	43	2	278	66	6	76	2e-07	52.0
NC_000911_78161-78451	gi|490480807|ref|WP_004351133.1|	31.08	74	51	0	278	57	2	75	2e-07	51.6
NC_000911_78161-78451	gi|493901916|ref|WP_006847686.1|	31.58	76	52	1	278	51	48	122	2e-07	52.8
NC_000911_78161-78451	gi|493733824|ref|WP_006683056.1|	30.77	78	51	2	278	54	2	78	3e-07	51.6
NC_000911_78161-78451	gi|495455153|ref|WP_008179847.1|	46.15	52	28	1	215	60	9	59	3e-07	51.2
NC_000911_78161-78451	gi|494873963|ref|WP_007600058.1|	31.58	76	51	2	278	54	2	76	5e-07	50.8
NC_000911_78161-78451	gi|490267066|ref|WP_004163652.1|	35.06	77	49	2	278	51	2	77	5e-07	50.8
NC_000911_78161-78451	gi|316933015|ref|YP_004107997.1|	35.53	76	48	2	278	54	2	76	7e-07	50.4
NC_000911_78161-78451	gi|300112798|ref|YP_003759373.1|	43.33	60	34	1	233	54	7	65	8e-07	50.1
NC_000911_78161-78451	gi|497321120|ref|WP_009635333.1|	31.58	76	51	2	278	54	2	76	1e-06	50.1
NC_000911_78161-78451	gi|498097460|ref|WP_010411616.1|	39.74	78	45	4	278	51	2	73	1e-06	50.1
NC_000911_78161-78451	gi|159029878|emb|CAO90932.1|	65.62	32	11	0	100	5	1	32	1e-06	50.1
NC_000911_78161-78451	gi|103487261|ref|YP_616822.1|	37.50	56	35	0	218	51	1	56	2e-06	48.9
NC_000911_78161-78451	gi|384256137|ref|YP_005400071.1|	30.77	78	51	2	278	54	2	78	2e-06	49.3
NC_000911_78161-78451	gi|496301980|ref|WP_009012628.1|	32.89	76	50	1	278	54	2	77	3e-06	48.9
NC_000911_78161-78451	gi|497003639|ref|WP_009433989.1|	28.95	76	53	1	278	54	2	77	4e-06	48.5
NC_000911_78161-78451	gi|322830967|ref|YP_004210994.1|	30.77	78	51	2	278	54	2	78	4e-06	48.5
NC_000911_78161-78451	gi|428212792|ref|YP_007085936.1|	30.38	79	51	2	278	54	2	80	4e-06	48.5
NC_000911_78161-78451	gi|427702807|ref|YP_007046029.1|	32.43	74	49	2	278	60	2	74	5e-06	48.1
NC_000911_78161-78451	gi|383188217|ref|YP_005198345.1|	29.49	78	52	2	278	54	2	78	6e-06	48.1
NC_000911_78161-78451	gi|256831244|ref|YP_003159972.1|	36.36	77	44	3	278	63	19	94	7e-06	48.5
NC_000911_78161-78451	gi|490172808|ref|WP_004071446.1|	77.78	27	6	0	82	2	3	29	9e-06	46.6
NC_000911_456592-456811	gi|407957465|dbj|BAM50705.1|	98.51	67	1	0	201	1	1	67	8e-37	137
NC_000911_1109326-1109616	gi|16330172|ref|NP_440900.1|	100.00	41	0	0	1	123	121	161	2e-19	84.7
NC_000911_1109326-1109616	gi|407958080|dbj|BAM51320.1|	100.00	41	0	0	1	123	122	162	2e-19	84.7
NC_000911_1109326-1109616	gi|284929245|ref|YP_003421767.1|	75.68	37	9	0	1	111	112	148	3e-09	58.5
NC_000911_1109326-1109616	gi|495550538|ref|WP_008275117.1|	77.50	40	9	0	1	120	116	155	3e-09	58.5
NC_000911_1109326-1109616	gi|493575411|ref|WP_006528558.1|	73.68	38	10	0	1	114	116	153	7e-09	57.4
NC_000911_1109326-1109616	gi|218441865|ref|YP_002380194.1|	78.38	37	8	0	1	111	117	153	1e-08	57.0
NC_000911_1109326-1109616	gi|497229328|ref|WP_009543590.1|	75.00	40	10	0	1	120	116	155	1e-08	56.6
NC_000911_1109326-1109616	gi|220909556|ref|YP_002484867.1|	71.79	39	11	0	1	117	119	157	2e-08	56.6
NC_000911_1109326-1109616	gi|494514971|ref|WP_007304429.1|	72.97	37	10	0	1	111	116	152	2e-08	56.2
NC_000911_1109326-1109616	gi|172039265|ref|YP_001805766.1|	75.00	40	10	0	1	120	136	175	2e-08	56.6
NC_000911_1109326-1109616	gi|257058057|ref|YP_003135945.1|	75.68	37	9	0	1	111	116	152	2e-08	56.2
NC_000911_1109326-1109616	gi|218245033|ref|YP_002370404.1|	75.68	37	9	0	1	111	116	152	2e-08	56.2
NC_000911_1109326-1109616	gi|495500772|ref|WP_008225428.1|	81.25	32	6	0	1	96	40	71	2e-08	54.3
NC_000911_1109326-1109616	gi|427734158|ref|YP_007053702.1|	81.25	32	6	0	1	96	116	147	3e-08	55.8
NC_000911_1109326-1109616	gi|497070647|ref|WP_009457294.1|	70.73	41	10	1	1	117	123	163	5e-08	55.5
NC_000911_1109326-1109616	gi|428205205|ref|YP_007089558.1|	69.23	39	12	0	1	117	120	158	6e-08	55.1
NC_000911_1109326-1109616	gi|513852053|ref|WP_016516990.1|	76.32	38	9	1	1	114	117	153	8e-08	54.7
NC_000911_1109326-1109616	gi|495480991|ref|WP_008205678.1|	76.32	38	9	1	1	114	117	153	8e-08	54.7
NC_000911_1109326-1109616	gi|488885208|ref|WP_002797433.1|	76.32	38	9	1	1	114	117	153	8e-08	54.7
NC_000911_1109326-1109616	gi|488863988|ref|WP_002776227.1|	76.32	38	9	1	1	114	117	153	8e-08	54.7
NC_000911_1109326-1109616	gi|488851061|ref|WP_002763467.1|	76.32	38	9	1	1	114	117	153	8e-08	54.7
NC_000911_1109326-1109616	gi|166362756|ref|YP_001655029.1|	76.32	38	9	1	1	114	117	153	8e-08	54.7
NC_000911_1109326-1109616	gi|22299963|ref|NP_683210.1|	64.71	34	12	0	1	102	124	157	8e-08	54.7
NC_000911_1109326-1109616	gi|488890988|ref|WP_002802631.1|	76.32	38	9	1	1	114	122	158	8e-08	54.7
NC_000911_1109326-1109616	gi|490261446|ref|WP_004158665.1|	76.32	38	9	1	1	114	122	158	8e-08	54.7
NC_000911_1109326-1109616	gi|488874357|ref|WP_002786582.1|	76.32	38	9	1	1	114	117	153	1e-07	54.3
NC_000911_1109326-1109616	gi|488854849|ref|WP_002767159.1|	76.32	38	9	1	1	114	117	153	1e-07	54.3
NC_000911_1109326-1109616	gi|498162684|ref|WP_010476840.1|	64.10	39	14	1	1	117	121	157	1e-07	54.3
NC_000911_1109326-1109616	gi|158336784|ref|YP_001517958.1|	64.10	39	14	1	1	117	121	157	1e-07	54.3
NC_000911_1109326-1109616	gi|497469132|ref|WP_009783330.1|	84.38	32	5	0	1	96	121	152	1e-07	54.3
NC_000911_1109326-1109616	gi|434385760|ref|YP_007096371.1|	78.12	32	7	0	1	96	117	148	2e-07	53.9
NC_000911_1109326-1109616	gi|170076939|ref|YP_001733577.1|	74.29	35	6	1	1	96	122	156	2e-07	53.9
NC_000911_1109326-1109616	gi|488830024|ref|WP_002742430.1|	78.12	32	7	0	1	96	117	148	2e-07	53.5
NC_000911_1109326-1109616	gi|488820060|ref|WP_002732466.1|	78.12	32	7	0	1	96	117	148	2e-07	53.5
NC_000911_1109326-1109616	gi|488872287|ref|WP_002784512.1|	78.12	32	7	0	1	96	117	148	2e-07	53.5
NC_000911_1109326-1109616	gi|434391923|ref|YP_007126870.1|	81.25	32	6	0	1	96	116	147	2e-07	53.5
NC_000911_1109326-1109616	gi|488879124|ref|WP_002791349.1|	78.12	32	7	0	1	96	122	153	2e-07	53.5
NC_000911_1109326-1109616	gi|159027481|emb|CAO89446.1|	78.12	32	7	0	1	96	121	152	2e-07	53.5
NC_000911_1109326-1109616	gi|428211636|ref|YP_007084780.1|	68.42	38	12	0	1	114	117	154	2e-07	53.5
NC_000911_1109326-1109616	gi|113477031|ref|YP_723092.1|	78.79	33	7	0	1	99	123	155	2e-07	53.5
NC_000911_1109326-1109616	gi|428771102|ref|YP_007162892.1|	74.19	31	8	0	1	93	115	145	3e-07	53.1
NC_000911_1109326-1109616	gi|493554664|ref|WP_006508212.1|	78.12	32	7	0	1	96	116	147	3e-07	53.1
NC_000911_1109326-1109616	gi|479126678|ref|YP_005066638.1|	66.67	36	12	0	1	108	121	156	3e-07	53.1
NC_000911_1109326-1109616	gi|493672192|ref|WP_006622525.1|	66.67	36	12	0	1	108	121	156	3e-07	53.1
NC_000911_1109326-1109616	gi|495586329|ref|WP_008310908.1|	73.53	34	9	0	1	102	119	152	4e-07	53.1
NC_000911_1109326-1109616	gi|307150291|ref|YP_003885675.1|	83.87	31	5	0	1	93	116	146	4e-07	53.1
NC_000911_1109326-1109616	gi|428204629|ref|YP_007083218.1|	78.12	32	7	0	1	96	115	146	6e-07	52.4
NC_000911_1109326-1109616	gi|434400561|ref|YP_007134565.1|	69.44	36	11	0	1	108	116	151	6e-07	52.4
NC_000911_1109326-1109616	gi|428306587|ref|YP_007143412.1|	75.00	32	8	0	1	96	116	147	6e-07	52.4
NC_000911_1109326-1109616	gi|495455034|ref|WP_008179728.1|	75.00	32	8	0	1	96	125	156	1e-06	52.0
NC_000911_1109326-1109616	gi|428309360|ref|YP_007120337.1|	75.00	32	8	0	1	96	126	157	1e-06	52.0
NC_000911_1109326-1109616	gi|428773755|ref|YP_007165543.1|	68.75	32	10	0	1	96	115	146	1e-06	51.2
NC_000911_1109326-1109616	gi|427724424|ref|YP_007071701.1|	82.14	28	5	0	1	84	122	149	2e-06	51.2
NC_000911_1109326-1109616	gi|427730098|ref|YP_007076335.1|	65.85	41	12	1	1	117	116	156	3e-06	50.4
NC_000911_1109326-1109616	gi|427711365|ref|YP_007059989.1|	85.71	28	4	0	1	84	119	146	5e-06	50.1
NC_000911_1109326-1109616	gi|428299896|ref|YP_007138202.1|	58.54	41	15	1	1	117	116	156	6e-06	49.7
NC_000911_1109326-1109616	gi|186681373|ref|YP_001864569.1|	60.47	43	15	1	1	123	116	158	6e-06	49.7
NC_000911_1109326-1109616	gi|493685411|ref|WP_006635528.1|	71.88	32	9	0	1	96	121	152	8e-06	49.7
NC_000911_1346898-1347474	gi|16331944|ref|NP_442672.1|	100.00	47	0	0	3	143	51	97	6e-25	100
NC_000911_1346898-1347474	gi|407958556|dbj|BAM51796.1|	100.00	47	0	0	3	143	55	101	6e-25	100
NC_000911_1346898-1347474	gi|407960418|dbj|BAM53658.1|	100.00	47	0	0	3	143	93	139	2e-24	100
NC_000911_1346898-1347474	gi|38505817|ref|NP_942436.1|	100.00	47	0	0	3	143	118	164	4e-24	100
NC_000911_1346898-1347474	gi|16329277|ref|NP_440005.1|	100.00	47	0	0	3	143	118	164	4e-24	100
NC_000911_1346898-1347474	gi|383326856|ref|YP_005387710.1|	97.87	47	1	0	3	143	51	97	4e-23	95.9
NC_000911_1346898-1347474	gi|1256600|gb|AAB72124.1|	100.00	47	0	0	3	143	236	282	5e-23	100
NC_000911_1346898-1347474	gi|16330637|ref|NP_441365.1|	100.00	47	0	0	3	143	236	282	5e-23	100
NC_000911_1346898-1347474	gi|16331436|ref|NP_442164.1|	100.00	47	0	0	3	143	236	282	5e-23	100
NC_000911_1346898-1347474	gi|16329212|ref|NP_439940.1|	100.00	47	0	0	3	143	236	282	5e-23	100
NC_000911_1346898-1347474	gi|16331366|ref|NP_442094.1|	100.00	47	0	0	3	143	236	282	5e-23	100
NC_000911_1346898-1347474	gi|16330163|ref|NP_440891.1|	100.00	47	0	0	3	143	236	282	5e-23	100
NC_000911_1346898-1347474	gi|16329717|ref|NP_440445.1|	97.87	47	1	0	3	143	118	164	2e-22	95.9
NC_000911_1346898-1347474	gi|488858669|ref|WP_002770979.1|	86.67	45	6	0	3	137	20	64	2e-20	88.2
NC_000911_1346898-1347474	gi|495453952|ref|WP_008178646.1|	86.67	45	6	0	3	137	20	64	3e-20	87.4
NC_000911_1346898-1347474	gi|218247585|ref|YP_002372956.1|	93.48	46	3	0	3	140	236	281	4e-20	92.8
NC_000911_1346898-1347474	gi|166367188|ref|YP_001659461.1|	86.67	45	6	0	3	137	67	111	6e-20	88.2
NC_000911_1346898-1347474	gi|495467205|ref|WP_008191896.1|	86.67	45	6	0	3	137	50	94	7e-20	87.4
NC_000911_1346898-1347474	gi|495467204|ref|WP_008191895.1|	86.67	45	6	0	3	137	50	94	7e-20	87.4
NC_000911_1346898-1347474	gi|16329292|ref|NP_440020.1|	86.67	45	6	0	3	137	51	95	1e-19	87.0
NC_000911_1346898-1347474	gi|488893250|ref|WP_002804392.1|	86.67	45	6	0	3	137	123	167	2e-19	88.2
NC_000911_1346898-1347474	gi|166366768|ref|YP_001659041.1|	86.67	45	6	0	3	137	143	187	4e-19	88.2
NC_000911_1346898-1347474	gi|488880809|ref|WP_002793034.1|	86.67	45	6	0	3	137	236	280	2e-18	88.2
NC_000911_1346898-1347474	gi|166365291|ref|YP_001657564.1|	86.67	45	6	0	3	137	236	280	2e-18	88.2
NC_000911_1346898-1347474	gi|166363483|ref|YP_001655756.1|	86.67	45	6	0	3	137	236	280	2e-18	88.2
NC_000911_1346898-1347474	gi|113473944|ref|YP_720005.1|	81.82	44	8	0	6	137	21	64	3e-18	82.4
NC_000911_1346898-1347474	gi|488877420|ref|WP_002789645.1|	80.00	45	9	0	3	137	20	64	6e-18	81.6
NC_000911_1346898-1347474	gi|490260797|ref|WP_004158017.1|	87.80	41	5	0	15	137	1	41	6e-18	80.9
NC_000911_1346898-1347474	gi|493684330|ref|WP_006634462.1|	86.67	45	6	0	3	137	236	280	2e-17	85.9
NC_000911_1346898-1347474	gi|493684886|ref|WP_006635008.1|	82.22	45	8	0	3	137	51	95	3e-17	80.9
NC_000911_1346898-1347474	gi|16330879|ref|NP_441607.1|	80.00	45	9	0	3	137	111	155	8e-17	81.3
NC_000911_1346898-1347474	gi|493681594|ref|WP_006631765.1|	82.22	45	8	0	3	137	101	145	9e-17	80.9
NC_000911_1346898-1347474	gi|493683521|ref|WP_006633664.1|	82.22	45	8	0	3	137	101	145	9e-17	80.9
NC_000911_1346898-1347474	gi|493680733|ref|WP_006630918.1|	82.22	45	8	0	3	137	139	183	2e-16	80.9
NC_000911_1346898-1347474	gi|16330726|ref|NP_441454.1|	77.78	45	10	0	3	137	20	64	2e-16	77.4
NC_000911_1346898-1347474	gi|493685834|ref|WP_006635945.1|	82.22	45	8	0	3	137	149	193	3e-16	80.9
NC_000911_1346898-1347474	gi|493684832|ref|WP_006634957.1|	82.22	45	8	0	3	137	236	280	1e-15	80.9
NC_000911_1346898-1347474	gi|113477229|ref|YP_723290.1|	74.47	47	12	0	3	143	88	134	4e-15	76.3
NC_000911_1346898-1347474	gi|16331367|ref|NP_442095.1|	88.89	45	5	0	179	45	183	227	1e-14	77.4
NC_000911_1346898-1347474	gi|113478373|ref|YP_724434.1|	68.89	45	14	0	3	137	20	64	2e-14	72.4
NC_000911_1346898-1347474	gi|38505774|ref|NP_942288.1|	90.70	43	4	0	173	45	580	622	2e-13	76.3
NC_000911_1346898-1347474	gi|16332197|ref|NP_442925.1|	71.11	45	13	0	3	137	60	104	3e-13	70.5
NC_000911_1346898-1347474	gi|407960157|dbj|BAM53397.1|	71.11	45	13	0	3	137	118	162	1e-12	70.5
NC_000911_1346898-1347474	gi|113475039|ref|YP_721100.1|	72.50	40	11	0	3	122	16	55	5e-12	66.2
NC_000911_1346898-1347474	gi|451815057|ref|YP_007451509.1|	96.77	31	1	0	51	143	1	31	6e-12	65.1
NC_000911_1346898-1347474	gi|427713689|ref|YP_007062313.1|	65.38	52	11	1	3	137	72	123	2e-11	66.6
NC_000911_1346898-1347474	gi|427714304|ref|YP_007062928.1|	69.77	43	13	0	6	134	234	276	3e-11	68.9
NC_000911_1346898-1347474	gi|113474984|ref|YP_721045.1|	72.50	40	11	0	21	140	1	40	2e-10	61.6
NC_000911_1346898-1347474	gi|113477131|ref|YP_723192.1|	81.25	32	6	0	21	116	1	32	3e-10	60.8
NC_000911_1346898-1347474	gi|113477678|ref|YP_723739.1|	59.09	44	18	0	3	134	44	87	5e-09	58.9
NC_000911_1346898-1347474	gi|300113587|ref|YP_003760162.1|	52.27	44	21	0	3	134	62	105	1e-06	53.1
NC_000911_1682331-1682635	gi|16329953|ref|NP_440681.1|	72.50	40	9	1	161	274	82	121	7e-08	54.7
NC_000911_1682331-1682635	gi|427722627|ref|YP_007069904.1|	72.50	40	9	1	161	274	132	171	1e-07	55.1
NC_000911_1682331-1682635	gi|427725823|ref|YP_007073100.1|	72.50	40	9	1	161	274	185	224	2e-07	55.1
NC_000911_1682331-1682635	gi|427725614|ref|YP_007072891.1|	72.50	40	9	1	161	274	185	224	2e-07	55.1
NC_000911_1682331-1682635	gi|427725600|ref|YP_007072877.1|	72.50	40	9	1	161	274	185	224	2e-07	55.1
NC_000911_1682331-1682635	gi|427725488|ref|YP_007072765.1|	72.50	40	9	1	161	274	185	224	2e-07	55.1
NC_000911_1682331-1682635	gi|427725391|ref|YP_007072668.1|	72.50	40	9	1	161	274	185	224	2e-07	55.1
NC_000911_1682331-1682635	gi|427722637|ref|YP_007069914.1|	72.50	40	9	1	161	274	185	224	2e-07	55.1
NC_000911_1682331-1682635	gi|427722578|ref|YP_007069855.1|	72.50	40	9	1	161	274	185	224	2e-07	55.1
NC_000911_1682331-1682635	gi|427722387|ref|YP_007069664.1|	72.50	40	9	1	161	274	185	224	2e-07	55.1
NC_000911_1682331-1682635	gi|427726175|ref|YP_007073452.1|	72.50	40	9	1	161	274	186	225	2e-07	55.1
NC_000911_1682331-1682635	gi|407957602|dbj|BAM50842.1|	72.50	40	9	1	161	274	67	106	2e-07	53.1
NC_000911_1682331-1682635	gi|16329765|ref|NP_440493.1|	72.50	40	9	1	161	274	72	111	2e-07	53.1
NC_000911_1682331-1682635	gi|427725949|ref|YP_007073226.1|	72.50	40	9	1	161	274	185	224	6e-07	53.5
NC_000911_1682331-1682635	gi|427725578|ref|YP_007072855.1|	72.50	40	9	1	161	274	185	224	6e-07	53.5
NC_000911_1682331-1682635	gi|427725299|ref|YP_007072576.1|	72.50	40	9	1	161	274	185	224	6e-07	53.5
NC_000911_1682331-1682635	gi|427722187|ref|YP_007069464.1|	70.00	40	10	1	161	274	184	223	2e-06	52.0
NC_000911_1682331-1682635	gi|16330425|ref|NP_441153.1|	67.50	40	11	1	161	274	82	121	4e-06	50.1
NC_000911_2127902-2128430	gi|16331103|ref|NP_441831.1|	98.86	88	1	0	266	529	1	88	7e-45	151
NC_000911_2127902-2128430	gi|16331102|ref|NP_441830.1|	100.00	74	0	0	1	222	9	82	3e-44	148
NC_000911_2127902-2128430	gi|497241036|ref|WP_009555278.1|	87.84	74	9	0	1	222	9	82	2e-38	134
NC_000911_2127902-2128430	gi|427725929|ref|YP_007073206.1|	86.49	74	10	0	1	222	9	82	4e-37	130
NC_000911_2127902-2128430	gi|218246779|ref|YP_002372150.1|	85.14	74	11	0	1	222	9	82	8e-37	129
NC_000911_2127902-2128430	gi|56752329|ref|YP_173030.1|	85.14	74	11	0	1	222	9	82	1e-36	129
NC_000911_2127902-2128430	gi|307151976|ref|YP_003887360.1|	85.14	74	11	0	1	222	9	82	2e-36	128
NC_000911_2127902-2128430	gi|218442151|ref|YP_002380480.1|	83.78	74	12	0	1	222	9	82	2e-36	128
NC_000911_2127902-2128430	gi|434398064|ref|YP_007132068.1|	83.78	74	12	0	1	222	9	82	4e-36	127
NC_000911_2127902-2128430	gi|495588801|ref|WP_008313380.1|	82.43	74	13	0	1	222	9	82	9e-36	127
NC_000911_2127902-2128430	gi|428212118|ref|YP_007085262.1|	82.43	74	13	0	1	222	9	82	2e-35	126
NC_000911_2127902-2128430	gi|428203487|ref|YP_007082076.1|	83.78	74	12	0	1	222	9	82	2e-35	125
NC_000911_2127902-2128430	gi|493563383|ref|WP_006516769.1|	83.78	74	12	0	1	222	9	82	2e-35	125
NC_000911_2127902-2128430	gi|494596974|ref|WP_007355231.1|	81.08	74	14	0	1	222	9	82	4e-35	125
NC_000911_2127902-2128430	gi|428316419|ref|YP_007114301.1|	82.43	74	13	0	1	222	9	82	5e-35	125
NC_000911_2127902-2128430	gi|493683582|ref|WP_006633724.1|	82.43	74	13	0	1	222	9	82	5e-35	125
NC_000911_2127902-2128430	gi|493575329|ref|WP_006528478.1|	82.43	74	13	0	1	222	9	82	7e-35	124
NC_000911_2127902-2128430	gi|494519741|ref|WP_007309195.1|	83.33	72	12	0	1	216	9	80	1e-34	124
NC_000911_2127902-2128430	gi|172038305|ref|YP_001804806.1|	83.33	72	12	0	1	216	9	80	1e-34	124
NC_000911_2127902-2128430	gi|494514196|ref|WP_007303654.1|	83.33	72	12	0	1	216	9	80	1e-34	124
NC_000911_2127902-2128430	gi|428768585|ref|YP_007160375.1|	83.56	73	12	0	4	222	10	82	1e-34	124
NC_000911_2127902-2128430	gi|495551932|ref|WP_008276511.1|	83.33	72	12	0	1	216	9	80	1e-34	124
NC_000911_2127902-2128430	gi|434392574|ref|YP_007127521.1|	81.08	74	14	0	1	222	9	82	2e-34	124
NC_000911_2127902-2128430	gi|493670645|ref|WP_006620987.1|	79.73	74	15	0	1	222	4	77	4e-34	123
NC_000911_2127902-2128430	gi|495330990|ref|WP_008055729.1|	79.73	74	15	0	1	222	9	82	4e-34	123
NC_000911_2127902-2128430	gi|440681862|ref|YP_007156657.1|	78.38	74	16	0	1	222	9	82	5e-34	122
NC_000911_2127902-2128430	gi|497471166|ref|WP_009785364.1|	81.08	74	14	0	1	222	9	82	5e-34	123
NC_000911_2127902-2128430	gi|427730771|ref|YP_007077008.1|	81.08	74	14	0	1	222	55	128	6e-34	124
NC_000911_2127902-2128430	gi|186683138|ref|YP_001866334.1|	79.73	74	15	0	1	222	9	82	6e-34	122
NC_000911_2127902-2128430	gi|427716937|ref|YP_007064931.1|	78.38	74	16	0	1	222	9	82	7e-34	122
NC_000911_2127902-2128430	gi|298490417|ref|YP_003720594.1|	78.38	74	16	0	1	222	9	82	9e-34	122
NC_000911_2127902-2128430	gi|479128362|ref|YP_005068322.1|	78.38	74	16	0	1	222	9	82	2e-33	121
NC_000911_2127902-2128430	gi|427709146|ref|YP_007051523.1|	78.38	74	16	0	1	222	9	82	2e-33	121
NC_000911_2127902-2128430	gi|428305922|ref|YP_007142747.1|	79.73	74	15	0	1	222	9	82	2e-33	120
NC_000911_2127902-2128430	gi|17229445|ref|NP_485993.1|	78.38	74	16	0	1	222	9	82	3e-33	120
NC_000911_2127902-2128430	gi|434407140|ref|YP_007150025.1|	77.03	74	17	0	1	222	9	82	3e-33	120
NC_000911_2127902-2128430	gi|493558337|ref|WP_006511797.1|	77.03	74	17	0	1	222	9	82	3e-33	120
NC_000911_2127902-2128430	gi|497066659|ref|WP_009455154.1|	77.03	74	17	0	1	222	9	82	4e-33	120
NC_000911_2127902-2128430	gi|414078747|ref|YP_006998065.1|	75.68	74	18	0	1	222	9	82	4e-33	120
NC_000911_2127902-2128430	gi|493209932|ref|WP_006195663.1|	78.38	74	16	0	1	222	9	82	7e-33	119
NC_000911_2127902-2128430	gi|428774061|ref|YP_007165849.1|	80.82	73	14	0	4	222	10	82	9e-33	119
NC_000911_2127902-2128430	gi|428226747|ref|YP_007110844.1|	81.08	74	14	0	1	222	9	82	9e-33	119
NC_000911_2127902-2128430	gi|497318122|ref|WP_009632335.1|	75.68	74	18	0	1	222	9	82	2e-32	119
NC_000911_2127902-2128430	gi|493319262|ref|WP_006276599.1|	76.71	73	17	0	4	222	10	82	2e-32	119
NC_000911_2127902-2128430	gi|496702857|ref|WP_009344400.1|	76.71	73	17	0	4	222	10	82	2e-32	118
NC_000911_2127902-2128430	gi|488824452|ref|WP_002736858.1|	75.68	74	18	0	1	222	9	82	4e-32	117
NC_000911_2127902-2128430	gi|493035442|ref|WP_006103355.1|	81.69	71	13	0	1	213	9	79	5e-32	117
NC_000911_2127902-2128430	gi|493500453|ref|WP_006454975.1|	77.03	74	17	0	1	222	9	82	8e-32	117
NC_000911_2127902-2128430	gi|428206884|ref|YP_007091237.1|	77.78	72	16	0	1	216	9	80	1e-31	116
NC_000911_2127902-2128430	gi|488867821|ref|WP_002780060.1|	74.32	74	19	0	1	222	9	82	2e-31	116
NC_000911_2127902-2128430	gi|428775155|ref|YP_007166942.1|	75.34	73	18	0	4	222	10	82	4e-31	115
NC_000911_2127902-2128430	gi|284929359|ref|YP_003421881.1|	76.06	71	17	0	1	213	9	79	4e-31	115
NC_000911_2127902-2128430	gi|113476150|ref|YP_722211.1|	80.00	70	14	0	1	210	9	78	6e-31	116
NC_000911_2127902-2128430	gi|428312528|ref|YP_007123505.1|	77.03	74	17	0	1	222	9	82	6e-31	114
NC_000911_2127902-2128430	gi|220908168|ref|YP_002483479.1|	75.68	74	18	0	1	222	9	82	9e-31	114
NC_000911_2127902-2128430	gi|428781226|ref|YP_007173012.1|	76.06	71	17	0	4	216	10	80	1e-30	114
NC_000911_2127902-2128430	gi|497311218|ref|WP_009625435.1|	74.32	74	19	0	1	222	9	82	5e-30	112
NC_000911_2127902-2128430	gi|427733955|ref|YP_007053499.1|	72.60	73	20	0	4	222	10	82	1e-29	111
NC_000911_2127902-2128430	gi|428221940|ref|YP_007106110.1|	74.32	74	19	0	1	222	9	82	2e-29	110
NC_000911_2127902-2128430	gi|428219544|ref|YP_007104009.1|	70.27	74	22	0	1	222	9	82	2e-29	110
NC_000911_2127902-2128430	gi|495511382|ref|WP_008236027.1|	70.27	74	22	0	1	222	9	82	2e-29	110
NC_000911_2127902-2128430	gi|158337221|ref|YP_001518396.1|	74.32	74	19	0	1	222	9	82	6e-29	109
NC_000911_2127902-2128430	gi|428301997|ref|YP_007140303.1|	68.92	74	23	0	1	222	9	82	9e-29	109
NC_000911_2127902-2128430	gi|434387612|ref|YP_007098223.1|	73.24	71	19	0	1	213	9	79	1e-28	109
NC_000911_2127902-2128430	gi|427702485|ref|YP_007045707.1|	71.83	71	20	0	1	213	9	79	4e-26	104
NC_000911_2127902-2128430	gi|493167288|ref|WP_006171788.1|	70.42	71	21	0	1	213	9	79	2e-25	102
NC_000911_2127902-2128430	gi|159903873|ref|YP_001551217.1|	67.61	71	23	0	1	213	9	79	3e-25	101
NC_000911_2127902-2128430	gi|33862623|ref|NP_894183.1|	67.61	71	23	0	1	213	9	79	4e-25	101
NC_000911_2127902-2128430	gi|124023655|ref|YP_001017962.1|	67.61	71	23	0	1	213	9	79	4e-25	101
NC_000911_2127902-2128430	gi|33240808|ref|NP_875750.1|	67.61	71	23	0	1	213	9	79	5e-25	101
NC_000911_2127902-2128430	gi|488897126|ref|WP_002808228.1|	64.38	73	26	0	1	219	9	81	5e-25	100
NC_000911_2127902-2128430	gi|157413846|ref|YP_001484712.1|	64.38	73	26	0	1	219	9	81	5e-25	100
NC_000911_2127902-2128430	gi|148240066|ref|YP_001225453.1|	66.20	71	24	0	1	213	9	79	6e-25	101
NC_000911_2127902-2128430	gi|374249488|ref|YP_005088707.1|	63.89	72	26	0	1	216	9	80	6e-25	99.4
NC_000911_2127902-2128430	gi|494158796|ref|WP_007098534.1|	66.20	71	24	0	1	213	9	79	7e-25	100
NC_000911_2127902-2128430	gi|72382691|ref|YP_292046.1|	66.20	71	24	0	1	213	9	79	1e-24	99.8
NC_000911_2127902-2128430	gi|124026410|ref|YP_001015525.1|	66.20	71	24	0	1	213	9	79	1e-24	99.8
NC_000911_2127902-2128430	gi|123969016|ref|YP_001009874.1|	66.20	71	24	0	1	213	9	79	1e-24	99.8
NC_000911_2127902-2128430	gi|493905257|ref|WP_006850941.1|	66.20	71	24	0	1	213	9	79	2e-24	100
NC_000911_2127902-2128430	gi|161353764|ref|YP_381206.2|	66.20	71	24	0	1	213	9	79	2e-24	100
NC_000911_2127902-2128430	gi|33866151|ref|NP_897710.1|	66.20	71	24	0	1	213	9	79	2e-24	100
NC_000911_2127902-2128430	gi|78185083|ref|YP_377518.1|	66.20	71	24	0	1	213	9	79	2e-24	99.8
NC_000911_2127902-2128430	gi|494160650|ref|WP_007100386.1|	67.14	70	23	0	1	210	9	78	2e-24	99.8
NC_000911_2127902-2128430	gi|33861841|ref|NP_893402.1|	66.20	71	24	0	1	213	9	79	2e-24	99.0
NC_000911_2127902-2128430	gi|123966679|ref|YP_001011760.1|	66.20	71	24	0	1	213	9	79	2e-24	99.0
NC_000911_2127902-2128430	gi|78196886|gb|ABB34651.1|	66.20	71	24	0	1	213	31	101	3e-24	100
NC_000911_2127902-2128430	gi|497475218|ref|WP_009789416.1|	66.20	71	24	0	1	213	31	101	3e-24	99.8
NC_000911_2127902-2128430	gi|113954183|ref|YP_729981.1|	66.20	71	24	0	1	213	9	79	3e-24	99.0
NC_000911_2127902-2128430	gi|493909053|ref|WP_006854593.1|	66.20	71	24	0	1	213	9	79	4e-24	99.0
NC_000911_2127902-2128430	gi|148242808|ref|YP_001227965.1|	70.77	65	19	0	1	195	9	73	4e-24	99.0
NC_000911_2127902-2128430	gi|492911515|ref|WP_006041921.1|	64.79	71	25	0	1	213	26	96	5e-24	99.4
NC_000911_2127902-2128430	gi|495454251|ref|WP_008178945.1|	77.05	61	14	0	34	216	1	61	7e-24	96.3
NC_000911_2127902-2128430	gi|194476607|ref|YP_002048786.1|	63.38	71	26	0	4	216	10	80	8e-24	97.8
NC_000911_2127902-2128430	gi|126696808|ref|YP_001091694.1|	64.79	71	25	0	1	213	9	79	8e-24	97.8
NC_000911_2127902-2128430	gi|498001452|ref|WP_010315608.1|	64.79	71	25	0	1	213	9	79	1e-23	97.8
NC_000911_2127902-2128430	gi|493965871|ref|WP_006909236.1|	66.20	71	24	0	1	213	9	79	1e-23	97.8
NC_000911_2127902-2128430	gi|78779765|ref|YP_397877.1|	64.79	71	25	0	1	213	9	79	2e-23	97.1
NC_000911_2127902-2128430	gi|497996424|ref|WP_010310580.1|	64.79	71	25	0	1	213	9	79	3e-23	96.7
NC_000911_2127902-2128430	gi|299890951|gb|ADJ57450.1|	61.11	72	28	0	1	216	9	80	6e-23	94.4
NC_000911_2127902-2128430	gi|149072102|ref|YP_001293488.1|	66.18	68	23	0	1	204	9	76	2e-22	93.2
NC_000911_2127902-2128430	gi|86606915|ref|YP_475678.1|	60.81	74	29	0	1	222	9	82	2e-22	95.1
NC_000911_2127902-2128430	gi|427714625|ref|YP_007063249.1|	60.81	74	29	0	1	222	9	82	7e-22	91.7
NC_000911_2127902-2128430	gi|11465818|ref|NP_053962.1|	60.29	68	27	0	1	204	9	76	1e-21	90.9
NC_000911_2127902-2128430	gi|28202162|ref|NP_777403.1|	56.76	74	32	0	1	222	9	82	1e-21	90.9
NC_000911_2127902-2128430	gi|86607943|ref|YP_476705.1|	59.46	74	30	0	1	222	9	82	2e-21	92.8
NC_000911_2127902-2128430	gi|11467374|ref|NP_043231.1|	57.35	68	29	0	1	204	9	76	1e-20	88.6
NC_000911_2127902-2128430	gi|196020247|ref|XP_002119097.1|	60.00	70	28	0	1	210	9	78	1e-20	88.6
NC_000911_2127902-2128430	gi|378787389|gb|AFC40020.1|	59.15	71	29	0	1	213	9	79	1e-20	88.6
NC_000911_2127902-2128430	gi|71842288|ref|YP_277376.1|	59.72	72	29	0	1	216	9	80	2e-20	88.2
NC_000911_2127902-2128430	gi|124112115|ref|YP_001019114.1|	55.56	72	32	0	1	216	9	80	2e-20	87.8
NC_000911_2127902-2128430	gi|22297584|ref|NP_680831.1|	59.15	71	29	0	1	213	9	79	5e-20	87.0
NC_000911_2127902-2128430	gi|108796743|ref|YP_636478.1|	52.70	74	35	0	1	222	9	82	1e-19	86.3
NC_000911_2127902-2128430	gi|501000281|ref|YP_007947882.1|	57.35	68	29	0	1	204	9	76	1e-19	85.9
NC_000911_2127902-2128430	gi|124302884|ref|YP_001023679.1|	52.05	73	35	0	1	219	9	81	5e-19	84.3
NC_000911_2127902-2128430	gi|108796845|ref|YP_636455.1|	54.93	71	32	0	1	213	9	79	9e-19	83.6
NC_000911_2127902-2128430	gi|90994543|ref|YP_537033.1|	54.41	68	31	0	1	204	9	76	1e-18	83.6
NC_000911_2127902-2128430	gi|22711968|ref|NP_683784.1|	53.42	73	34	0	1	219	9	81	2e-18	82.8
NC_000911_2127902-2128430	gi|378824584|ref|YP_005089754.1|	55.07	69	31	0	4	210	10	78	7e-18	81.3
NC_000911_2127902-2128430	gi|108773276|ref|YP_635736.1|	52.94	68	32	0	1	204	9	76	1e-17	80.9
NC_000911_2127902-2128430	gi|384249335|gb|EIE22817.1|	57.14	70	30	0	1	210	52	121	2e-17	81.3
NC_000911_2127902-2128430	gi|513133848|gb|AGO19913.1|	53.03	66	31	0	1	198	9	74	3e-17	79.7
NC_000911_2127902-2128430	gi|380356150|dbj|BAL72572.1|	55.88	68	30	0	4	207	10	77	4e-17	79.3
NC_000911_2127902-2128430	gi|452849001|ref|YP_007474680.1|	50.00	72	36	0	4	219	10	81	5e-17	79.3
NC_000911_2127902-2128430	gi|301353355|ref|YP_003795560.1|	52.11	71	34	0	4	216	10	80	5e-17	79.3
NC_000911_2127902-2128430	gi|11466392|ref|NP_038395.1|	51.39	72	35	0	1	216	9	80	7e-17	79.0
NC_000911_2127902-2128430	gi|242910205|ref|YP_002970623.1|	48.61	72	37	0	4	219	10	81	7e-17	79.0
NC_000911_2127902-2128430	gi|89280617|ref|YP_514834.1|	50.00	72	36	0	4	219	10	81	1e-16	78.6
NC_000911_2127902-2128430	gi|11467622|ref|NP_050674.1|	52.31	65	31	0	1	195	9	73	1e-16	78.2
NC_000911_2127902-2128430	gi|159161142|ref|YP_001542429.1|	52.78	72	34	0	4	219	10	81	1e-16	78.2
NC_000911_2127902-2128430	gi|290487292|gb|ADD30030.1|	50.68	73	36	0	4	222	10	82	1e-16	78.2
NC_000911_2127902-2128430	gi|118411051|ref|YP_874446.1|	53.73	67	31	0	4	204	10	76	2e-16	77.8
NC_000911_2127902-2128430	gi|11467477|ref|NP_043623.1|	51.43	70	34	0	4	213	10	79	2e-16	77.8
NC_000911_2127902-2128430	gi|290487310|gb|ADD30039.1|	50.68	73	36	0	4	222	10	82	2e-16	77.8
NC_000911_2127902-2128430	gi|146148406|gb|ABQ02148.1|	53.62	69	32	0	4	210	10	78	3e-16	77.0
NC_000911_2127902-2128430	gi|146148368|gb|ABQ02120.1|	53.62	69	32	0	4	210	10	78	3e-16	77.0
NC_000911_2127902-2128430	gi|150251438|ref|YP_001312171.1|	48.61	72	37	0	4	219	10	81	4e-16	77.0
NC_000911_2127902-2128430	gi|82754611|gb|ABB90025.1|	48.61	72	37	0	4	219	10	81	4e-16	77.0
NC_000911_2127902-2128430	gi|81176232|ref|YP_398311.1|	52.11	71	34	0	4	216	10	80	4e-16	77.0
NC_000911_2127902-2128430	gi|330850725|ref|YP_004376403.1|	50.00	72	36	0	4	219	10	81	4e-16	77.0
NC_000911_2127902-2128430	gi|169794055|ref|YP_001718419.1|	52.78	72	34	0	4	219	10	81	4e-16	77.0
NC_000911_2127902-2128430	gi|299830417|ref|YP_003734632.1|	52.24	67	32	0	4	204	10	76	4e-16	76.6
NC_000911_2127902-2128430	gi|146148480|gb|ABQ02198.1|	53.62	69	32	0	4	210	10	78	4e-16	76.6
NC_000911_2127902-2128430	gi|60117204|ref|YP_209538.1|	45.95	74	40	0	1	222	9	82	5e-16	76.6
NC_000911_2127902-2128430	gi|11465937|ref|NP_054479.1|	50.00	72	36	0	4	219	10	81	5e-16	76.6
NC_000911_2127902-2128430	gi|290487304|gb|ADD30036.1|	49.30	71	36	0	1	213	9	79	6e-16	76.6
NC_000911_2127902-2128430	gi|350996408|gb|AEQ36920.1|	50.00	72	36	0	4	219	10	81	6e-16	76.6
NC_000911_2127902-2128430	gi|326909375|ref|YP_004327644.1|	52.78	72	34	0	4	219	10	81	6e-16	76.6
NC_000911_2127902-2128430	gi|28261699|ref|NP_783214.1|	50.00	72	36	0	4	219	10	81	6e-16	76.6
NC_000911_2127902-2128430	gi|380448683|ref|YP_005352687.1|	54.55	66	30	0	10	207	11	76	6e-16	76.3
NC_000911_2127902-2128430	gi|186683139|ref|YP_001866335.1|	47.19	89	47	0	263	529	19	107	6e-16	78.2
NC_000911_2127902-2128430	gi|146148372|gb|ABQ02123.1|	53.62	69	32	0	4	210	10	78	6e-16	76.3
NC_000911_2127902-2128430	gi|374249768|ref|YP_005089397.1|	48.61	72	37	0	4	219	10	81	8e-16	76.3
NC_000911_2127902-2128430	gi|290487284|gb|ADD30026.1|	49.30	71	36	0	4	216	10	80	8e-16	76.3
NC_000911_2127902-2128430	gi|139389400|ref|YP_001123097.1|	52.11	71	34	0	4	216	10	80	8e-16	76.3
NC_000911_2127902-2128430	gi|404474393|ref|YP_006665762.1|	48.61	72	37	0	4	219	10	81	9e-16	76.3
NC_000911_2127902-2128430	gi|146148484|gb|ABQ02201.1|	53.62	69	32	0	4	210	10	78	9e-16	75.9
NC_000911_2127902-2128430	gi|46579252|ref|YP_010060.1|	54.41	68	29	1	4	201	11	78	9e-16	75.9
NC_000911_2127902-2128430	gi|189095328|ref|YP_001936341.1|	48.57	70	36	0	1	210	9	78	1e-15	75.9
NC_000911_2127902-2128430	gi|290487286|gb|ADD30027.1|	50.00	72	36	0	4	219	10	81	1e-15	75.9
NC_000911_2127902-2128430	gi|495551933|ref|WP_008276512.1|	52.56	78	37	0	278	511	16	93	1e-15	77.4
NC_000911_2127902-2128430	gi|75755641|ref|YP_319747.1|	50.00	72	36	0	4	219	10	81	1e-15	75.9
NC_000911_2127902-2128430	gi|11497506|ref|NP_054914.1|	48.61	72	37	0	4	219	10	81	1e-15	75.9
NC_000911_2127902-2128430	gi|283794938|ref|YP_003359291.1|	50.00	64	32	0	4	195	10	73	1e-15	75.5
NC_000911_2127902-2128430	gi|146148320|gb|ABQ02085.1|	52.17	69	33	0	4	210	10	78	1e-15	75.5
NC_000911_2127902-2128430	gi|110808804|gb|ABG91267.1|	53.62	69	32	0	4	210	10	78	1e-15	75.5
NC_000911_2127902-2128430	gi|118411184|ref|YP_874578.1|	50.72	69	34	0	4	210	10	78	1e-15	75.5
NC_000911_2127902-2128430	gi|374249850|ref|YP_005089478.1|	47.22	72	38	0	4	219	10	81	1e-15	75.5
NC_000911_2127902-2128430	gi|121720595|ref|YP_001001516.1|	47.89	71	37	0	4	216	10	80	2e-15	75.5
NC_000911_2127902-2128430	gi|374249686|ref|YP_005089316.1|	47.22	72	38	0	4	219	10	81	2e-15	75.5
NC_000911_2127902-2128430	gi|511348513|ref|YP_008081439.1|	50.00	72	36	0	4	219	10	81	2e-15	75.5
NC_000911_2127902-2128430	gi|290487296|gb|ADD30032.1|	50.00	72	36	0	4	219	10	81	2e-15	75.5
NC_000911_2127902-2128430	gi|330850893|ref|YP_004376643.1|	49.28	69	35	0	4	210	10	78	2e-15	75.1
NC_000911_2127902-2128430	gi|146148336|gb|ABQ02096.1|	52.17	69	33	0	4	210	10	78	2e-15	75.1
NC_000911_2127902-2128430	gi|323148812|ref|YP_004221905.1|	50.70	71	35	0	4	216	10	80	2e-15	75.1
NC_000911_2127902-2128430	gi|359422243|ref|YP_004935648.1|	47.89	71	37	0	4	216	10	80	2e-15	75.1
NC_000911_2127902-2128430	gi|156598077|gb|ABU85304.1|	47.22	72	38	0	4	219	10	81	2e-15	75.1
NC_000911_2127902-2128430	gi|334361931|ref|YP_004563849.1|	50.00	72	36	0	4	219	10	81	2e-15	75.1
NC_000911_2127902-2128430	gi|374249932|ref|YP_005089559.1|	47.22	72	38	0	4	219	10	81	2e-15	75.1
NC_000911_2127902-2128430	gi|290487316|gb|ADD30042.1|	50.00	72	36	0	4	219	10	81	2e-15	75.1
NC_000911_2127902-2128430	gi|290487300|gb|ADD30034.1|	50.70	71	35	0	4	216	10	80	2e-15	75.1
NC_000911_2127902-2128430	gi|299830592|ref|YP_003735039.1|	50.75	67	33	0	4	204	10	76	2e-15	74.7
NC_000911_2127902-2128430	gi|110808774|gb|ABG91252.1|	52.17	69	33	0	4	210	10	78	2e-15	74.7
NC_000911_2127902-2128430	gi|427733954|ref|YP_007053498.1|	50.62	81	40	0	269	511	22	102	3e-15	76.6
NC_000911_2127902-2128430	gi|317175942|dbj|BAJ54085.1|	52.94	68	32	0	4	207	12	79	3e-15	74.7
NC_000911_2127902-2128430	gi|283046518|dbj|BAI63123.1|	49.32	73	37	0	4	222	10	82	3e-15	74.7
NC_000911_2127902-2128430	gi|114329950|ref|YP_740632.1|	49.30	71	36	0	4	216	10	80	3e-15	74.7
NC_000911_2127902-2128430	gi|50346764|ref|YP_053137.1|	47.22	72	38	0	4	219	10	81	3e-15	74.7
NC_000911_2127902-2128430	gi|435856355|ref|YP_007317230.1|	51.39	72	35	1	4	219	10	80	3e-15	74.7
NC_000911_2127902-2128430	gi|32480825|ref|NP_862736.1|	50.00	72	36	0	4	219	10	81	3e-15	74.7
NC_000911_2127902-2128430	gi|326457109|gb|ADZ74372.1|	52.11	71	34	0	4	216	10	80	3e-15	74.7
NC_000911_2127902-2128430	gi|313199685|ref|YP_004021299.1|	52.11	71	34	0	4	216	10	80	3e-15	74.7
NC_000911_2127902-2128430	gi|290487308|gb|ADD30038.1|	50.00	72	36	0	4	219	10	81	3e-15	74.7
NC_000911_2127902-2128430	gi|414078746|ref|YP_006998064.1|	49.38	81	41	0	269	511	6	86	3e-15	75.9
NC_000911_2127902-2128430	gi|313183975|ref|YP_004021132.1|	53.52	71	33	0	4	216	10	80	3e-15	74.7
NC_000911_2127902-2128430	gi|156598291|gb|ABU85407.1|	58.06	62	26	0	22	207	2	63	3e-15	73.9
NC_000911_2127902-2128430	gi|52220792|ref|YP_086948.1|	52.17	69	33	0	4	210	10	78	4e-15	74.3
NC_000911_2127902-2128430	gi|146148474|gb|ABQ02194.1|	52.17	69	33	0	4	210	10	78	4e-15	74.3
NC_000911_2127902-2128430	gi|110808764|gb|ABG91247.1|	52.17	69	33	0	4	210	10	78	4e-15	74.3
NC_000911_2127902-2128430	gi|76881060|gb|ABA56166.1|	52.17	69	33	0	4	210	10	78	4e-15	74.3
NC_000911_2127902-2128430	gi|494791738|ref|WP_007527146.1|	54.55	66	28	1	4	195	2	67	4e-15	73.9
NC_000911_2127902-2128430	gi|836625|emb|CAA77799.1|	52.31	65	31	0	25	219	3	67	4e-15	73.9
NC_000911_2127902-2128430	gi|498921836|gb|AGL61057.1|	49.30	71	36	0	4	216	10	80	5e-15	74.3
NC_000911_2127902-2128430	gi|484759627|ref|YP_007889924.1|	50.70	71	35	0	4	216	10	80	5e-15	74.3
NC_000911_2127902-2128430	gi|442742945|ref|YP_007353897.1|	47.89	71	37	0	4	216	10	80	5e-15	74.3
NC_000911_2127902-2128430	gi|91208884|ref|YP_538917.1|	52.11	71	34	0	4	216	10	80	5e-15	74.3
NC_000911_2127902-2128430	gi|133812|sp|P10359.1|RR16_SINAL	50.70	71	35	0	4	216	10	80	5e-15	74.3
NC_000911_2127902-2128430	gi|372290916|ref|YP_005087675.1|	52.11	71	34	0	4	216	10	80	5e-15	74.3
NC_000911_2127902-2128430	gi|383930503|ref|YP_005089934.1|	50.70	71	35	0	4	216	10	80	5e-15	74.3
NC_000911_2127902-2128430	gi|189162253|ref|YP_001936499.1|	50.00	72	36	0	4	219	10	81	5e-15	74.3
NC_000911_2127902-2128430	gi|167391787|ref|YP_001671665.1|	52.11	71	34	0	4	216	10	80	5e-15	74.3
NC_000911_2127902-2128430	gi|139388892|ref|YP_001123619.1|	50.70	71	35	0	4	216	10	80	5e-15	74.3
NC_000911_2127902-2128430	gi|139388076|ref|YP_001123268.1|	50.70	71	35	0	4	216	10	80	5e-15	74.3
NC_000911_2127902-2128430	gi|290487294|gb|ADD30031.1|	50.00	72	36	0	4	219	10	81	5e-15	74.3
NC_000911_2127902-2128430	gi|310788246|gb|ADP24474.1|	56.45	62	27	0	25	210	3	64	5e-15	73.6
NC_000911_2127902-2128430	gi|171903908|gb|ACB56589.1|	52.17	69	33	0	4	210	10	78	5e-15	73.9
NC_000911_2127902-2128430	gi|110808800|gb|ABG91265.1|	50.72	69	34	0	4	210	10	78	5e-15	73.9
NC_000911_2127902-2128430	gi|218887971|ref|YP_002437292.1|	54.55	66	28	1	4	195	11	76	5e-15	73.9
NC_000911_2127902-2128430	gi|290487322|gb|ADD30045.1|	50.70	71	35	0	4	216	10	80	6e-15	73.9
NC_000911_2127902-2128430	gi|68164785|ref|YP_247581.1|	50.70	71	35	0	4	216	10	80	6e-15	73.9
NC_000911_2127902-2128430	gi|283046516|dbj|BAI63122.1|	50.70	71	35	0	4	216	10	80	6e-15	73.9
NC_000911_2127902-2128430	gi|110808772|gb|ABG91251.1|	52.17	69	33	0	4	210	10	78	7e-15	73.6
NC_000911_2127902-2128430	gi|114107115|ref|YP_740099.1|	50.72	69	34	0	4	210	10	78	7e-15	73.6
NC_000911_2127902-2128430	gi|434392573|ref|YP_007127520.1|	53.25	77	36	0	281	511	16	92	8e-15	75.1
NC_000911_2127902-2128430	gi|115605004|ref|YP_784455.1|	47.22	72	38	0	4	219	10	81	8e-15	73.9
NC_000911_2127902-2128430	gi|497231176|ref|WP_009545438.1|	51.28	78	38	0	278	511	17	94	9e-15	75.1
NC_000911_2127902-2128430	gi|139389783|ref|YP_001123444.1|	50.70	71	35	0	4	216	10	80	9e-15	73.6
NC_000911_2127902-2128430	gi|114329728|ref|YP_740547.1|	48.61	72	37	0	4	219	10	81	9e-15	73.6
NC_000911_2127902-2128430	gi|295791983|gb|ADG28994.1|	51.56	64	31	0	13	204	11	74	9e-15	73.2
NC_000911_2127902-2128430	gi|218442150|ref|YP_002380479.1|	56.41	78	34	0	278	511	17	94	9e-15	75.1
NC_000911_2127902-2128430	gi|172038304|ref|YP_001804805.1|	51.28	78	38	0	278	511	21	98	9e-15	75.1
NC_000911_2127902-2128430	gi|284929360|ref|YP_003421882.1|	50.00	78	39	0	278	511	17	94	1e-14	73.9
NC_000911_2127902-2128430	gi|427709145|ref|YP_007051522.1|	47.13	87	46	0	269	529	22	108	1e-14	75.1
NC_000911_2127902-2128430	gi|323149064|ref|YP_004222628.1|	50.72	69	34	0	4	210	10	78	1e-14	73.2
NC_000911_2127902-2128430	gi|171903918|gb|ACB56594.1|	52.17	69	33	0	4	210	10	78	1e-14	73.2
NC_000911_2127902-2128430	gi|295311714|ref|YP_003587450.1|	48.61	72	37	0	4	219	10	81	1e-14	73.6
NC_000911_2127902-2128430	gi|197131570|gb|ACH47303.1|	51.39	72	35	0	4	219	10	81	1e-14	73.6
NC_000911_2127902-2128430	gi|488875620|ref|WP_002787845.1|	45.98	87	47	0	269	529	3	89	1e-14	74.3
NC_000911_2127902-2128430	gi|372485746|gb|AEX96510.1|	50.00	70	35	0	4	213	10	79	1e-14	73.2
NC_000911_2127902-2128430	gi|197131558|gb|ACH47297.1|	49.30	71	36	0	4	216	10	80	1e-14	73.2
NC_000911_2127902-2128430	gi|170784724|ref|YP_001718640.1|	48.57	70	36	0	4	213	10	79	1e-14	73.6
NC_000911_2127902-2128430	gi|346578173|ref|YP_004841765.1|	50.70	71	35	0	4	216	10	80	1e-14	73.2
NC_000911_2127902-2128430	gi|139389078|ref|YP_001123796.1|	48.61	72	37	0	4	219	10	81	1e-14	73.2
NC_000911_2127902-2128430	gi|194033132|ref|YP_002000470.1|	50.00	70	35	0	4	213	10	79	1e-14	73.2
NC_000911_2127902-2128430	gi|118430284|ref|YP_874718.1|	50.00	70	35	0	4	213	10	79	1e-14	73.2
NC_000911_2127902-2128430	gi|456330874|ref|YP_007475857.1|	50.00	70	35	0	4	213	10	79	1e-14	73.2
NC_000911_2127902-2128430	gi|497066662|ref|WP_009455156.1|	41.75	103	54	1	239	529	5	107	1e-14	74.7
NC_000911_2127902-2128430	gi|471434918|ref|YP_007627327.1|	53.12	64	30	0	4	195	10	73	1e-14	72.8
NC_000911_2127902-2128430	gi|427716936|ref|YP_007064930.1|	46.51	86	46	0	266	523	22	107	1e-14	74.7
NC_000911_2127902-2128430	gi|426204620|gb|AFY13228.1|	56.45	62	27	0	25	210	3	64	1e-14	72.4
NC_000911_2127902-2128430	gi|146148552|gb|ABQ02245.1|	56.45	62	27	0	25	210	3	64	1e-14	72.4
NC_000911_2854333-2854731	gi|407960638|dbj|BAM53878.1|	100.00	50	0	0	1	150	221	270	2e-23	99.4
NC_000911_2854333-2854731	gi|16331728|ref|NP_442456.1|	100.00	50	0	0	1	150	242	291	2e-23	99.4
NC_000911_2854333-2854731	gi|428204190|ref|YP_007082779.1|	52.78	36	17	0	353	246	1	36	1e-06	50.1
NC_000911_84702-85051	gi|304569539|ref|NP_439971.2|	98.91	92	1	0	74	349	1	92	4e-54	182
NC_000911_84702-85051	gi|304569539|ref|NP_439971.2|	37.78	90	55	3	83	349	226	312	2e-06	53.1
NC_000911_84702-85051	gi|494516475|ref|WP_007305933.1|	69.57	92	28	0	74	349	1	92	2e-34	130
NC_000911_84702-85051	gi|172037367|ref|YP_001803868.1|	67.39	92	30	0	74	349	1	92	2e-33	128
NC_000911_84702-85051	gi|172037367|ref|YP_001803868.1|	43.08	65	37	1	83	277	230	293	3e-06	52.8
NC_000911_84702-85051	gi|495463614|ref|WP_008188306.1|	65.22	92	32	0	74	349	1	92	2e-33	127
NC_000911_84702-85051	gi|495463614|ref|WP_008188306.1|	35.48	93	59	3	74	349	231	320	2e-07	56.2
NC_000911_84702-85051	gi|218438936|ref|YP_002377265.1|	61.96	92	35	0	74	349	1	92	6e-32	124
NC_000911_84702-85051	gi|257061356|ref|YP_003139244.1|	63.04	92	34	0	74	349	1	92	6e-32	124
NC_000911_84702-85051	gi|257061356|ref|YP_003139244.1|	38.20	89	55	2	83	349	230	316	8e-07	54.3
NC_000911_84702-85051	gi|218247309|ref|YP_002372680.1|	63.04	92	34	0	74	349	1	92	6e-32	124
NC_000911_84702-85051	gi|218247309|ref|YP_002372680.1|	38.20	89	55	2	83	349	230	316	8e-07	54.3
NC_000911_84702-85051	gi|493557889|ref|WP_006511357.1|	61.96	92	35	0	74	349	1	92	5e-31	121
NC_000911_84702-85051	gi|493557889|ref|WP_006511357.1|	37.36	91	55	3	83	349	227	313	1e-07	56.6
NC_000911_84702-85051	gi|428305751|ref|YP_007142576.1|	64.13	92	33	0	74	349	5	96	9e-31	120
NC_000911_84702-85051	gi|428305751|ref|YP_007142576.1|	36.67	90	56	3	83	349	234	320	1e-06	53.5
NC_000911_84702-85051	gi|513846337|ref|WP_016515357.1|	59.78	92	37	0	74	349	1	92	9e-30	118
NC_000911_84702-85051	gi|513846337|ref|WP_016515357.1|	40.66	91	53	3	80	349	226	313	2e-09	62.0
NC_000911_84702-85051	gi|488825095|ref|WP_002737501.1|	59.78	92	37	0	74	349	1	92	9e-30	118
NC_000911_84702-85051	gi|488825095|ref|WP_002737501.1|	41.76	91	52	3	80	349	226	313	3e-10	63.9
NC_000911_84702-85051	gi|488881412|ref|WP_002793637.1|	59.78	92	37	0	74	349	1	92	9e-30	118
NC_000911_84702-85051	gi|488881412|ref|WP_002793637.1|	40.66	91	53	3	80	349	226	313	2e-09	62.0
NC_000911_84702-85051	gi|488875965|ref|WP_002788190.1|	59.78	92	37	0	74	349	1	92	9e-30	118
NC_000911_84702-85051	gi|488875965|ref|WP_002788190.1|	41.76	91	52	3	80	349	226	313	3e-10	63.9
NC_000911_84702-85051	gi|488859253|ref|WP_002771563.1|	59.78	92	37	0	74	349	1	92	9e-30	118
NC_000911_84702-85051	gi|488859253|ref|WP_002771563.1|	41.76	91	52	3	80	349	226	313	4e-10	63.5
NC_000911_84702-85051	gi|488838646|ref|WP_002751052.1|	59.78	92	37	0	74	349	1	92	9e-30	118
NC_000911_84702-85051	gi|488838646|ref|WP_002751052.1|	40.66	91	53	3	80	349	226	313	2e-09	62.0
NC_000911_84702-85051	gi|488831816|ref|WP_002744222.1|	59.78	92	37	0	74	349	1	92	9e-30	118
NC_000911_84702-85051	gi|488831816|ref|WP_002744222.1|	41.76	91	52	3	80	349	226	313	3e-10	63.9
NC_000911_84702-85051	gi|434397179|ref|YP_007131183.1|	63.04	92	34	0	74	349	1	92	1e-29	117
NC_000911_84702-85051	gi|434397179|ref|YP_007131183.1|	38.46	91	54	3	83	349	227	313	1e-08	59.3
NC_000911_84702-85051	gi|488861320|ref|WP_002773559.1|	59.78	92	37	0	74	349	1	92	3e-29	116
NC_000911_84702-85051	gi|488861320|ref|WP_002773559.1|	41.76	91	52	3	80	349	226	313	3e-10	63.9
NC_000911_84702-85051	gi|490266405|ref|WP_004163036.1|	58.70	92	38	0	74	349	1	92	9e-29	115
NC_000911_84702-85051	gi|490266405|ref|WP_004163036.1|	41.76	91	52	3	80	349	226	313	2e-10	64.3
NC_000911_84702-85051	gi|488870540|ref|WP_002782779.1|	58.70	92	38	0	74	349	1	92	9e-29	115
NC_000911_84702-85051	gi|488870540|ref|WP_002782779.1|	41.76	91	52	3	80	349	226	313	3e-10	63.9
NC_000911_84702-85051	gi|488847481|ref|WP_002759887.1|	58.70	92	38	0	74	349	1	92	9e-29	115
NC_000911_84702-85051	gi|488847481|ref|WP_002759887.1|	41.76	91	52	3	80	349	226	313	2e-10	64.3
NC_000911_84702-85051	gi|307155051|ref|YP_003890435.1|	58.70	92	38	0	74	349	1	92	1e-28	115
NC_000911_84702-85051	gi|428203102|ref|YP_007081691.1|	58.70	92	38	0	74	349	1	92	1e-28	115
NC_000911_84702-85051	gi|428203102|ref|YP_007081691.1|	38.89	90	54	3	83	349	230	316	3e-08	58.5
NC_000911_84702-85051	gi|428315921|ref|YP_007113803.1|	57.78	90	38	0	80	349	2	91	1e-28	115
NC_000911_84702-85051	gi|495552457|ref|WP_008277036.1|	65.88	85	29	0	95	349	1	85	2e-28	114
NC_000911_84702-85051	gi|488888729|ref|WP_002800694.1|	57.61	92	39	0	74	349	1	92	2e-28	114
NC_000911_84702-85051	gi|488888729|ref|WP_002800694.1|	41.76	91	52	3	80	349	226	313	3e-10	63.9
NC_000911_84702-85051	gi|495476807|ref|WP_008201494.1|	57.61	92	39	0	74	349	1	92	2e-28	114
NC_000911_84702-85051	gi|495476807|ref|WP_008201494.1|	41.76	91	52	3	80	349	226	313	3e-10	63.9
NC_000911_84702-85051	gi|493683174|ref|WP_006633321.1|	57.78	90	38	0	80	349	2	91	3e-28	114
NC_000911_84702-85051	gi|170079154|ref|YP_001735792.1|	64.13	92	33	0	74	349	1	92	6e-28	113
NC_000911_84702-85051	gi|170079154|ref|YP_001735792.1|	34.74	95	61	3	68	349	222	313	4e-06	52.4
NC_000911_84702-85051	gi|497470264|ref|WP_009784462.1|	57.61	92	39	0	74	349	1	92	9e-28	112
NC_000911_84702-85051	gi|497470264|ref|WP_009784462.1|	35.16	91	57	3	83	349	236	322	1e-06	53.9
NC_000911_84702-85051	gi|427706085|ref|YP_007048462.1|	58.06	93	36	1	80	349	2	94	3e-27	111
NC_000911_84702-85051	gi|427706085|ref|YP_007048462.1|	36.67	90	56	3	83	349	232	318	1e-06	53.9
NC_000911_84702-85051	gi|428210238|ref|YP_007094591.1|	57.61	92	39	0	74	349	1	92	7e-27	110
NC_000911_84702-85051	gi|428210238|ref|YP_007094591.1|	34.07	91	58	3	83	349	239	325	1e-07	56.6
NC_000911_84702-85051	gi|428313614|ref|YP_007124591.1|	59.78	92	37	0	74	349	1	92	1e-26	109
NC_000911_84702-85051	gi|428313614|ref|YP_007124591.1|	36.84	95	59	3	68	349	225	316	1e-07	56.6
NC_000911_84702-85051	gi|479127519|ref|YP_005067479.1|	58.70	92	38	0	74	349	1	92	1e-26	109
NC_000911_84702-85051	gi|479127519|ref|YP_005067479.1|	32.58	89	60	2	83	349	233	319	9e-06	51.2
NC_000911_84702-85051	gi|493675126|ref|WP_006625428.1|	57.61	92	39	0	74	349	1	92	2e-26	109
NC_000911_84702-85051	gi|493675126|ref|WP_006625428.1|	33.71	89	59	2	83	349	232	318	4e-07	55.1
NC_000911_84702-85051	gi|493720054|ref|WP_006669550.1|	57.61	92	39	0	74	349	1	92	2e-26	109
NC_000911_84702-85051	gi|493720054|ref|WP_006669550.1|	33.71	89	59	2	83	349	232	318	4e-07	55.1
NC_000911_84702-85051	gi|298492573|ref|YP_003722750.1|	60.44	91	35	1	80	349	2	92	2e-26	108
NC_000911_84702-85051	gi|298492573|ref|YP_003722750.1|	40.00	65	39	1	83	277	230	293	6e-07	54.7
NC_000911_84702-85051	gi|428780705|ref|YP_007172491.1|	59.78	92	37	0	74	349	1	92	3e-26	108
NC_000911_84702-85051	gi|428780705|ref|YP_007172491.1|	35.96	89	57	2	83	349	225	311	2e-07	55.8
NC_000911_84702-85051	gi|427728182|ref|YP_007074419.1|	57.45	94	36	1	80	349	2	95	3e-26	108
NC_000911_84702-85051	gi|427728182|ref|YP_007074419.1|	37.36	91	55	3	83	349	233	319	6e-08	57.4
NC_000911_84702-85051	gi|166363340|ref|YP_001655613.1|	56.82	88	38	0	86	349	1	88	4e-26	108
NC_000911_84702-85051	gi|166363340|ref|YP_001655613.1|	41.76	91	52	3	80	349	222	309	2e-10	64.3
NC_000911_84702-85051	gi|113475824|ref|YP_721885.1|	57.61	92	39	0	74	349	1	92	5e-26	108
NC_000911_84702-85051	gi|428212076|ref|YP_007085220.1|	55.56	99	41	1	62	349	2	100	7e-26	107
NC_000911_84702-85051	gi|428212076|ref|YP_007085220.1|	34.38	96	61	3	68	349	238	329	5e-06	52.0
NC_000911_84702-85051	gi|493575647|ref|WP_006528786.1|	58.70	92	38	0	74	349	1	92	8e-26	107
NC_000911_84702-85051	gi|493575647|ref|WP_006528786.1|	34.83	89	58	2	83	349	227	313	9e-06	51.2
NC_000911_84702-85051	gi|81299296|ref|YP_399504.1|	58.70	92	38	0	74	349	1	92	9e-26	107
NC_000911_84702-85051	gi|81299296|ref|YP_399504.1|	34.31	102	66	3	47	349	218	316	1e-08	59.7
NC_000911_84702-85051	gi|434403556|ref|YP_007146441.1|	58.70	92	36	2	80	349	2	92	1e-25	107
NC_000911_84702-85051	gi|434403556|ref|YP_007146441.1|	35.79	95	60	3	68	349	225	316	6e-07	54.7
NC_000911_84702-85051	gi|427722757|ref|YP_007070034.1|	61.29	93	35	1	74	349	1	93	2e-25	106
NC_000911_84702-85051	gi|427722757|ref|YP_007070034.1|	36.67	90	56	2	83	349	228	316	1e-07	56.6
NC_000911_84702-85051	gi|56751043|ref|YP_171744.1|	57.61	92	39	0	74	349	1	92	4e-25	105
NC_000911_84702-85051	gi|56751043|ref|YP_171744.1|	34.31	102	66	3	47	349	218	316	1e-08	59.7
NC_000911_84702-85051	gi|440682642|ref|YP_007157437.1|	59.34	91	36	1	80	349	2	92	4e-25	105
NC_000911_84702-85051	gi|440682642|ref|YP_007157437.1|	38.03	71	44	1	83	295	230	299	1e-06	53.9
NC_000911_84702-85051	gi|427717587|ref|YP_007065581.1|	58.51	94	35	2	80	349	2	95	5e-25	105
NC_000911_84702-85051	gi|427717587|ref|YP_007065581.1|	37.78	90	55	3	83	349	234	320	1e-07	56.6
NC_000911_84702-85051	gi|414075400|ref|YP_006994718.1|	59.34	91	36	1	80	349	2	92	9e-25	104
NC_000911_84702-85051	gi|434391512|ref|YP_007126459.1|	58.70	92	38	0	74	349	16	107	1e-24	104
NC_000911_84702-85051	gi|434391512|ref|YP_007126459.1|	38.46	91	54	3	83	349	250	336	1e-08	59.3
NC_000911_84702-85051	gi|75909856|ref|YP_324152.1|	55.32	94	38	1	80	349	2	95	1e-24	104
NC_000911_84702-85051	gi|75909856|ref|YP_324152.1|	37.50	96	58	3	68	349	228	319	5e-08	57.8
NC_000911_84702-85051	gi|428774949|ref|YP_007166736.1|	56.52	92	40	0	74	349	1	92	2e-24	103
NC_000911_84702-85051	gi|428774949|ref|YP_007166736.1|	35.96	89	57	2	83	349	225	311	2e-07	55.8
NC_000911_84702-85051	gi|496700323|ref|WP_009341866.1|	60.87	92	34	2	80	349	2	93	2e-24	103
NC_000911_84702-85051	gi|427737444|ref|YP_007056988.1|	55.32	94	38	1	80	349	2	95	5e-24	102
NC_000911_84702-85051	gi|427737444|ref|YP_007056988.1|	47.69	65	34	1	83	277	236	299	2e-10	64.7
NC_000911_84702-85051	gi|434384467|ref|YP_007095078.1|	51.09	92	45	0	74	349	1	92	5e-24	102
NC_000911_84702-85051	gi|17230830|ref|NP_487378.1|	54.26	94	39	1	80	349	2	95	6e-24	102
NC_000911_84702-85051	gi|17230830|ref|NP_487378.1|	37.50	96	58	3	68	349	228	319	5e-08	57.8
NC_000911_84702-85051	gi|493212839|ref|WP_006197238.1|	55.21	96	37	2	80	349	2	95	8e-24	102
NC_000911_84702-85051	gi|493212839|ref|WP_006197238.1|	34.83	89	58	2	83	349	233	319	8e-07	54.3
NC_000911_84702-85051	gi|428300845|ref|YP_007139151.1|	54.26	94	39	1	80	349	2	95	2e-23	101
NC_000911_84702-85051	gi|428300845|ref|YP_007139151.1|	34.04	94	62	2	68	349	224	315	6e-07	54.7
NC_000911_84702-85051	gi|497317668|ref|WP_009631881.1|	53.26	92	43	0	74	349	1	92	3e-23	100
NC_000911_84702-85051	gi|497317668|ref|WP_009631881.1|	34.44	90	58	3	83	349	231	317	2e-06	53.1
NC_000911_84702-85051	gi|493321447|ref|WP_006278763.1|	58.70	92	36	2	80	349	2	93	4e-23	100
NC_000911_84702-85051	gi|497064844|ref|WP_009454104.1|	57.45	94	36	2	80	349	2	95	8e-23	99.4
NC_000911_84702-85051	gi|428226176|ref|YP_007110273.1|	54.17	96	40	1	74	349	6	101	8e-23	99.4
NC_000911_84702-85051	gi|428226176|ref|YP_007110273.1|	35.96	89	57	2	83	349	239	325	2e-07	55.8
NC_000911_84702-85051	gi|428774626|ref|YP_007166414.1|	52.17	92	44	0	74	349	1	92	2e-22	98.2
NC_000911_84702-85051	gi|428774626|ref|YP_007166414.1|	38.95	95	56	3	71	349	223	313	1e-08	59.7
NC_000911_84702-85051	gi|495511270|ref|WP_008235915.1|	55.32	94	38	2	80	349	2	95	6e-22	97.1
NC_000911_84702-85051	gi|495511270|ref|WP_008235915.1|	34.83	89	58	2	83	349	233	319	3e-07	55.5
NC_000911_84702-85051	gi|428769928|ref|YP_007161718.1|	50.00	92	46	0	74	349	1	92	7e-22	96.7
NC_000911_84702-85051	gi|428769928|ref|YP_007161718.1|	36.89	103	63	4	47	349	217	313	1e-08	59.3
NC_000911_84702-85051	gi|186686083|ref|YP_001869279.1|	53.19	94	40	1	80	349	2	95	3e-21	95.1
NC_000911_84702-85051	gi|186686083|ref|YP_001869279.1|	37.78	90	55	3	83	349	233	319	6e-08	57.4
NC_000911_84702-85051	gi|220906928|ref|YP_002482239.1|	51.00	100	41	3	74	349	6	103	4e-21	94.7
NC_000911_84702-85051	gi|158336715|ref|YP_001517889.1|	51.16	86	42	0	92	349	1	86	5e-21	94.4
NC_000911_84702-85051	gi|158336715|ref|YP_001517889.1|	35.56	90	57	3	83	349	224	310	5e-06	52.0
NC_000911_84702-85051	gi|22299075|ref|NP_682322.1|	50.53	95	44	2	74	349	19	112	7e-20	91.3
NC_000911_84702-85051	gi|497240839|ref|WP_009555083.1|	48.94	94	46	1	74	349	1	94	2e-19	89.7
NC_000911_84702-85051	gi|497240839|ref|WP_009555083.1|	36.67	90	56	3	83	349	232	318	2e-07	56.2
NC_000911_84702-85051	gi|126695879|ref|YP_001090765.1|	46.74	92	49	0	74	349	1	92	4e-19	89.0
NC_000911_84702-85051	gi|126695879|ref|YP_001090765.1|	31.11	90	62	2	80	349	227	314	3e-06	52.8
NC_000911_84702-85051	gi|498159408|ref|WP_010473564.1|	49.44	89	42	1	92	349	1	89	4e-19	89.0
NC_000911_84702-85051	gi|498159408|ref|WP_010473564.1|	33.71	89	59	3	83	349	227	306	9e-06	51.2
NC_000911_84702-85051	gi|86606319|ref|YP_475082.1|	51.65	91	44	1	77	349	5	94	9e-19	88.2
NC_000911_84702-85051	gi|493502831|ref|WP_006457319.1|	45.83	96	48	1	74	349	1	96	3e-18	86.7
NC_000911_84702-85051	gi|497311978|ref|WP_009626195.1|	50.54	93	40	1	89	349	1	93	4e-18	86.3
NC_000911_84702-85051	gi|497311978|ref|WP_009626195.1|	34.44	90	58	3	83	349	228	314	1e-06	53.9
NC_000911_84702-85051	gi|123968106|ref|YP_001008964.1|	45.65	92	50	0	74	349	1	92	6e-18	85.9
NC_000911_84702-85051	gi|123968106|ref|YP_001008964.1|	31.11	90	62	2	80	349	227	314	1e-06	53.9
NC_000911_84702-85051	gi|78778900|ref|YP_397012.1|	47.83	92	48	0	74	349	1	92	8e-18	85.5
NC_000911_84702-85051	gi|78778900|ref|YP_397012.1|	31.11	90	62	2	80	349	227	314	5e-06	52.0
NC_000911_84702-85051	gi|434392962|ref|YP_007127909.1|	52.13	94	41	2	80	349	12	105	1e-17	84.7
NC_000911_84702-85051	gi|434386448|ref|YP_007097059.1|	47.31	93	46	1	80	349	17	109	3e-17	82.0
NC_000911_84702-85051	gi|488894593|ref|WP_002805720.1|	44.57	92	51	0	74	349	1	92	3e-17	84.0
NC_000911_84702-85051	gi|488894593|ref|WP_002805720.1|	31.11	90	62	2	80	349	227	314	1e-06	53.5
NC_000911_84702-85051	gi|157412931|ref|YP_001483797.1|	44.57	92	51	0	74	349	1	92	3e-17	84.0
NC_000911_84702-85051	gi|157412931|ref|YP_001483797.1|	31.11	90	62	2	80	349	227	314	1e-06	53.9
NC_000911_84702-85051	gi|498002501|ref|WP_010316657.1|	46.74	92	49	0	74	349	1	92	4e-17	83.6
NC_000911_84702-85051	gi|498002501|ref|WP_010316657.1|	31.18	93	64	2	71	349	235	325	4e-06	52.4
NC_000911_84702-85051	gi|498155839|ref|WP_010469995.1|	48.89	90	46	0	80	349	31	120	6e-17	82.8
NC_000911_84702-85051	gi|33861072|ref|NP_892633.1|	46.74	92	49	0	74	349	1	92	7e-17	82.8
NC_000911_84702-85051	gi|33861072|ref|NP_892633.1|	35.56	90	58	2	80	349	227	314	1e-07	56.6
NC_000911_84702-85051	gi|123965814|ref|YP_001010895.1|	45.65	92	50	0	74	349	1	92	7e-17	82.8
NC_000911_84702-85051	gi|123965814|ref|YP_001010895.1|	35.56	90	58	2	80	349	227	314	4e-07	55.1
NC_000911_84702-85051	gi|428218071|ref|YP_007102536.1|	43.27	104	53	1	56	349	3	106	8e-17	82.8
NC_000911_84702-85051	gi|428218071|ref|YP_007102536.1|	34.83	89	58	2	83	349	255	341	3e-07	55.5
NC_000911_84702-85051	gi|384251247|gb|EIE24725.1|	52.27	88	42	1	77	340	44	129	8e-17	82.8
NC_000911_84702-85051	gi|72383683|ref|YP_293038.1|	45.65	92	50	0	74	349	1	92	1e-16	82.4
NC_000911_84702-85051	gi|72383683|ref|YP_293038.1|	36.67	90	56	3	83	349	228	314	2e-07	55.8
NC_000911_84702-85051	gi|493562929|ref|WP_006516319.1|	44.44	90	48	2	86	349	1	88	1e-16	82.4
NC_000911_84702-85051	gi|493562929|ref|WP_006516319.1|	36.67	90	56	3	83	349	227	313	4e-07	55.1
NC_000911_84702-85051	gi|124025283|ref|YP_001014399.1|	44.57	92	51	0	74	349	1	92	1e-16	82.0
NC_000911_84702-85051	gi|124025283|ref|YP_001014399.1|	37.78	90	55	3	83	349	228	314	2e-07	56.2
NC_000911_84702-85051	gi|159903058|ref|YP_001550402.1|	42.39	92	53	0	74	349	1	92	1e-16	82.0
NC_000911_84702-85051	gi|78185224|ref|YP_377659.1|	43.01	93	52	1	74	349	1	93	2e-16	81.6
NC_000911_84702-85051	gi|78185224|ref|YP_377659.1|	33.33	93	62	2	71	349	226	316	4e-07	55.1
NC_000911_84702-85051	gi|493562197|ref|WP_006515602.1|	45.00	100	53	2	56	349	17	116	2e-16	81.3
NC_000911_84702-85051	gi|148241966|ref|YP_001227123.1|	40.62	96	57	0	62	349	68	163	3e-16	81.3
NC_000911_84702-85051	gi|148241966|ref|YP_001227123.1|	30.34	89	62	1	83	349	296	383	8e-07	54.3
NC_000911_84702-85051	gi|494162189|ref|WP_007101924.1|	43.48	92	52	0	74	349	1	92	5e-16	80.5
NC_000911_84702-85051	gi|428205175|ref|YP_007089528.1|	50.00	92	45	2	77	349	10	100	5e-16	80.5
NC_000911_84702-85051	gi|33239966|ref|NP_874908.1|	46.81	94	48	2	74	349	1	92	9e-16	79.7
NC_000911_84702-85051	gi|353227769|emb|CCE25834.1|	51.14	88	43	1	77	340	64	149	1e-15	79.3
NC_000911_84702-85051	gi|493027926|ref|WP_006098336.1|	56.25	64	28	0	158	349	1	64	2e-15	79.0
NC_000911_84702-85051	gi|495583237|ref|WP_008307816.1|	46.88	96	47	2	74	349	1	96	2e-15	78.6
NC_000911_84702-85051	gi|495583237|ref|WP_008307816.1|	40.00	65	39	1	83	277	231	294	2e-06	53.1
NC_000911_84702-85051	gi|255585855|ref|XP_002533602.1|	50.00	88	44	1	77	340	17	102	2e-15	78.6
NC_000911_84702-85051	gi|242067439|ref|XP_002448996.1|	50.00	88	44	1	77	340	57	142	2e-15	78.6
NC_000911_84702-85051	gi|158339448|ref|YP_001520625.1|	46.67	90	48	0	80	349	31	120	3e-15	78.2
NC_000911_84702-85051	gi|115484191|ref|NP_001065757.1|	48.86	88	45	1	77	340	53	138	3e-15	78.2
NC_000911_84702-85051	gi|346703421|emb|CBX25518.1|	48.86	88	45	1	77	340	53	138	3e-15	78.2
NC_000911_84702-85051	gi|356542713|ref|XP_003539810.1|	50.00	88	44	1	77	340	59	144	3e-15	78.2
NC_000911_84702-85051	gi|460391395|ref|XP_004241306.1|	48.86	88	45	1	77	340	64	149	3e-15	78.2
NC_000911_84702-85051	gi|357471937|ref|XP_003606253.1|	48.31	89	46	1	74	340	63	149	3e-15	78.2
NC_000911_84702-85051	gi|218185255|gb|EEC67682.1|	48.86	88	45	1	77	340	53	138	3e-15	78.2
NC_000911_84702-85051	gi|493554393|ref|WP_006507946.1|	43.16	95	50	1	77	349	20	114	4e-15	77.8
NC_000911_84702-85051	gi|346703221|emb|CBX25320.1|	48.86	88	45	1	77	340	35	120	4e-15	77.8
NC_000911_84702-85051	gi|86608499|ref|YP_477261.1|	47.13	87	46	1	89	349	1	86	4e-15	77.8
NC_000911_84702-85051	gi|427712670|ref|YP_007061294.1|	44.33	97	49	1	74	349	1	97	4e-15	77.8
NC_000911_84702-85051	gi|371782085|emb|CCE46056.1|	48.86	88	45	1	77	340	63	148	5e-15	77.8
NC_000911_84702-85051	gi|427701402|ref|YP_007044624.1|	44.83	87	48	0	89	349	1	87	6e-15	77.4
NC_000911_84702-85051	gi|497475059|ref|WP_009789257.1|	41.94	93	53	1	74	349	2	94	6e-15	77.4
NC_000911_84702-85051	gi|497475059|ref|WP_009789257.1|	36.17	94	59	3	71	349	227	317	4e-07	55.1
NC_000911_84702-85051	gi|428222985|ref|YP_007107155.1|	46.94	98	46	2	74	349	5	100	6e-15	77.4
NC_000911_84702-85051	gi|356539305|ref|XP_003538139.1|	48.86	88	45	1	77	340	62	147	6e-15	77.4
NC_000911_84702-85051	gi|493499751|ref|WP_006454274.1|	46.88	96	45	2	80	349	5	100	8e-15	77.0
NC_000911_84702-85051	gi|33863520|ref|NP_895080.1|	42.70	89	51	0	83	349	4	92	8e-15	77.0
NC_000911_84702-85051	gi|33863520|ref|NP_895080.1|	33.68	95	61	3	71	349	225	315	2e-06	53.1
NC_000911_84702-85051	gi|238006312|gb|ACR34191.1|	48.89	90	44	1	77	340	36	125	8e-15	76.3
NC_000911_84702-85051	gi|124022462|ref|YP_001016769.1|	42.70	89	51	0	83	349	108	196	9e-15	77.0
NC_000911_84702-85051	gi|124022462|ref|YP_001016769.1|	33.68	95	61	3	71	349	329	419	2e-06	53.1
NC_000911_84702-85051	gi|427735981|ref|YP_007055525.1|	46.81	94	46	1	80	349	9	102	1e-14	76.3
NC_000911_84702-85051	gi|37520340|ref|NP_923717.1|	41.57	89	52	1	83	349	2	89	1e-14	76.3
NC_000911_84702-85051	gi|37520340|ref|NP_923717.1|	37.88	66	41	1	80	277	213	277	5e-06	52.0
NC_000911_84702-85051	gi|494157632|ref|WP_007097370.1|	39.13	92	56	0	74	349	1	92	2e-14	76.3
NC_000911_84702-85051	gi|413924886|gb|AFW64818.1|	48.89	90	44	1	77	340	36	125	2e-14	76.3
NC_000911_84702-85051	gi|502145696|ref|XP_004506138.1|	48.31	89	46	1	74	340	44	130	2e-14	76.3
NC_000911_84702-85051	gi|502145694|ref|XP_004506137.1|	48.31	89	46	1	74	340	44	130	2e-14	76.3
NC_000911_84702-85051	gi|359479415|ref|XP_002270787.2|	48.31	89	46	1	74	340	64	150	2e-14	76.3
NC_000911_84702-85051	gi|297734844|emb|CBI17078.3|	48.31	89	46	1	74	340	84	170	2e-14	76.3
NC_000911_84702-85051	gi|428777114|ref|YP_007168901.1|	40.66	91	53	1	80	349	18	108	2e-14	75.9
NC_000911_84702-85051	gi|147803507|emb|CAN68722.1|	48.31	89	46	1	74	340	276	362	2e-14	75.9
NC_000911_84702-85051	gi|470116601|ref|XP_004294467.1|	50.00	88	44	1	77	340	73	158	3e-14	75.5
NC_000911_84702-85051	gi|449456094|ref|XP_004145785.1|	59.70	67	27	0	77	277	70	136	4e-14	75.1
NC_000911_84702-85051	gi|33866295|ref|NP_897854.1|	39.78	93	55	1	74	349	1	93	5e-14	74.7
NC_000911_84702-85051	gi|33866295|ref|NP_897854.1|	33.33	93	62	2	71	349	224	314	1e-06	53.5
[truncated: 10,516 more rows]
