# Supplementary material for: Comparative Transcriptomics between Synechococcus PCC 7942 and Synechocystis PCC 6803 Provide Insights into Mechanisms of Stress Acclimation
Source: PLoS One. 2014 Oct 23;9(10):e109738. doi: 10.1371/journal.pone.0109738 (PMC4207680; doi:10.1371/journal.pone.0109738)
Supplement: File S1 — Sequence similarity results based on blast for newly identified transcribed sequences located in intergenic regions. (ZIP) [file pone.0109738.s006.zip › File 1/Supp6_637000315.newfeatures.intergenic.cl_filter_1e-5.NoOfBl_perF.tab]

IntergenicRegion_ID no_BlastHits
nc_000911_2705986-2706403 9
nc_000911_1604469-1604852 3
nc_000911_1682331-1682635 18
nc_000911_2075015-2075288 250
nc_000911_3284403-3285325 250
nc_000911_1592378-1592698 1
nc_000911_3274028-3274322 22
nc_000911_3560383-3561042 2
nc_000911_1346898-1347474 51
nc_000911_924641-925070 250
nc_000911_3421718-3422047 3
nc_000911_1215079-1215453 250
nc_000911_206398-207114 2
nc_000911_939997-940513 192
nc_000911_1030994-1031202 1
nc_000911_1213330-1213874 1
nc_000911_3474543-3475184 57
nc_000911_364998-365268 4
nc_000911_2024017-2024264 60
nc_000911_2707830-2708255 3
nc_000911_2961366-2961613 20
nc_000911_2613318-2613702 74
nc_000911_392665-394478 250
nc_000911_668483-668776 155
nc_000911_78161-78451 151
nc_000911_2553538-2553960 2
nc_000911_1997252-1997893 42
nc_000911_3247909-3248484 250
nc_000911_3274026-3275050 23
nc_000911_1766753-1767130 20
nc_000911_2543697-2544305 155
nc_000911_704852-705160 1
nc_000911_3477691-3478132 17
nc_000911_2330525-2330778 250
nc_000911_2707700-2708765 250
nc_000911_2755212-2755643 33
nc_000911_1678975-1679507 8
nc_000911_1270743-1271011 17
nc_000911_1167467-1168099 140
nc_000911_2854333-2854731 3
nc_000911_1109326-1109616 58
nc_000911_725372-727718 386
nc_000911_1021967-1022272 1
nc_000911_359352-359661 250
nc_000911_1939341-1939855 250
nc_000911_1575545-1575923 7
nc_000911_3426646-3427165 251
nc_000911_2422164-2423443 211
nc_000911_2658829-2659080 1
nc_000911_2781034-2781272 2
nc_000911_1345682-1345957 2
nc_000911_609083-609338 19
nc_000911_3032264-3032494 18
nc_000911_1211204-1211638 29
nc_000911_158309-159201 185
nc_000911_825766-826198 250
nc_000911_1235863-1236272 175
nc_000911_1418635-1418976 4
nc_000911_3416940-3417173 28
nc_000911_3273867-3274259 32
nc_000911_888085-888356 1
nc_000911_1020780-1021238 1
nc_000911_1095045-1095275 1
nc_000911_2291646-2292175 92
nc_000911_1188891-1189108 4
nc_000911_914445-914898 137
nc_000911_725877-727699 462
nc_000911_146706-146970 66
nc_000911_456592-456811 1
nc_000911_851157-852273 281
nc_000911_3449111-3449755 2
nc_000911_3044065-3044558 26
nc_000911_1004784-1005178 1
nc_000911_1111958-1112517 22
nc_000911_2555925-2556193 1
nc_000911_2209943-2210202 7
nc_000911_3353695-3354177 250
nc_000911_1148101-1148717 5
nc_000911_1467344-1467873 250
nc_000911_4-926 250
nc_000911_1700535-1700890 1
nc_000911_3290699-3291084 2
nc_000911_1892120-1892467 53
nc_000911_2407131-2407561 10
nc_000911_2445574-2446319 102
nc_000911_298582-299051 44
nc_000911_810784-811487 101
nc_000911_1102029-1102282 25
nc_000911_1077021-1077548 77
nc_000911_482706-482930 282
nc_000911_1789932-1790352 2
nc_000911_3474496-3475110 65
nc_000911_393516-394337 120
nc_000911_783055-783378 40
nc_000911_2509673-2510269 60
nc_000911_1212912-1213884 4
nc_000911_2738919-2739141 72
nc_000911_903607-903865 63
nc_000911_3060351-3061247 250
nc_000911_1077323-1077551 11
nc_000911_1620549-1620972 250
nc_000911_2504198-2504501 2
nc_000911_1430966-1431976 251
nc_000911_3526804-3527035 1
nc_000911_383797-384042 47
nc_000911_2516537-2516813 19
nc_000911_196997-197229 51
nc_000911_811199-811628 2
nc_000911_2131551-2132788 216
nc_000911_1366937-1367248 5
nc_000911_2814656-2815560 66
nc_000911_84702-85051 336
nc_000911_2854488-2854857 1
nc_000911_3341845-3342105 80
nc_000911_3006848-3007274 10
nc_000911_3281469-3282441 250
nc_000911_1522326-1523527 197
nc_000911_913974-914776 250
nc_000911_1242617-1243106 250
nc_000911_1783215-1783561 13
nc_000911_1213360-1213788 1
nc_000911_1116423-1117075 18
nc_000911_3477429-3478132 9
nc_000911_3228376-3228702 69
nc_000911_2127902-2128430 250
nc_000911_633415-633694 3
nc_000911_1592704-1592913 1
nc_000911_2085016-2085346 145
nc_000911_2152558-2152840 2
nc_000911_1750400-1750637 2
nc_000911_941667-946405 500
nc_000911_2224576-2225290 120
nc_000911_1454656-1454887 46
nc_000911_1222239-1222610 47
nc_000911_2706417-2706854 2
nc_000911_1597848-1598063 107
nc_000911_1242194-1242765 124
nc_000911_844035-844260 80
