# Supplementary material for: Comparative Transcriptomics between Synechococcus PCC 7942 and Synechocystis PCC 6803 Provide Insights into Mechanisms of Stress Acclimation
Source: PLoS One. 2014 Oct 23;9(10):e109738. doi: 10.1371/journal.pone.0109738 (PMC4207680; doi:10.1371/journal.pone.0109738)
Supplement: File S1 — Sequence similarity results based on blast for newly identified transcribed sequences located in intergenic regions. (ZIP) [file pone.0109738.s006.zip › File 1/Supp6_637000315.newfeatures.intergenic.gff]

NC_000911	artemis	CDS	4	926	.	+	0	ID=CDS:4..926; gene_id=1;
NC_000911	artemis	CDS	2984	3189	.	-	0	ID=CDS:complement%282984..3189%29; gene_id=4;
NC_000911	artemis	CDS	78161	78451	.	-	0	ID=CDS:complement%2878161..78451%29; gene_id=15;
NC_000911	artemis	CDS	84702	85051	.	+	0	ID=CDS:84702..85051; gene_id=17;
NC_000911	artemis	CDS	92483	93128	.	+	0	ID=CDS:92483..93128; gene_id=19;
NC_000911	artemis	CDS	92580	92886	.	-	0	ID=CDS:complement%2892580..92886%29; gene_id=20;
NC_000911	artemis	CDS	114635	114865	.	+	0	ID=CDS:114635..114865; gene_id=27;
NC_000911	artemis	CDS	134183	134432	.	+	0	ID=CDS:134183..134432; gene_id=35;
NC_000911	artemis	CDS	146706	146970	.	+	0	ID=CDS:146706..146970; gene_id=40;
NC_000911	artemis	CDS	158309	159201	.	+	0	ID=CDS:158309..159201; gene_id=45;
NC_000911	artemis	CDS	196997	197229	.	+	0	ID=CDS:196997..197229; gene_id=66;
NC_000911	artemis	CDS	206398	207114	.	+	0	ID=CDS:206398..207114; gene_id=69;
NC_000911	artemis	CDS	219724	219968	.	-	0	ID=CDS:complement%28219724..219968%29; gene_id=77;
NC_000911	artemis	CDS	261639	261861	.	+	0	ID=CDS:261639..261861; gene_id=86;
NC_000911	artemis	CDS	263970	264190	.	+	0	ID=CDS:263970..264190; gene_id=88;
NC_000911	artemis	CDS	268472	268702	.	-	0	ID=CDS:complement%28268472..268702%29; gene_id=94;
NC_000911	artemis	CDS	298582	299051	.	-	0	ID=CDS:complement%28298582..299051%29; gene_id=101;
NC_000911	artemis	CDS	300887	301099	.	+	0	ID=CDS:300887..301099; gene_id=102;
NC_000911	artemis	CDS	303622	303935	.	+	0	ID=CDS:303622..303935; gene_id=106;
NC_000911	artemis	CDS	316906	317126	.	-	0	ID=CDS:complement%28316906..317126%29; gene_id=112;
NC_000911	artemis	CDS	343577	343843	.	+	0	ID=CDS:343577..343843; gene_id=122;
NC_000911	artemis	CDS	359352	359661	.	+	0	ID=CDS:359352..359661; gene_id=127;
NC_000911	artemis	CDS	364998	365268	.	+	0	ID=CDS:364998..365268; gene_id=128;
NC_000911	artemis	CDS	383797	384042	.	+	0	ID=CDS:383797..384042; gene_id=132;
NC_000911	artemis	CDS	392665	394478	.	+	0	ID=CDS:392665..394478; gene_id=141;
NC_000911	artemis	CDS	393516	394337	.	+	0	ID=CDS:393516..394337; gene_id=142;
NC_000911	artemis	CDS	420280	420501	.	+	0	ID=CDS:420280..420501; gene_id=164;
NC_000911	artemis	CDS	437386	437705	.	+	0	ID=CDS:437386..437705; gene_id=166;
NC_000911	artemis	CDS	456592	456811	.	-	0	ID=CDS:complement%28456592..456811%29; gene_id=171;
NC_000911	artemis	CDS	482706	482930	.	+	0	ID=CDS:482706..482930; gene_id=178;
NC_000911	artemis	CDS	550335	550563	.	+	0	ID=CDS:550335..550563; gene_id=200;
NC_000911	artemis	CDS	555051	555262	.	+	0	ID=CDS:555051..555262; gene_id=202;
NC_000911	artemis	CDS	596312	596529	.	+	0	ID=CDS:596312..596529; gene_id=215;
NC_000911	artemis	CDS	609083	609338	.	+	0	ID=CDS:609083..609338; gene_id=223;
NC_000911	artemis	CDS	612833	613102	.	+	0	ID=CDS:612833..613102; gene_id=227;
NC_000911	artemis	CDS	633415	633694	.	+	0	ID=CDS:633415..633694; gene_id=237;
NC_000911	artemis	CDS	668483	668776	.	-	0	ID=CDS:complement%28668483..668776%29; gene_id=250;
NC_000911	artemis	CDS	704852	705160	.	+	0	ID=CDS:704852..705160; gene_id=259;
NC_000911	artemis	CDS	708822	709040	.	+	0	ID=CDS:708822..709040; gene_id=260;
NC_000911	artemis	CDS	709801	710017	.	+	0	ID=CDS:709801..710017; gene_id=261;
NC_000911	artemis	CDS	714188	714440	.	-	0	ID=CDS:complement%28714188..714440%29; gene_id=262;
NC_000911	artemis	CDS	725372	727718	.	+	0	ID=CDS:725372..727718; gene_id=269;
NC_000911	artemis	CDS	725877	727699	.	+	0	ID=CDS:725877..727699; gene_id=270;
NC_000911	artemis	CDS	727467	727724	.	-	0	ID=CDS:complement%28727467..727724%29; gene_id=272;
NC_000911	artemis	CDS	734436	734665	.	+	0	ID=CDS:734436..734665; gene_id=275;
NC_000911	artemis	CDS	753187	753426	.	+	0	ID=CDS:753187..753426; gene_id=279;
NC_000911	artemis	CDS	761241	761477	.	+	0	ID=CDS:761241..761477; gene_id=281;
NC_000911	artemis	CDS	767611	767868	.	+	0	ID=CDS:767611..767868; gene_id=284;
NC_000911	artemis	CDS	779422	779632	.	-	0	ID=CDS:complement%28779422..779632%29; gene_id=288;
NC_000911	artemis	CDS	781452	781653	.	+	0	ID=CDS:781452..781653; gene_id=289;
NC_000911	artemis	CDS	783055	783378	.	+	0	ID=CDS:783055..783378; gene_id=293;
NC_000911	artemis	CDS	810784	811487	.	+	0	ID=CDS:810784..811487; gene_id=297;
NC_000911	artemis	CDS	811199	811628	.	-	0	ID=CDS:complement%28811199..811628%29; gene_id=298;
NC_000911	artemis	CDS	825766	826198	.	+	0	ID=CDS:825766..826198; gene_id=309;
NC_000911	artemis	CDS	842615	842873	.	-	0	ID=CDS:complement%28842615..842873%29; gene_id=324;
NC_000911	artemis	CDS	844035	844260	.	-	0	ID=CDS:complement%28844035..844260%29; gene_id=327;
NC_000911	artemis	CDS	847812	848068	.	+	0	ID=CDS:847812..848068; gene_id=330;
NC_000911	artemis	CDS	851157	852273	.	-	0	ID=CDS:complement%28851157..852273%29; gene_id=332;
NC_000911	artemis	CDS	888085	888356	.	+	0	ID=CDS:888085..888356; gene_id=347;
NC_000911	artemis	CDS	900852	901185	.	+	0	ID=CDS:900852..901185; gene_id=349;
NC_000911	artemis	CDS	903607	903865	.	-	0	ID=CDS:complement%28903607..903865%29; gene_id=350;
NC_000911	artemis	CDS	912897	913295	.	+	0	ID=CDS:912897..913295; gene_id=353;
NC_000911	artemis	CDS	913097	913377	.	-	0	ID=CDS:complement%28913097..913377%29; gene_id=354;
NC_000911	artemis	CDS	913974	914776	.	-	0	ID=CDS:complement%28913974..914776%29; gene_id=356;
NC_000911	artemis	CDS	914445	914898	.	+	0	ID=CDS:914445..914898; gene_id=357;
NC_000911	artemis	CDS	924641	925070	.	+	0	ID=CDS:924641..925070; gene_id=362;
NC_000911	artemis	CDS	926034	926313	.	-	0	ID=CDS:complement%28926034..926313%29; gene_id=364;
NC_000911	artemis	CDS	929893	930138	.	-	0	ID=CDS:complement%28929893..930138%29; gene_id=366;
NC_000911	artemis	CDS	939997	940513	.	+	0	ID=CDS:939997..940513; gene_id=371;
NC_000911	artemis	CDS	941667	946405	.	-	0	ID=CDS:complement%28941667..946405%29; gene_id=373;
NC_000911	artemis	CDS	943942	944187	.	+	0	ID=CDS:943942..944187; gene_id=374;
NC_000911	artemis	CDS	1004784	1005178	.	-	0	ID=CDS:complement%281004784..1005178%29; gene_id=391;
NC_000911	artemis	CDS	1014338	1014581	.	-	0	ID=CDS:complement%281014338..1014581%29; gene_id=399;
NC_000911	artemis	CDS	1020780	1021238	.	+	0	ID=CDS:1020780..1021238; gene_id=402;
NC_000911	artemis	CDS	1021967	1022272	.	-	0	ID=CDS:complement%281021967..1022272%29; gene_id=404;
NC_000911	artemis	CDS	1030994	1031202	.	+	0	ID=CDS:1030994..1031202; gene_id=407;
NC_000911	artemis	CDS	1077021	1077548	.	-	0	ID=CDS:complement%281077021..1077548%29; gene_id=417;
NC_000911	artemis	CDS	1077323	1077551	.	-	0	ID=CDS:complement%281077323..1077551%29; gene_id=418;
NC_000911	artemis	CDS	1095045	1095275	.	+	0	ID=CDS:1095045..1095275; gene_id=423;
NC_000911	artemis	CDS	1102029	1102282	.	-	0	ID=CDS:complement%281102029..1102282%29; gene_id=425;
NC_000911	artemis	CDS	1109326	1109616	.	-	0	ID=CDS:complement%281109326..1109616%29; gene_id=426;
NC_000911	artemis	CDS	1111958	1112517	.	-	0	ID=CDS:complement%281111958..1112517%29; gene_id=427;
NC_000911	artemis	CDS	1116423	1117075	.	+	0	ID=CDS:1116423..1117075; gene_id=429;
NC_000911	artemis	CDS	1116679	1116995	.	-	0	ID=CDS:complement%281116679..1116995%29; gene_id=430;
NC_000911	artemis	CDS	1123186	1123441	.	-	0	ID=CDS:complement%281123186..1123441%29; gene_id=432;
NC_000911	artemis	CDS	1135124	1135329	.	+	0	ID=CDS:1135124..1135329; gene_id=436;
NC_000911	artemis	CDS	1137168	1137372	.	+	0	ID=CDS:1137168..1137372; gene_id=438;
NC_000911	artemis	CDS	1144239	1144447	.	+	0	ID=CDS:1144239..1144447; gene_id=443;
NC_000911	artemis	CDS	1148101	1148717	.	+	0	ID=CDS:1148101..1148717; gene_id=447;
NC_000911	artemis	CDS	1166787	1167053	.	-	0	ID=CDS:complement%281166787..1167053%29; gene_id=452;
NC_000911	artemis	CDS	1167467	1168099	.	+	0	ID=CDS:1167467..1168099; gene_id=454;
NC_000911	artemis	CDS	1188891	1189108	.	-	0	ID=CDS:complement%281188891..1189108%29; gene_id=458;
NC_000911	artemis	CDS	1211204	1211638	.	-	0	ID=CDS:complement%281211204..1211638%29; gene_id=462;
NC_000911	artemis	CDS	1212912	1213884	.	-	0	ID=CDS:complement%281212912..1213884%29; gene_id=463;
NC_000911	artemis	CDS	1213330	1213874	.	-	0	ID=CDS:complement%281213330..1213874%29; gene_id=464;
NC_000911	artemis	CDS	1213360	1213788	.	+	0	ID=CDS:1213360..1213788; gene_id=465;
NC_000911	artemis	CDS	1215079	1215453	.	-	0	ID=CDS:complement%281215079..1215453%29; gene_id=466;
NC_000911	artemis	CDS	1222239	1222610	.	-	0	ID=CDS:complement%281222239..1222610%29; gene_id=467;
NC_000911	artemis	CDS	1235863	1236272	.	+	0	ID=CDS:1235863..1236272; gene_id=471;
NC_000911	artemis	CDS	1242194	1242765	.	-	0	ID=CDS:complement%281242194..1242765%29; gene_id=476;
NC_000911	artemis	CDS	1242617	1243106	.	+	0	ID=CDS:1242617..1243106; gene_id=477;
NC_000911	artemis	CDS	1267951	1268189	.	-	0	ID=CDS:complement%281267951..1268189%29; gene_id=485;
NC_000911	artemis	CDS	1270743	1271011	.	-	0	ID=CDS:complement%281270743..1271011%29; gene_id=487;
NC_000911	artemis	CDS	1320552	1320817	.	-	0	ID=CDS:complement%281320552..1320817%29; gene_id=502;
NC_000911	artemis	CDS	1332145	1332429	.	+	0	ID=CDS:1332145..1332429; gene_id=505;
NC_000911	artemis	CDS	1345682	1345957	.	-	0	ID=CDS:complement%281345682..1345957%29; gene_id=512;
NC_000911	artemis	CDS	1346898	1347474	.	-	0	ID=CDS:complement%281346898..1347474%29; gene_id=513;
NC_000911	artemis	CDS	1366937	1367248	.	-	0	ID=CDS:complement%281366937..1367248%29; gene_id=520;
NC_000911	artemis	CDS	1397527	1397818	.	+	0	ID=CDS:1397527..1397818; gene_id=530;
NC_000911	artemis	CDS	1418635	1418976	.	-	0	ID=CDS:complement%281418635..1418976%29; gene_id=536;
NC_000911	artemis	CDS	1427652	1428070	.	-	0	ID=CDS:complement%281427652..1428070%29; gene_id=543;
NC_000911	artemis	CDS	1428942	1429329	.	-	0	ID=CDS:complement%281428942..1429329%29; gene_id=544;
NC_000911	artemis	CDS	1430966	1431976	.	-	0	ID=CDS:complement%281430966..1431976%29; gene_id=548;
NC_000911	artemis	CDS	1431486	1431698	.	+	0	ID=CDS:1431486..1431698; gene_id=549;
NC_000911	artemis	CDS	1454656	1454887	.	+	0	ID=CDS:1454656..1454887; gene_id=553;
NC_000911	artemis	CDS	1467344	1467873	.	-	0	ID=CDS:complement%281467344..1467873%29; gene_id=555;
NC_000911	artemis	CDS	1522326	1523527	.	-	0	ID=CDS:complement%281522326..1523527%29; gene_id=578;
NC_000911	artemis	CDS	1523313	1523578	.	+	0	ID=CDS:1523313..1523578; gene_id=579;
NC_000911	artemis	CDS	1550739	1550952	.	+	0	ID=CDS:1550739..1550952; gene_id=585;
NC_000911	artemis	CDS	1553067	1553369	.	+	0	ID=CDS:1553067..1553369; gene_id=587;
NC_000911	artemis	CDS	1558194	1558417	.	-	0	ID=CDS:complement%281558194..1558417%29; gene_id=589;
NC_000911	artemis	CDS	1562856	1563111	.	+	0	ID=CDS:1562856..1563111; gene_id=592;
NC_000911	artemis	CDS	1575545	1575923	.	-	0	ID=CDS:complement%281575545..1575923%29; gene_id=594;
NC_000911	artemis	CDS	1592378	1592698	.	+	0	ID=CDS:1592378..1592698; gene_id=598;
NC_000911	artemis	CDS	1592704	1592913	.	+	0	ID=CDS:1592704..1592913; gene_id=599;
NC_000911	artemis	CDS	1597848	1598063	.	+	0	ID=CDS:1597848..1598063; gene_id=601;
NC_000911	artemis	CDS	1604469	1604852	.	+	0	ID=CDS:1604469..1604852; gene_id=604;
NC_000911	artemis	CDS	1606916	1607342	.	+	0	ID=CDS:1606916..1607342; gene_id=605;
NC_000911	artemis	CDS	1609323	1609533	.	+	0	ID=CDS:1609323..1609533; gene_id=606;
NC_000911	artemis	CDS	1620549	1620972	.	+	0	ID=CDS:1620549..1620972; gene_id=608;
NC_000911	artemis	CDS	1643274	1643501	.	-	0	ID=CDS:complement%281643274..1643501%29; gene_id=609;
NC_000911	artemis	CDS	1678975	1679507	.	+	0	ID=CDS:1678975..1679507; gene_id=621;
NC_000911	artemis	CDS	1682331	1682635	.	-	0	ID=CDS:complement%281682331..1682635%29; gene_id=623;
NC_000911	artemis	CDS	1684692	1684927	.	+	0	ID=CDS:1684692..1684927; gene_id=624;
NC_000911	artemis	CDS	1695512	1695882	.	-	0	ID=CDS:complement%281695512..1695882%29; gene_id=627;
NC_000911	artemis	CDS	1696805	1697010	.	-	0	ID=CDS:complement%281696805..1697010%29; gene_id=629;
NC_000911	artemis	CDS	1700535	1700890	.	+	0	ID=CDS:1700535..1700890; gene_id=630;
NC_000911	artemis	CDS	1721135	1721350	.	-	0	ID=CDS:complement%281721135..1721350%29; gene_id=635;
NC_000911	artemis	CDS	1750400	1750637	.	-	0	ID=CDS:complement%281750400..1750637%29; gene_id=639;
NC_000911	artemis	CDS	1751070	1751310	.	-	0	ID=CDS:complement%281751070..1751310%29; gene_id=641;
NC_000911	artemis	CDS	1766753	1767130	.	+	0	ID=CDS:1766753..1767130; gene_id=645;
NC_000911	artemis	CDS	1783215	1783561	.	+	0	ID=CDS:1783215..1783561; gene_id=656;
NC_000911	artemis	CDS	1785565	1785818	.	-	0	ID=CDS:complement%281785565..1785818%29; gene_id=658;
NC_000911	artemis	CDS	1789932	1790352	.	+	0	ID=CDS:1789932..1790352; gene_id=659;
NC_000911	artemis	CDS	1811518	1811723	.	+	0	ID=CDS:1811518..1811723; gene_id=664;
NC_000911	artemis	CDS	1816373	1816623	.	+	0	ID=CDS:1816373..1816623; gene_id=665;
NC_000911	artemis	CDS	1845271	1845682	.	-	0	ID=CDS:complement%281845271..1845682%29; gene_id=674;
NC_000911	artemis	CDS	1863990	1864231	.	+	0	ID=CDS:1863990..1864231; gene_id=678;
NC_000911	artemis	CDS	1892120	1892467	.	-	0	ID=CDS:complement%281892120..1892467%29; gene_id=684;
NC_000911	artemis	CDS	1930630	1930980	.	+	0	ID=CDS:1930630..1930980; gene_id=698;
NC_000911	artemis	CDS	1939341	1939855	.	-	0	ID=CDS:complement%281939341..1939855%29; gene_id=702;
NC_000911	artemis	CDS	1948829	1949087	.	-	0	ID=CDS:complement%281948829..1949087%29; gene_id=706;
NC_000911	artemis	CDS	1957495	1957758	.	+	0	ID=CDS:1957495..1957758; gene_id=707;
NC_000911	artemis	CDS	1997252	1997893	.	-	0	ID=CDS:complement%281997252..1997893%29; gene_id=719;
NC_000911	artemis	CDS	2024017	2024264	.	+	0	ID=CDS:2024017..2024264; gene_id=721;
NC_000911	artemis	CDS	2034804	2035067	.	+	0	ID=CDS:2034804..2035067; gene_id=725;
NC_000911	artemis	CDS	2075015	2075288	.	+	0	ID=CDS:2075015..2075288; gene_id=739;
NC_000911	artemis	CDS	2085016	2085346	.	+	0	ID=CDS:2085016..2085346; gene_id=741;
NC_000911	artemis	CDS	2127902	2128430	.	-	0	ID=CDS:complement%282127902..2128430%29; gene_id=753;
NC_000911	artemis	CDS	2131551	2132788	.	+	0	ID=CDS:2131551..2132788; gene_id=755;
NC_000911	artemis	CDS	2152558	2152840	.	-	0	ID=CDS:complement%282152558..2152840%29; gene_id=761;
NC_000911	artemis	CDS	2205374	2205771	.	+	0	ID=CDS:2205374..2205771; gene_id=770;
NC_000911	artemis	CDS	2209943	2210202	.	-	0	ID=CDS:complement%282209943..2210202%29; gene_id=772;
NC_000911	artemis	CDS	2224576	2225290	.	+	0	ID=CDS:2224576..2225290; gene_id=774;
NC_000911	artemis	CDS	2250496	2250707	.	+	0	ID=CDS:2250496..2250707; gene_id=785;
NC_000911	artemis	CDS	2253809	2254111	.	+	0	ID=CDS:2253809..2254111; gene_id=788;
NC_000911	artemis	CDS	2256466	2256695	.	+	0	ID=CDS:2256466..2256695; gene_id=789;
NC_000911	artemis	CDS	2260129	2260429	.	+	0	ID=CDS:2260129..2260429; gene_id=790;
NC_000911	artemis	CDS	2291646	2292175	.	+	0	ID=CDS:2291646..2292175; gene_id=804;
NC_000911	artemis	CDS	2303287	2303506	.	+	0	ID=CDS:2303287..2303506; gene_id=808;
NC_000911	artemis	CDS	2330525	2330778	.	-	0	ID=CDS:complement%282330525..2330778%29; gene_id=815;
NC_000911	artemis	CDS	2349918	2350136	.	-	0	ID=CDS:complement%282349918..2350136%29; gene_id=822;
NC_000911	artemis	CDS	2384738	2385050	.	-	0	ID=CDS:complement%282384738..2385050%29; gene_id=834;
NC_000911	artemis	CDS	2407131	2407561	.	-	0	ID=CDS:complement%282407131..2407561%29; gene_id=839;
NC_000911	artemis	CDS	2422164	2423443	.	+	0	ID=CDS:2422164..2423443; gene_id=848;
NC_000911	artemis	CDS	2445574	2446319	.	-	0	ID=CDS:complement%282445574..2446319%29; gene_id=856;
NC_000911	artemis	CDS	2448405	2448645	.	-	0	ID=CDS:complement%282448405..2448645%29; gene_id=858;
NC_000911	artemis	CDS	2451723	2451971	.	-	0	ID=CDS:complement%282451723..2451971%29; gene_id=859;
NC_000911	artemis	CDS	2453857	2454083	.	+	0	ID=CDS:2453857..2454083; gene_id=860;
NC_000911	artemis	CDS	2468884	2469232	.	-	0	ID=CDS:complement%282468884..2469232%29; gene_id=864;
NC_000911	artemis	CDS	2471676	2471951	.	-	0	ID=CDS:complement%282471676..2471951%29; gene_id=866;
NC_000911	artemis	CDS	2478142	2478414	.	+	0	ID=CDS:2478142..2478414; gene_id=867;
NC_000911	artemis	CDS	2479827	2480027	.	+	0	ID=CDS:2479827..2480027; gene_id=870;
NC_000911	artemis	CDS	2504198	2504501	.	-	0	ID=CDS:complement%282504198..2504501%29; gene_id=878;
NC_000911	artemis	CDS	2509586	2509804	.	+	0	ID=CDS:2509586..2509804; gene_id=879;
NC_000911	artemis	CDS	2509673	2510269	.	-	0	ID=CDS:complement%282509673..2510269%29; gene_id=880;
NC_000911	artemis	CDS	2511303	2511514	.	-	0	ID=CDS:complement%282511303..2511514%29; gene_id=881;
NC_000911	artemis	CDS	2516537	2516813	.	-	0	ID=CDS:complement%282516537..2516813%29; gene_id=884;
NC_000911	artemis	CDS	2525613	2525827	.	-	0	ID=CDS:complement%282525613..2525827%29; gene_id=886;
NC_000911	artemis	CDS	2543697	2544305	.	+	0	ID=CDS:2543697..2544305; gene_id=895;
NC_000911	artemis	CDS	2550525	2550739	.	+	0	ID=CDS:2550525..2550739; gene_id=896;
NC_000911	artemis	CDS	2553538	2553960	.	-	0	ID=CDS:complement%282553538..2553960%29; gene_id=899;
NC_000911	artemis	CDS	2555925	2556193	.	+	0	ID=CDS:2555925..2556193; gene_id=900;
NC_000911	artemis	CDS	2588658	2588872	.	-	0	ID=CDS:complement%282588658..2588872%29; gene_id=910;
NC_000911	artemis	CDS	2613318	2613702	.	+	0	ID=CDS:2613318..2613702; gene_id=920;
NC_000911	artemis	CDS	2641815	2642134	.	-	0	ID=CDS:complement%282641815..2642134%29; gene_id=931;
NC_000911	artemis	CDS	2658829	2659080	.	+	0	ID=CDS:2658829..2659080; gene_id=936;
NC_000911	artemis	CDS	2683235	2683440	.	-	0	ID=CDS:complement%282683235..2683440%29; gene_id=945;
NC_000911	artemis	CDS	2705986	2706403	.	-	0	ID=CDS:complement%282705986..2706403%29; gene_id=951;
NC_000911	artemis	CDS	2706417	2706854	.	-	0	ID=CDS:complement%282706417..2706854%29; gene_id=952;
NC_000911	artemis	CDS	2707700	2708765	.	+	0	ID=CDS:2707700..2708765; gene_id=953;
NC_000911	artemis	CDS	2707830	2708255	.	-	0	ID=CDS:complement%282707830..2708255%29; gene_id=954;
NC_000911	artemis	CDS	2724428	2724645	.	+	0	ID=CDS:2724428..2724645; gene_id=958;
NC_000911	artemis	CDS	2725109	2725317	.	+	0	ID=CDS:2725109..2725317; gene_id=959;
NC_000911	artemis	CDS	2738919	2739141	.	-	0	ID=CDS:complement%282738919..2739141%29; gene_id=966;
NC_000911	artemis	CDS	2755212	2755643	.	-	0	ID=CDS:complement%282755212..2755643%29; gene_id=968;
NC_000911	artemis	CDS	2770634	2770855	.	+	0	ID=CDS:2770634..2770855; gene_id=971;
NC_000911	artemis	CDS	2781034	2781272	.	+	0	ID=CDS:2781034..2781272; gene_id=976;
NC_000911	artemis	CDS	2814656	2815560	.	-	0	ID=CDS:complement%282814656..2815560%29; gene_id=989;
NC_000911	artemis	CDS	2833086	2833334	.	+	0	ID=CDS:2833086..2833334; gene_id=995;
NC_000911	artemis	CDS	2854333	2854731	.	-	0	ID=CDS:complement%282854333..2854731%29; gene_id=1000;
NC_000911	artemis	CDS	2854488	2854857	.	+	0	ID=CDS:2854488..2854857; gene_id=1001;
NC_000911	artemis	CDS	2937526	2937744	.	-	0	ID=CDS:complement%282937526..2937744%29; gene_id=1020;
NC_000911	artemis	CDS	2938309	2938628	.	-	0	ID=CDS:complement%282938309..2938628%29; gene_id=1021;
NC_000911	artemis	CDS	2961366	2961613	.	-	0	ID=CDS:complement%282961366..2961613%29; gene_id=1026;
NC_000911	artemis	CDS	2961444	2961691	.	+	0	ID=CDS:2961444..2961691; gene_id=1027;
NC_000911	artemis	CDS	3006848	3007274	.	-	0	ID=CDS:complement%283006848..3007274%29; gene_id=1036;
NC_000911	artemis	CDS	3032264	3032494	.	+	0	ID=CDS:3032264..3032494; gene_id=1038;
NC_000911	artemis	CDS	3044065	3044558	.	-	0	ID=CDS:complement%283044065..3044558%29; gene_id=1041;
NC_000911	artemis	CDS	3060351	3061247	.	+	0	ID=CDS:3060351..3061247; gene_id=1044;
NC_000911	artemis	CDS	3138670	3138910	.	-	0	ID=CDS:complement%283138670..3138910%29; gene_id=1053;
NC_000911	artemis	CDS	3151978	3152239	.	-	0	ID=CDS:complement%283151978..3152239%29; gene_id=1061;
NC_000911	artemis	CDS	3159119	3159347	.	-	0	ID=CDS:complement%283159119..3159347%29; gene_id=1065;
NC_000911	artemis	CDS	3165749	3166050	.	+	0	ID=CDS:3165749..3166050; gene_id=1067;
NC_000911	artemis	CDS	3180138	3180377	.	-	0	ID=CDS:complement%283180138..3180377%29; gene_id=1071;
NC_000911	artemis	CDS	3228376	3228702	.	+	0	ID=CDS:3228376..3228702; gene_id=1085;
NC_000911	artemis	CDS	3239762	3239970	.	-	0	ID=CDS:complement%283239762..3239970%29; gene_id=1092;
NC_000911	artemis	CDS	3246104	3246401	.	-	0	ID=CDS:complement%283246104..3246401%29; gene_id=1093;
NC_000911	artemis	CDS	3247909	3248484	.	+	0	ID=CDS:3247909..3248484; gene_id=1094;
NC_000911	artemis	CDS	3250294	3250984	.	+	0	ID=CDS:3250294..3250984; gene_id=1097;
NC_000911	artemis	CDS	3273867	3274259	.	-	0	ID=CDS:complement%283273867..3274259%29; gene_id=1102;
NC_000911	artemis	CDS	3274026	3275050	.	+	0	ID=CDS:3274026..3275050; gene_id=1103;
NC_000911	artemis	CDS	3274028	3274322	.	+	0	ID=CDS:3274028..3274322; gene_id=1104;
NC_000911	artemis	CDS	3281469	3282441	.	-	0	ID=CDS:complement%283281469..3282441%29; gene_id=1107;
NC_000911	artemis	CDS	3284403	3285325	.	+	0	ID=CDS:3284403..3285325; gene_id=1110;
NC_000911	artemis	CDS	3290699	3291084	.	+	0	ID=CDS:3290699..3291084; gene_id=1115;
NC_000911	artemis	CDS	3305382	3305631	.	+	0	ID=CDS:3305382..3305631; gene_id=1119;
NC_000911	artemis	CDS	3341845	3342105	.	-	0	ID=CDS:complement%283341845..3342105%29; gene_id=1126;
NC_000911	artemis	CDS	3352355	3352673	.	+	0	ID=CDS:3352355..3352673; gene_id=1130;
NC_000911	artemis	CDS	3353695	3354177	.	-	0	ID=CDS:complement%283353695..3354177%29; gene_id=1131;
NC_000911	artemis	CDS	3398597	3398894	.	+	0	ID=CDS:3398597..3398894; gene_id=1142;
NC_000911	artemis	CDS	3416940	3417173	.	+	0	ID=CDS:3416940..3417173; gene_id=1144;
NC_000911	artemis	CDS	3421718	3422047	.	+	0	ID=CDS:3421718..3422047; gene_id=1146;
NC_000911	artemis	CDS	3422729	3423025	.	+	0	ID=CDS:3422729..3423025; gene_id=1147;
NC_000911	artemis	CDS	3426646	3427165	.	-	0	ID=CDS:complement%283426646..3427165%29; gene_id=1150;
NC_000911	artemis	CDS	3441845	3442067	.	-	0	ID=CDS:complement%283441845..3442067%29; gene_id=1155;
NC_000911	artemis	CDS	3449111	3449755	.	-	0	ID=CDS:complement%283449111..3449755%29; gene_id=1156;
NC_000911	artemis	CDS	3459426	3459778	.	+	0	ID=CDS:3459426..3459778; gene_id=1161;
NC_000911	artemis	CDS	3474496	3475110	.	-	0	ID=CDS:complement%283474496..3475110%29; gene_id=1163;
NC_000911	artemis	CDS	3474543	3475184	.	+	0	ID=CDS:3474543..3475184; gene_id=1164;
NC_000911	artemis	CDS	3477429	3478132	.	-	0	ID=CDS:complement%283477429..3478132%29; gene_id=1165;
NC_000911	artemis	CDS	3477691	3478132	.	-	0	ID=CDS:complement%283477691..3478132%29; gene_id=1166;
NC_000911	artemis	CDS	3526804	3527035	.	+	0	ID=CDS:3526804..3527035; gene_id=1172;
NC_000911	artemis	CDS	3560383	3561042	.	-	0	ID=CDS:complement%283560383..3561042%29; gene_id=1183;
NC_000911	artemis	CDS	3572472	3572981	.	-	0	ID=CDS:complement%283572472..3572981%29; gene_id=1185;
NC_000911	artemis	CDS	3572782	3573130	.	+	0	ID=CDS:3572782..3573130; gene_id=1186;
